# Supplementary material for: Zeolite-confined subnanometric PtSn mimicking mortise-and-tenon joinery for catalytic propane dehydrogenation
Source: Nat Commun. 2022 May 17;13:2716. doi: 10.1038/s41467-022-30522-1 (PMC9114386; doi:10.1038/s41467-022-30522-1)
Supplement: Supplementary file 8 — Source Data [file 41467_2022_30522_MOESM8_ESM.zip]

Archive with 222 entries (221 files):
- allstructures/
- allstructures/Pt0Sn10O0-MFI.arc
- allstructures/Pt0Sn10O10-MFI.arc
- allstructures/Pt0Sn10O12-MFI.arc
- allstructures/Pt0Sn10O14-MFI.arc
- allstructures/Pt0Sn10O2-MFI.arc
- allstructures/Pt0Sn10O4-MFI.arc
- allstructures/Pt0Sn10O6-MFI.arc
- allstructures/Pt0Sn10O8-MFI.arc
- allstructures/Pt0Sn14O24.arc
- allstructures/Pt0Sn16O0.arc
- allstructures/Pt0Sn16O12.arc
- allstructures/Pt0Sn16O16.arc
- allstructures/Pt0Sn16O20.arc
- allstructures/Pt0Sn16O24.arc
- allstructures/Pt0Sn16O4.arc
- allstructures/Pt0Sn16O8.arc
- allstructures/Pt0Sn4O0-MFI.arc
- allstructures/Pt0Sn4O1-MFI.arc
- allstructures/Pt0Sn4O2-MFI.arc
- allstructures/Pt0Sn4O3-MFI.arc
- allstructures/Pt0Sn4O4-MFI.arc
- allstructures/Pt0Sn4O5-MFI.arc
- allstructures/Pt0Sn4O6-MFI.arc
- allstructures/Pt0Sn4O7-MFI.arc
- allstructures/Pt0Sn4O8-MFI.arc
- allstructures/Pt0Sn4O8.arc
- allstructures/Pt0Sn8O0-MFI.arc
- allstructures/Pt0Sn8O10-MFI.arc
- allstructures/Pt0Sn8O12-MFI.arc
- allstructures/Pt0Sn8O14-MFI.arc
- allstructures/Pt0Sn8O16-MFI.arc
- allstructures/Pt0Sn8O2-MFI.arc
- allstructures/Pt0Sn8O4-MFI.arc
- allstructures/Pt0Sn8O6-MFI.arc
- allstructures/Pt0Sn8O8-MFI.arc
- allstructures/Pt10Sn0O0-MFI.arc
- allstructures/Pt10Sn0O10-MFI.arc
- allstructures/Pt10Sn0O2-MFI.arc
- allstructures/Pt10Sn0O4-MFI.arc
- allstructures/Pt10Sn0O6-MFI.arc
- allstructures/Pt10Sn0O8-MFI.arc
- allstructures/Pt10Sn6O0.arc
- allstructures/Pt10Sn6O12.arc
- allstructures/Pt10Sn6O16.arc
- allstructures/Pt10Sn6O20.arc
- allstructures/Pt10Sn6O24.arc
- allstructures/Pt10Sn6O4.arc
- allstructures/Pt10Sn6O8.arc
- allstructures/Pt12Sn4O0.arc
- allstructures/Pt12Sn4O12.arc
- allstructures/Pt12Sn4O16.arc
- allstructures/Pt12Sn4O20.arc
- allstructures/Pt12Sn4O4.arc
- allstructures/Pt12Sn4O8.arc
- allstructures/Pt14Sn2O0.arc
- allstructures/Pt14Sn2O12.arc
- allstructures/Pt14Sn2O16.arc
- allstructures/Pt14Sn2O4.arc
- allstructures/Pt14Sn2O8.arc
- allstructures/Pt16Sn0O12.arc
- allstructures/Pt16Sn0O16.arc
- allstructures/Pt16Sn0O4.arc
- allstructures/Pt16Sn0O8.arc
- allstructures/Pt1Sn3O0-MFI.arc
- allstructures/Pt1Sn3O1-MFI.arc
- allstructures/Pt1Sn3O2-MFI.arc
- allstructures/Pt1Sn3O3-MFI.arc
- allstructures/Pt1Sn3O4-MFI.arc
- allstructures/Pt1Sn3O5-MFI.arc
- allstructures/Pt1Sn3O6-MFI.arc
- allstructures/Pt1Sn3O7-MFI.arc
- allstructures/Pt1Sn7O0-MFI.arc
- allstructures/Pt2Sn14O0.arc
- allstructures/Pt2Sn14O12.arc
- allstructures/Pt2Sn14O16.arc
- allstructures/Pt2Sn14O20.arc
- allstructures/Pt2Sn14O24.arc
- allstructures/Pt2Sn14O4.arc
- allstructures/Pt2Sn14O8.arc
- allstructures/Pt2Sn2O0-MFI.arc
- allstructures/Pt2Sn2O1-MFI.arc
- allstructures/Pt2Sn2O2-MFI.arc
- allstructures/Pt2Sn2O3-MFI.arc
- allstructures/Pt2Sn2O4-MFI.arc
- allstructures/Pt2Sn2O5-MFI.arc
- allstructures/Pt2Sn2O6-MFI.arc
- allstructures/Pt2Sn6O0-MFI.arc
- allstructures/Pt2Sn6O10-MFI.arc
- allstructures/Pt2Sn6O12-MFI.arc
- allstructures/Pt2Sn6O14-MFI.arc
- allstructures/Pt2Sn6O2-MFI.arc
- allstructures/Pt2Sn6O4-MFI.arc
- allstructures/Pt2Sn6O6-MFI.arc
- allstructures/Pt2Sn6O8-MFI.arc
- allstructures/Pt2Sn8O0-MFI.arc
- allstructures/Pt2Sn8O10-MFI.arc
- allstructures/Pt2Sn8O12-MFI.arc
- allstructures/Pt2Sn8O14-MFI.arc
- allstructures/Pt2Sn8O2-MFI.arc
- allstructures/Pt2Sn8O4-MFI.arc
- allstructures/Pt2Sn8O6-MFI.arc
- allstructures/Pt2Sn8O8-MFI.arc
- allstructures/Pt3Sn111-CH3CH2CH2_H.arc
- allstructures/Pt3Sn111-CH3CHCH2_H2.arc
- allstructures/Pt3Sn111-CH3CHCH2_H_H.arc
- allstructures/Pt3Sn111-CH3CHCH_H.arc
- allstructures/Pt3Sn111-propane.arc
- allstructures/Pt3Sn111-propene.arc
- allstructures/Pt3Sn111-surf.arc
- allstructures/Pt3Sn111-TS_CH3CH2CH2_H_to_CH3CHCH2_H_H.arc
- allstructures/Pt3Sn111-TS_CH3CHCH2_H_H_to_CH3CHCH2_H2.arc
- allstructures/Pt3Sn111-TS_propane_to_CH3CH2CH2_H.arc
- allstructures/Pt3Sn111-TS_propene_to_CH3CHCH_H.arc
- allstructures/Pt3Sn1O0-MFI.arc
- allstructures/Pt3Sn1O1-MFI.arc
- allstructures/Pt3Sn1O2-MFI.arc
- allstructures/Pt3Sn1O3-MFI.arc
- allstructures/Pt3Sn1O4-MFI.arc
- allstructures/Pt3Sn1O5-MFI.arc
- allstructures/Pt3Sn211-CH3CH2CH2_H.arc
- allstructures/Pt3Sn211-CH3CHCH2_H2.arc
- allstructures/Pt3Sn211-CH3CHCH2_H_H.arc
- allstructures/Pt3Sn211-CH3CHCH_H.arc
- allstructures/Pt3Sn211-propane.arc
- allstructures/Pt3Sn211-propene.arc
- allstructures/Pt3Sn211-surf.arc
- allstructures/Pt3Sn211-TS_CH3CH2CH2_H_to_CH3CHCH2_H_H.arc
- allstructures/Pt3Sn211-TS_CH3CHCH2_H_H_to_CH3CHCH2_H2.arc
- allstructures/Pt3Sn211-TS_propane_to_CH3CH2CH2_H.arc
- allstructures/Pt3Sn211-TS_propene_to_CH3CHCH_H.arc
- allstructures/Pt3Sn5O0-MFI.arc
- allstructures/Pt4Sn0O0-MFI.arc
- allstructures/Pt4Sn0O0.arc
- allstructures/Pt4Sn0O1-MFI.arc
- allstructures/Pt4Sn0O2-MFI.arc
- allstructures/Pt4Sn0O3-MFI.arc
- allstructures/Pt4Sn0O4-MFI.arc
- allstructures/Pt4Sn12O0.arc
- allstructures/Pt4Sn12O12.arc
- allstructures/Pt4Sn12O16.arc
- allstructures/Pt4Sn12O20.arc
- allstructures/Pt4Sn12O24.arc
- allstructures/Pt4Sn12O4.arc
- allstructures/Pt4Sn12O8.arc
- allstructures/Pt4Sn4O0-MFI.arc
- allstructures/Pt4Sn4O10-MFI.arc
- allstructures/Pt4Sn4O12-MFI.arc
- allstructures/Pt4Sn4O2-MFI.arc
- allstructures/Pt4Sn4O4-MFI.arc
- allstructures/Pt4Sn4O6-MFI.arc
- allstructures/Pt4Sn4O8-MFI.arc
- allstructures/Pt4Sn6O0-MFI.arc
- allstructures/Pt4Sn6O10-MFI.arc
- allstructures/Pt4Sn6O12-MFI.arc
- allstructures/Pt4Sn6O14-MFI.arc
- allstructures/Pt4Sn6O2-MFI.arc
- allstructures/Pt4Sn6O4-MFI.arc
- allstructures/Pt4Sn6O6-MFI.arc
- allstructures/Pt4Sn6O8-MFI.arc
- allstructures/Pt5Sn3O0-MFI.arc
- allstructures/Pt5Sn5O0-MFI.arc
- allstructures/Pt6Sn10O0.arc
- allstructures/Pt6Sn10O12.arc
- allstructures/Pt6Sn10O16.arc
- allstructures/Pt6Sn10O20.arc
- allstructures/Pt6Sn10O24.arc
- allstructures/Pt6Sn10O4.arc
- allstructures/Pt6Sn10O8.arc
- allstructures/Pt6Sn2-CH3CH2CH2_H.arc
- allstructures/Pt6Sn2-CH3CHCH2_H_H.arc
- allstructures/Pt6Sn2-CH3CHCH_H.arc
- allstructures/Pt6Sn2-propane.arc
- allstructures/Pt6Sn2-propene.arc
- allstructures/Pt6Sn2-surf.arc
- allstructures/Pt6Sn2-TS_CH3CH2CH2_H_to_CH3CHCH2_H_H.arc
- allstructures/Pt6Sn2-TS_CH3CHCH2_H_H_to_CH3CHCH2_H2.arc
- allstructures/Pt6Sn2-TS_propane_to_CH3CH2CH2_H.arc
- allstructures/Pt6Sn2-TS_propene_to_CH3CHCH_H.arc
- allstructures/Pt6Sn2O0-MFI.arc
- allstructures/Pt6Sn2O10-MFI.arc
- allstructures/Pt6Sn2O2-MFI.arc
- allstructures/Pt6Sn2O4-MFI.arc
- allstructures/Pt6Sn2O6-MFI.arc
- allstructures/Pt6Sn2O8-MFI.arc
- allstructures/Pt6Sn4-CH3CH2CH2_H.arc
- allstructures/Pt6Sn4-CH3CHCH2_H2.arc
- allstructures/Pt6Sn4-CH3CHCH2_H_H.arc
- allstructures/Pt6Sn4-propane.arc
- allstructures/Pt6Sn4-propene.arc
- allstructures/Pt6Sn4-surf.arc
- allstructures/Pt6Sn4-TS_CH3CH2CH2_H_to_CH3CHCH2_H_H.arc
- allstructures/Pt6Sn4-TS_CH3CHCH2_H_H_to_CH3CHCH2_H2.arc
- allstructures/Pt6Sn4-TS_propane_to_CH3CH2CH2_H.arc
- allstructures/Pt6Sn4O0-MFI.arc
- allstructures/Pt6Sn4O10-MFI.arc
- allstructures/Pt6Sn4O12-MFI.arc
- allstructures/Pt6Sn4O14-MFI.arc
- allstructures/Pt6Sn4O2-MFI.arc
- allstructures/Pt6Sn4O4-MFI.arc
- allstructures/Pt6Sn4O6-MFI.arc
- allstructures/Pt6Sn4O8-MFI.arc
- allstructures/Pt7Sn1O0-MFI.arc
- allstructures/Pt8Sn0O0-MFI.arc
- allstructures/Pt8Sn0O2-MFI.arc
- allstructures/Pt8Sn0O4-MFI.arc
- allstructures/Pt8Sn0O6-MFI.arc
- allstructures/Pt8Sn0O8-MFI.arc
- allstructures/Pt8Sn2O0-MFI.arc
- allstructures/Pt8Sn2O10-MFI.arc
- allstructures/Pt8Sn2O12-MFI.arc
- allstructures/Pt8Sn2O2-MFI.arc
- allstructures/Pt8Sn2O4-MFI.arc
- allstructures/Pt8Sn2O6-MFI.arc
- allstructures/Pt8Sn2O8-MFI.arc
- allstructures/Pt8Sn8O0.arc
- allstructures/Pt8Sn8O12.arc
- allstructures/Pt8Sn8O16.arc
- allstructures/Pt8Sn8O20.arc
- allstructures/Pt8Sn8O24.arc
- allstructures/Pt8Sn8O4.arc
- allstructures/Pt8Sn8O8.arc
