# Supplementary material for: Zeolite-confined subnanometric PtSn mimicking mortise-and-tenon joinery for catalytic propane dehydrogenation
Source: Nat Commun. 2022 May 17;13:2716. doi: 10.1038/s41467-022-30522-1 (PMC9114386; doi:10.1038/s41467-022-30522-1)
Supplement: Supplementary file 8 — Source Data [file 41467_2022_30522_MOESM8_ESM.zip › allstructures/Pt0Sn10O0-MFI.arc]

!BIOSYM archive 2
PBC=ON
                      Energy         0          0.0425      -2312.379554        C1
!DATE
PBC   20.37460000   20.11910000   13.51960000   90.00000000   89.99990000   90.00000000
Sn       3.407321363    3.964303289    5.346539102 CORE    1 Sn Sn   0.0000    1
Sn       2.777681370    7.455300346    9.923345773 CORE    2 Sn Sn   0.0000    2
Sn       5.541704192    5.003947323    6.916580571 CORE    3 Sn Sn   0.0000    3
Sn       2.679065181    5.730203341    7.692906779 CORE    4 Sn Sn   0.0000    4
Sn       5.201950101    7.667568438    8.305123473 CORE    5 Sn Sn   0.0000    5
Sn       5.281487748    6.149766397    4.174853745 CORE    6 Sn Sn   0.0000    6
Sn       5.136831708    8.838114027    5.462490442 CORE    7 Sn Sn   0.0000    7
Sn       7.459259539    7.096079088    6.526243831 CORE    8 Sn Sn   0.0000    8
Sn       2.729382050    8.888729067    7.138409453 CORE    9 Sn Sn   0.0000    9
Sn       2.592148622    6.914780029    4.957855133 CORE   10 Sn Sn   0.0000   10
Si      19.576540364    5.329059064    5.981722511 CORE   11 Si Si   0.0000   11
Si      19.531565522    8.503034738    6.127875062 CORE   12 Si Si   0.0000   12
Si      16.703750748   13.187290824    6.145113371 CORE   13 Si Si   0.0000   13
Si      16.597906356    0.503906774    5.818793629 CORE   14 Si Si   0.0000   14
Si      16.382994620    8.435600807    6.142426045 CORE   15 Si Si   0.0000   15
Si      19.781371816    0.568913216    5.739165184 CORE   16 Si Si   0.0000   16
Si      19.864280446   13.213892917    6.281687171 CORE   17 Si Si   0.0000   17
Si      16.421977936    5.361847022    5.884904006 CORE   18 Si Si   0.0000   18
Si      12.573957547   19.334701608    7.814984030 CORE   19 Si Si   0.0000   19
Si       7.828027699    2.330115767    7.807549217 CORE   20 Si Si   0.0000   20
Si       7.814771127   19.304321712    7.520831953 CORE   21 Si Si   0.0000   21
Si      12.644181749    2.382121871    7.679898030 CORE   22 Si Si   0.0000   22
Si      15.651287543   10.779917986    8.002676458 CORE   23 Si Si   0.0000   23
Si      12.566670100   11.389145910    7.732926870 CORE   24 Si Si   0.0000   24
Si      20.239106573   10.710442704    8.264646432 CORE   25 Si Si   0.0000   25
Si      20.299418063    2.953644818    7.839412324 CORE   26 Si Si   0.0000   26
Si      15.698722212    2.939878679    7.727934792 CORE   27 Si Si   0.0000   27
Si       7.630782635   14.561706346    7.663927147 CORE   28 Si Si   0.0000   28
Si      12.621897151   14.565472224    7.600897996 CORE   29 Si Si   0.0000   29
Si       7.653443113   11.390736529    7.527806163 CORE   30 Si Si   0.0000   30
Si       0.060608417   18.693727597    7.903757666 CORE   31 Si Si   0.0000   31
Si      15.546498044   15.401480431    8.107806876 CORE   32 Si Si   0.0000   32
Si      15.555257905   18.518944288    7.831920432 CORE   33 Si Si   0.0000   33
Si      20.285141643   15.602895142    8.324174447 CORE   34 Si Si   0.0000   34
Si      10.077407435   18.337274232    9.442766812 CORE   35 Si Si   0.0000   35
Si      10.305743921    3.105254779    9.580707998 CORE   36 Si Si   0.0000   36
Si       5.517049100   18.709270765    9.544550242 CORE   37 Si Si   0.0000   37
Si       5.439477206    2.986472018    9.815292087 CORE   38 Si Si   0.0000   38
Si      10.174759696   15.294137402    9.485685695 CORE   39 Si Si   0.0000   39
Si      17.763057462   11.520370158   10.075304712 CORE   40 Si Si   0.0000   40
Si       2.434908545   14.674418086   10.015028003 CORE   41 Si Si   0.0000   41
Si      10.088159113   10.771075391    9.550541804 CORE   42 Si Si   0.0000   42
Si       2.424880470   11.469759321    9.984603874 CORE   43 Si Si   0.0000   43
Si       5.426635084   15.534755179    9.653048198 CORE   44 Si Si   0.0000   44
Si       2.363217638    2.470508209    9.751723463 CORE   45 Si Si   0.0000   45
Si       2.477363629   19.454389423    9.803947518 CORE   46 Si Si   0.0000   46
Si      17.758939565   14.724194095   10.088511453 CORE   47 Si Si   0.0000   47
Si      17.855820633    2.495392933    9.854680316 CORE   48 Si Si   0.0000   48
Si      17.918177306   19.460868862    9.722741974 CORE   49 Si Si   0.0000   49
Si       5.550883977   10.958281809    9.722902576 CORE   50 Si Si   0.0000   50
Si       9.624094786    0.626714738   11.420540016 CORE   51 Si Si   0.0000   51
Si       6.479771697    0.705182529   11.685634081 CORE   52 Si Si   0.0000   52
Si       9.498331879    5.370824600   11.578979267 CORE   53 Si Si   0.0000   53
Si       6.353834852    5.443115548   11.459098416 CORE   54 Si Si   0.0000   54
Si       9.550681203    8.494542632   11.470442009 CORE   55 Si Si   0.0000   55
Si       9.707960985   13.158755017   11.614056079 CORE   56 Si Si   0.0000   56
Si       6.526808422   13.398956656   11.561005701 CORE   57 Si Si   0.0000   57
Si       6.439001797    8.559661348   11.696027124 CORE   58 Si Si   0.0000   58
Si      18.668062560   10.966126556   13.010537074 CORE   59 Si Si   0.0000   59
Si       1.444565276   10.758285576   12.900797939 CORE   60 Si Si   0.0000   60
Si       1.510484318   15.488558582   12.901882534 CORE   61 Si Si   0.0000   61
Si       1.482222712    3.312126517   12.595900150 CORE   62 Si Si   0.0000   62
Si       1.522055869   18.580088370   12.632065469 CORE   63 Si Si   0.0000   63
Si      18.770797347   15.529846632   12.929460394 CORE   64 Si Si   0.0000   64
Si      18.780754151   18.624328947   12.584750067 CORE   65 Si Si   0.0000   65
Si      18.657555456    3.272719401   12.770280967 CORE   66 Si Si   0.0000   66
Si      10.455333282    1.202534801    0.787026861 CORE   67 Si Si   0.0000   67
Si      10.460319530    4.356790989    0.896345091 CORE   68 Si Si   0.0000   68
Si       5.500467732    1.317490943    0.997794590 CORE   69 Si Si   0.0000   69
Si       5.419710672    4.492908781    0.756422834 CORE   70 Si Si   0.0000   70
Si      18.329320597   13.428737579    1.533557436 CORE   71 Si Si   0.0000   71
Si       2.498642549    0.879439252    0.856715334 CORE   72 Si Si   0.0000   72
Si       2.441647714   13.191759623    1.256012773 CORE   73 Si Si   0.0000   73
Si      10.457870532   12.503338842    1.032125689 CORE   74 Si Si   0.0000   74
Si      10.472512504    9.320924690    0.743401552 CORE   75 Si Si   0.0000   75
Si       2.432148808    5.377819741    1.167425921 CORE   76 Si Si   0.0000   76
Si       5.525932815   12.549824990    0.933506187 CORE   77 Si Si   0.0000   77
Si      18.082195284    8.627075038    1.455340087 CORE   78 Si Si   0.0000   78
Si      17.922728882    0.756212130    1.029287600 CORE   79 Si Si   0.0000   79
Si       2.494808848    8.579377472    1.395341244 CORE   80 Si Si   0.0000   80
Si       5.519857375    9.327031184    1.075512709 CORE   81 Si Si   0.0000   81
Si      18.110408523    5.610560146    1.183035895 CORE   82 Si Si   0.0000   82
Si       7.997697861    0.745690737    2.763208063 CORE   83 Si Si   0.0000   83
Si      12.681612104    5.401180098    2.819046945 CORE   84 Si Si   0.0000   84
Si      12.529574140    0.789454100    2.972629026 CORE   85 Si Si   0.0000   85
Si       7.940506331    5.150629603    2.653039559 CORE   86 Si Si   0.0000   86
Si      15.763903913   12.607862784    3.243059979 CORE   87 Si Si   0.0000   87
Si      15.580831123    1.410632371    2.971246178 CORE   88 Si Si   0.0000   88
Si      12.690694151    8.566219296    2.782426370 CORE   89 Si Si   0.0000   89
Si       0.188594217    9.499133291    3.279345155 CORE   90 Si Si   0.0000   90
Si       0.354359860   12.705473818    3.382011379 CORE   91 Si Si   0.0000   91
Si      15.659921600    4.589750370    2.928197856 CORE   92 Si Si   0.0000   92
Si       7.937050008   13.163022092    2.828729057 CORE   93 Si Si   0.0000   93
Si      15.616903176    9.400499991    3.284589542 CORE   94 Si Si   0.0000   94
Si       0.058596275    4.517133541    3.037828766 CORE   95 Si Si   0.0000   95
Si       8.132313381    8.295360124    2.590758288 CORE   96 Si Si   0.0000   96
Si       0.048575325    1.338378967    2.808868016 CORE   97 Si Si   0.0000   97
Si      12.774812068   13.117812078    3.007291609 CORE   98 Si Si   0.0000   98
Si       8.488592708    3.086480348    4.866398868 CORE   99 Si Si   0.0000   99
Si      11.752775800   18.562830120    4.870902155 CORE  100 Si Si   0.0000  100
Si      11.631077818    3.252200323    4.823371140 CORE  101 Si Si   0.0000  101
Si       8.628913131   18.559965213    4.626444553 CORE  102 Si Si   0.0000  102
Si      11.717961205   10.739003760    4.837377624 CORE  103 Si Si   0.0000  103
Si      11.794146754   15.491890377    4.761953615 CORE  104 Si Si   0.0000  104
Si       8.657518879   15.464440656    4.857485019 CORE  105 Si Si   0.0000  105
Si       8.558831444   10.660897325    4.625228716 CORE  106 Si Si   0.0000  106
O       17.999766542    4.983623692    5.799187209 CORE  107 O  O    0.0000  107
O       12.363044682   18.618676350    6.372566005 CORE  108 O  O    0.0000  108
O       18.183453030    0.372294319    5.511098505 CORE  109 O  O    0.0000  109
O       11.571211052   10.923877882    8.921104914 CORE  110 O  O    0.0000  110
O        7.707502381    2.897693127    6.285503616 CORE  111 O  O    0.0000  111
O       20.233445433   14.571774460    7.079234223 CORE  112 O  O    0.0000  112
O        7.740018116   18.954017862    5.936181781 CORE  113 O  O    0.0000  113
O       12.484744625    2.979879195    6.175804654 CORE  114 O  O    0.0000  114
O       12.008630958    9.362282596    4.029273583 CORE  115 O  O    0.0000  115
O        7.922575310   15.394666291    6.304398422 CORE  116 O  O    0.0000  116
O       19.762909654    6.904754083    6.340504166 CORE  117 O  O    0.0000  117
O       16.929027545   13.162913417    2.281237289 CORE  118 O  O    0.0000  118
O        7.829455718   10.655613703    6.084223004 CORE  119 O  O    0.0000  119
O       15.897295037   13.236471748    4.738217094 CORE  120 O  O    0.0000  120
O       15.476689919   16.924421399    7.558455937 CORE  121 O  O    0.0000  121
O       16.314350078   11.828986052    6.947668395 CORE  122 O  O    0.0000  122
O        0.053116505   19.366731630    6.427053092 CORE  123 O  O    0.0000  123
O       16.322032711   14.508007515    6.996792711 CORE  124 O  O    0.0000  124
O       16.031209344   19.237495907    6.451567340 CORE  125 O  O    0.0000  125
O       16.363306341    1.732255896    6.859408012 CORE  126 O  O    0.0000  126
O       16.812343743    8.686485107    2.460355777 CORE  127 O  O    0.0000  127
O       18.298044846   13.191624364    5.848930501 CORE  128 O  O    0.0000  128
O       20.043559451    1.882973161    6.653613782 CORE  129 O  O    0.0000  129
O       20.005657349    9.300587918    7.471066906 CORE  130 O  O    0.0000  130
O       20.153521690    4.454875727    7.225907992 CORE  131 O  O    0.0000  131
O       15.667082687    4.310228879    6.857999293 CORE  132 O  O    0.0000  132
O       12.496534947   11.994988164    4.157090220 CORE  133 O  O    0.0000  133
O       14.104567564   19.089724155    8.305330274 CORE  134 O  O    0.0000  134
O       15.882327722   10.994925727    3.335397893 CORE  135 O  O    0.0000  135
O       20.210930779   17.103317771    7.721592500 CORE  136 O  O    0.0000  136
O        8.187722580    0.749561601    7.758433686 CORE  137 O  O    0.0000  137
O        6.368103190   18.976099946    8.182994462 CORE  138 O  O    0.0000  138
O        6.411715331    2.536187324    8.584040408 CORE  139 O  O    0.0000  139
O       11.572760847   18.685645422    8.913342054 CORE  140 O  O    0.0000  140
O       12.255919051    0.802905122    7.676590662 CORE  141 O  O    0.0000  141
O        7.500754040   12.989291439    7.284176776 CORE  142 O  O    0.0000  142
O       14.180572803    2.571328605    8.162437601 CORE  143 O  O    0.0000  143
O       15.542715301    8.816657970    4.802216428 CORE  144 O  O    0.0000  144
O        9.007360208    3.107685370    8.599801892 CORE  145 O  O    0.0000  145
O        9.004580357   18.434574730    8.215181139 CORE  146 O  O    0.0000  146
O        8.976541006   11.101000965    8.419267995 CORE  147 O  O    0.0000  147
O       11.669775548    3.171700333    8.706041019 CORE  148 O  O    0.0000  148
O       11.436800168   15.236719371    8.473156564 CORE  149 O  O    0.0000  149
O        1.293574518   15.435557245    9.154393230 CORE  150 O  O    0.0000  150
O       19.057267401   10.848468876    9.365522035 CORE  151 O  O    0.0000  151
O       14.080848953   11.098582512    8.225207154 CORE  152 O  O    0.0000  152
O        8.833937278   14.767201335    8.734832271 CORE  153 O  O    0.0000  153
O        6.247638948   15.104521035    8.315285133 CORE  154 O  O    0.0000  154
O        1.411690434    2.757374019    8.465483952 CORE  155 O  O    0.0000  155
O        6.315542080   10.823924321    8.281709400 CORE  156 O  O    0.0000  156
O        1.489381068   18.979050996    8.613138393 CORE  157 O  O    0.0000  157
O       14.042861467   14.827812052    8.346573949 CORE  158 O  O    0.0000  158
O        1.289678457   10.760174115    9.056912295 CORE  159 O  O    0.0000  159
O       19.022466186   15.395849254    9.322631455 CORE  160 O  O    0.0000  160
O       19.224937396    2.751756324    9.030492283 CORE  161 O  O    0.0000  161
O       16.359106524   15.333939156    9.520458192 CORE  162 O  O    0.0000  162
O        3.895801833    2.820740627    9.337255993 CORE  163 O  O    0.0000  163
O       16.396117526   10.898936021    9.445756928 CORE  164 O  O    0.0000  164
O       19.231952234   19.369023330    8.770724258 CORE  165 O  O    0.0000  165
O        4.002001943   19.236658284    9.295739867 CORE  166 O  O    0.0000  166
O        3.942906691   11.120689104    9.489890523 CORE  167 O  O    0.0000  167
O       16.585088553    3.147380929    9.076647465 CORE  168 O  O    0.0000  168
O        3.887127363   15.071836504    9.416711922 CORE  169 O  O    0.0000  169
O       16.621369525   18.811938879    9.013004967 CORE  170 O  O    0.0000  170
O        2.193252136   13.072950474    9.914155510 CORE  171 O  O    0.0000  171
O       17.791524549   13.124233377    9.816585951 CORE  172 O  O    0.0000  172
O       10.014061390   16.819586436   10.009889227 CORE  173 O  O    0.0000  173
O        5.511257782   17.131489095    9.890178584 CORE  174 O  O    0.0000  174
O       10.251472220    4.437488385   10.495266518 CORE  175 O  O    0.0000  175
O        9.918063764    9.247361148   10.081344887 CORE  176 O  O    0.0000  176
O        2.231960513    0.900929531   10.168458099 CORE  177 O  O    0.0000  177
O        5.726603506    4.531996446   10.260206300 CORE  178 O  O    0.0000  178
O       17.630930336    0.899944342   10.067869164 CORE  179 O  O    0.0000  179
O        9.682868169   19.313276810   10.671294862 CORE  180 O  O    0.0000  180
O        5.690995123    1.995585491   11.082954347 CORE  181 O  O    0.0000  181
O       10.333186077    1.765669334   10.504293550 CORE  182 O  O    0.0000  182
O        6.192132179   19.492231378   10.802819183 CORE  183 O  O    0.0000  183
O        6.171139245   12.278820543   10.438959783 CORE  184 O  O    0.0000  184
O       10.423496197   14.353648222   10.781759780 CORE  185 O  O    0.0000  185
O        9.897457562   11.753267894   10.828123268 CORE  186 O  O    0.0000  186
O       17.799918411   11.209278115   11.663275032 CORE  187 O  O    0.0000  187
O        2.370200340   15.127206880   11.572854335 CORE  188 O  O    0.0000  188
O        5.844596623    9.662525543   10.662571858 CORE  189 O  O    0.0000  189
O        9.724909625    6.916387797   11.162656064 CORE  190 O  O    0.0000  190
O        1.909484801    3.377116065   11.027634453 CORE  191 O  O    0.0000  191
O        6.252598201    7.038114583   11.131842947 CORE  192 O  O    0.0000  192
O       17.854306465   15.049674248   11.674404822 CORE  193 O  O    0.0000  193
O        2.255703588   10.922281969   11.505124404 CORE  194 O  O    0.0000  194
O       17.985834828    3.208002570   11.299664702 CORE  195 O  O    0.0000  195
O        2.189913484   18.575984789   11.145229844 CORE  196 O  O    0.0000  196
O        6.048729707   14.844674983   10.993083947 CORE  197 O  O    0.0000  197
O        8.121972497   13.433941010   11.846535946 CORE  198 O  O    0.0000  198
O        8.070560647    1.038707062   11.678703503 CORE  199 O  O    0.0000  199
O       18.173943572   18.621494302   11.082299019 CORE  200 O  O    0.0000  200
O        7.910730189    5.013040024   11.648084404 CORE  201 O  O    0.0000  201
O        8.022989884    8.848467647   11.929505198 CORE  202 O  O    0.0000  202
O       20.219872421   10.650034634   12.623218776 CORE  203 O  O    0.0000  203
O       20.262761465    3.007731823   12.710281833 CORE  204 O  O    0.0000  204
O       20.320854468   15.088716827   12.641567004 CORE  205 O  O    0.0000  205
O       10.402760516    0.504300773   12.840805457 CORE  206 O  O    0.0000  206
O       20.346253038   19.085720792   12.541847029 CORE  207 O  O    0.0000  207
O        5.960533302    0.455805200   13.207064805 CORE  208 O  O    0.0000  208
O       10.136026993    5.131216650   13.040999947 CORE  209 O  O    0.0000  209
O        1.622573021   17.075413427   13.236958481 CORE  210 O  O    0.0000  210
O        5.496693034    5.175784538   12.807967561 CORE  211 O  O    0.0000  211
O       10.536282628    8.984074876   12.673308700 CORE  212 O  O    0.0000  212
O       10.451807433   13.094452020   13.047543005 CORE  213 O  O    0.0000  213
O       18.665960750   17.125147187   13.173727499 CORE  214 O  O    0.0000  214
O        5.725517163   13.062807872   12.925468385 CORE  215 O  O    0.0000  215
O       17.969258436    9.733535343    0.278983091 CORE  216 O  O    0.0000  216
O        1.855173202    4.740062189   13.292275339 CORE  217 O  O    0.0000  217
O       18.359628342    4.753667037   13.352793674 CORE  218 O  O    0.0000  218
O        5.640811842    8.693831802   13.101020249 CORE  219 O  O    0.0000  219
O       18.634539707   12.281243396    0.431111235 CORE  220 O  O    0.0000  220
O        1.945136768    9.389896161    0.094703770 CORE  221 O  O    0.0000  221
O        1.764861583   12.050703655    0.310576855 CORE  222 O  O    0.0000  222
O        2.302402692    2.111334829   13.327367887 CORE  223 O  O    0.0000  223
O       17.975866261    2.163802590    0.220206532 CORE  224 O  O    0.0000  224
O        2.324098645   19.578098917    0.095944566 CORE  225 O  O    0.0000  225
O       18.219986215   14.855870650    0.774106817 CORE  226 O  O    0.0000  226
O       17.917992979   19.629179121   13.512691796 CORE  227 O  O    0.0000  227
O        2.122613021   14.662736865    0.637821376 CORE  228 O  O    0.0000  228
O        2.329926491    6.995224689    1.079437561 CORE  229 O  O    0.0000  229
O       10.768366937    2.789060482    0.606688918 CORE  230 O  O    0.0000  230
O        5.529189052    2.888015597    0.604727350 CORE  231 O  O    0.0000  231
O        5.715459904   10.937334486    0.999453758 CORE  232 O  O    0.0000  232
O       18.110666555    7.170280765    0.746340889 CORE  233 O  O    0.0000  233
O       10.208600619   10.900414452    1.005483718 CORE  234 O  O    0.0000  234
O       11.749382243    5.089473562    1.535637980 CORE  235 O  O    0.0000  235
O        4.002732934    0.905666016    1.464593539 CORE  236 O  O    0.0000  236
O       11.651084573    0.496751175    1.635144174 CORE  237 O  O    0.0000  237
O        4.036657271   12.970314298    1.409210035 CORE  238 O  O    0.0000  238
O        3.978094268    4.904847788    1.401249376 CORE  239 O  O    0.0000  239
O        6.486923090    1.025539074    2.249207777 CORE  240 O  O    0.0000  240
O       11.879881348    8.855841212    1.403503670 CORE  241 O  O    0.0000  241
O       12.246560327   10.563625109    6.364822432 CORE  242 O  O    0.0000  242
O        9.024388228    0.985501495    1.529186130 CORE  243 O  O    0.0000  243
O        6.695261743    5.002265165    1.618003555 CORE  244 O  O    0.0000  244
O       17.949225085    8.790736016    5.870473324 CORE  245 O  O    0.0000  245
O        9.223319401    4.455449322    1.932607404 CORE  246 O  O    0.0000  246
O       16.546260839    0.693145524    1.884464668 CORE  247 O  O    0.0000  247
O        9.286991872   13.199536067    1.919213772 CORE  248 O  O    0.0000  248
O        4.053608936    8.957496962    1.670276384 CORE  249 O  O    0.0000  249
O       12.650380233   15.247051052    6.125031851 CORE  250 O  O    0.0000  250
O        9.229313039    8.524022332    1.414820026 CORE  251 O  O    0.0000  251
O       19.539196629   13.506184319    2.614842032 CORE  252 O  O    0.0000  252
O       19.305243087    5.381849603    2.260268999 CORE  253 O  O    0.0000  253
O       16.691165958    5.219530769    1.855842864 CORE  254 O  O    0.0000  254
O       19.442667841    8.844260851    2.311713380 CORE  255 O  O    0.0000  255
O       19.211106902    0.608405700    2.011413780 CORE  256 O  O    0.0000  256
O        1.460288446    1.021240556    2.088273489 CORE  257 O  O    0.0000  257
O        1.650205315    9.024866288    2.725583234 CORE  258 O  O    0.0000  258
O        1.798425800   13.089816389    2.745543198 CORE  259 O  O    0.0000  259
O        6.616179083   13.268782349    1.893905383 CORE  260 O  O    0.0000  260
O        1.529639886    4.831214961    2.414955345 CORE  261 O  O    0.0000  261
O       14.037736675    1.184874919    2.524255984 CORE  262 O  O    0.0000  262
O        6.655652354    8.678068192    2.033929595 CORE  263 O  O    0.0000  263
O       14.160003559    4.881491775    2.399629821 CORE  264 O  O    0.0000  264
O       11.913272270   12.820275684    1.668073107 CORE  265 O  O    0.0000  265
O       16.198876994    6.856323327    6.482466932 CORE  266 O  O    0.0000  266
O       12.671977242    6.988014581    3.143343966 CORE  267 O  O    0.0000  267
O       15.826390591    9.272148293    7.417373234 CORE  268 O  O    0.0000  268
O       12.570769912   19.577485706    3.903504619 CORE  269 O  O    0.0000  269
O       15.932779997    2.994430662    3.057091497 CORE  270 O  O    0.0000  270
O        8.087020181   19.335345246    3.307449367 CORE  271 O  O    0.0000  271
O        0.065816817   11.113303096    3.219946101 CORE  272 O  O    0.0000  272
O        8.252105347    6.717894676    2.976892925 CORE  273 O  O    0.0000  273
O       20.116868965    2.935795271    2.845523024 CORE  274 O  O    0.0000  274
O        7.946621525   14.445553984    3.820090417 CORE  275 O  O    0.0000  275
O        8.362395731    1.717845877    4.009427851 CORE  276 O  O    0.0000  276
O       11.833824802    2.021554771    3.779551580 CORE  277 O  O    0.0000  277
O       12.157524402    4.636101621    4.158471355 CORE  278 O  O    0.0000  278
O        7.791841738    4.313674448    4.052227690 CORE  279 O  O    0.0000  279
O        7.853930819   11.775820107    3.675944612 CORE  280 O  O    0.0000  280
O       14.211907700    9.080837240    2.539660268 CORE  281 O  O    0.0000  281
O       14.344960793   13.065217935    2.603580712 CORE  282 O  O    0.0000  282
O       10.236004103   15.082769814    5.033099222 CORE  283 O  O    0.0000  283
O        0.397763792   13.144637904    4.940585988 CORE  284 O  O    0.0000  284
O       15.789696505    0.758197023    4.441389107 CORE  285 O  O    0.0000  285
O       12.403241620   14.596426539    3.559955372 CORE  286 O  O    0.0000  286
O       11.913318891   17.047354036    4.306638858 CORE  287 O  O    0.0000  287
O       20.197647718   11.930425543    7.206156249 CORE  288 O  O    0.0000  288
O       20.358119711    4.915701533    4.612803920 CORE  289 O  O    0.0000  289
O       20.342442500    9.018998669    4.813912824 CORE  290 O  O    0.0000  290
O       15.814471601    5.295715801    4.383652829 CORE  291 O  O    0.0000  291
O        0.142130854    0.751381930    4.311640446 CORE  292 O  O    0.0000  292
O        8.462083317    9.196084595    3.912312812 CORE  293 O  O    0.0000  293
O       10.054214247    3.391938425    5.185802802 CORE  294 O  O    0.0000  294
O        8.508245499   16.977202229    4.293808999 CORE  295 O  O    0.0000  295
O       10.179461421   18.984806694    4.915244383 CORE  296 O  O    0.0000  296
O       10.124986585   11.055091564    4.828544482 CORE  297 O  O    0.0000  297
O       12.357902836   12.973530145    7.441426109 CORE  298 O  O    0.0000  298
end
end
