# Supplementary material for: Zeolite-confined subnanometric PtSn mimicking mortise-and-tenon joinery for catalytic propane dehydrogenation
Source: Nat Commun. 2022 May 17;13:2716. doi: 10.1038/s41467-022-30522-1 (PMC9114386; doi:10.1038/s41467-022-30522-1)
Supplement: Supplementary file 8 — Source Data [file 41467_2022_30522_MOESM8_ESM.zip › allstructures/Pt0Sn10O10-MFI.arc]

!BIOSYM archive 2
PBC=ON
                      Energy         0          0.0448      -2390.029503        C1
!DATE
PBC   20.37460000   20.11910000   13.51960000   90.00000000   89.99990000   90.00000000
Sn       9.172030826   10.375808212   13.481638564 CORE    1 Sn Sn   0.0000    1
Sn      12.329225092   14.834661196    2.110080580 CORE    2 Sn Sn   0.0000    2
Sn       0.215933061   16.690775633    6.207670456 CORE    3 Sn Sn   0.0000    3
Sn      19.528069079   14.343016590    4.178471753 CORE    4 Sn Sn   0.0000    4
Sn       9.209512213   14.271479977    3.075422146 CORE    5 Sn Sn   0.0000    5
Sn      11.700294566   11.963494721    0.955303574 CORE    6 Sn Sn   0.0000    6
Sn      20.253561912   13.628129116    7.281478244 CORE    7 Sn Sn   0.0000    7
Sn       9.979501140   16.839525192    1.168516471 CORE    8 Sn Sn   0.0000    8
Sn       2.264743406   14.354276620    5.184837786 CORE    9 Sn Sn   0.0000    9
Sn       9.581947802   14.361182531   12.836672832 CORE   10 Sn Sn   0.0000   10
Si       5.459959613   12.600441793    0.722086631 CORE   11 Si Si   0.0000   11
Si       5.544976680   15.761499768    0.722320493 CORE   12 Si Si   0.0000   12
Si       2.657803263    0.480188416    0.643251855 CORE   13 Si Si   0.0000   13
Si       2.467242358    8.010480570    0.606173427 CORE   14 Si Si   0.0000   14
Si       2.426491155   15.744064578    0.535437097 CORE   15 Si Si   0.0000   15
Si       5.597886216    7.958918741    0.687470350 CORE   16 Si Si   0.0000   16
Si       5.870153512    0.408396988    0.812327314 CORE   17 Si Si   0.0000   17
Si       2.342481825   12.649103531    0.741581088 CORE   18 Si Si   0.0000   18
Si      18.870542222    6.591099166    2.669067225 CORE   19 Si Si   0.0000   19
Si      13.989226307    9.670093778    2.707864059 CORE   20 Si Si   0.0000   20
Si      14.002508071    6.483288330    2.506141801 CORE   21 Si Si   0.0000   21
Si      18.961102559    9.755837242    2.630361278 CORE   22 Si Si   0.0000   22
Si       1.606488320   18.085053590    2.384535950 CORE   23 Si Si   0.0000   23
Si      18.941703591   18.714663535    2.678288453 CORE   24 Si Si   0.0000   24
Si       6.448123279   18.002838152    2.658308114 CORE   25 Si Si   0.0000   25
Si       6.236227757   10.388575168    2.723501627 CORE   26 Si Si   0.0000   26
Si       1.602301522   10.371158623    2.637073631 CORE   27 Si Si   0.0000   27
Si      14.061110096    1.733342560    2.673006754 CORE   28 Si Si   0.0000   28
Si      18.957203880    1.771591424    2.650303129 CORE   29 Si Si   0.0000   29
Si      14.123161644   18.686737144    2.514822223 CORE   30 Si Si   0.0000   30
Si       6.324582891    5.722093145    2.777094258 CORE   31 Si Si   0.0000   31
Si       1.540695138    2.657661651    2.513102264 CORE   32 Si Si   0.0000   32
Si       1.509369233    5.771542864    2.590499956 CORE   33 Si Si   0.0000   33
Si       6.521185503    2.649036926    2.831689612 CORE   34 Si Si   0.0000   34
Si      16.436544222    5.607907357    4.299435446 CORE   35 Si Si   0.0000   35
Si      16.559099337   10.469463562    4.404551683 CORE   36 Si Si   0.0000   36
Si      11.775011553    5.705462305    4.508233906 CORE   37 Si Si   0.0000   37
Si      11.689911024   10.437669978    4.712552801 CORE   38 Si Si   0.0000   38
Si      16.555393192    2.504813547    4.538159162 CORE   39 Si Si   0.0000   39
Si       3.902094513   18.671888384    4.416262747 CORE   40 Si Si   0.0000   40
Si       8.816223065    1.711326879    4.689831789 CORE   41 Si Si   0.0000   41
Si      16.549258759   18.167867084    4.519261126 CORE   42 Si Si   0.0000   42
Si       8.862520427   18.706458972    4.451193908 CORE   43 Si Si   0.0000   43
Si      11.804330993    2.590110697    4.721056569 CORE   44 Si Si   0.0000   44
Si       8.677190931    9.814230672    4.526985341 CORE   45 Si Si   0.0000   45
Si       8.779505363    6.622599495    4.546913329 CORE   46 Si Si   0.0000   46
Si       3.878010746    1.763662035    4.444035910 CORE   47 Si Si   0.0000   47
Si       3.861512110    9.735322164    4.628302833 CORE   48 Si Si   0.0000   48
Si       3.831021328    6.526568818    4.563613502 CORE   49 Si Si   0.0000   49
Si      11.915180419   18.202827323    4.583414896 CORE   50 Si Si   0.0000   50
Si      15.906931064    8.013348846    6.277028908 CORE   51 Si Si   0.0000   51
Si      12.736380037    7.982719817    6.459028342 CORE   52 Si Si   0.0000   52
Si      15.752660797   12.729699642    6.424712361 CORE   53 Si Si   0.0000   53
Si      12.599234913   12.813624571    6.576460709 CORE   54 Si Si   0.0000   54
Si      15.783583671   15.878924636    6.404448157 CORE   55 Si Si   0.0000   55
Si      15.981789569    0.375131857    6.677736613 CORE   56 Si Si   0.0000   56
Si      12.820751900    0.420286620    6.593761207 CORE   57 Si Si   0.0000   57
Si      12.614857078   15.883279913    6.563428454 CORE   58 Si Si   0.0000   58
Si       4.689998193   18.030521493    7.337796715 CORE   59 Si Si   0.0000   59
Si       7.871843637   17.961668922    7.290326733 CORE   60 Si Si   0.0000   60
Si       7.702331712    2.553281618    7.536827538 CORE   61 Si Si   0.0000   61
Si       7.647725776   10.583823836    7.393982765 CORE   62 Si Si   0.0000   62
Si       7.700653727    5.683382072    7.368796470 CORE   63 Si Si   0.0000   63
Si       4.578418237    2.549345578    7.389192351 CORE   64 Si Si   0.0000   64
Si       4.581610523    5.708115254    7.449733890 CORE   65 Si Si   0.0000   65
Si       4.446940531   10.362961730    7.656352489 CORE   66 Si Si   0.0000   66
Si      16.553846413    8.499539684    9.235063246 CORE   67 Si Si   0.0000   67
Si      16.519256400   11.723073592    9.281445442 CORE   68 Si Si   0.0000   68
Si      11.676088149    8.672463327    9.313195010 CORE   69 Si Si   0.0000   69
Si      11.620311139   11.857775348    9.420134434 CORE   70 Si Si   0.0000   70
Si       3.950864792    0.330634602    9.343330535 CORE   71 Si Si   0.0000   71
Si       8.616457389    8.069051250    9.183478545 CORE   72 Si Si   0.0000   72
Si       8.634177616    0.223445052    9.332058037 CORE   73 Si Si   0.0000   73
Si      16.614893577   19.823969498    9.611511652 CORE   74 Si Si   0.0000   74
Si      16.478761790   16.642996344    9.328203369 CORE   75 Si Si   0.0000   75
Si       8.607558045   12.675535225    9.458566001 CORE   76 Si Si   0.0000   76
Si      11.678567976   19.792260040    9.444791224 CORE   77 Si Si   0.0000   77
Si       3.885696413   15.777980365    9.380178405 CORE   78 Si Si   0.0000   78
Si       3.914822860    7.814488427    9.575493022 CORE   79 Si Si   0.0000   79
Si       8.616533075   15.863039138    9.461279575 CORE   80 Si Si   0.0000   80
Si      11.661440564   16.594372206    9.535738717 CORE   81 Si Si   0.0000   81
Si       3.734490952   12.721958737    9.530961434 CORE   82 Si Si   0.0000   82
Si      14.092585586    7.966694599   11.121225876 CORE   83 Si Si   0.0000   83
Si      18.729998154   12.672257458   11.333696080 CORE   84 Si Si   0.0000   84
Si      18.793051628    8.033605972   11.318305704 CORE   85 Si Si   0.0000   85
Si      14.101691401   12.493979528   11.204925925 CORE   86 Si Si   0.0000   86
Si       1.640465316   19.773379274   11.306630998 CORE   87 Si Si   0.0000   87
Si       1.410519985    8.652671636   11.253758693 CORE   88 Si Si   0.0000   88
Si      18.845000931   15.812873602   11.255120161 CORE   89 Si Si   0.0000   89
Si       6.204151605   16.689403885   11.352194201 CORE   90 Si Si   0.0000   90
Si       6.260233422   19.855594639   11.324995342 CORE   91 Si Si   0.0000   91
Si       1.354445019   11.833731021   11.349599442 CORE   92 Si Si   0.0000   92
Si      14.076000522    0.404014829   11.303109963 CORE   93 Si Si   0.0000   93
Si       1.468261889   16.602614508   11.208226415 CORE   94 Si Si   0.0000   94
Si       6.213761921   11.723305294   11.314810793 CORE   95 Si Si   0.0000   95
Si      14.143852346   15.597210786   11.145937809 CORE   96 Si Si   0.0000   96
Si       6.350123815    8.517224802   11.328158188 CORE   97 Si Si   0.0000   97
Si      19.011241053    0.307858934   11.600758198 CORE   98 Si Si   0.0000   98
Si      14.822553846   10.241269388   13.282263145 CORE   99 Si Si   0.0000   99
Si      17.910733820    5.779716427   13.251653393 CORE  100 Si Si   0.0000  100
Si      17.940452071   10.445186212   13.297237542 CORE  101 Si Si   0.0000  101
Si      14.785216335    5.790271678   13.085378602 CORE  102 Si Si   0.0000  102
Si      18.003132296   18.019714945   13.344463467 CORE  103 Si Si   0.0000  103
Si      17.939092354    2.682398173   13.316742181 CORE  104 Si Si   0.0000  104
Si      14.820714683    2.654884726   13.316882119 CORE  105 Si Si   0.0000  105
Si      14.811547813   17.993008626   13.070540840 CORE  106 Si Si   0.0000  106
O        3.894309746   12.158814585    0.591938967 CORE  107 O  O    0.0000  107
O       18.527529808    5.959425357    1.218065176 CORE  108 O  O    0.0000  108
O        4.043377143    7.995879730    0.219482016 CORE  109 O  O    0.0000  109
O        3.982442120   16.222265226    0.549415128 CORE  110 O  O    0.0000  110
O       13.959935523   10.036680435    1.124018351 CORE  111 O  O    0.0000  111
O        4.255456545    0.539311257    0.917553460 CORE  112 O  O    0.0000  112
O       13.969730618    6.261626400    0.897588891 CORE  113 O  O    0.0000  113
O       18.862227151   10.305508540    1.102317153 CORE  114 O  O    0.0000  114
O       18.393954640   17.870749675    1.394512775 CORE  115 O  O    0.0000  115
O       14.166437790    2.543039193    1.275758735 CORE  116 O  O    0.0000  116
O        5.586951494   14.175721524    1.028033540 CORE  117 O  O    0.0000  117
O        2.276856901   14.228342626    1.112972810 CORE  118 O  O    0.0000  118
O       14.186690844   18.000508235    1.047634903 CORE  119 O  O    0.0000  119
O       18.591571763    2.571793192    1.282182684 CORE  120 O  O    0.0000  120
O        1.983791071    1.864921081    1.164237715 CORE  121 O  O    0.0000  121
O        6.573326164    1.677660399    1.536185026 CORE  122 O  O    0.0000  122
O        5.949385417    6.582743343    1.457625435 CORE  123 O  O    0.0000  123
O        2.018830515   19.339361320    1.429602950 CORE  124 O  O    0.0000  124
O        2.086093783    6.616711538    1.333050083 CORE  125 O  O    0.0000  125
O        2.161343123    9.283324701    1.562675998 CORE  126 O  O    0.0000  126
O        6.356094138   19.148484092    1.515055910 CORE  127 O  O    0.0000  127
O        1.557490629   16.748577134    1.462562589 CORE  128 O  O    0.0000  128
O        5.874347893    9.215900686    1.668744148 CORE  129 O  O    0.0000  129
O        6.171154853   16.556970221    1.987264805 CORE  130 O  O    0.0000  130
O        6.160454545   11.818517713    1.960905911 CORE  131 O  O    0.0000  131
O        1.611596607   11.847452961    1.951206256 CORE  132 O  O    0.0000  132
O       18.737123609    0.183344432    2.392143195 CORE  133 O  O    0.0000  133
O       18.548681062    8.183733388    2.669299712 CORE  134 O  O    0.0000  134
O        1.396036664    4.224829049    2.127496006 CORE  135 O  O    0.0000  135
O        6.334496085    4.171169640    2.310855599 CORE  136 O  O    0.0000  136
O       13.930243655    8.059870552    2.906521579 CORE  137 O  O    0.0000  137
O       12.722356553    5.744742787    3.182941117 CORE  138 O  O    0.0000  138
O       12.734766009   10.389708901    3.459019218 CORE  139 O  O    0.0000  139
O        0.055258021    6.341466478    3.036666223 CORE  140 O  O    0.0000  140
O       17.959539226    5.866108420    3.798717010 CORE  141 O  O    0.0000  141
O       13.828394054    0.157922656    2.364762342 CORE  142 O  O    0.0000  142
O        0.112893045    9.969275242    3.127898973 CORE  143 O  O    0.0000  143
O        0.126473193   18.388282277    2.986202023 CORE  144 O  O    0.0000  144
O       15.364459084   10.250470782    3.334025807 CORE  145 O  O    0.0000  145
O       15.401064292    5.852816545    3.062852484 CORE  146 O  O    0.0000  146
O       15.538562445   18.462112578    3.281247670 CORE  147 O  O    0.0000  147
O       17.973112047   10.582477237    3.614667512 CORE  148 O  O    0.0000  148
O        0.123053883    2.078128890    3.064723442 CORE  149 O  O    0.0000  149
O        7.919050730    2.579950990    3.654152474 CORE  150 O  O    0.0000  150
O        5.366035280   18.278780994    3.835597441 CORE  151 O  O    0.0000  151
O       18.086524633   18.271836826    3.990952317 CORE  152 O  O    0.0000  152
O       15.428418347    1.899048795    3.534392546 CORE  153 O  O    0.0000  153
O       12.805211888    2.359850765    3.469867597 CORE  154 O  O    0.0000  154
O        7.760653494   10.185635879    3.235107595 CORE  155 O  O    0.0000  155
O       12.894150003   17.965802740    3.301070443 CORE  156 O  O    0.0000  156
O        7.779480728    6.174137638    3.345423372 CORE  157 O  O    0.0000  157
O       18.020248515    2.276324788    3.875735453 CORE  158 O  O    0.0000  158
O        7.949086128   17.983056513    3.305034858 CORE  159 O  O    0.0000  159
O        5.301679934    2.214488933    3.812452790 CORE  160 O  O    0.0000  160
O        5.223021003   10.364458241    3.992135007 CORE  161 O  O    0.0000  161
O        2.653263740    2.493169195    3.680344994 CORE  162 O  O    0.0000  162
O       10.166845770   10.330359581    4.181873915 CORE  163 O  O    0.0000  163
O        2.710340377   17.953288983    3.577731418 CORE  164 O  O    0.0000  164
O        5.201002907    5.908739648    3.941831724 CORE  165 O  O    0.0000  165
O       10.308360004    6.289953685    4.115371932 CORE  166 O  O    0.0000  166
O       10.434837727   18.631484085    4.062992152 CORE  167 O  O    0.0000  167
O        2.559434360   10.401869359    3.941079870 CORE  168 O  O    0.0000  168
O       10.380477014    1.913780458    4.325164306 CORE  169 O  O    0.0000  169
O        2.516518145    5.903934780    3.854705099 CORE  170 O  O    0.0000  170
O        8.398129477    0.145177841    4.552584588 CORE  171 O  O    0.0000  171
O        3.697129671    0.158070289    4.330330340 CORE  172 O  O    0.0000  172
O       16.298782933    4.079866453    4.817514509 CORE  173 O  O    0.0000  173
O       11.627680124    4.173159227    5.018007489 CORE  174 O  O    0.0000  174
O       16.347720460   11.875236144    5.183657747 CORE  175 O  O    0.0000  175
O       16.316386899   16.670123361    5.091995421 CORE  176 O  O    0.0000  176
O        8.629303706    8.215565114    4.817370031 CORE  177 O  O    0.0000  177
O       11.840983314   11.817505167    5.552976692 CORE  178 O  O    0.0000  178
O        3.856651437    8.134994860    4.360374353 CORE  179 O  O    0.0000  179
O       16.086104953    6.586874385    5.537727882 CORE  180 O  O    0.0000  180
O       11.943983755    9.173728493    5.703770424 CORE  181 O  O    0.0000  181
O       16.610177558    9.214619303    5.438871578 CORE  182 O  O    0.0000  182
O       12.451894021    6.565462461    5.717159567 CORE  183 O  O    0.0000  183
O       12.557025954   19.455630242    5.415855228 CORE  184 O  O    0.0000  184
O       16.472858421    1.753686116    5.974605058 CORE  185 O  O    0.0000  185
O       16.311096580   19.235805081    5.712523350 CORE  186 O  O    0.0000  186
O        3.831024339   18.154456291    5.958717944 CORE  187 O  O    0.0000  187
O        8.567627592    2.220396198    6.208151311 CORE  188 O  O    0.0000  188
O       11.876102366   16.895548146    5.539486820 CORE  189 O  O    0.0000  189
O       15.980259838   14.298244546    6.116433565 CORE  190 O  O    0.0000  190
O        8.093258715   10.570374054    5.840473793 CORE  191 O  O    0.0000  191
O       12.389205886   14.345352171    6.063580287 CORE  192 O  O    0.0000  192
O        3.827217422    2.212729604    5.995456058 CORE  193 O  O    0.0000  193
O        8.650644374   17.956682217    5.871855510 CORE  194 O  O    0.0000  194
O        3.796906897   10.070800989    6.205360041 CORE  195 O  O    0.0000  195
O        8.412708667    5.816115373    5.913135894 CORE  196 O  O    0.0000  196
O       12.408921196    1.906304824    6.070102848 CORE  197 O  O    0.0000  197
O       14.390088931    0.412578282    7.002455600 CORE  198 O  O    0.0000  198
O       14.321984333    8.335691934    6.451442586 CORE  199 O  O    0.0000  199
O        3.743682370    6.143179656    6.131699354 CORE  200 O  O    0.0000  200
O       14.173351057   12.405200375    6.617486337 CORE  201 O  O    0.0000  201
O       14.202899462   16.220716078    6.625767031 CORE  202 O  O    0.0000  202
O        6.276873958   18.023806575    7.004371125 CORE  203 O  O    0.0000  203
O        6.035738509   10.632959120    7.516427823 CORE  204 O  O    0.0000  204
O        6.149464527    2.107665433    7.293146397 CORE  205 O  O    0.0000  205
O       16.631148274    7.922276580    7.724266608 CORE  206 O  O    0.0000  206
O        6.141097989    6.150694887    7.251516453 CORE  207 O  O    0.0000  207
O       12.202434192    7.885093007    7.991023065 CORE  208 O  O    0.0000  208
O       16.549680020   12.313939624    7.775171112 CORE  209 O  O    0.0000  209
O        7.794840468    4.141820080    7.872404528 CORE  210 O  O    0.0000  210
O       12.008843142   12.707373144    8.090850016 CORE  211 O  O    0.0000  211
O       16.576765608   16.380852394    7.732803160 CORE  212 O  O    0.0000  212
O       16.776771503    0.217128660    8.080966793 CORE  213 O  O    0.0000  213
O        4.468663741    4.123980539    7.715283397 CORE  214 O  O    0.0000  214
O       11.922202444    0.059158777    7.887431811 CORE  215 O  O    0.0000  215
O        4.277351656   16.651404294    8.074418475 CORE  216 O  O    0.0000  216
O        8.246052733   11.940321415    8.054251747 CORE  217 O  O    0.0000  217
O        3.720234758   11.673249757    8.288136628 CORE  218 O  O    0.0000  218
O       11.968624505   16.063828153    8.036600500 CORE  219 O  O    0.0000  219
O        4.381531807   19.299547578    8.288778297 CORE  220 O  O    0.0000  220
O        8.261606161   16.580323234    8.045071381 CORE  221 O  O    0.0000  221
O        8.346697194   19.258686488    8.150080696 CORE  222 O  O    0.0000  222
O        8.214474620    9.259241644    8.149991499 CORE  223 O  O    0.0000  223
O        4.201675639    9.081969155    8.609281479 CORE  224 O  O    0.0000  224
O        8.448118571    6.627946613    8.455447295 CORE  225 O  O    0.0000  225
O        3.820310764    1.753936627    8.579878942 CORE  226 O  O    0.0000  226
O        3.924754366    6.437930644    8.731297554 CORE  227 O  O    0.0000  227
O        8.324199330    1.727038809    8.788211890 CORE  228 O  O    0.0000  228
O        8.433734989   14.267959543    9.237141821 CORE  229 O  O    0.0000  229
O       16.704706809   10.115291072    9.245798742 CORE  230 O  O    0.0000  230
O       11.727420608   10.277817940    9.050551756 CORE  231 O  O    0.0000  231
O       11.879362433   18.195833472    9.632278051 CORE  232 O  O    0.0000  232
O        3.887166326   14.217902677    8.934039000 CORE  233 O  O    0.0000  233
O       16.298397414   18.227522445    9.651173129 CORE  234 O  O    0.0000  234
O       17.743186609   12.411057356   10.078905940 CORE  235 O  O    0.0000  235
O       10.155676322    8.231333471    9.660770444 CORE  236 O  O    0.0000  236
O       17.779441634    7.844068144   10.068504063 CORE  237 O  O    0.0000  237
O       10.170952685    0.122349446    9.839699512 CORE  238 O  O    0.0000  238
O       10.118501613   12.261003564    9.891693998 CORE  239 O  O    0.0000  239
O       12.591295346    8.286315774   10.596979097 CORE  240 O  O    0.0000  240
O       17.844811434   16.099700205   10.012134709 CORE  241 O  O    0.0000  241
O        2.514123100   20.060578131    9.974891336 CORE  242 O  O    0.0000  242
O       15.120323091    8.063804799    9.866842128 CORE  243 O  O    0.0000  243
O       12.585895133   12.208255486   10.681327069 CORE  244 O  O    0.0000  244
O        2.454931850   16.263779457    9.970956953 CORE  245 O  O    0.0000  245
O       15.104045812   12.084315110    9.990812377 CORE  246 O  O    0.0000  246
O        2.457541331    7.930177374   10.260446940 CORE  247 O  O    0.0000  247
O       15.394133590    0.488893498   10.347589211 CORE  248 O  O    0.0000  248
O       10.129708963   16.224765882    9.917341947 CORE  249 O  O    0.0000  249
O       18.015701080    0.021947125   10.356975695 CORE  250 O  O    0.0000  250
O       15.189376811   15.846422102    9.915874999 CORE  251 O  O    0.0000  251
O        5.088533133    0.492630176   10.493212607 CORE  252 O  O    0.0000  252
O        4.966529538   12.405851768   10.543606573 CORE  253 O  O    0.0000  253
O        2.331218740   12.648659583   10.344470509 CORE  254 O  O    0.0000  254
O        5.003489445   15.944173855   10.558755799 CORE  255 O  O    0.0000  255
O        5.078214496    7.724409892   10.706245067 CORE  256 O  O    0.0000  256
O        7.704944401    8.137875996   10.524880103 CORE  257 O  O    0.0000  257
O        7.620996783   16.437778606   10.607375551 CORE  258 O  O    0.0000  258
O        7.700881368   20.031615446   10.615954915 CORE  259 O  O    0.0000  259
O       12.726652452    0.449457877   10.406345250 CORE  260 O  O    0.0000  260
O        7.622081422   12.164757271   10.646534500 CORE  261 O  O    0.0000  261
O       20.288908606    8.288778956   10.741499348 CORE  262 O  O    0.0000  262
O       12.638532292   15.871225510   10.607657389 CORE  263 O  O    0.0000  263
O       20.193407743   12.107005074   10.919039023 CORE  264 O  O    0.0000  264
O        0.160840512    0.267187474   11.053720137 CORE  265 O  O    0.0000  265
O       20.334211832   16.216657600   10.745412873 CORE  266 O  O    0.0000  266
O       18.790836066   14.250362983   11.672382653 CORE  267 O  O    0.0000  267
O        1.546265445   18.177201278   11.589883011 CORE  268 O  O    0.0000  268
O       18.773043093    6.680288895   12.214566444 CORE  269 O  O    0.0000  269
O        1.684727420   10.252359146   11.223221505 CORE  270 O  O    0.0000  270
O       14.122087561    6.479314316   11.771612040 CORE  271 O  O    0.0000  271
O        5.875023225   18.278803743   11.418327652 CORE  272 O  O    0.0000  272
O       14.275330341   14.050440084   11.616553421 CORE  273 O  O    0.0000  273
O        6.055929721   10.112855288   11.231389172 CORE  274 O  O    0.0000  274
O       14.029779286    1.703941624   12.272770742 CORE  275 O  O    0.0000  275
O       14.538817031    9.016306801   12.270026432 CORE  276 O  O    0.0000  276
O       18.347137604    9.318149743   12.206979321 CORE  277 O  O    0.0000  277
O       18.171906124   11.921858269   12.664887407 CORE  278 O  O    0.0000  278
O       14.430066223   11.627233688   12.537653870 CORE  279 O  O    0.0000  279
O       14.104937315   19.153614365   12.180547506 CORE  280 O  O    0.0000  280
O       18.827042753   19.288660802   12.750238205 CORE  281 O  O    0.0000  281
O       18.741326508    1.771618039   12.245247277 CORE  282 O  O    0.0000  282
O       18.430540563   16.656615261   12.579188715 CORE  283 O  O    0.0000  283
O        2.366804111    0.361600672   12.574573226 CORE  284 O  O    0.0000  284
O        1.580671252    8.114717086   12.776254277 CORE  285 O  O    0.0000  285
O        1.868333501   15.736398024   12.526497745 CORE  286 O  O    0.0000  286
O       18.029402740    4.222211218   12.812076509 CORE  287 O  O    0.0000  287
O        6.359017074    0.403954553   12.793056551 CORE  288 O  O    0.0000  288
O        6.234872665   12.210910299   12.864167397 CORE  289 O  O    0.0000  289
O        6.323223919   16.102538484   12.857611148 CORE  290 O  O    0.0000  290
O        1.562806002   12.343550754   12.874999891 CORE  291 O  O    0.0000  291
O        6.531852604    8.061497003   12.879335979 CORE  292 O  O    0.0000  292
O       14.527388816   16.539866779   12.410068875 CORE  293 O  O    0.0000  293
O       16.386133797   10.257868571    0.193774912 CORE  294 O  O    0.0000  294
O       14.686140376    4.193555393   12.839495113 CORE  295 O  O    0.0000  295
O       16.347975379    6.251445811   13.233516225 CORE  296 O  O    0.0000  296
O       16.412288463   18.282949215   13.148424557 CORE  297 O  O    0.0000  297
O       16.384530395    2.194718356   13.379585358 CORE  298 O  O    0.0000  298
O        8.694997181   15.078535659    1.124942862 CORE  299 O  O    0.0000  299
O       10.788644688   10.089281670    1.059088646 CORE  300 O  O    0.0000  300
O        0.808577275   15.723345104    4.362950738 CORE  301 O  O    0.0000  301
O       19.127061157   15.097632964    6.168500485 CORE  302 O  O    0.0000  302
O        0.518399099   13.087385680    5.293542123 CORE  303 O  O    0.0000  303
O        1.437012706   15.106209839    7.032968231 CORE  304 O  O    0.0000  304
O       10.634356261   15.904911797    2.955424048 CORE  305 O  O    0.0000  305
O       10.967241178   13.193806493    2.536974421 CORE  306 O  O    0.0000  306
O       11.293236772   15.338996830    0.272466006 CORE  307 O  O    0.0000  307
O        9.822489555   12.358563847   13.449371059 CORE  308 O  O    0.0000  308
end
end
