# Supplementary material for: Zeolite-confined subnanometric PtSn mimicking mortise-and-tenon joinery for catalytic propane dehydrogenation
Source: Nat Commun. 2022 May 17;13:2716. doi: 10.1038/s41467-022-30522-1 (PMC9114386; doi:10.1038/s41467-022-30522-1)
Supplement: Supplementary file 8 — Source Data [file 41467_2022_30522_MOESM8_ESM.zip › allstructures/Pt0Sn10O12-MFI.arc]

!BIOSYM archive 2
PBC=ON
                      Energy         0          0.0470      -2401.980834        C1
!DATE
PBC   20.37460000   20.11910000   13.51960000   90.00000000   89.99990000   90.00000000
Sn      10.612601307   12.607535889    6.941947354 CORE    1 Sn Sn   0.0000    1
Sn      13.352344472   18.282436040    8.791570127 CORE    2 Sn Sn   0.0000    2
Sn       7.662965099   16.636594633   11.209131476 CORE    3 Sn Sn   0.0000    3
Sn      14.247924220   15.250187372    9.170265189 CORE    4 Sn Sn   0.0000    4
Sn       9.895696226   18.689066310    8.849717533 CORE    5 Sn Sn   0.0000    5
Sn      10.259479511   14.953711849    9.013767268 CORE    6 Sn Sn   0.0000    6
Sn      16.635006782   17.420762296    9.349587126 CORE    7 Sn Sn   0.0000    7
Sn      12.024583196    0.896131957    7.543724170 CORE    8 Sn Sn   0.0000    8
Sn      10.959734754   16.837827154   11.465749145 CORE    9 Sn Sn   0.0000    9
Sn      11.598608881   16.478869120    6.420114528 CORE   10 Sn Sn   0.0000   10
Si       6.126117670   15.063872557    8.256673949 CORE   11 Si Si   0.0000   11
Si       6.070795953   18.178240441    8.308331973 CORE   12 Si Si   0.0000   12
Si       2.962415778    2.711091993    8.260677024 CORE   13 Si Si   0.0000   13
Si       3.166124543   10.114291302    8.207359419 CORE   14 Si Si   0.0000   14
Si       2.913485740   18.135840687    8.332918374 CORE   15 Si Si   0.0000   15
Si       6.349957567   10.165154771    8.156531135 CORE   16 Si Si   0.0000   16
Si       6.141400664    2.790056494    8.136554907 CORE   17 Si Si   0.0000   17
Si       2.944789704   15.044355895    8.153181955 CORE   18 Si Si   0.0000   18
Si      19.494152620    8.876655413    9.794397732 CORE   19 Si Si   0.0000   19
Si      14.589543899   11.834016447    9.864146579 CORE   20 Si Si   0.0000   20
Si      14.534079771    8.627872660    9.737133000 CORE   21 Si Si   0.0000   21
Si      19.502156694   12.022518776    9.860170378 CORE   22 Si Si   0.0000   22
Si       2.114267945    0.301866818   10.248909028 CORE   23 Si Si   0.0000   23
Si      19.475134503    0.850585624    9.873454759 CORE   24 Si Si   0.0000   24
Si       6.705096103    0.437379040   10.266274167 CORE   25 Si Si   0.0000   25
Si       6.895996424   12.603989297   10.066391010 CORE   26 Si Si   0.0000   26
Si       2.131019950   12.606176171   10.003921403 CORE   27 Si Si   0.0000   27
Si      14.469437583    4.213477244   10.025814146 CORE   28 Si Si   0.0000   28
Si      19.499855737    3.987637691   10.006038160 CORE   29 Si Si   0.0000   29
Si      14.175723532    1.213690268   10.268700986 CORE   30 Si Si   0.0000   30
Si       6.820429315    8.052212906   10.419368403 CORE   31 Si Si   0.0000   31
Si       2.021527075    4.869307409   10.359216311 CORE   32 Si Si   0.0000   32
Si       2.110509656    8.013032143   10.239924713 CORE   33 Si Si   0.0000   33
Si       6.784760220    4.858699115   10.275335963 CORE   34 Si Si   0.0000   34
Si      17.040281720    7.796414960   11.440801049 CORE   35 Si Si   0.0000   35
Si      17.098058723   12.771341646   11.628416368 CORE   36 Si Si   0.0000   36
Si      12.302629589    8.006005249   11.758402287 CORE   37 Si Si   0.0000   37
Si      12.379963168   12.678039247   11.880275256 CORE   38 Si Si   0.0000   38
Si      17.022805034    4.781680097   11.903137010 CORE   39 Si Si   0.0000   39
Si       4.296368093    0.940894072   12.349418453 CORE   40 Si Si   0.0000   40
Si       9.168641221    4.013982870   12.193870933 CORE   41 Si Si   0.0000   41
Si      16.891166208    0.356979508   11.731270334 CORE   42 Si Si   0.0000   42
Si       9.102373374    0.871386161   12.241241516 CORE   43 Si Si   0.0000   43
Si      12.158312521    4.884162238   12.042969905 CORE   44 Si Si   0.0000   44
Si       9.335186995   12.188098670   12.098261497 CORE   45 Si Si   0.0000   45
Si       9.361200691    8.985581452   12.162678074 CORE   46 Si Si   0.0000   46
Si       4.355562993    4.116529276   12.262726092 CORE   47 Si Si   0.0000   47
Si       4.366137443   12.056038896   12.005344495 CORE   48 Si Si   0.0000   48
Si       4.276115497    8.849331495   12.262735280 CORE   49 Si Si   0.0000   49
Si      12.180294857    0.582042987   12.488398298 CORE   50 Si Si   0.0000   50
Si      16.611794570   10.265490939   13.439733225 CORE   51 Si Si   0.0000   51
Si      13.421036818   10.249691393    0.155149442 CORE   52 Si Si   0.0000   52
Si      16.473584269   15.018666324    0.189867291 CORE   53 Si Si   0.0000   53
Si      13.380233828   15.046612839    0.217686535 CORE   54 Si Si   0.0000   54
Si      16.516777531   18.164474009    0.105735997 CORE   55 Si Si   0.0000   55
Si      16.336716852    2.596483896    0.396234877 CORE   56 Si Si   0.0000   56
Si      13.152384671    2.802602448    0.681142815 CORE   57 Si Si   0.0000   57
Si      13.420737303   18.181588849    0.282300810 CORE   58 Si Si   0.0000   58
Si       4.962832358    0.139884191    1.752155612 CORE   59 Si Si   0.0000   59
Si       8.168795359    0.111095467    1.561090747 CORE   60 Si Si   0.0000   60
Si       8.357651658    4.969972103    1.544430559 CORE   61 Si Si   0.0000   61
Si       8.405024519   12.878509384    1.448907554 CORE   62 Si Si   0.0000   62
Si       8.382906265    8.042930560    1.483440637 CORE   63 Si Si   0.0000   63
Si       5.248131333    4.991271097    1.598069229 CORE   64 Si Si   0.0000   64
Si       5.251577815    8.046141396    1.599954899 CORE   65 Si Si   0.0000   65
Si       5.202165788   12.784177028    1.395535689 CORE   66 Si Si   0.0000   66
Si      17.405902655   10.703266470    2.809009832 CORE   67 Si Si   0.0000   67
Si      17.394992447   13.911074282    2.940499386 CORE   68 Si Si   0.0000   68
Si      12.482553077   10.868216236    3.033868763 CORE   69 Si Si   0.0000   69
Si      12.388314602   14.054250065    2.994132827 CORE   70 Si Si   0.0000   70
Si       4.432691587    2.699283664    3.485601796 CORE   71 Si Si   0.0000   71
Si       9.429259588   10.426753670    3.268729285 CORE   72 Si Si   0.0000   72
Si       9.347165758    2.558409174    3.250136097 CORE   73 Si Si   0.0000   73
Si      17.053662345    1.840822857    3.399928403 CORE   74 Si Si   0.0000   74
Si      17.383133936   18.798256967    2.881596709 CORE   75 Si Si   0.0000   75
Si       9.419895784   14.958112309    3.506217742 CORE   76 Si Si   0.0000   76
Si      12.432069584    2.033305317    3.484969263 CORE   77 Si Si   0.0000   77
Si       4.582996890   17.970394720    3.793443579 CORE   78 Si Si   0.0000   78
Si       4.641233257   10.450119887    3.431824222 CORE   79 Si Si   0.0000   79
Si       9.402410871   18.163154010    3.547242932 CORE   80 Si Si   0.0000   80
Si      12.430428794   18.980663986    3.139124938 CORE   81 Si Si   0.0000   81
Si       4.682558865   14.838700874    3.570597635 CORE   82 Si Si   0.0000   82
Si      15.005152508   10.189385420    4.809409081 CORE   83 Si Si   0.0000   83
Si      19.672727011   14.799255148    4.906320262 CORE   84 Si Si   0.0000   84
Si      19.506811950   10.211942653    4.963460887 CORE   85 Si Si   0.0000   85
Si      14.920153165   14.769233339    4.847625409 CORE   86 Si Si   0.0000   86
Si       2.001106190    2.152127550    5.359662247 CORE   87 Si Si   0.0000   87
Si       2.131991883   10.833102684    5.410397080 CORE   88 Si Si   0.0000   88
Si      19.576589353   17.971336189    4.972172675 CORE   89 Si Si   0.0000   89
Si       7.111736149   18.955145832    5.431761791 CORE   90 Si Si   0.0000   90
Si       7.008775834    2.052193995    5.222600564 CORE   91 Si Si   0.0000   91
Si       2.174275297   13.969982939    5.336041194 CORE   92 Si Si   0.0000   92
Si      14.678954459    2.382883126    5.526395216 CORE   93 Si Si   0.0000   93
Si       2.069233529   19.047250452    5.471482078 CORE   94 Si Si   0.0000   94
Si       7.183982389   14.141088839    5.460689361 CORE   95 Si Si   0.0000   95
Si      15.040044432   17.834244784    4.508035768 CORE   96 Si Si   0.0000   96
Si       7.191660721   10.966907088    5.345172174 CORE   97 Si Si   0.0000   97
Si      19.466081138    2.555221601    5.264256511 CORE   98 Si Si   0.0000   98
Si      15.523005948   12.557786130    6.927818513 CORE   99 Si Si   0.0000   99
Si      18.589187724    7.994909993    6.919542652 CORE  100 Si Si   0.0000  100
Si      18.669176101   12.645394689    6.925708920 CORE  101 Si Si   0.0000  101
Si      15.448670926    7.953300758    6.846352298 CORE  102 Si Si   0.0000  102
Si      18.700250102    0.038008711    6.988790886 CORE  103 Si Si   0.0000  103
Si      18.567742990    4.930925215    7.241104420 CORE  104 Si Si   0.0000  104
Si      15.438251062    4.951419135    7.257464602 CORE  105 Si Si   0.0000  105
Si      15.632304946   19.893068778    6.824883440 CORE  106 Si Si   0.0000  106
O        4.549102573   14.775008118    8.023708188 CORE  107 O  O    0.0000  107
O       19.444236198    8.474999629    8.218187558 CORE  108 O  O    0.0000  108
O        4.748569921   10.321810597    7.933282101 CORE  109 O  O    0.0000  109
O        2.474304946   18.946177958    9.664139175 CORE  110 O  O    0.0000  110
O       14.678565644   12.178996798    8.271651317 CORE  111 O  O    0.0000  111
O        4.538504103    2.745432740    7.863323757 CORE  112 O  O    0.0000  112
O       14.538564411    8.362955554    8.132909520 CORE  113 O  O    0.0000  113
O       19.516216776   12.423998910    8.288427450 CORE  114 O  O    0.0000  114
O       18.248350892    0.594778685   10.887163898 CORE  115 O  O    0.0000  115
O       14.614883984    5.075168474    8.657619868 CORE  116 O  O    0.0000  116
O        6.357250869   16.619805104    8.779515135 CORE  117 O  O    0.0000  117
O        2.671321867   16.563897959    8.656077557 CORE  118 O  O    0.0000  118
O       15.267043281   18.981234169    8.088291922 CORE  119 O  O    0.0000  119
O       17.119920034    0.230892420    3.277003397 CORE  120 O  O    0.0000  120
O        2.047718094   18.646994024    7.054950397 CORE  121 O  O    0.0000  121
O        6.619839118    4.198534191    8.795774321 CORE  122 O  O    0.0000  122
O        6.665706794    8.810066241    8.990858545 CORE  123 O  O    0.0000  123
O        4.548571808   18.843410660    2.427382885 CORE  124 O  O    0.0000  124
O        2.919134589    8.731398546    9.021280457 CORE  125 O  O    0.0000  125
O        2.623908999   11.385316043    9.052732795 CORE  126 O  O    0.0000  126
O        6.527451761    1.556104591    9.115614647 CORE  127 O  O    0.0000  127
O        2.893381304    0.512469322   11.657103335 CORE  128 O  O    0.0000  128
O        6.947333997   11.465467513    8.913049279 CORE  129 O  O    0.0000  129
O        6.542757455   19.082736025    9.572523139 CORE  130 O  O    0.0000  130
O        6.693366351   14.090549352    9.412275397 CORE  131 O  O    0.0000  131
O        2.274875586   14.017300885    9.205503300 CORE  132 O  O    0.0000  132
O       19.284421778   20.115080522    8.502671524 CORE  133 O  O    0.0000  133
O       19.130250926   10.443492797   10.006836021 CORE  134 O  O    0.0000  134
O        2.049559774    6.427546242    9.936006405 CORE  135 O  O    0.0000  135
O        6.866117617    6.462402474   10.119451394 CORE  136 O  O    0.0000  136
O       14.707469736   10.214056461   10.047072143 CORE  137 O  O    0.0000  137
O       13.117576714    8.088791261   10.345258587 CORE  138 O  O    0.0000  138
O       13.163247730   12.309865157   10.496185110 CORE  139 O  O    0.0000  139
O        0.609869205    8.610370468   10.373830886 CORE  140 O  O    0.0000  140
O       18.420576055    7.978187948   10.607808197 CORE  141 O  O    0.0000  141
O       14.519767358    2.650188250    9.588088259 CORE  142 O  O    0.0000  142
O        0.597658998   12.354944692   10.457193474 CORE  143 O  O    0.0000  143
O        0.520094199    0.414697205   10.546239304 CORE  144 O  O    0.0000  144
O       15.800586484   12.512210399   10.695365864 CORE  145 O  O    0.0000  145
O       15.772492454    7.807372289   10.415698162 CORE  146 O  O    0.0000  146
O       15.566665492    0.561280793   10.804355228 CORE  147 O  O    0.0000  147
O       18.421089372   12.879361123   10.701503530 CORE  148 O  O    0.0000  148
O        2.921997799    4.594865668   11.682516011 CORE  149 O  O    0.0000  149
O        8.140835248    4.315010446   10.978704522 CORE  150 O  O    0.0000  150
O        5.559484705    0.560124653   11.402377346 CORE  151 O  O    0.0000  151
O        4.496299820   18.391194190    7.987140756 CORE  152 O  O    0.0000  152
O       15.669894755    4.520005761   11.056780360 CORE  153 O  O    0.0000  153
O       13.059343023    4.550264640   10.736956211 CORE  154 O  O    0.0000  154
O        8.166006186   12.515774700   11.044959353 CORE  155 O  O    0.0000  155
O       13.127245933    1.452127911   11.494533803 CORE  156 O  O    0.0000  156
O        8.194774972    8.531592549   11.132088130 CORE  157 O  O    0.0000  157
O       19.475265735    1.194939118    6.156919702 CORE  158 O  O    0.0000  158
O        8.173039807    0.627102841   10.929227332 CORE  159 O  O    0.0000  159
O        5.499104288    4.397383828   11.151239629 CORE  160 O  O    0.0000  160
O        5.575839872   12.319542257   10.973655208 CORE  161 O  O    0.0000  161
O        2.132089237    0.535288108    5.300859742 CORE  162 O  O    0.0000  162
O       10.790793176   12.638874562   11.539587140 CORE  163 O  O    0.0000  163
O        2.634444110    1.407121855    9.172680953 CORE  164 O  O    0.0000  164
O        5.557698763    8.365973201   11.388864774 CORE  165 O  O    0.0000  165
O       10.795431680    8.570917406   11.516568211 CORE  166 O  O    0.0000  166
O       10.651000380    0.466879324   11.941591628 CORE  167 O  O    0.0000  167
O        3.001337174   12.661788373   11.370994444 CORE  168 O  O    0.0000  168
O       10.654021352    4.394206681   11.670025438 CORE  169 O  O    0.0000  169
O        2.895619717    8.265849296   11.639609348 CORE  170 O  O    0.0000  170
O        9.055833455    2.453458578   12.626927029 CORE  171 O  O    0.0000  171
O        4.319313088    2.538612239   12.641625329 CORE  172 O  O    0.0000  172
O       17.138097822    6.368620256   12.209797360 CORE  173 O  O    0.0000  173
O       12.219450446    6.481373494   12.313950480 CORE  174 O  O    0.0000  174
O       16.959090993   14.179887157   12.414872628 CORE  175 O  O    0.0000  175
O       16.915618010   18.943586777   12.262251050 CORE  176 O  O    0.0000  176
O        9.314138163   10.585818295   12.416936075 CORE  177 O  O    0.0000  177
O       12.830002479   14.099081117   12.543148656 CORE  178 O  O    0.0000  178
O        4.216312597   10.465362903   12.280796377 CORE  179 O  O    0.0000  179
O       16.856702846    8.946732234   12.548563341 CORE  180 O  O    0.0000  180
O       12.685446524   11.520810049   12.993843419 CORE  181 O  O    0.0000  181
O       17.253483829   11.564275878   12.708300468 CORE  182 O  O    0.0000  182
O       13.099233982    8.876865800   12.875009181 CORE  183 O  O    0.0000  183
O       12.225109510    1.486841957    0.337155310 CORE  184 O  O    0.0000  184
O       16.922826027    3.995430054   13.322167614 CORE  185 O  O    0.0000  185
O       16.887792192    1.359775760   13.015645066 CORE  186 O  O    0.0000  186
O        4.417062157    0.132120713    0.227371583 CORE  187 O  O    0.0000  187
O        8.826835548    4.903258060   13.509109793 CORE  188 O  O    0.0000  188
O       12.800700018   19.209506785   12.697258641 CORE  189 O  O    0.0000  189
O       16.656972382   16.581483603   13.331978329 CORE  190 O  O    0.0000  190
O        9.057217724   12.988202172   13.493037405 CORE  191 O  O    0.0000  191
O       13.321809974   16.626577606   13.315681596 CORE  192 O  O    0.0000  192
O        4.682830864    4.966116099    0.078021103 CORE  193 O  O    0.0000  193
O        8.517138616    0.013426362   13.496155290 CORE  194 O  O    0.0000  194
O        4.616336354   12.816492278   13.412468954 CORE  195 O  O    0.0000  195
O        9.171720801    8.228229590    0.074565339 CORE  196 O  O    0.0000  196
O       12.653261084    4.129078219   13.401867419 CORE  197 O  O    0.0000  197
O       14.715040243    2.553958297    0.331271113 CORE  198 O  O    0.0000  198
O       15.023354954   10.507237523    0.175375224 CORE  199 O  O    0.0000  199
O        4.376525692    8.277782176    0.255492894 CORE  200 O  O    0.0000  200
O       14.924920038   14.654708338    0.543777154 CORE  201 O  O    0.0000  201
O       14.986054659   18.556487389    0.540292988 CORE  202 O  O    0.0000  202
O        6.576413844    0.323015934    1.772648827 CORE  203 O  O    0.0000  203
O        6.813788037   12.603109843    1.349246560 CORE  204 O  O    0.0000  204
O        6.801151276    4.494809146    1.640580547 CORE  205 O  O    0.0000  205
O       17.372788699   10.037722287    1.333052342 CORE  206 O  O    0.0000  206
O        6.807874937    8.410842997    1.259107588 CORE  207 O  O    0.0000  207
O       12.854480335   10.067441691    1.669807904 CORE  208 O  O    0.0000  208
O       17.346326326   14.674338139    1.511494762 CORE  209 O  O    0.0000  209
O        8.537914118    6.513347947    2.022325392 CORE  210 O  O    0.0000  210
O       12.501957573   14.839513188    1.575072747 CORE  211 O  O    0.0000  211
O       17.553468821   18.643162404    1.271817600 CORE  212 O  O    0.0000  212
O       16.832235296    2.490203261    1.934056356 CORE  213 O  O    0.0000  213
O        5.127101944    6.516749071    2.130396901 CORE  214 O  O    0.0000  214
O       12.983038095    2.998932598    2.291190215 CORE  215 O  O    0.0000  215
O        6.009073996   18.148447961    4.556944212 CORE  216 O  O    0.0000  216
O        8.668433832   14.284352268    2.228854448 CORE  217 O  O    0.0000  217
O        4.796511608   14.196716894    2.087293341 CORE  218 O  O    0.0000  218
O       12.540896263   18.394180512    1.630237835 CORE  219 O  O    0.0000  219
O        4.274967446    1.352728146    2.587149062 CORE  220 O  O    0.0000  220
O        8.645615555   18.848013110    2.273146557 CORE  221 O  O    0.0000  221
O        8.935104044    1.385864846    2.206044117 CORE  222 O  O    0.0000  222
O        9.091335593   11.650893867    2.258862469 CORE  223 O  O    0.0000  223
O        4.561100801   11.549080039    2.237771091 CORE  224 O  O    0.0000  224
O        9.008634681    9.005669007    2.621325672 CORE  225 O  O    0.0000  225
O        4.373183570    4.014350079    2.540834548 CORE  226 O  O    0.0000  226
O        4.673986438    8.961608513    2.800077451 CORE  227 O  O    0.0000  227
O        9.244323906    4.004464849    2.506583285 CORE  228 O  O    0.0000  228
O        9.388149864   16.561474988    3.304818361 CORE  229 O  O    0.0000  229
O       17.317199607   12.315977313    2.684131441 CORE  230 O  O    0.0000  230
O       12.507821920   12.461646764    2.719884105 CORE  231 O  O    0.0000  231
O       12.725596490    0.463064377    3.166185224 CORE  232 O  O    0.0000  232
O        4.410258390   16.417626060    3.389176258 CORE  233 O  O    0.0000  233
O       17.001415186    4.631471406    7.571732381 CORE  234 O  O    0.0000  234
O       18.799849223   14.333300209    3.625116217 CORE  235 O  O    0.0000  235
O       11.019914033   10.419144846    3.581976642 CORE  236 O  O    0.0000  236
O       18.811628325   10.282138946    3.500224193 CORE  237 O  O    0.0000  237
O       10.862035993    2.305883277    3.752418852 CORE  238 O  O    0.0000  238
O       10.934552624   14.389356191    3.647361470 CORE  239 O  O    0.0000  239
O       13.544889989   10.514326767    4.196067471 CORE  240 O  O    0.0000  240
O       18.745036626   18.321555544    3.621372867 CORE  241 O  O    0.0000  241
O       19.107934548    3.843512514    6.175730441 CORE  242 O  O    0.0000  242
O       16.133451433   10.136583567    3.647253324 CORE  243 O  O    0.0000  243
O       13.525692468   14.527480782    4.040615037 CORE  244 O  O    0.0000  244
O        3.383820247   18.395971473    4.790693473 CORE  245 O  O    0.0000  245
O       16.165898739   14.311272082    3.916290914 CORE  246 O  O    0.0000  246
O        3.333550738   10.566083720    4.366419106 CORE  247 O  O    0.0000  247
O       15.817193785    2.229198954    4.386424694 CORE  248 O  O    0.0000  248
O       10.919668762   18.725111879    3.683938423 CORE  249 O  O    0.0000  249
O       19.368832790    4.885058850    8.655612811 CORE  250 O  O    0.0000  250
O       16.104630037   17.848444585    3.264169921 CORE  251 O  O    0.0000  251
O        5.830933764    2.673486941    4.305059129 CORE  252 O  O    0.0000  252
O        6.076103844   14.580594132    4.366192194 CORE  253 O  O    0.0000  253
O        3.474536939   14.133306808    4.386712103 CORE  254 O  O    0.0000  254
O        2.594449027    4.056627799    9.076078095 CORE  255 O  O    0.0000  255
O        5.997156811   10.668867816    4.296123927 CORE  256 O  O    0.0000  256
O        8.634644460   10.628083861    4.676094648 CORE  257 O  O    0.0000  257
O        8.604690432   18.546202560    4.925594090 CORE  258 O  O    0.0000  258
O        8.431784082    2.505381214    4.591167726 CORE  259 O  O    0.0000  259
O       13.193616614    2.427686925    4.865428196 CORE  260 O  O    0.0000  260
O        8.663908434   14.537331547    4.899034665 CORE  261 O  O    0.0000  261
O        0.735848279   10.348282969    4.745875641 CORE  262 O  O    0.0000  262
O       13.524612092   18.195552485    4.041105824 CORE  263 O  O    0.0000  263
O        0.848817097   14.447702788    4.532925737 CORE  264 O  O    0.0000  264
O       19.522635051    2.437211813    9.521366446 CORE  265 O  O    0.0000  265
O        0.738865789   18.463951227    4.749946139 CORE  266 O  O    0.0000  266
O       19.520480669   16.378007000    5.219685184 CORE  267 O  O    0.0000  267
O       18.293951937    4.241074386   11.053034702 CORE  268 O  O    0.0000  268
O       19.153230786    8.770130754    5.617780204 CORE  269 O  O    0.0000  269
O        2.055552530   12.414929266    5.787307919 CORE  270 O  O    0.0000  270
O       14.929474712    8.740055733    5.532128584 CORE  271 O  O    0.0000  271
O        6.876024669    0.430442981    5.249702538 CORE  272 O  O    0.0000  272
O       15.041143183   16.354980685    5.169152498 CORE  273 O  O    0.0000  273
O        7.137178329   12.545010420    5.747383758 CORE  274 O  O    0.0000  274
O       14.839087609    3.769204401    6.334509442 CORE  275 O  O    0.0000  275
O       15.391770719   11.317756476    5.893882869 CORE  276 O  O    0.0000  276
O       18.927660898   11.399043467    5.910501111 CORE  277 O  O    0.0000  277
O       19.203074044   14.014844488    6.245649552 CORE  278 O  O    0.0000  278
O       14.897842799   13.886873858    6.217025353 CORE  279 O  O    0.0000  279
O       14.655704982    1.102963492    6.567846400 CORE  280 O  O    0.0000  280
O        2.071456681    2.650460330    6.908463742 CORE  281 O  O    0.0000  281
O       18.431218359    2.444816256    4.018153156 CORE  282 O  O    0.0000  282
O       18.944224103   18.709557634    6.285082353 CORE  283 O  O    0.0000  283
O        0.612106787    2.686351965    4.694753848 CORE  284 O  O    0.0000  284
O        2.381540657   10.005792617    6.788790987 CORE  285 O  O    0.0000  285
O        3.210578219    2.819059369    4.528645811 CORE  286 O  O    0.0000  286
O       18.781217747    6.410810902    6.614679972 CORE  287 O  O    0.0000  287
O        6.929352938    2.631735803    6.731346238 CORE  288 O  O    0.0000  288
O        6.925578971   14.925320112    6.855923458 CORE  289 O  O    0.0000  289
O        6.955645327   18.550674765    7.002839117 CORE  290 O  O    0.0000  290
O        2.305479312   14.887590036    6.671352466 CORE  291 O  O    0.0000  291
O        7.049786913   10.064421651    6.687622337 CORE  292 O  O    0.0000  292
O       15.592142577   18.991353498    5.481395434 CORE  293 O  O    0.0000  293
O       17.093546122   12.731740304    7.285779414 CORE  294 O  O    0.0000  294
O       15.291965601    6.371802093    6.488257536 CORE  295 O  O    0.0000  295
O       17.008608799    8.320728735    7.178448907 CORE  296 O  O    0.0000  296
O       17.124528596    0.420456288    6.984251793 CORE  297 O  O    0.0000  297
O        0.516424287    4.389482563   10.741755941 CORE  298 O  O    0.0000  298
O        9.097349528   15.312455766   10.673702821 CORE  299 O  O    0.0000  299
O       11.656063573   18.284696137    9.937925027 CORE  300 O  O    0.0000  300
O       16.166248091   15.738756430    8.429276831 CORE  301 O  O    0.0000  301
O       11.802443195   15.393063133   10.168824370 CORE  302 O  O    0.0000  302
O       13.356915585    0.336246820    9.180274391 CORE  303 O  O    0.0000  303
O       10.025948515   16.736762234    7.956366614 CORE  304 O  O    0.0000  304
O       13.242734927   16.550828393    7.731760222 CORE  305 O  O    0.0000  305
O        9.440635691   13.178493142    8.483847531 CORE  306 O  O    0.0000  306
O        9.079694209   18.000945274   10.656672534 CORE  307 O  O    0.0000  307
O       12.274438921   19.063490099    7.174197605 CORE  308 O  O    0.0000  308
O       14.559612277   17.302023699   10.099642870 CORE  309 O  O    0.0000  309
O       11.400330912   14.464404559    7.222600317 CORE  310 O  O    0.0000  310
end
end
