# Supplementary material for: Zeolite-confined subnanometric PtSn mimicking mortise-and-tenon joinery for catalytic propane dehydrogenation
Source: Nat Commun. 2022 May 17;13:2716. doi: 10.1038/s41467-022-30522-1 (PMC9114386; doi:10.1038/s41467-022-30522-1)
Supplement: Supplementary file 8 — Source Data [file 41467_2022_30522_MOESM8_ESM.zip › allstructures/Pt0Sn10O14-MFI.arc]

!BIOSYM archive 2
PBC=ON
                      Energy         0          0.0443      -2415.599224        C1
!DATE
PBC   20.37460000   20.11910000   13.51960000   90.00000000   89.99990000   90.00000000
Sn      16.996811951   18.380422235   10.159499421 CORE    1 Sn Sn   0.0000    1
Sn      18.978198586    3.380650528   11.865924253 CORE    2 Sn Sn   0.0000    2
Sn      14.091109484    1.900653601    0.891358224 CORE    3 Sn Sn   0.0000    3
Sn      19.210619992    0.090207389   11.502510236 CORE    4 Sn Sn   0.0000    4
Sn      15.917593093    3.993378339   12.623347706 CORE    5 Sn Sn   0.0000    5
Sn      16.306178070    0.520482908   12.460350362 CORE    6 Sn Sn   0.0000    6
Sn       1.773457688    1.838945758   12.765646153 CORE    7 Sn Sn   0.0000    7
Sn      17.237788371    5.680235772   10.170506804 CORE    8 Sn Sn   0.0000    8
Sn      17.338608061    2.392876876    1.515604658 CORE    9 Sn Sn   0.0000    9
Sn      17.278107222    1.940192547    9.310448528 CORE   10 Sn Sn   0.0000   10
Si      12.518893069    0.521998798   11.196773679 CORE   11 Si Si   0.0000   11
Si      12.508491511    3.644615051   11.335129149 CORE   12 Si Si   0.0000   12
Si       9.539521589    8.355942587   11.311542413 CORE   13 Si Si   0.0000   13
Si       9.603242950   15.852087052   11.114000992 CORE   14 Si Si   0.0000   14
Si       9.432048602    3.660245890   11.312127174 CORE   15 Si Si   0.0000   15
Si      12.798644209   15.793139615   11.029563471 CORE   16 Si Si   0.0000   16
Si      12.726215677    8.465002366   11.352991909 CORE   17 Si Si   0.0000   17
Si       9.451078334    0.523658339   11.114989223 CORE   18 Si Si   0.0000   18
Si       5.735383077   14.530662984   13.159580467 CORE   19 Si Si   0.0000   19
Si       0.769324261   17.678213888   12.991824219 CORE   20 Si Si   0.0000   20
Si       0.813993251   14.479338490   12.953758549 CORE   21 Si Si   0.0000   21
Si       5.666280414   17.681420187   13.162601488 CORE   22 Si Si   0.0000   22
Si       8.518810125    5.918383229   13.158810821 CORE   23 Si Si   0.0000   23
Si       5.472104299    6.626261903   13.242099763 CORE   24 Si Si   0.0000   24
Si      13.311037342    6.005077307   13.188899786 CORE   25 Si Si   0.0000   25
Si      13.470194236   18.235083456   12.972416366 CORE   26 Si Si   0.0000   26
Si       8.663462011   18.336771765   12.971279541 CORE   27 Si Si   0.0000   27
Si       0.804093953    9.759899835   13.155648440 CORE   28 Si Si   0.0000   28
Si       5.656186955    9.774339484   13.396348547 CORE   29 Si Si   0.0000   29
Si       0.739930242    6.596611694   13.285992156 CORE   30 Si Si   0.0000   30
Si      13.394926850   13.738545574   13.279204491 CORE   31 Si Si   0.0000   31
Si       8.589554326   10.556787891   13.242953144 CORE   32 Si Si   0.0000   32
Si       8.691307213   13.684194335   13.177825291 CORE   33 Si Si   0.0000   33
Si      13.483136340   10.606968392   13.425254065 CORE   34 Si Si   0.0000   34
Si       3.262829396   13.569381122    1.228854369 CORE   35 Si Si   0.0000   35
Si       3.209637398   18.509658180    1.288462726 CORE   36 Si Si   0.0000   36
Si      18.879589075   13.740347480    1.397594892 CORE   37 Si Si   0.0000   37
Si      18.941648133   18.389426437    1.604174636 CORE   38 Si Si   0.0000   38
Si       3.204614603   10.499488955    1.622673572 CORE   39 Si Si   0.0000   39
Si      10.804055898    6.525900325    1.614405497 CORE   40 Si Si   0.0000   40
Si      15.940090030    9.825909388    1.645348878 CORE   41 Si Si   0.0000   41
Si       3.187274055    6.109744922    1.816427157 CORE   42 Si Si   0.0000   42
Si      15.692339378    6.650819608    1.709338412 CORE   43 Si Si   0.0000   43
Si      18.916007004   10.637087593    1.631260931 CORE   44 Si Si   0.0000   44
Si      15.794635709   17.764815689    1.480722057 CORE   45 Si Si   0.0000   45
Si      15.893101595   14.564873423    1.442555653 CORE   46 Si Si   0.0000   46
Si      10.984581585    9.713252085    1.689208329 CORE   47 Si Si   0.0000   47
Si      10.953203660   17.815675988    1.416646483 CORE   48 Si Si   0.0000   48
Si      10.951094168   14.634723129    1.601772616 CORE   49 Si Si   0.0000   49
Si      18.802982670    6.031964756    1.743412038 CORE   50 Si Si   0.0000   50
Si       2.706392298   15.991447247    3.228120081 CORE   51 Si Si   0.0000   51
Si      19.901628827   15.955688075    3.452603918 CORE   52 Si Si   0.0000   52
Si       2.547656688    0.545473937    3.398895960 CORE   53 Si Si   0.0000   53
Si      19.838202926    0.567996750    3.473070726 CORE   54 Si Si   0.0000   54
Si       2.550232183    3.726057625    3.569110147 CORE   55 Si Si   0.0000   55
Si       2.585356986    8.420443711    3.848017160 CORE   56 Si Si   0.0000   56
Si      19.772108389    8.456784632    3.680413764 CORE   57 Si Si   0.0000   57
Si      19.828505991    3.721405116    3.664626120 CORE   58 Si Si   0.0000   58
Si      11.474501233    5.850223825    4.542137501 CORE   59 Si Si   0.0000   59
Si      14.700461119    5.907979999    4.638376042 CORE   60 Si Si   0.0000   60
Si      14.964159455   10.672883176    4.507687770 CORE   61 Si Si   0.0000   61
Si      14.775413645   18.505023186    4.339588554 CORE   62 Si Si   0.0000   62
Si      14.970940623   13.738319287    4.337665438 CORE   63 Si Si   0.0000   63
Si      11.842400095   10.681661697    4.508118876 CORE   64 Si Si   0.0000   64
Si      11.855445804   13.809084023    4.491806555 CORE   65 Si Si   0.0000   65
Si      11.588815578   18.487184362    4.427237150 CORE   66 Si Si   0.0000   66
Si       3.418125830   16.501678405    6.139224812 CORE   67 Si Si   0.0000   67
Si       3.375284446   19.720447406    6.209895471 CORE   68 Si Si   0.0000   68
Si      18.875346845   16.584790754    6.347930035 CORE   69 Si Si   0.0000   69
Si      18.789651902   19.768834666    6.298602091 CORE   70 Si Si   0.0000   70
Si      10.971841178    8.329018761    6.337962378 CORE   71 Si Si   0.0000   71
Si      15.865199730   16.119247075    6.130139350 CORE   72 Si Si   0.0000   72
Si      15.704029739    8.367237701    6.490302808 CORE   73 Si Si   0.0000   73
Si       3.379134901    7.749612634    6.721820993 CORE   74 Si Si   0.0000   74
Si       3.344108423    4.589713816    6.453390543 CORE   75 Si Si   0.0000   75
Si      15.771332222    0.516532057    6.331678950 CORE   76 Si Si   0.0000   76
Si      18.724568989    7.741291055    6.532617632 CORE   77 Si Si   0.0000   77
Si      10.949340805    3.659040052    6.671789362 CORE   78 Si Si   0.0000   78
Si      10.943760928   16.126145600    6.370758619 CORE   79 Si Si   0.0000   79
Si      15.764056124    3.664902622    6.511608244 CORE   80 Si Si   0.0000   80
Si      18.768138086    4.536848557    6.525896375 CORE   81 Si Si   0.0000   81
Si      11.034471050    0.540189960    6.445329221 CORE   82 Si Si   0.0000   82
Si       0.997865089   15.901596711    7.979488807 CORE   83 Si Si   0.0000   83
Si       5.604574027    0.460409525    8.262208179 CORE   84 Si Si   0.0000   84
Si       5.542821168   15.920882241    8.278518517 CORE   85 Si Si   0.0000   85
Si       0.899369095    0.519399677    7.993098238 CORE   86 Si Si   0.0000   86
Si       8.683768684    7.701988886    8.306214681 CORE   87 Si Si   0.0000   87
Si       8.556993972   16.632696201    8.277169914 CORE   88 Si Si   0.0000   88
Si       5.546539340    3.575560405    8.456904851 CORE   89 Si Si   0.0000   89
Si      13.461074881    4.543574418    8.486591557 CORE   90 Si Si   0.0000   90
Si      13.401068234    7.732547564    8.381400435 CORE   91 Si Si   0.0000   91
Si       8.585894781   19.812010362    8.203508585 CORE   92 Si Si   0.0000   92
Si       0.740123648    8.227539945    8.485779755 CORE   93 Si Si   0.0000   93
Si       8.492141877    4.499356389    8.394159805 CORE   94 Si Si   0.0000   94
Si      13.458097565   19.787799187    8.343917221 CORE   95 Si Si   0.0000   95
Si       0.876913019    3.670028561    8.212169655 CORE   96 Si Si   0.0000   96
Si      13.519864346   16.646428907    8.221227329 CORE   97 Si Si   0.0000   97
Si       5.701115532    8.278533255    8.742621087 CORE   98 Si Si   0.0000   98
Si       1.501446431   18.320678048   10.048153644 CORE   99 Si Si   0.0000   99
Si       4.848075957   13.696180529   10.237420611 CORE  100 Si Si   0.0000  100
Si       4.634330164   18.309096904   10.237039146 CORE  101 Si Si   0.0000  101
Si       1.725402780   13.734438662   10.085068791 CORE  102 Si Si   0.0000  102
Si       4.586928703    5.797275268   10.364887143 CORE  103 Si Si   0.0000  103
Si       4.785637234   10.624145539   10.549059127 CORE  104 Si Si   0.0000  104
Si       1.678046115   10.608909140   10.290656601 CORE  105 Si Si   0.0000  105
Si       1.424633116    5.825361622   10.330371046 CORE  106 Si Si   0.0000  106
O       10.990366050   20.069424458   11.138931535 CORE  107 O  O    0.0000  107
O        5.630711748   14.074821457   11.606847025 CORE  108 O  O    0.0000  108
O       11.195910094   15.922993997   10.829909436 CORE  109 O  O    0.0000  109
O       10.980953321    4.190746667   11.190281940 CORE  110 O  O    0.0000  110
O        0.647332508   17.870135728   11.371698801 CORE  111 O  O    0.0000  111
O       11.123912634    8.519698685   11.598835063 CORE  112 O  O    0.0000  112
O        0.806861281   14.182482677   11.354716422 CORE  113 O  O    0.0000  113
O        5.455870965   18.153757105   11.624566120 CORE  114 O  O    0.0000  114
O        4.857717848    5.835020960   11.964275565 CORE  115 O  O    0.0000  115
O        0.924003602   10.494980316   11.719312345 CORE  116 O  O    0.0000  116
O       12.414590042    2.063283825   11.707446945 CORE  117 O  O    0.0000  117
O        9.386572450    2.065622613   11.619672166 CORE  118 O  O    0.0000  118
O        1.241001155    5.854239403   11.937594009 CORE  119 O  O    0.0000  119
O        5.267251805   10.690048446   12.104664279 CORE  120 O  O    0.0000  120
O        8.821844914    9.691985999   11.885092950 CORE  121 O  O    0.0000  121
O       13.434034079    9.759068617   12.037803581 CORE  122 O  O    0.0000  122
O       13.171434873   14.435646940   11.829180323 CORE  123 O  O    0.0000  123
O        8.980363252    7.020928114   12.052540665 CORE  124 O  O    0.0000  124
O        9.239321178   14.457036031   11.855184808 CORE  125 O  O    0.0000  125
O        9.185042070   17.118328446   12.034983282 CORE  126 O  O    0.0000  126
O       13.286565342    7.090978125   12.000474230 CORE  127 O  O    0.0000  127
O        8.713633539    4.423417778   12.545699166 CORE  128 O  O    0.0000  128
O       13.345282821   17.102596218   11.829591404 CORE  129 O  O    0.0000  129
O       13.277236429    4.467623915   12.546653428 CORE  130 O  O    0.0000  130
O       13.378778600   19.727320424   12.267980355 CORE  131 O  O    0.0000  131
O        8.560466248   19.709888959   12.100769550 CORE  132 O  O    0.0000  132
O        5.494566808    8.223161933   12.935235275 CORE  133 O  O    0.0000  133
O        5.327137259   16.097331585   13.313332092 CORE  134 O  O    0.0000  134
O        8.545104529   12.116282188   12.807830007 CORE  135 O  O    0.0000  135
O       13.114900570   12.153308456   13.098988811 CORE  136 O  O    0.0000  136
O        0.840570296   16.068113893   13.268914562 CORE  137 O  O    0.0000  137
O       19.857344392   13.820285947    0.100116747 CORE  138 O  O    0.0000  138
O       19.783296177   18.201320222    0.220784054 CORE  139 O  O    0.0000  139
O        7.267274416   14.307441950    0.136107076 CORE  140 O  O    0.0000  140
O        4.748572779   13.642926061    0.571651352 CORE  141 O  O    0.0000  141
O        0.545502567    8.178131432   12.953643739 CORE  142 O  O    0.0000  142
O        7.206016568   17.984274695    0.065163831 CORE  143 O  O    0.0000  143
O        6.970408883    6.108923751    0.039769670 CORE  144 O  O    0.0000  144
O        2.119417305   18.323372728    0.105584031 CORE  145 O  O    0.0000  145
O        2.153454628   13.805317038    0.066167218 CORE  146 O  O    0.0000  146
O        1.909931634    6.430591687    0.883509938 CORE  147 O  O    0.0000  147
O        4.700954046   18.507407723    0.649171226 CORE  148 O  O    0.0000  148
O        7.171475724   10.097891163    0.373823939 CORE  149 O  O    0.0000  149
O       14.968304629   10.555102253    0.562833624 CORE  150 O  O    0.0000  150
O       11.972667462    6.151766649    0.562704139 CORE  151 O  O    0.0000  151
O        4.579394349    6.320946131    1.027043446 CORE  152 O  O    0.0000  152
O        2.172855131    9.974060805    0.485075799 CORE  153 O  O    0.0000  153
O       19.928409047   10.452673052    0.387592273 CORE  154 O  O    0.0000  154
O       14.950988597   18.154657274    0.124365883 CORE  155 O  O    0.0000  155
O       19.723445772    6.045440340    0.408166611 CORE  156 O  O    0.0000  156
O       14.907195763   14.022793111    0.269943728 CORE  157 O  O    0.0000  157
O        4.707876193   10.121643600    1.141262946 CORE  158 O  O    0.0000  158
O       14.606795613    6.116586620    0.624028264 CORE  159 O  O    0.0000  159
O       12.407590839    9.980576927    0.951741258 CORE  160 O  O    0.0000  160
O       12.322320627   18.061712069    0.573693732 CORE  161 O  O    0.0000  161
O        9.761962918   10.315502631    0.816270023 CORE  162 O  O    0.0000  162
O       17.356381288   18.161287844    1.373972208 CORE  163 O  O    0.0000  163
O        9.377529879    6.064756120    1.004124937 CORE  164 O  O    0.0000  164
O       12.366396907   14.365680243    0.852834337 CORE  165 O  O    0.0000  165
O       17.409231527   14.271175599    0.946943333 CORE  166 O  O    0.0000  166
O       17.226550192    6.237079535    1.385907744 CORE  167 O  O    0.0000  167
O        9.709596494   18.553335004    0.680013082 CORE  168 O  O    0.0000  168
O       17.480290595   10.015717034    1.178776493 CORE  169 O  O    0.0000  169
O        9.742478362   13.837304243    0.884201413 CORE  170 O  O    0.0000  170
O       15.550596072    8.262454342    1.737740160 CORE  171 O  O    0.0000  171
O       10.794826041    8.119742515    1.904754706 CORE  172 O  O    0.0000  172
O        3.052199661   12.095431590    1.865636959 CORE  173 O  O    0.0000  173
O       18.776942971   12.220502817    1.957047146 CORE  174 O  O    0.0000  174
O        3.026597883   19.959803208    2.013297531 CORE  175 O  O    0.0000  175
O        3.157528429    4.561134446    2.319936207 CORE  176 O  O    0.0000  176
O       15.663812179   16.153307934    1.683831365 CORE  177 O  O    0.0000  177
O       19.202694968   19.896722631    2.195444116 CORE  178 O  O    0.0000  178
O       10.646932812   16.229130391    1.547149751 CORE  179 O  O    0.0000  179
O        3.123289775   14.662977584    2.411358551 CORE  180 O  O    0.0000  180
O       19.465383432   17.330352525    2.714673185 CORE  181 O  O    0.0000  181
O        3.034625105   17.326103737    2.375554192 CORE  182 O  O    0.0000  182
O       19.443745891   14.654664869    2.612345667 CORE  183 O  O    0.0000  183
O       19.259345043    7.257139594    2.720051897 CORE  184 O  O    0.0000  184
O        2.916832208    9.785978622    3.044014888 CORE  185 O  O    0.0000  185
O        3.175444790    7.103469507    3.101256674 CORE  186 O  O    0.0000  186
O       11.040142006    5.707036161    2.990384178 CORE  187 O  O    0.0000  187
O       15.776620182   10.484304910    3.120196535 CORE  188 O  O    0.0000  188
O       19.025072285    4.636929422    2.584817550 CORE  189 O  O    0.0000  189
O        2.655728985    2.150595862    3.187843188 CORE  190 O  O    0.0000  190
O       15.088568503   18.488554455    2.755024069 CORE  191 O  O    0.0000  191
O       19.820446565    2.168307052    3.163333257 CORE  192 O  O    0.0000  192
O       10.995028095   10.436802297    3.142539772 CORE  193 O  O    0.0000  193
O       15.277819165    6.047432370    3.148160366 CORE  194 O  O    0.0000  194
O       11.140788769   18.472809338    2.876210469 CORE  195 O  O    0.0000  195
O       15.602123190   13.779016974    2.840382790 CORE  196 O  O    0.0000  196
O       19.491779200    9.890000204    2.959909718 CORE  197 O  O    0.0000  197
O        0.974630571    8.269446780    4.006109041 CORE  198 O  O    0.0000  198
O        1.135183363   15.944987664    3.617207900 CORE  199 O  O    0.0000  199
O       11.025877625   14.110823156    3.129870712 CORE  200 O  O    0.0000  200
O        1.005288252    0.104612588    3.706692163 CORE  201 O  O    0.0000  201
O        1.000631799    4.192397142    3.804965245 CORE  202 O  O    0.0000  202
O       13.087471576    5.884185586    4.668474176 CORE  203 O  O    0.0000  203
O       13.191034885   18.248300561    4.587393441 CORE  204 O  O    0.0000  204
O       13.402002617   10.251662489    4.273608159 CORE  205 O  O    0.0000  205
O        3.582221896   16.059535877    4.590303728 CORE  206 O  O    0.0000  206
O       13.415279498   14.225228634    4.260479755 CORE  207 O  O    0.0000  207
O       19.183530443   15.900530320    4.906171187 CORE  208 O  O    0.0000  208
O        3.464408052    0.059504086    4.648930716 CORE  209 O  O    0.0000  209
O       15.066654780   12.235029152    4.943099003 CORE  210 O  O    0.0000  210
O       18.962108715    0.267848058    4.802434673 CORE  211 O  O    0.0000  211
O        3.379164145    4.042082056    4.925166866 CORE  212 O  O    0.0000  212
O        3.302094623    8.526146648    5.298816670 CORE  213 O  O    0.0000  213
O       11.736854354   12.249118262    4.912031517 CORE  214 O  O    0.0000  214
O       18.956948690    8.437068704    5.083042455 CORE  215 O  O    0.0000  215
O       10.874557277    4.559016405    5.325451960 CORE  216 O  O    0.0000  216
O       15.200656611   19.949828553    4.965561553 CORE  217 O  O    0.0000  217
O       11.169043513   19.954801437    4.987681300 CORE  218 O  O    0.0000  218
O       19.082899713    3.814413014    5.103187189 CORE  219 O  O    0.0000  219
O       10.870493325    7.237185465    5.135962536 CORE  220 O  O    0.0000  220
O       15.232175718    4.494390854    5.228840326 CORE  221 O  O    0.0000  221
O       15.224945752    7.150120380    5.530646992 CORE  222 O  O    0.0000  222
O       15.626074044   17.338833634    5.079890616 CORE  223 O  O    0.0000  223
O       10.830559973   17.299476480    5.242421321 CORE  224 O  O    0.0000  224
O       15.793505458   14.707654262    5.339863122 CORE  225 O  O    0.0000  225
O       11.231257517    9.809302804    5.728778888 CORE  226 O  O    0.0000  226
O       11.231580220   14.684648170    5.696734596 CORE  227 O  O    0.0000  227
O       15.629037753    9.774532281    5.681434766 CORE  228 O  O    0.0000  228
O       15.850380168    2.111020586    6.052567032 CORE  229 O  O    0.0000  229
O        3.541552731   18.112179809    6.315464801 CORE  230 O  O    0.0000  230
O       19.130167317   18.186830370    6.259090440 CORE  231 O  O    0.0000  231
O       18.958881672    6.136870072    6.378176182 CORE  232 O  O    0.0000  232
O       11.313965066    2.127574415    6.272432410 CORE  233 O  O    0.0000  233
O        3.706527497    6.171235189    6.491711471 CORE  234 O  O    0.0000  234
O        4.577151900    0.332323638    7.015546999 CORE  235 O  O    0.0000  235
O       17.339465768   16.281377377    6.785420031 CORE  236 O  O    0.0000  236
O        4.625840560   15.794569213    6.952386273 CORE  237 O  O    0.0000  237
O       17.212272393    8.090960286    7.008309663 CORE  238 O  O    0.0000  238
O       17.227760396   20.005616230    6.724471958 CORE  239 O  O    0.0000  239
O       19.826963408   15.946944486    7.490252972 CORE  240 O  O    0.0000  240
O        4.468025148    3.756481295    7.265129196 CORE  241 O  O    0.0000  241
O        9.562422307    8.369794525    7.125583420 CORE  242 O  O    0.0000  242
O        1.973352235   15.981280221    6.678464659 CORE  243 O  O    0.0000  243
O       19.778420496    0.399911638    7.346737529 CORE  244 O  O    0.0000  244
O        9.517065180    3.673458650    7.437834015 CORE  245 O  O    0.0000  245
O        1.941981718    0.041625755    6.831721688 CORE  246 O  O    0.0000  246
O        9.531834908   16.003226394    7.150312942 CORE  247 O  O    0.0000  247
O        1.953573546    7.908200913    7.463980959 CORE  248 O  O    0.0000  248
O       17.230040462    4.214794124    6.951763339 CORE  249 O  O    0.0000  249
O        4.564322289    8.432631179    7.596964909 CORE  250 O  O    0.0000  250
O        1.871641067    4.335080916    7.099194223 CORE  251 O  O    0.0000  251
O       12.165224139    7.898677465    7.348036913 CORE  252 O  O    0.0000  252
O       12.133824642   19.985481974    7.433051872 CORE  253 O  O    0.0000  253
O        9.550956436    0.279945246    7.041996256 CORE  254 O  O    0.0000  254
O       12.107519121    4.251765015    7.645141515 CORE  255 O  O    0.0000  255
O       12.123679665   16.484664507    7.421187405 CORE  256 O  O    0.0000  256
O       14.765758442   16.157101232    7.315816331 CORE  257 O  O    0.0000  257
O       14.755929518    3.854209633    7.779838095 CORE  258 O  O    0.0000  258
O       14.736171145    8.441140372    7.791793404 CORE  259 O  O    0.0000  259
O       19.728100540    8.329382341    7.652410847 CORE  260 O  O    0.0000  260
O       14.768674307    0.246215379    7.583865259 CORE  261 O  O    0.0000  261
O        7.029313874   16.369534049    7.813306022 CORE  262 O  O    0.0000  262
O       19.724130592    3.928421968    7.691322730 CORE  263 O  O    0.0000  263
O        7.058755505   20.076250645    7.735008601 CORE  264 O  O    0.0000  264
O        7.157492672    8.170346707    8.039683917 CORE  265 O  O    0.0000  265
O        6.967772732    4.184291516    7.936343217 CORE  266 O  O    0.0000  266
O        5.689405952    1.993428073    8.787204100 CORE  267 O  O    0.0000  267
O        8.822109298    6.080914219    8.263947462 CORE  268 O  O    0.0000  268
O        5.574560234   14.472350757    9.009771686 CORE  269 O  O    0.0000  269
O        8.852846080   18.225751780    8.429618650 CORE  270 O  O    0.0000  270
O        1.213723190   14.496225195    8.752381933 CORE  271 O  O    0.0000  271
O       13.672673930    6.144315135    8.617154639 CORE  272 O  O    0.0000  272
O        1.185652412    2.081125499    8.348319744 CORE  273 O  O    0.0000  273
O       13.681035038   18.209792459    8.648825136 CORE  274 O  O    0.0000  274
O        0.952787827    9.669616181    9.194686394 CORE  275 O  O    0.0000  275
O        1.336953522   17.154140765    8.941146533 CORE  276 O  O    0.0000  276
O        4.918256337   17.021731000    9.294530633 CORE  277 O  O    0.0000  277
O        5.132787203   19.674580770    9.522314752 CORE  278 O  O    0.0000  278
O        1.148536932   19.756628271    9.343726865 CORE  279 O  O    0.0000  279
O        0.631313157    7.039468146    9.589661814 CORE  280 O  O    0.0000  280
O        5.491530154    6.931663137    9.630750155 CORE  281 O  O    0.0000  281
O        5.700961662    9.585285828    9.707563697 CORE  282 O  O    0.0000  282
O        5.049525128    4.330919185    9.814195034 CORE  283 O  O    0.0000  283
O        9.242326358    8.242600273    9.730799836 CORE  284 O  O    0.0000  284
O        8.799262014   15.905797158    9.709628259 CORE  285 O  O    0.0000  285
O        8.659146958    4.002436917    9.932440255 CORE  286 O  O    0.0000  286
O        4.956937923   12.109841410    9.920521108 CORE  287 O  O    0.0000  287
O       13.047941602    8.478690276    9.770922338 CORE  288 O  O    0.0000  288
O       13.222363646    0.464066226    9.741303618 CORE  289 O  O    0.0000  289
O       13.329140644    3.875666644    9.961816645 CORE  290 O  O    0.0000  290
O        8.876372162    0.474018386    9.600043712 CORE  291 O  O    0.0000  291
O       13.509643544   15.740844400    9.571397037 CORE  292 O  O    0.0000  292
O        1.111322461    4.361177975    9.665989865 CORE  293 O  O    0.0000  293
O        3.051742345   18.398190379   10.543288697 CORE  294 O  O    0.0000  294
O        1.595784755   12.147030342    9.786501143 CORE  295 O  O    0.0000  295
O        3.282317739   14.135548528   10.387370209 CORE  296 O  O    0.0000  296
O        3.028767263    6.082435251   10.037093108 CORE  297 O  O    0.0000  297
O        3.232742846   10.139595601   10.460176693 CORE  298 O  O    0.0000  298
O       14.977472622    2.148015383   12.386372203 CORE  299 O  O    0.0000  299
O       16.267156040    0.382519801   10.411494501 CORE  300 O  O    0.0000  300
O       15.454421662    3.494103163    1.111817062 CORE  301 O  O    0.0000  301
O        0.315943589    3.179513806   12.851293218 CORE  302 O  O    0.0000  302
O        0.619228809    0.226797566   12.319642533 CORE  303 O  O    0.0000  303
O       18.143102890    1.387667537   12.807207388 CORE  304 O  O    0.0000  304
O       17.777670918    3.861262706   13.479579508 CORE  305 O  O    0.0000  305
O       16.954457994    3.454372851   10.790768195 CORE  306 O  O    0.0000  306
O       19.051295605    5.174068342   10.996815024 CORE  307 O  O    0.0000  307
O       17.480442360   18.958915232   12.174343443 CORE  308 O  O    0.0000  308
O       15.843496371    0.655173515    0.906554213 CORE  309 O  O    0.0000  309
O       15.874255131    5.748544818   11.771072179 CORE  310 O  O    0.0000  310
O       19.166641431    1.872231442   10.395768259 CORE  311 O  O    0.0000  311
O       18.879975254   19.105696013    9.861444441 CORE  312 O  O    0.0000  312
end
end
