# Supplementary material for: Zeolite-confined subnanometric PtSn mimicking mortise-and-tenon joinery for catalytic propane dehydrogenation
Source: Nat Commun. 2022 May 17;13:2716. doi: 10.1038/s41467-022-30522-1 (PMC9114386; doi:10.1038/s41467-022-30522-1)
Supplement: Supplementary file 8 — Source Data [file 41467_2022_30522_MOESM8_ESM.zip › allstructures/Pt0Sn10O2-MFI.arc]

!BIOSYM archive 2
PBC=ON
                      Energy         0          0.0468      -2326.339970        C1
!DATE
PBC   20.37460000   20.11910000   13.51960000   90.00000000   89.99990000   90.00000000
Sn      16.676902396    4.849063132    2.612308439 CORE    1 Sn Sn   0.0000    1
Sn      11.806942884    2.599148952    1.762573077 CORE    2 Sn Sn   0.0000    2
Sn       9.672735917    1.822748992    3.687066777 CORE    3 Sn Sn   0.0000    3
Sn       8.992138041    4.294078316    5.387329576 CORE    4 Sn Sn   0.0000    4
Sn       9.630095814    4.519721512    2.387443130 CORE    5 Sn Sn   0.0000    5
Sn      10.619192538    6.570267542    4.204297528 CORE    6 Sn Sn   0.0000    6
Sn      18.340003347    4.813089656    5.107028390 CORE    7 Sn Sn   0.0000    7
Sn      12.626867702    5.590055373    2.165876495 CORE    8 Sn Sn   0.0000    8
Sn      14.624330784    4.876850829    5.180900786 CORE    9 Sn Sn   0.0000    9
Sn      11.798351358    3.777548598    4.540874228 CORE   10 Sn Sn   0.0000   10
Si       5.878809220    3.054059609    3.166301512 CORE   11 Si Si   0.0000   11
Si       5.956065435    6.226308226    3.091845595 CORE   12 Si Si   0.0000   12
Si       2.966838628   11.074788929    2.953865803 CORE   13 Si Si   0.0000   13
Si       2.905875521   18.523466181    3.247791948 CORE   14 Si Si   0.0000   14
Si       2.824287739    6.219406823    2.941378144 CORE   15 Si Si   0.0000   15
Si       6.080785355   18.523722121    3.421969576 CORE   16 Si Si   0.0000   16
Si       6.150573685   10.923456728    2.857173345 CORE   17 Si Si   0.0000   17
Si       2.768053809    3.130276171    3.217279378 CORE   18 Si Si   0.0000   18
Si      19.292319028   17.206696548    4.664098086 CORE   19 Si Si   0.0000   19
Si      14.228371997    0.157127529    4.526440683 CORE   20 Si Si   0.0000   20
Si      14.226352514   17.145390218    4.656209664 CORE   21 Si Si   0.0000   21
Si      19.235947320    0.241256970    4.716108454 CORE   22 Si Si   0.0000   22
Si       2.009618218    8.609124487    4.814024494 CORE   23 Si Si   0.0000   23
Si      19.331435270    9.142851014    4.637575039 CORE   24 Si Si   0.0000   24
Si       6.658382511    8.550037439    4.962074133 CORE   25 Si Si   0.0000   25
Si       6.490552599    0.906211994    5.392231796 CORE   26 Si Si   0.0000   26
Si       1.883930164    0.844704119    5.101851879 CORE   27 Si Si   0.0000   27
Si      14.298982352   12.382638644    4.425762437 CORE   28 Si Si   0.0000   28
Si      19.265291344   12.299117388    4.536495228 CORE   29 Si Si   0.0000   29
Si      14.392559809    9.203477488    4.565658107 CORE   30 Si Si   0.0000   30
Si       6.479167883   16.069432553    5.373772343 CORE   31 Si Si   0.0000   31
Si       1.865229934   13.149588393    4.956481623 CORE   32 Si Si   0.0000   32
Si       1.825005884   16.302369171    5.236561644 CORE   33 Si Si   0.0000   33
Si       6.596281937   12.987801814    5.018623000 CORE   34 Si Si   0.0000   34
Si      16.755202157   16.444136517    6.508117450 CORE   35 Si Si   0.0000   35
Si      16.679469447    0.662884681    6.573979502 CORE   36 Si Si   0.0000   36
Si      11.993429145   16.235102295    6.632050617 CORE   37 Si Si   0.0000   37
Si      12.118278954    0.616734182    6.726229346 CORE   38 Si Si   0.0000   38
Si      16.766319680   13.358444652    6.141623120 CORE   39 Si Si   0.0000   39
Si       4.172766761    9.023763297    6.958905457 CORE   40 Si Si   0.0000   40
Si       9.077643549   12.257318449    6.933406198 CORE   41 Si Si   0.0000   41
Si      16.865200068    8.389062277    6.369105118 CORE   42 Si Si   0.0000   42
Si       9.093057401    9.105060128    6.869428944 CORE   43 Si Si   0.0000   43
Si      12.045772809   13.058600245    6.428894423 CORE   44 Si Si   0.0000   44
Si       9.004006667    0.111241895    7.087707086 CORE   45 Si Si   0.0000   45
Si       8.994287769   17.049387142    7.040674755 CORE   46 Si Si   0.0000   46
Si       4.113103067   12.181753204    6.859026573 CORE   47 Si Si   0.0000   47
Si       4.014466944    0.096668181    7.161981798 CORE   48 Si Si   0.0000   48
Si       4.039375571   17.020028823    7.194118643 CORE   49 Si Si   0.0000   49
Si      12.212173064    8.548331877    6.702813091 CORE   50 Si Si   0.0000   50
Si      16.241995684   18.442612365    8.720310255 CORE   51 Si Si   0.0000   51
Si      13.062765321   18.317897024    8.653518647 CORE   52 Si Si   0.0000   52
Si      16.163819243    2.986940635    8.486866570 CORE   53 Si Si   0.0000   53
Si      13.038583820    3.010525074    8.588491778 CORE   54 Si Si   0.0000   54
Si      16.173209757    6.123931931    8.428620470 CORE   55 Si Si   0.0000   55
Si      16.402606508   10.972925264    8.227529311 CORE   56 Si Si   0.0000   56
Si      13.219702054   10.962667708    8.524570152 CORE   57 Si Si   0.0000   57
Si      13.041594594    6.124088446    8.453646975 CORE   58 Si Si   0.0000   58
Si       5.025409340    8.297472498    9.838629802 CORE   59 Si Si   0.0000   59
Si       8.191060688    8.324536829    9.692441344 CORE   60 Si Si   0.0000   60
Si       8.226132738   13.151173745    9.779439461 CORE   61 Si Si   0.0000   61
Si       8.076295373    0.810005072   10.004471739 CORE   62 Si Si   0.0000   62
Si       8.180322521   16.249186244    9.976263512 CORE   63 Si Si   0.0000   63
Si       5.093142809   13.086153396    9.675903707 CORE   64 Si Si   0.0000   64
Si       5.046936413   16.184898620   10.036855043 CORE   65 Si Si   0.0000   65
Si       4.931636034    0.630763090   10.088676084 CORE   66 Si Si   0.0000   66
Si      17.066234620   19.170606985   11.622696916 CORE   67 Si Si   0.0000   67
Si      17.156541880    2.228369224   11.310254703 CORE   68 Si Si   0.0000   68
Si      12.124889916   19.135293429   11.524129937 CORE   69 Si Si   0.0000   69
Si      12.173943209    2.228481962   11.477171333 CORE   70 Si Si   0.0000   70
Si       4.356516035   10.782929072   11.647565461 CORE   71 Si Si   0.0000   71
Si       9.067860361   18.534543623   11.916747680 CORE   72 Si Si   0.0000   72
Si       9.242117252   10.719707034   11.501101786 CORE   73 Si Si   0.0000   73
Si      17.220489927   10.363616900   11.076864135 CORE   74 Si Si   0.0000   74
Si      17.199221011    7.154677322   11.158339144 CORE   75 Si Si   0.0000   75
Si       9.176685060    3.022116926   11.920187171 CORE   76 Si Si   0.0000   76
Si      12.247022712   10.279518464   11.391756989 CORE   77 Si Si   0.0000   77
Si       4.533065753    5.999660201   11.843841037 CORE   78 Si Si   0.0000   78
Si       4.564100303   18.296966849   12.140168146 CORE   79 Si Si   0.0000   79
Si       9.134648296    6.213552208   11.782808827 CORE   80 Si Si   0.0000   80
Si      12.089905436    7.095042388   11.256712570 CORE   81 Si Si   0.0000   81
Si       4.395684118    2.970241357   12.090398868 CORE   82 Si Si   0.0000   82
Si      14.544887109   18.529523975   13.435066628 CORE   83 Si Si   0.0000   83
Si      19.354401982    3.055232635   13.292834234 CORE   84 Si Si   0.0000   84
Si      19.371777839   18.626034666    0.089403750 CORE   85 Si Si   0.0000   85
Si      14.763744833    3.272387381   13.077923240 CORE   86 Si Si   0.0000   86
Si       1.957127977   10.237673604    0.110484738 CORE   87 Si Si   0.0000   87
Si       2.000229115   19.090195501    0.329277021 CORE   88 Si Si   0.0000   88
Si      19.412724957    6.249797380   13.194427359 CORE   89 Si Si   0.0000   89
Si       6.859406989    6.997580757    0.192707643 CORE   90 Si Si   0.0000   90
Si       6.858079616   10.167851836   13.445204795 CORE   91 Si Si   0.0000   91
Si       1.910686311    2.186222155    0.401244047 CORE   92 Si Si   0.0000   92
Si      14.824105142   10.948192293   13.092753526 CORE   93 Si Si   0.0000   93
Si       2.020016171    7.026910731    0.019308102 CORE   94 Si Si   0.0000   94
Si       6.923889170    2.115681916    0.330205521 CORE   95 Si Si   0.0000   95
Si      14.670417199    6.377993879   13.005119169 CORE   96 Si Si   0.0000   96
Si       6.971135438   19.021453826    0.494149392 CORE   97 Si Si   0.0000   97
Si      19.274541283   10.846999655   13.296761791 CORE   98 Si Si   0.0000   98
Si      15.143081948    0.953550528    1.685171112 CORE   99 Si Si   0.0000   99
Si      18.368934415   16.234549800    1.871310451 CORE  100 Si Si   0.0000  100
Si      18.324435369    0.956602448    1.861564181 CORE  101 Si Si   0.0000  101
Si      15.256978359   16.226126577    1.911549614 CORE  102 Si Si   0.0000  102
Si      18.407519097    8.426126458    1.731095394 CORE  103 Si Si   0.0000  103
Si      18.378987501   13.115853944    1.670715157 CORE  104 Si Si   0.0000  104
Si      15.279928107   13.137488371    1.589490602 CORE  105 Si Si   0.0000  105
Si      15.282479418    8.591492283    1.669041207 CORE  106 Si Si   0.0000  106
O        4.308422297    2.725169181    2.864604611 CORE  107 O  O    0.0000  107
O       19.183204968   16.368244915    3.274611000 CORE  108 O  O    0.0000  108
O        4.508100376   18.631638897    3.023977547 CORE  109 O  O    0.0000  109
O        2.646579788    4.719386439    3.543579127 CORE  110 O  O    0.0000  110
O       14.419851109    1.013403888    3.149522541 CORE  111 O  O    0.0000  111
O       19.268618008    8.616988053    3.096959308 CORE  112 O  O    0.0000  112
O       14.502673881   16.221337878    3.351953643 CORE  113 O  O    0.0000  113
O       18.880622342    1.117955522    3.384446833 CORE  114 O  O    0.0000  114
O        0.346158815   12.614581243    5.171706836 CORE  115 O  O    0.0000  115
O       14.319076093   12.687760971    2.828703086 CORE  116 O  O    0.0000  116
O        6.060066684    4.644472371    3.428522177 CORE  117 O  O    0.0000  117
O        2.057367363    7.247845083    3.931615226 CORE  118 O  O    0.0000  118
O       14.363686689    8.791077405    2.995206068 CORE  119 O  O    0.0000  119
O       18.587915141   10.783345292   11.831979774 CORE  120 O  O    0.0000  120
O        1.880290784   14.755141429    4.765823615 CORE  121 O  O    0.0000  121
O        6.452989643    9.596440997    3.740135444 CORE  122 O  O    0.0000  122
O        6.402900388   17.105772679    4.133563680 CORE  123 O  O    0.0000  123
O        2.634062015    9.855822446    3.977486953 CORE  124 O  O    0.0000  124
O        2.564832415   17.180496732    4.086205902 CORE  125 O  O    0.0000  125
O        2.384403630   19.847946511    4.028980055 CORE  126 O  O    0.0000  126
O        4.550250925   11.075361041    2.619387767 CORE  127 O  O    0.0000  127
O        4.396695985    6.634343113    2.833155544 CORE  128 O  O    0.0000  128
O        6.482895287   19.723403627    4.429563796 CORE  129 O  O    0.0000  129
O        6.531955388    7.040009201    4.372405162 CORE  130 O  O    0.0000  130
O        6.353287623    2.257723338    4.497937050 CORE  131 O  O    0.0000  131
O        2.256398186    2.325823785    4.532995558 CORE  132 O  O    0.0000  132
O       18.289491524    8.321134649    5.582394609 CORE  133 O  O    0.0000  133
O       19.325192608   18.790716976    4.297207925 CORE  134 O  O    0.0000  134
O        2.701044951   12.728344380    6.282796340 CORE  135 O  O    0.0000  135
O        6.411916236   14.573535077    4.752137152 CORE  136 O  O    0.0000  136
O       14.188598941   18.691805854    4.159428849 CORE  137 O  O    0.0000  137
O       12.804006663   16.716997064    5.306111921 CORE  138 O  O    0.0000  138
O       12.831025863    0.573518541    5.258147291 CORE  139 O  O    0.0000  139
O        0.282692810   16.778037071    5.432546906 CORE  140 O  O    0.0000  140
O       18.033402714   16.890583509    5.623165213 CORE  141 O  O    0.0000  141
O       14.583415951   10.810664646    4.716002493 CORE  142 O  O    0.0000  142
O        0.279132324    0.748124580    5.319492190 CORE  143 O  O    0.0000  143
O        3.055236111   10.842088930   12.607947729 CORE  144 O  O    0.0000  144
O       15.479798071    0.435700147    5.515007675 CORE  145 O  O    0.0000  145
O       15.395695100   16.942623485    5.767362300 CORE  146 O  O    0.0000  146
O       15.650426065    8.482750188    5.300083080 CORE  147 O  O    0.0000  147
O       18.112086455    0.447701608    5.856992132 CORE  148 O  O    0.0000  148
O        0.484251289   10.611886971   13.075032921 CORE  149 O  O    0.0000  149
O        7.908300220   12.743750268    5.931098819 CORE  150 O  O    0.0000  150
O        5.525652230    8.788681367    6.096672889 CORE  151 O  O    0.0000  151
O       18.138333941   13.172201127    5.300042666 CORE  152 O  O    0.0000  152
O       15.475997435   13.231477562    5.160797879 CORE  153 O  O    0.0000  153
O       12.846546865   12.801097864    5.030533980 CORE  154 O  O    0.0000  154
O        7.860596109    0.926555974    6.269645601 CORE  155 O  O    0.0000  155
O       13.005740777    8.772703629    5.297244523 CORE  156 O  O    0.0000  156
O        7.863681550   16.243837987    6.203514216 CORE  157 O  O    0.0000  157
O       16.815196805   16.669337511    2.123991189 CORE  158 O  O    0.0000  158
O        8.132142112    8.742604399    5.612836391 CORE  159 O  O    0.0000  159
O        3.977462480   10.612163360    7.244069294 CORE  160 O  O    0.0000  160
O        5.224055171    0.872773221    6.409781859 CORE  161 O  O    0.0000  161
O       18.642517507    9.703917045    0.752588581 CORE  162 O  O    0.0000  162
O       10.509451345    0.438881530    6.553328030 CORE  163 O  O    0.0000  163
O        0.460334279    8.910240617    5.206522507 CORE  164 O  O    0.0000  164
O        5.221132424   16.251789056    6.386949046 CORE  165 O  O    0.0000  165
O       10.450353021   16.693953890    6.422672708 CORE  166 O  O    0.0000  166
O       10.640069207    8.851509752    6.461891467 CORE  167 O  O    0.0000  167
O        2.591461103    0.600622713    6.547698585 CORE  168 O  O    0.0000  168
O       10.511466153   12.557347810    6.228339496 CORE  169 O  O    0.0000  169
O        2.587590989   16.504493922    6.663385847 CORE  170 O  O    0.0000  170
O        8.901569958   10.674853297    7.260034366 CORE  171 O  O    0.0000  171
O        2.175725345    6.270635183    1.452279975 CORE  172 O  O    0.0000  172
O       16.753261967   14.848807273    6.764058840 CORE  173 O  O    0.0000  173
O       12.088636302   14.629904145    6.810776277 CORE  174 O  O    0.0000  174
O       16.602222575    2.166111149    7.166623464 CORE  175 O  O    0.0000  175
O       16.731157436    6.961894012    7.145510108 CORE  176 O  O    0.0000  176
O        8.702342568   18.641979728    6.919556273 CORE  177 O  O    0.0000  177
O       12.455528993    2.041696695    7.428572425 CORE  178 O  O    0.0000  178
O        4.189138463   18.615459679    6.917747420 CORE  179 O  O    0.0000  179
O       16.823879611   17.126404060    7.975392730 CORE  180 O  O    0.0000  180
O       12.735871914   19.530953390    7.624035353 CORE  181 O  O    0.0000  181
O       16.533650374   19.758489152    7.822150860 CORE  182 O  O    0.0000  182
O       12.628729873   16.905825920    7.975407140 CORE  183 O  O    0.0000  183
O       12.754769198    9.563879593    7.847936902 CORE  184 O  O    0.0000  184
O       16.724235841   12.288746020    7.350566156 CORE  185 O  O    0.0000  185
O       16.822532773    9.630753585    7.407447532 CORE  186 O  O    0.0000  186
O        4.307004223    8.261093954    8.383854059 CORE  187 O  O    0.0000  187
O        8.986837797   13.070908140    8.340530302 CORE  188 O  O    0.0000  188
O       12.468278085    7.022558462    7.222835693 CORE  189 O  O    0.0000  189
O       16.323951472    4.550419555    8.094475218 CORE  190 O  O    0.0000  190
O        8.929980418    0.546829531    8.651171983 CORE  191 O  O    0.0000  191
O       12.881326164    4.549030981    8.081119539 CORE  192 O  O    0.0000  192
O        4.462022603   13.043564948    8.182938812 CORE  193 O  O    0.0000  193
O        8.705235661    8.185119266    8.156959948 CORE  194 O  O    0.0000  194
O        4.040286697    0.425815583    8.748312881 CORE  195 O  O    0.0000  195
O        8.971785746   16.605497836    8.603577002 CORE  196 O  O    0.0000  196
O       12.744769134   12.239901710    7.648053366 CORE  197 O  O    0.0000  197
O       14.833684600   10.937604147    8.621236988 CORE  198 O  O    0.0000  198
O       14.646257003   18.309945621    8.999202982 CORE  199 O  O    0.0000  199
O        4.149817116   16.694386180    8.778567022 CORE  200 O  O    0.0000  200
O       14.609541119    2.666497711    8.886481281 CORE  201 O  O    0.0000  201
O       14.612924947    6.500256580    8.741653850 CORE  202 O  O    0.0000  202
O        6.603101019    8.679247721    9.700729496 CORE  203 O  O    0.0000  203
O        6.485434979    0.897515962    9.673335322 CORE  204 O  O    0.0000  204
O        6.672229347   12.695806614    9.589293272 CORE  205 O  O    0.0000  205
O       17.021220015   18.548697128   10.132438329 CORE  206 O  O    0.0000  206
O        6.601780600   16.615819838    9.772037712 CORE  207 O  O    0.0000  207
O       12.219159381   18.513725187   10.023603386 CORE  208 O  O    0.0000  208
O       17.134680963    2.582391983    9.726473459 CORE  209 O  O    0.0000  209
O        8.340060708   14.672179207   10.335129626 CORE  210 O  O    0.0000  210
O       12.186271027    2.790053353    9.950134409 CORE  211 O  O    0.0000  211
O       17.108900258    6.443648734    9.708363410 CORE  212 O  O    0.0000  212
O       17.263999772   11.039880046    9.601342539 CORE  213 O  O    0.0000  213
O        4.915218824   14.586058760   10.251192514 CORE  214 O  O    0.0000  214
O       12.586103277   11.088751865   10.016225277 CORE  215 O  O    0.0000  215
O        4.869224979    6.823535314   10.490921738 CORE  216 O  O    0.0000  216
O        8.561024206    2.220152567   10.645079035 CORE  217 O  O    0.0000  217
O        4.288707243    1.882136884   10.896256598 CORE  218 O  O    0.0000  218
O       12.165253601    6.406808653    9.788572675 CORE  219 O  O    0.0000  219
O        4.307482438    9.397398843   10.796529139 CORE  220 O  O    0.0000  220
O        8.460617336    6.920420855   10.471523650 CORE  221 O  O    0.0000  221
O        9.010810214    9.541304166   10.398496189 CORE  222 O  O    0.0000  222
O        8.360716936   19.708981296   11.037342329 CORE  223 O  O    0.0000  223
O        4.868093409   19.426518931   11.017556710 CORE  224 O  O    0.0000  224
O        8.825022103   17.096888690   11.197908956 CORE  225 O  O    0.0000  225
O        4.305583250   12.054280081   10.642977339 CORE  226 O  O    0.0000  226
O        4.496880231   16.852188514   11.406455198 CORE  227 O  O    0.0000  227
O        8.916941301   12.173638754   10.864647587 CORE  228 O  O    0.0000  228
O        9.033835331    4.606311295   11.606745448 CORE  229 O  O    0.0000  229
O       16.834006364    0.658051522   11.560712053 CORE  230 O  O    0.0000  230
O       12.371636774    0.619731563   11.465487613 CORE  231 O  O    0.0000  231
O       12.231677413    8.693687556   11.064151570 CORE  232 O  O    0.0000  232
O        4.372593355    4.445149641   11.417793186 CORE  233 O  O    0.0000  233
O       17.165924550    8.752305276   10.929944138 CORE  234 O  O    0.0000  234
O       18.619297388    2.612240199   11.907846947 CORE  235 O  O    0.0000  235
O       10.651752768   18.806301266   12.111045732 CORE  236 O  O    0.0000  236
O       18.527036828   18.840826486   12.242349491 CORE  237 O  O    0.0000  237
O       10.797533655   10.728970857   11.967593718 CORE  238 O  O    0.0000  238
O       10.743090722    2.630310771   12.138690623 CORE  239 O  O    0.0000  239
O       13.244903039   18.451108100   12.472663420 CORE  240 O  O    0.0000  240
O       18.575375748    6.681959713   11.871241436 CORE  241 O  O    0.0000  241
O       16.819891153   12.710044346    1.951930336 CORE  242 O  O    0.0000  242
O       15.911413156   18.508614433   12.552328664 CORE  243 O  O    0.0000  243
O       13.388489274    2.907580318   12.302720153 CORE  244 O  O    0.0000  244
O       18.975511063   12.319044152    0.393041227 CORE  245 O  O    0.0000  245
O       16.010311147    3.095091313   12.054204175 CORE  246 O  O    0.0000  246
O        3.138906552   18.552269803   12.845760630 CORE  247 O  O    0.0000  247
O       15.905524155   10.877045599   11.884072015 CORE  248 O  O    0.0000  248
O       10.678291997    6.693974102   11.948396447 CORE  249 O  O    0.0000  249
O        2.122404641    8.628675303    0.253505037 CORE  250 O  O    0.0000  250
O       15.932743976    6.721105608   12.057851330 CORE  251 O  O    0.0000  251
O        5.281267319   12.356803977    5.742833227 CORE  252 O  O    0.0000  252
O        5.778401407    2.776290121   12.914188933 CORE  253 O  O    0.0000  253
O        3.144351957    2.853817372   13.114916607 CORE  254 O  O    0.0000  254
O        5.743918638    6.113964771   12.927298002 CORE  255 O  O    0.0000  255
O        5.740977436   18.270729608   13.258710726 CORE  256 O  O    0.0000  256
O        8.391736175   18.526019857   13.396536693 CORE  257 O  O    0.0000  257
O        8.341519898    6.668075019   13.133359218 CORE  258 O  O    0.0000  258
O        8.322400106   10.438862366   12.806408482 CORE  259 O  O    0.0000  259
O       13.348465335   10.595124920   12.533624690 CORE  260 O  O    0.0000  260
O        8.370867027    2.602450111   13.279026344 CORE  261 O  O    0.0000  261
O        0.569910082   18.655597890   13.222225965 CORE  262 O  O    0.0000  262
O       13.294311841    6.557105889   12.184669984 CORE  263 O  O    0.0000  263
O        0.525742825    2.575194339   13.170364796 CORE  264 O  O    0.0000  264
O        3.164767777    6.558311224   12.503078442 CORE  265 O  O    0.0000  265
O        0.588146257    6.623370007   12.894992245 CORE  266 O  O    0.0000  266
O       19.256183565    4.662355160   13.492847662 CORE  267 O  O    0.0000  267
O       19.272335822   12.710623620    2.965905103 CORE  268 O  O    0.0000  268
O       19.011798301   17.184575538    0.733952393 CORE  269 O  O    0.0000  269
O        2.111393982    0.583065592    0.453961898 CORE  270 O  O    0.0000  270
O       14.520804980   17.226423040    0.877409858 CORE  271 O  O    0.0000  271
O        6.523395820    8.574335374   13.497673369 CORE  272 O  O    0.0000  272
O       14.774150025    4.837777721   13.500165555 CORE  273 O  O    0.0000  273
O        6.794315778    0.503230069    0.275450319 CORE  274 O  O    0.0000  274
O       14.799774951   12.444768999    0.202753013 CORE  275 O  O    0.0000  275
O       14.474912478   19.881495753    0.811363301 CORE  276 O  O    0.0000  276
O       19.072043357   19.821608626    1.153567551 CORE  277 O  O    0.0000  277
O       18.637538144    2.339285014    1.058181040 CORE  278 O  O    0.0000  278
O       14.975320279    2.362534296    0.891013111 CORE  279 O  O    0.0000  279
O       15.244776616    9.942789833    0.773742271 CORE  280 O  O    0.0000  280
O        5.716692761   10.884884397   12.536622163 CORE  281 O  O    0.0000  281
O        2.874536204    8.421115202    6.180175590 CORE  282 O  O    0.0000  282
O       18.880193820    7.065013760    0.981486981 CORE  283 O  O    0.0000  283
O        6.762081825   12.243844108    3.583229665 CORE  284 O  O    0.0000  284
O        2.166169034   18.425850433    1.806316768 CORE  285 O  O    0.0000  285
O        2.125458992   10.905061996    1.580708816 CORE  286 O  O    0.0000  286
O       18.924761598   10.717111068    4.705528361 CORE  287 O  O    0.0000  287
O        6.877057301   10.790203267    1.418059815 CORE  288 O  O    0.0000  288
O        6.745380458    2.597373469    1.869997148 CORE  289 O  O    0.0000  289
O        6.821874487    6.613216431    1.769150333 CORE  290 O  O    0.0000  290
O        1.848358766    2.759654766    1.925659820 CORE  291 O  O    0.0000  291
O        6.965440668   18.638356757    2.068064967 CORE  292 O  O    0.0000  292
O       14.720502470    7.372447934    0.764309135 CORE  293 O  O    0.0000  293
O       16.730461860    0.656486947    1.893029696 CORE  294 O  O    0.0000  294
O       15.184103694   14.727762488    1.311046646 CORE  295 O  O    0.0000  295
O       18.483919021   14.702625813    1.352058007 CORE  296 O  O    0.0000  296
O       16.828451427    8.314477307    2.111385412 CORE  297 O  O    0.0000  297
O        2.534416923   12.489134736    3.626490764 CORE  298 O  O    0.0000  298
O       16.487460582    3.929062092    4.592493674 CORE  299 O  O    0.0000  299
O       14.775136301    5.612029785    3.267219732 CORE  300 O  O    0.0000  300
end
end
