# Supplementary material for: Zeolite-confined subnanometric PtSn mimicking mortise-and-tenon joinery for catalytic propane dehydrogenation
Source: Nat Commun. 2022 May 17;13:2716. doi: 10.1038/s41467-022-30522-1 (PMC9114386; doi:10.1038/s41467-022-30522-1)
Supplement: Supplementary file 8 — Source Data [file 41467_2022_30522_MOESM8_ESM.zip › allstructures/Pt0Sn10O4-MFI.arc]

!BIOSYM archive 2
PBC=ON
                      Energy         0          0.0449      -2341.450323        C1
!DATE
PBC   20.37460000   20.11910000   13.51960000   90.00000000   89.99990000   90.00000000
Sn       2.772840337    3.929858791    6.915516477 CORE    1 Sn Sn   0.0000    1
Sn       2.144282025    7.103951697    8.262622818 CORE    2 Sn Sn   0.0000    2
Sn       3.262844572    6.481616145    5.288091844 CORE    3 Sn Sn   0.0000    3
Sn       9.546223751    5.770956193    6.971873340 CORE    4 Sn Sn   0.0000    4
Sn       5.096302176    7.515813541    7.631737304 CORE    5 Sn Sn   0.0000    5
Sn       5.717589357    4.762280742    6.851868818 CORE    6 Sn Sn   0.0000    6
Sn      11.204302162    6.080429301    9.660254518 CORE    7 Sn Sn   0.0000    7
Sn       2.984000087    9.246778752    6.370734134 CORE    8 Sn Sn   0.0000    8
Sn       7.509446206    6.580717514    9.426327515 CORE    9 Sn Sn   0.0000    9
Sn       4.052852774    5.321143987    9.458747605 CORE   10 Sn Sn   0.0000   10
Si      19.144705989    4.509222575    6.949921780 CORE   11 Si Si   0.0000   11
Si      19.043534841    7.626254537    6.909821500 CORE   12 Si Si   0.0000   12
Si      16.080628818   12.291862932    6.750887584 CORE   13 Si Si   0.0000   13
Si      16.313352597   19.811421563    6.801753293 CORE   14 Si Si   0.0000   14
Si      15.920560467    7.550512521    6.761111652 CORE   15 Si Si   0.0000   15
Si      19.497376184   19.818889994    6.948858398 CORE   16 Si Si   0.0000   16
Si      19.285143105   12.405268386    6.687305780 CORE   17 Si Si   0.0000   17
Si      16.036313264    4.469208668    6.750890811 CORE   18 Si Si   0.0000   18
Si      12.389799214   18.483361486    8.798423610 CORE   19 Si Si   0.0000   19
Si       7.405750380    1.610519001    8.589011011 CORE   20 Si Si   0.0000   20
Si       7.449066774   18.519073431    8.794385245 CORE   21 Si Si   0.0000   21
Si      12.245680335    1.536439310    8.879491477 CORE   22 Si Si   0.0000   22
Si      15.210253220    9.851435896    8.697117491 CORE   23 Si Si   0.0000   23
Si      12.195378667   10.523078163    8.925380789 CORE   24 Si Si   0.0000   24
Si      19.891111807   10.027055235    8.734677573 CORE   25 Si Si   0.0000   25
Si      20.181460866    2.152793038    8.758741168 CORE   26 Si Si   0.0000   26
Si      15.198965635    2.125266645    8.525356502 CORE   27 Si Si   0.0000   27
Si       7.425716163   13.763531804    8.732563809 CORE   28 Si Si   0.0000   28
Si      12.234696153   13.698901313    9.021879086 CORE   29 Si Si   0.0000   29
Si       7.322832020   10.574530181    8.979623005 CORE   30 Si Si   0.0000   30
Si      20.053070928   17.596491214    9.047860286 CORE   31 Si Si   0.0000   31
Si      15.202218609   14.515763358    8.783122499 CORE   32 Si Si   0.0000   32
Si      15.331921668   17.616858934    8.755407145 CORE   33 Si Si   0.0000   33
Si      19.951585426   14.423785950    8.905755542 CORE   34 Si Si   0.0000   34
Si       9.993429947   17.727637063   10.598364918 CORE   35 Si Si   0.0000   35
Si       9.780938455    2.262955761   10.532989641 CORE   36 Si Si   0.0000   36
Si       5.108542883   17.596809455   10.743827622 CORE   37 Si Si   0.0000   37
Si       5.260924169    2.047464750   10.723019464 CORE   38 Si Si   0.0000   38
Si       9.757399801   14.706008572   10.609265585 CORE   39 Si Si   0.0000   39
Si      17.442821438   10.475606297   10.728762548 CORE   40 Si Si   0.0000   40
Si       2.041111401   13.612077914   10.601056135 CORE   41 Si Si   0.0000   41
Si       9.822269470    9.799213376   10.757799444 CORE   42 Si Si   0.0000   42
Si       1.878560712   10.433953113   10.695680821 CORE   43 Si Si   0.0000   43
Si       5.040340250   14.455332255   10.663382142 CORE   44 Si Si   0.0000   44
Si       2.176712599    1.541336556   10.672719847 CORE   45 Si Si   0.0000   45
Si       2.167178813   18.482588014   10.686666509 CORE   46 Si Si   0.0000   46
Si      17.495232189   13.621954229   10.762943401 CORE   47 Si Si   0.0000   47
Si      17.555122279    1.578929262   10.515567747 CORE   48 Si Si   0.0000   48
Si      17.556144724   18.510960480   10.778914983 CORE   49 Si Si   0.0000   49
Si       4.942317458    9.889440554   10.967346253 CORE   50 Si Si   0.0000   50
Si       9.311042582   19.965113382   12.598511643 CORE   51 Si Si   0.0000   51
Si       6.148869668   19.742729587   12.629807849 CORE   52 Si Si   0.0000   52
Si       9.107718393    4.397082652   12.619836405 CORE   53 Si Si   0.0000   53
Si       5.951002073    4.361102467   12.795564152 CORE   54 Si Si   0.0000   54
Si       9.060595122    7.537405194   12.814444189 CORE   55 Si Si   0.0000   55
Si       9.128626314   12.297635644   12.547408562 CORE   56 Si Si   0.0000   56
Si       5.944419783   12.274848038   12.763657612 CORE   57 Si Si   0.0000   57
Si       5.893000387    7.477606328   12.755958179 CORE   58 Si Si   0.0000   58
Si      18.069284351    9.760732640    0.178766762 CORE   59 Si Si   0.0000   59
Si       0.876719699    9.699694918    0.049572104 CORE   60 Si Si   0.0000   60
Si       1.108225362   14.521303077   13.450733415 CORE   61 Si Si   0.0000   61
Si       1.116784253    2.252668258    0.019348282 CORE   62 Si Si   0.0000   62
Si       1.170672443   17.580546095    0.035225049 CORE   63 Si Si   0.0000   63
Si      18.336757298   14.533866375    0.122456736 CORE   64 Si Si   0.0000   64
Si      18.403888619   17.643690967    0.122619320 CORE   65 Si Si   0.0000   65
Si      18.292685718    2.299326066   13.414246340 CORE   66 Si Si   0.0000   66
Si       9.999401174    0.433675636    2.064301072 CORE   67 Si Si   0.0000   67
Si       9.887789276    3.612743568    1.942766131 CORE   68 Si Si   0.0000   68
Si       5.073129299    0.366893097    2.022201532 CORE   69 Si Si   0.0000   69
Si       4.976130301    3.542961873    2.193277909 CORE   70 Si Si   0.0000   70
Si      17.402578153   12.207651773    2.014264114 CORE   71 Si Si   0.0000   71
Si       1.998966910   19.911652600    1.949765057 CORE   72 Si Si   0.0000   72
Si       1.975868537   12.147475656    1.757936677 CORE   73 Si Si   0.0000   73
Si       9.817925610   11.725662940    1.992174780 CORE   74 Si Si   0.0000   74
Si       9.760546038    8.549697032    2.145876127 CORE   75 Si Si   0.0000   75
Si       1.995120334    4.426273718    2.113212345 CORE   76 Si Si   0.0000   76
Si       4.984550300   11.657007876    2.122521132 CORE   77 Si Si   0.0000   77
Si      17.508674392    7.507841338    2.220311937 CORE   78 Si Si   0.0000   78
Si      17.727286948   20.045434452    1.946657353 CORE   79 Si Si   0.0000   79
Si       1.848986420    7.558433942    2.015073186 CORE   80 Si Si   0.0000   80
Si       4.819374362    8.491846518    2.039362560 CORE   81 Si Si   0.0000   81
Si      17.641093989    4.350018408    2.089737475 CORE   82 Si Si   0.0000   82
Si       7.499567484   19.788707682    3.781900941 CORE   83 Si Si   0.0000   83
Si      12.187511955    4.426757743    3.920678360 CORE   84 Si Si   0.0000   84
Si      12.321851798   19.846806872    4.030478018 CORE   85 Si Si   0.0000   85
Si       7.503440488    4.589867596    3.690790749 CORE   86 Si Si   0.0000   86
Si      15.030473852   11.558074772    3.861201706 CORE   87 Si Si   0.0000   87
Si      15.350064157    0.377558612    3.895691166 CORE   88 Si Si   0.0000   88
Si      12.100443817    7.558110662    4.075861263 CORE   89 Si Si   0.0000   89
Si      19.948849326    8.452289017    4.026218903 CORE   90 Si Si   0.0000   90
Si      20.009955639   11.646732930    3.802986468 CORE   91 Si Si   0.0000   91
Si      15.185106066    3.573279705    3.843191296 CORE   92 Si Si   0.0000   92
Si       7.385029224   12.231867102    3.930519827 CORE   93 Si Si   0.0000   93
Si      15.010684885    8.373926782    3.835359826 CORE   94 Si Si   0.0000   94
Si      20.034843322    3.572686887    4.060718403 CORE   95 Si Si   0.0000   95
Si       7.230933188    7.724027888    3.863676294 CORE   96 Si Si   0.0000   96
Si      20.156494582    0.423824313    4.013882997 CORE   97 Si Si   0.0000   97
Si      12.023674521   12.186194433    4.055974387 CORE   98 Si Si   0.0000   98
Si       8.156147512    2.168052861    5.617919191 CORE   99 Si Si   0.0000   99
Si      11.395034054   17.576315303    5.928625655 CORE  100 Si Si   0.0000  100
Si      11.334257024    2.124671510    5.909181851 CORE  101 Si Si   0.0000  101
Si       8.269540221   17.612123288    5.929561955 CORE  102 Si Si   0.0000  102
Si      11.178847565    9.749085400    5.994276297 CORE  103 Si Si   0.0000  103
Si      11.331829215   14.450656559    6.042601940 CORE  104 Si Si   0.0000  104
Si       8.212456577   14.476101555    5.823567312 CORE  105 Si Si   0.0000  105
Si       7.983523498    9.834815745    5.995576347 CORE  106 Si Si   0.0000  106
O       17.587496926    4.009091318    6.938813390 CORE  107 O  O    0.0000  107
O       12.216952169   17.898900018    7.290279638 CORE  108 O  O    0.0000  108
O       17.894375594   20.082378759    7.060152865 CORE  109 O  O    0.0000  109
O       17.480475281    7.999446437    6.622196258 CORE  110 O  O    0.0000  110
O        7.367677191    2.083256696    7.035269528 CORE  111 O  O    0.0000  111
O       15.282803146   12.147527311    5.352313440 CORE  112 O  O    0.0000  112
O        7.478706633   17.844024626    7.323206498 CORE  113 O  O    0.0000  113
O       11.899273241    2.126471571    7.415949150 CORE  114 O  O    0.0000  114
O       11.927196424   12.109838345    9.091696433 CORE  115 O  O    0.0000  115
O        7.349088447   14.078571403    7.144042624 CORE  116 O  O    0.0000  116
O       19.173343608    6.076985985    7.381668901 CORE  117 O  O    0.0000  117
O       15.809599881    6.002952747    7.236465563 CORE  118 O  O    0.0000  118
O        7.289493280   10.049455126    7.445506869 CORE  119 O  O    0.0000  119
O       11.496585683   15.994914337    5.579866637 CORE  120 O  O    0.0000  120
O       17.677122423   12.303487432    6.474046350 CORE  121 O  O    0.0000  121
O       19.660005298   13.797780728    7.434886258 CORE  122 O  O    0.0000  122
O       19.888245079   18.402599360    7.645886113 CORE  123 O  O    0.0000  123
O       11.903278882   10.102371209    7.390609541 CORE  124 O  O    0.0000  124
O       15.897747148   18.372676057    7.429993026 CORE  125 O  O    0.0000  125
O       15.465689439    0.874868671    7.518635202 CORE  126 O  O    0.0000  126
O       19.803090827   11.131848730    7.552156413 CORE  127 O  O    0.0000  127
O       18.926026249   13.773116222    9.996883606 CORE  128 O  O    0.0000  128
O       20.266188236    0.947094193    7.663610294 CORE  129 O  O    0.0000  129
O       19.570676355    8.553311554    8.135882548 CORE  130 O  O    0.0000  130
O       19.946446704    3.594482650    8.034206835 CORE  131 O  O    0.0000  131
O       15.108895488    3.499227116    7.659952716 CORE  132 O  O    0.0000  132
O       10.999034107   12.468268709    2.825547084 CORE  133 O  O    0.0000  133
O       11.997486062   20.049390830    8.844071190 CORE  134 O  O    0.0000  134
O       13.789770598   13.983069340    9.394990858 CORE  135 O  O    0.0000  135
O       19.739541127   16.025996536    8.797549143 CORE  136 O  O    0.0000  136
O        7.233869957   20.116393406    8.658575630 CORE  137 O  O    0.0000  137
O        6.218296163   17.831753161    9.588017620 CORE  138 O  O    0.0000  138
O        6.165197835    2.296671135    9.392243564 CORE  139 O  O    0.0000  139
O       13.936707371   18.288314707    9.255727215 CORE  140 O  O    0.0000  140
O       11.424696559   17.678040911    9.829814092 CORE  141 O  O    0.0000  141
O        7.587981259   12.173662418    9.010715335 CORE  142 O  O    0.0000  142
O       13.781353612    1.891513548    9.277158275 CORE  143 O  O    0.0000  143
O       15.161511073    8.450536774    7.879400102 CORE  144 O  O    0.0000  144
O        8.819686801    2.064366819    9.245189951 CORE  145 O  O    0.0000  145
O        8.850223247   18.245851030    9.566700726 CORE  146 O  O    0.0000  146
O        8.530568420    9.845628335    9.777294497 CORE  147 O  O    0.0000  147
O       11.324783971    2.141294162   10.071341714 CORE  148 O  O    0.0000  148
O       16.333817445   14.376748811    9.932253104 CORE  149 O  O    0.0000  149
O        1.100568114   14.063090067    9.353654609 CORE  150 O  O    0.0000  150
O       18.836199120   10.370417046    9.912708677 CORE  151 O  O    0.0000  151
O       13.733094316   10.161542209    9.292781293 CORE  152 O  O    0.0000  152
O        8.729224870   14.516722182    9.354288320 CORE  153 O  O    0.0000  153
O        6.051831444   14.289134784    9.406902816 CORE  154 O  O    0.0000  154
O        1.224342110    2.248668747    9.556859497 CORE  155 O  O    0.0000  155
O        5.911375720   10.230712288    9.706736379 CORE  156 O  O    0.0000  156
O        1.194122684   17.757028942    9.608073273 CORE  157 O  O    0.0000  157
O       11.279741315   14.427794323   10.111776109 CORE  158 O  O    0.0000  158
O        1.009999540   10.053949402    9.376701511 CORE  159 O  O    0.0000  159
O       17.101141946   12.053316091   10.926732789 CORE  160 O  O    0.0000  160
O       18.995464610    1.825496203    9.813369775 CORE  161 O  O    0.0000  161
O       15.613245858   13.675677087    7.453867706 CORE  162 O  O    0.0000  162
O        3.729860869    1.768016788   10.258074024 CORE  163 O  O    0.0000  163
O       15.712455623   11.042146697    7.716167161 CORE  164 O  O    0.0000  164
O       19.022539514   18.193977095   10.153098037 CORE  165 O  O    0.0000  165
O        3.703608568   18.234099810   10.220828672 CORE  166 O  O    0.0000  166
O        3.400863074    9.917254939   10.451970754 CORE  167 O  O    0.0000  167
O       16.374293126    2.253240225    9.635403721 CORE  168 O  O    0.0000  168
O        3.588734588   13.888101309   10.199175831 CORE  169 O  O    0.0000  169
O       16.401028279   17.706413336    9.974437705 CORE  170 O  O    0.0000  170
O        1.840570769   12.038214932   10.945175497 CORE  171 O  O    0.0000  171
O       16.238268577    9.723909757    9.944959281 CORE  172 O  O    0.0000  172
O        9.651492935   16.235515542   11.142119520 CORE  173 O  O    0.0000  173
O        4.928678875   16.019369731   11.063049194 CORE  174 O  O    0.0000  174
O        9.583015805    3.740131936   11.208166505 CORE  175 O  O    0.0000  175
O        9.733633234    8.467001015   11.676331516 CORE  176 O  O    0.0000  176
O        1.830785581   20.071703055   10.726711999 CORE  177 O  O    0.0000  177
O        5.325497266    3.329406561   11.718156444 CORE  178 O  O    0.0000  178
O       17.271202898   20.105546772   10.677942340 CORE  179 O  O    0.0000  179
O       10.063646194   18.718916195   11.881609727 CORE  180 O  O    0.0000  180
O        5.857764997    0.744588598   11.493696973 CORE  181 O  O    0.0000  181
O        9.397091676    1.167884569   11.667412409 CORE  182 O  O    0.0000  182
O        5.578636459   18.305484227   12.132237279 CORE  183 O  O    0.0000  183
O        5.128232269   11.013340957   12.134378665 CORE  184 O  O    0.0000  184
O        9.346663183   13.737966339   11.840718431 CORE  185 O  O    0.0000  185
O        9.859140855   11.133593946   11.684574526 CORE  186 O  O    0.0000  186
O       17.597114208    9.730696145   12.153748820 CORE  187 O  O    0.0000  187
O        1.641003899   14.479018332   11.915894099 CORE  188 O  O    0.0000  188
O        5.271654169    8.418487170   11.585207311 CORE  189 O  O    0.0000  189
O        9.346546310    5.990828329   12.405753890 CORE  190 O  O    0.0000  190
O        1.934839743    2.200369120   12.139675120 CORE  191 O  O    0.0000  191
O        5.710859617    5.910366006   12.357624380 CORE  192 O  O    0.0000  192
O       17.582405644   14.309168484   12.224177004 CORE  193 O  O    0.0000  193
O        1.231194979    9.688332673   11.987858802 CORE  194 O  O    0.0000  194
O       17.562917768    2.295599643   11.968791997 CORE  195 O  O    0.0000  195
O        1.968551911   17.848012199   12.168574396 CORE  196 O  O    0.0000  196
O        5.591129268   13.642602018   11.962219591 CORE  197 O  O    0.0000  197
O        7.538463373   11.963846226   12.659120298 CORE  198 O  O    0.0000  198
O        7.747285098   19.622387365   12.883515400 CORE  199 O  O    0.0000  199
O       17.526158920   18.015789296   12.324675486 CORE  200 O  O    0.0000  200
O        7.548457181    4.066865267   12.925742473 CORE  201 O  O    0.0000  201
O        7.470774898    7.840402297   12.960380077 CORE  202 O  O    0.0000  202
O       19.674570696   10.011363694    0.285038433 CORE  203 O  O    0.0000  203
O       19.903656971    2.219279725   13.222053063 CORE  204 O  O    0.0000  204
O       19.905464695   14.113335802   13.491717581 CORE  205 O  O    0.0000  205
O       10.069189643    0.125521366    0.479688101 CORE  206 O  O    0.0000  206
O       19.974234723   17.941072577   13.318198367 CORE  207 O  O    0.0000  207
O        5.376262762    0.020158257    0.470025149 CORE  208 O  O    0.0000  208
O       10.006180569    3.819457232    0.329588498 CORE  209 O  O    0.0000  209
O        1.331987279   16.028656286    0.489728467 CORE  210 O  O    0.0000  210
O        5.226809790    4.121498843    0.700275663 CORE  211 O  O    0.0000  211
O        9.793392594    7.815154988    0.706702955 CORE  212 O  O    0.0000  212
O        9.811614454   12.345268111    0.496660128 CORE  213 O  O    0.0000  213
O       18.189267918   16.091807330    0.547087704 CORE  214 O  O    0.0000  214
O        5.498722216   12.455425362    0.795951106 CORE  215 O  O    0.0000  215
O       17.665189262    8.325815862    0.824463054 CORE  216 O  O    0.0000  216
O        1.488026310    3.630670786    0.788750249 CORE  217 O  O    0.0000  217
O       17.863756159    3.683699407    0.626755063 CORE  218 O  O    0.0000  218
O        5.121917465    7.725978029    0.641600114 CORE  219 O  O    0.0000  219
O       17.320220096   10.985945401    0.940479235 CORE  220 O  O    0.0000  220
O        1.246825170    8.239018046    0.660411771 CORE  221 O  O    0.0000  221
O        1.741541503   10.848201345    0.805107331 CORE  222 O  O    0.0000  222
O        1.531686129    0.982677988    0.943900977 CORE  223 O  O    0.0000  223
O       17.809336654    0.996751040    0.732463524 CORE  224 O  O    0.0000  224
O        1.801905107   18.478476536    1.221712385 CORE  225 O  O    0.0000  225
O       17.648128504   13.625552937    1.269803126 CORE  226 O  O    0.0000  226
O       17.922631663   18.540321590    1.379780564 CORE  227 O  O    0.0000  227
O        1.954188914   13.494507091    0.852086028 CORE  228 O  O    0.0000  228
O        2.116883258    5.991359807    1.704953498 CORE  229 O  O    0.0000  229
O        9.810947593    2.033840147    2.323702062 CORE  230 O  O    0.0000  230
O        5.287997652    1.956880792    2.245447760 CORE  231 O  O    0.0000  231
O        5.167828064   10.063366072    1.858883011 CORE  232 O  O    0.0000  232
O       17.870563425    5.950073120    1.955210264 CORE  233 O  O    0.0000  233
O       10.101279047   10.123456335    1.956551318 CORE  234 O  O    0.0000  234
O       11.182044911    4.282652149    2.649097357 CORE  235 O  O    0.0000  235
O        3.551553042   20.071187789    2.381197342 CORE  236 O  O    0.0000  236
O       11.392844070   20.045776230    2.714950705 CORE  237 O  O    0.0000  237
O        3.437181558   12.018799538    2.449208982 CORE  238 O  O    0.0000  238
O        3.433234628    3.837726017    2.602801080 CORE  239 O  O    0.0000  239
O        6.087766847   19.671316066    2.990343403 CORE  240 O  O    0.0000  240
O       10.872810682    7.821675594    3.057786692 CORE  241 O  O    0.0000  241
O       15.982933067   12.314499763    2.790491661 CORE  242 O  O    0.0000  242
O        8.742048078   19.764333113    2.729119117 CORE  243 O  O    0.0000  243
O        5.976657431    4.269927480    3.245579824 CORE  244 O  O    0.0000  244
O       15.983113793    7.626997878    2.770110638 CORE  245 O  O    0.0000  245
O        8.517077787    4.348960634    2.434375417 CORE  246 O  O    0.0000  246
O       16.258096762    0.018680003    2.609385711 CORE  247 O  O    0.0000  247
O        8.364884555   12.001889360    2.658278860 CORE  248 O  O    0.0000  248
O        3.248354167    8.299197937    2.410964302 CORE  249 O  O    0.0000  249
O       11.947520976   14.264439968    7.528919257 CORE  250 O  O    0.0000  250
O        8.285306636    8.388054034    2.813047915 CORE  251 O  O    0.0000  251
O       18.584728148   11.919944169    3.084094462 CORE  252 O  O    0.0000  252
O       18.711506279    3.698756216    3.125113906 CORE  253 O  O    0.0000  253
O       16.135593425    4.021553135    2.604664643 CORE  254 O  O    0.0000  254
O       18.513291983    8.135410079    3.332950312 CORE  255 O  O    0.0000  255
O       18.863636611    0.243407618    3.055276797 CORE  256 O  O    0.0000  256
O        1.111805412   19.947416818    3.305437707 CORE  257 O  O    0.0000  257
O        0.772726441    7.699249230    3.228232186 CORE  258 O  O    0.0000  258
O        0.846319700   12.253835847    2.914012516 CORE  259 O  O    0.0000  259
O        5.850596841   12.091897476    3.424672629 CORE  260 O  O    0.0000  260
O        0.936092754    4.263488903    3.333987872 CORE  261 O  O    0.0000  261
O       13.871895191   19.920666266    3.572855144 CORE  262 O  O    0.0000  262
O        5.728971043    7.864976121    3.242896717 CORE  263 O  O    0.0000  263
O       13.659270093    3.942319513    3.434252815 CORE  264 O  O    0.0000  264
O       11.460171706   10.927707140    4.917632699 CORE  265 O  O    0.0000  265
O       15.082736004   16.069653440    8.346835736 CORE  266 O  O    0.0000  266
O       12.234932064    5.976895719    4.399304827 CORE  267 O  O    0.0000  267
O       15.200646457    7.748854726    5.322361704 CORE  268 O  O    0.0000  268
O       12.036698095   18.385876706    4.680519575 CORE  269 O  O    0.0000  269
O       15.314937773    1.983707703    4.137869985 CORE  270 O  O    0.0000  270
O        7.600449796   18.510523740    4.764760769 CORE  271 O  O    0.0000  271
O       20.221556036   10.049758608    3.996710797 CORE  272 O  O    0.0000  272
O        7.574637358    6.155977212    4.124794706 CORE  273 O  O    0.0000  273
O       20.350447874    2.004521242    4.332580247 CORE  274 O  O    0.0000  274
O        7.593644062   13.722500569    4.530199498 CORE  275 O  O    0.0000  275
O        7.525288395    1.060382461    4.619610949 CORE  276 O  O    0.0000  276
O       12.041748233    0.892939017    5.121737974 CORE  277 O  O    0.0000  277
O       11.678176821    3.530529007    5.173923114 CORE  278 O  O    0.0000  278
O        7.984252890    3.643987177    4.933673800 CORE  279 O  O    0.0000  279
O        7.717898746   11.153847681    5.094999696 CORE  280 O  O    0.0000  280
O       12.135599768   13.509705809    4.991360516 CORE  281 O  O    0.0000  281
O        9.760516534   14.017264696    6.059157677 CORE  282 O  O    0.0000  282
O       11.813691432    8.341494990    5.478221873 CORE  283 O  O    0.0000  283
O       13.485208612   11.833634756    3.447609681 CORE  284 O  O    0.0000  284
O       15.980133823   19.786065725    5.216586442 CORE  285 O  O    0.0000  285
O       13.467759818    8.117967610    3.384651916 CORE  286 O  O    0.0000  286
O       15.348853569    9.962705036    3.844727692 CORE  287 O  O    0.0000  287
O       20.024510591   12.394276083    5.244485011 CORE  288 O  O    0.0000  288
O       19.752247944    4.321580814    5.461083921 CORE  289 O  O    0.0000  289
O       19.900540287    7.929778587    5.561562393 CORE  290 O  O    0.0000  290
O       15.623956238    4.383150265    5.181535475 CORE  291 O  O    0.0000  291
O       19.945686019   19.724309083    5.395903457 CORE  292 O  O    0.0000  292
O        7.328660799    8.524674488    5.279477677 CORE  293 O  O    0.0000  293
O        9.727931879    1.880929513    5.884084446 CORE  294 O  O    0.0000  294
O        8.130218427   16.058398099    5.504729588 CORE  295 O  O    0.0000  295
O        9.836722714   18.017625590    6.129111717 CORE  296 O  O    0.0000  296
O        9.577723131    9.599941901    6.188771535 CORE  297 O  O    0.0000  297
O       11.216088481    9.709062131    9.930559310 CORE  298 O  O    0.0000  298
O        7.669615565    5.164773160    7.900308403 CORE  299 O  O    0.0000  299
O        9.513096248    7.032295884    8.786906462 CORE  300 O  O    0.0000  300
O       10.932488458    4.794062200    8.173291391 CORE  301 O  O    0.0000  301
O        1.682744039    5.783346923    6.639059212 CORE  302 O  O    0.0000  302
end
end
