# Supplementary material for: Zeolite-confined subnanometric PtSn mimicking mortise-and-tenon joinery for catalytic propane dehydrogenation
Source: Nat Commun. 2022 May 17;13:2716. doi: 10.1038/s41467-022-30522-1 (PMC9114386; doi:10.1038/s41467-022-30522-1)
Supplement: Supplementary file 8 — Source Data [file 41467_2022_30522_MOESM8_ESM.zip › allstructures/Pt0Sn10O6-MFI.arc]

!BIOSYM archive 2
PBC=ON
                      Energy         0          0.0451      -2355.825625        C1
!DATE
PBC   20.37460000   20.11910000   13.51960000   90.00000000   89.99990000   90.00000000
Sn      11.492450717    4.623646035    2.031328890 CORE    1 Sn Sn   0.0000    1
Sn      14.492681373    7.124650819    1.021314033 CORE    2 Sn Sn   0.0000    2
Sn      14.320388795   14.771666762   10.239592233 CORE    3 Sn Sn   0.0000    3
Sn      15.913167699    3.957538638    0.459264196 CORE    4 Sn Sn   0.0000    4
Sn      11.253749109   14.728191172   11.224590587 CORE    5 Sn Sn   0.0000    5
Sn      13.367753216    1.962487745    0.722263776 CORE    6 Sn Sn   0.0000    6
Sn      17.809565921    5.274917630    2.100620789 CORE    7 Sn Sn   0.0000    7
Sn      13.422828713   15.386159245   12.758358303 CORE    8 Sn Sn   0.0000    8
Sn      14.236517338    4.801144172    3.453941321 CORE    9 Sn Sn   0.0000    9
Sn      13.284784457    4.429439887   12.074547673 CORE   10 Sn Sn   0.0000   10
Si       8.963726473    3.182817036    0.006368664 CORE   11 Si Si   0.0000   11
Si       9.021239660    6.365739779    0.133208342 CORE   12 Si Si   0.0000   12
Si       5.992531809   11.091249543    0.035303002 CORE   13 Si Si   0.0000   13
Si       5.820130152   18.701876411    0.108126089 CORE   14 Si Si   0.0000   14
Si       5.910486287    6.340690404    0.011843898 CORE   15 Si Si   0.0000   15
Si       8.990897965   18.567928941    0.380319229 CORE   16 Si Si   0.0000   16
Si       9.212511476   10.975034718   13.494037462 CORE   17 Si Si   0.0000   17
Si       5.846982739    3.241930540    0.176362856 CORE   18 Si Si   0.0000   18
Si       2.009088257   17.218026563    2.244409287 CORE   19 Si Si   0.0000   19
Si      17.463411784    0.351121794    2.067383666 CORE   20 Si Si   0.0000   20
Si      17.595121847   17.299331748    2.102200377 CORE   21 Si Si   0.0000   21
Si       1.885938804    0.261042559    2.189371159 CORE   22 Si Si   0.0000   22
Si       5.146921249    8.618546040    1.947398422 CORE   23 Si Si   0.0000   23
Si       2.167397810    9.302860725    2.340033238 CORE   24 Si Si   0.0000   24
Si       9.905889267    8.601692697    2.038764932 CORE   25 Si Si   0.0000   25
Si       9.738169592    0.960219264    2.131845440 CORE   26 Si Si   0.0000   26
Si       4.870093447    0.918602620    1.943584460 CORE   27 Si Si   0.0000   27
Si      17.779358759   12.386750108    2.149452802 CORE   28 Si Si   0.0000   28
Si       2.161353200   12.479667470    2.350682849 CORE   29 Si Si   0.0000   29
Si      17.712758896    9.226561950    2.389282260 CORE   30 Si Si   0.0000   30
Si       9.661491027   16.167533774    2.303859203 CORE   31 Si Si   0.0000   31
Si       5.156007471   13.306018852    2.001247853 CORE   32 Si Si   0.0000   32
Si       5.013139582   16.417551090    2.159570004 CORE   33 Si Si   0.0000   33
Si       9.960419961   13.070973112    2.067633374 CORE   34 Si Si   0.0000   34
Si      19.984163076   16.539139786    4.160954078 CORE   35 Si Si   0.0000   35
Si      19.863412760    0.880038349    4.080402788 CORE   36 Si Si   0.0000   36
Si      15.230101331   16.392997975    3.976519027 CORE   37 Si Si   0.0000   37
Si      15.223349585    0.900290697    4.199216770 CORE   38 Si Si   0.0000   38
Si      20.096155814   13.449015218    3.980977107 CORE   39 Si Si   0.0000   39
Si       7.431163531    9.067057084    3.964302036 CORE   40 Si Si   0.0000   40
Si      12.351013823   12.406160427    3.931365360 CORE   41 Si Si   0.0000   41
Si      20.175221332    8.468651284    4.164460056 CORE   42 Si Si   0.0000   42
Si      12.254445541    9.192761290    3.936905696 CORE   43 Si Si   0.0000   43
Si      15.394333867   13.233996565    4.089130041 CORE   44 Si Si   0.0000   44
Si      12.143774386    0.242266632    3.984768004 CORE   45 Si Si   0.0000   45
Si      12.212616074   17.179249654    3.834779639 CORE   46 Si Si   0.0000   46
Si       7.491114879   12.249116355    3.901499498 CORE   47 Si Si   0.0000   47
Si       7.268845322    0.209375734    3.891663671 CORE   48 Si Si   0.0000   48
Si       7.363817768   17.163571635    4.137527398 CORE   49 Si Si   0.0000   49
Si      15.290996478    8.714072676    4.412134999 CORE   50 Si Si   0.0000   50
Si      19.175793008   18.685527295    6.215438553 CORE   51 Si Si   0.0000   51
Si      15.982037721   18.556075110    6.151986032 CORE   52 Si Si   0.0000   52
Si      19.389737234    3.090805858    6.047807355 CORE   53 Si Si   0.0000   53
Si      16.284977365    3.168781924    6.037881383 CORE   54 Si Si   0.0000   54
Si      19.451897854    6.250713311    6.214704614 CORE   55 Si Si   0.0000   55
Si      19.405438984   11.028414493    5.905555014 CORE   56 Si Si   0.0000   56
Si      16.215232564   11.120711599    6.182104841 CORE   57 Si Si   0.0000   57
Si      16.337806325    6.299590478    6.196611640 CORE   58 Si Si   0.0000   58
Si       8.005539706    8.478727951    6.967591892 CORE   59 Si Si   0.0000   59
Si      11.186962866    8.550984225    6.794829454 CORE   60 Si Si   0.0000   60
Si      11.299419153   13.331565549    6.797508787 CORE   61 Si Si   0.0000   61
Si      10.961200034    0.923780862    6.884928829 CORE   62 Si Si   0.0000   62
Si      11.232009295   16.448448858    6.827160391 CORE   63 Si Si   0.0000   63
Si       8.145650131   13.225974041    6.847200248 CORE   64 Si Si   0.0000   64
Si       8.067580147   16.365710544    7.025333309 CORE   65 Si Si   0.0000   65
Si       7.781116435    0.891660987    6.884540126 CORE   66 Si Si   0.0000   66
Si      19.923387813   19.300823290    9.194567802 CORE   67 Si Si   0.0000   67
Si      20.024741477    2.354006073    8.950034249 CORE   68 Si Si   0.0000   68
Si      14.938581876   19.257480432    8.995408733 CORE   69 Si Si   0.0000   69
Si      15.065153973    2.310638135    8.842741265 CORE   70 Si Si   0.0000   70
Si       7.207906642   10.942894251    8.767596426 CORE   71 Si Si   0.0000   71
Si      11.890172667   18.693664823    8.866169877 CORE   72 Si Si   0.0000   72
Si      12.221646580   10.965614799    8.570964394 CORE   73 Si Si   0.0000   73
Si      20.021234627   10.414316473    8.902798709 CORE   74 Si Si   0.0000   74
Si      20.030061558    7.234054892    9.070649260 CORE   75 Si Si   0.0000   75
Si      12.058688407    3.120068113    8.661251069 CORE   76 Si Si   0.0000   76
Si      15.206237439   10.332248959    8.999700654 CORE   77 Si Si   0.0000   77
Si       7.341094813    6.130692907    8.922715412 CORE   78 Si Si   0.0000   78
Si       7.286515743   18.591001524    8.932602961 CORE   79 Si Si   0.0000   79
Si      12.065018124    6.257227731    8.750293245 CORE   80 Si Si   0.0000   80
Si      15.070453507    7.167469490    8.933931551 CORE   81 Si Si   0.0000   81
Si       7.153503438    3.038874492    8.944192074 CORE   82 Si Si   0.0000   82
Si      17.294316337   18.614289020   10.890380905 CORE   83 Si Si   0.0000   83
Si       1.842172448    3.217919123   10.954341523 CORE   84 Si Si   0.0000   84
Si       1.905087246   18.627959912   11.111620869 CORE   85 Si Si   0.0000   85
Si      17.480591490    3.291846341   10.538457778 CORE   86 Si Si   0.0000   86
Si       4.896402048   10.262210937   10.678227321 CORE   87 Si Si   0.0000   87
Si       4.898056024   19.254090972   10.715066894 CORE   88 Si Si   0.0000   88
Si       1.990846959    6.319762622   11.065716513 CORE   89 Si Si   0.0000   89
Si       9.738768701    7.093267724   10.712370126 CORE   90 Si Si   0.0000   90
Si       9.786047528   10.311391414   10.502884052 CORE   91 Si Si   0.0000   91
Si       4.786642901    2.321900455   10.863415540 CORE   92 Si Si   0.0000   92
Si      17.581462190   10.833836110   10.879343749 CORE   93 Si Si   0.0000   93
Si       4.937418182    7.077044617   10.600189491 CORE   94 Si Si   0.0000   94
Si       9.725712415    2.191190420   10.665404393 CORE   95 Si Si   0.0000   95
Si      17.462351913    6.440852578   10.772967642 CORE   96 Si Si   0.0000   96
Si       9.700493580   19.134995538   10.921077822 CORE   97 Si Si   0.0000   97
Si       1.861514689   10.906506860   10.938580465 CORE   98 Si Si   0.0000   98
Si      17.997626401    0.986546401   12.652671380 CORE   99 Si Si   0.0000   99
Si       1.074437860   16.272683974   12.891961516 CORE  100 Si Si   0.0000  100
Si       0.816014008    0.951657604   12.860708361 CORE  101 Si Si   0.0000  101
Si      18.320485687   16.288338098   12.737193639 CORE  102 Si Si   0.0000  102
Si       1.077379392    8.530844493   12.952966685 CORE  103 Si Si   0.0000  103
Si       1.134649582   13.171260765   12.883806644 CORE  104 Si Si   0.0000  104
Si      18.349534636   13.162349991   12.705864476 CORE  105 Si Si   0.0000  105
Si      18.271108697    8.476446303   12.960326187 CORE  106 Si Si   0.0000  106
O        7.390016402    2.779438834   13.439082173 CORE  107 O  O    0.0000  107
O        1.475036447   16.407077354    0.942369711 CORE  108 O  O    0.0000  108
O        7.414680353   18.964245427    0.281364948 CORE  109 O  O    0.0000  109
O        7.470272165    6.838015560    0.028397391 CORE  110 O  O    0.0000  110
O       17.401651733    1.147694767    0.642742651 CORE  111 O  O    0.0000  111
O        5.584566642    9.919135385    1.081451555 CORE  112 O  O    0.0000  112
O       17.751623083   16.468822547    0.725769738 CORE  113 O  O    0.0000  113
O        1.208035836    1.001700226    0.912469296 CORE  114 O  O    0.0000  114
O        1.241041082   13.265759600    3.432837907 CORE  115 O  O    0.0000  115
O       17.609395453   12.776051417    0.584827062 CORE  116 O  O    0.0000  116
O        9.102761315    4.760392313    0.424816959 CORE  117 O  O    0.0000  117
O        1.956068335   10.888795582    2.591698558 CORE  118 O  O    0.0000  118
O       17.519557287    8.663794521    0.874369361 CORE  119 O  O    0.0000  119
O        5.224971281    8.670234766   10.673409209 CORE  120 O  O    0.0000  120
O        7.599516124   11.100152191   13.355748682 CORE  121 O  O    0.0000  121
O        1.326105938   14.727901914   12.459302436 CORE  122 O  O    0.0000  122
O        9.172737023   17.117516167    1.079818443 CORE  123 O  O    0.0000  123
O        9.837816441   12.310770152    0.640458126 CORE  124 O  O    0.0000  124
O        5.402255562   17.353191158    0.894774391 CORE  125 O  O    0.0000  125
O        5.016120722   19.993820348    0.696550927 CORE  126 O  O    0.0000  126
O        9.572460386    9.669578445    0.872392321 CORE  127 O  O    0.0000  127
O        5.477209834   12.517057037    0.615649226 CORE  128 O  O    0.0000  128
O        9.740260754   19.707799597    1.269048386 CORE  129 O  O    0.0000  129
O        9.757052520    7.098679761    1.393887878 CORE  130 O  O    0.0000  130
O        9.666441051    2.262185438    1.151515321 CORE  131 O  O    0.0000  131
O        5.224475383    2.419970658    1.427681346 CORE  132 O  O    0.0000  132
O        1.819583464    8.975444674    0.793411363 CORE  133 O  O    0.0000  133
O        2.043022982   18.796969050    1.870411659 CORE  134 O  O    0.0000  134
O        6.297153832   12.989719704    3.104715556 CORE  135 O  O    0.0000  135
O        9.603411773   14.628187743    1.811996634 CORE  136 O  O    0.0000  136
O       17.660219557   18.887586755    1.765986812 CORE  137 O  O    0.0000  137
O       16.168389522   16.928855530    2.766898583 CORE  138 O  O    0.0000  138
O       16.055976932    0.591051592    2.839144227 CORE  139 O  O    0.0000  139
O        3.495214997   16.714094297    2.650643327 CORE  140 O  O    0.0000  140
O        1.044181615   16.943118316    3.515548389 CORE  141 O  O    0.0000  141
O       18.111884557   10.801454928    2.336601453 CORE  142 O  O    0.0000  142
O        3.345564867    0.904208201    2.501155443 CORE  143 O  O    0.0000  143
O        1.966536898   12.260822739   11.826454048 CORE  144 O  O    0.0000  144
O       18.730667173    0.904588857    2.915651539 CORE  145 O  O    0.0000  145
O       18.802271500   16.928854518    3.118879879 CORE  146 O  O    0.0000  146
O       18.904416761    8.409712095    3.140931166 CORE  147 O  O    0.0000  147
O        0.938140062    0.469526354    3.485321176 CORE  148 O  O    0.0000  148
O        5.045450593    7.316545319    0.974443760 CORE  149 O  O    0.0000  149
O       11.462130306   12.881877183    2.657893549 CORE  150 O  O    0.0000  150
O        8.874639777    8.768948868    3.279039483 CORE  151 O  O    0.0000  151
O        1.193851771    8.477264310    3.337118843 CORE  152 O  O    0.0000  152
O       19.037095472   13.219265946    2.761847662 CORE  153 O  O    0.0000  153
O       16.398293210   12.733241030    2.916598622 CORE  154 O  O    0.0000  154
O       11.140612921    1.040170890    2.966669608 CORE  155 O  O    0.0000  155
O       16.320535423    9.012338884    3.193780211 CORE  156 O  O    0.0000  156
O       11.165265905   16.528017328    2.785871361 CORE  157 O  O    0.0000  157
O        3.702665330    8.866585541    2.644851390 CORE  158 O  O    0.0000  158
O       11.421600998    8.798792079    2.591621230 CORE  159 O  O    0.0000  159
O        7.154667419   10.665688133    4.045335777 CORE  160 O  O    0.0000  160
O        8.473523051    1.022210171    3.153828089 CORE  161 O  O    0.0000  161
O        3.327276154   10.518363265   10.362268015 CORE  162 O  O    0.0000  162
O       13.629726337    0.894077667    3.865169907 CORE  163 O  O    0.0000  163
O        6.249283915    8.347037822    3.110783869 CORE  164 O  O    0.0000  164
O        8.639339607   16.327277721    3.569776042 CORE  165 O  O    0.0000  165
O       13.687163855   16.588213770    3.517785803 CORE  166 O  O    0.0000  166
O       13.789044143    8.662972060    3.786397723 CORE  167 O  O    0.0000  167
O        5.856152163    0.490220175    3.154481950 CORE  168 O  O    0.0000  168
O       13.890839896   12.818957151    3.646049601 CORE  169 O  O    0.0000  169
O        5.986920748   16.696312692    3.425365882 CORE  170 O  O    0.0000  170
O       12.237410749   10.800387743    4.144044541 CORE  171 O  O    0.0000  171
O        3.714815217   12.865995102    2.610017870 CORE  172 O  O    0.0000  172
O       19.936723146   14.963292369    4.527763475 CORE  173 O  O    0.0000  173
O       15.526501305   14.833115907    4.288539294 CORE  174 O  O    0.0000  174
O       19.985921079    2.365447762    4.726554922 CORE  175 O  O    0.0000  175
O       20.188442460    7.118302532    5.062767726 CORE  176 O  O    0.0000  176
O       12.207052937   18.789614311    3.610680216 CORE  177 O  O    0.0000  177
O       15.637756909    2.361158489    4.785939104 CORE  178 O  O    0.0000  178
O        7.629948483   18.743773216    3.840341410 CORE  179 O  O    0.0000  179
O       19.779219537   17.333716867    5.557965132 CORE  180 O  O    0.0000  180
O       15.574110880   19.891859876    5.315970159 CORE  181 O  O    0.0000  181
O       19.434463493   19.949384531    5.235236020 CORE  182 O  O    0.0000  182
O       15.553108441   17.227426247    5.332637880 CORE  183 O  O    0.0000  183
O       15.354618324    9.911086973    5.508393104 CORE  184 O  O    0.0000  184
O       19.794269271   12.437138369    5.209964553 CORE  185 O  O    0.0000  185
O       20.078273417    9.792748122    5.096576822 CORE  186 O  O    0.0000  186
O        7.437896396    8.427820697    5.451705064 CORE  187 O  O    0.0000  187
O       11.809201423   13.149737110    5.267731169 CORE  188 O  O    0.0000  188
O       15.606323226    7.291720111    5.140921245 CORE  189 O  O    0.0000  189
O       19.558077976    4.684689175    5.831836917 CORE  190 O  O    0.0000  190
O       11.585409280    0.392480745    5.495227582 CORE  191 O  O    0.0000  191
O       16.265324659    4.758846333    5.668187478 CORE  192 O  O    0.0000  192
O        7.584265520   12.940139192    5.355626621 CORE  193 O  O    0.0000  193
O       11.552784822    8.476419172    5.217263936 CORE  194 O  O    0.0000  194
O        7.117288337    0.716140238    5.418996824 CORE  195 O  O    0.0000  195
O       11.817316647   16.810889668    5.361649021 CORE  196 O  O    0.0000  196
O       15.790375055   12.538505656    5.511392469 CORE  197 O  O    0.0000  197
O       17.791637895   10.827956609    5.917208067 CORE  198 O  O    0.0000  198
O       17.575928053   18.547836403    6.456958361 CORE  199 O  O    0.0000  199
O        7.227165556   16.887686851    5.729261069 CORE  200 O  O    0.0000  200
O       17.820443827    2.693275679    6.271644102 CORE  201 O  O    0.0000  201
O       17.897198200    6.740664327    6.337728730 CORE  202 O  O    0.0000  202
O        9.595850996    8.828129259    6.982703878 CORE  203 O  O    0.0000  203
O        9.370713539    1.198359235    6.729308637 CORE  204 O  O    0.0000  204
O        9.736286174   12.884460185    6.905471736 CORE  205 O  O    0.0000  205
O       19.942916493   18.913536332    7.623475288 CORE  206 O  O    0.0000  206
O        9.634728228   16.757344392    6.823206874 CORE  207 O  O    0.0000  207
O       15.170352892   18.549954518    7.551504262 CORE  208 O  O    0.0000  208
O       20.209722976    2.560234366    7.351664717 CORE  209 O  O    0.0000  209
O       11.506280033   14.891045754    7.200194465 CORE  210 O  O    0.0000  210
O       15.394347164    2.884033655    7.358668769 CORE  211 O  O    0.0000  211
O       20.179376371    6.474909857    7.646110679 CORE  212 O  O    0.0000  212
O       19.984798400   11.043314917    7.414168785 CORE  213 O  O    0.0000  213
O        7.876611420   14.773471279    7.226915972 CORE  214 O  O    0.0000  214
O       15.883552402   11.162150119    7.769516505 CORE  215 O  O    0.0000  215
O        7.742012462    7.017805433    7.626637866 CORE  216 O  O    0.0000  216
O       11.684458049    2.325679119    7.288546337 CORE  217 O  O    0.0000  217
O        7.018257848    2.142354809    7.595010933 CORE  218 O  O    0.0000  218
O       15.589338885    6.342468185    7.631896120 CORE  219 O  O    0.0000  219
O        7.224381661    9.627003096    7.806665064 CORE  220 O  O    0.0000  220
O       11.585117177    7.123388050    7.461031936 CORE  221 O  O    0.0000  221
O       12.021422635    9.761697579    7.485111332 CORE  222 O  O    0.0000  222
O       11.220423866   19.930029426    8.034865799 CORE  223 O  O    0.0000  223
O        7.587375117   19.650553078    7.740650389 CORE  224 O  O    0.0000  224
O       11.982441362   17.371755071    7.930324639 CORE  225 O  O    0.0000  225
O        7.338015355   12.297696992    7.896302611 CORE  226 O  O    0.0000  226
O        7.489358919   17.089153117    8.356144832 CORE  227 O  O    0.0000  227
O       12.162670019   12.400823645    7.809439158 CORE  228 O  O    0.0000  228
O       12.093000335    4.699988778    8.301085600 CORE  229 O  O    0.0000  229
O       20.148986339    0.788331844    9.368961726 CORE  230 O  O    0.0000  230
O       15.347461632    0.715074481    8.893316792 CORE  231 O  O    0.0000  231
O       15.198207673    8.749453310    8.611967574 CORE  232 O  O    0.0000  232
O        7.502532418    4.566986133    8.516847302 CORE  233 O  O    0.0000  233
O       20.307974255    8.814439546    8.846287325 CORE  234 O  O    0.0000  234
O        0.803946224    3.202893408    9.707235506 CORE  235 O  O    0.0000  235
O       13.370029492   19.110231040    9.390545018 CORE  236 O  O    0.0000  236
O        0.762830408   18.533755755    9.956919079 CORE  237 O  O    0.0000  237
O       13.681237861   10.820439558    9.266625528 CORE  238 O  O    0.0000  238
O       13.513257043    2.626928359    9.199570009 CORE  239 O  O    0.0000  239
O       15.868977609   18.546714551   10.118460950 CORE  240 O  O    0.0000  240
O        0.745914552    6.600946809   10.076144626 CORE  241 O  O    0.0000  241
O        5.253094758   10.857092069   12.140579677 CORE  242 O  O    0.0000  242
O       18.494546349   18.859219180    9.819343433 CORE  243 O  O    0.0000  243
O       15.992852799    3.077184198    9.931740032 CORE  244 O  O    0.0000  244
O        5.779570461   10.996901537    9.535800624 CORE  245 O  O    0.0000  245
O       18.560459020    2.920491442    9.381968661 CORE  246 O  O    0.0000  246
O        5.752576121   18.740391080    9.437967059 CORE  247 O  O    0.0000  247
O       18.590006033   10.675279278    9.617053824 CORE  248 O  O    0.0000  248
O       13.529340788    6.759899202    9.249717947 CORE  249 O  O    0.0000  249
O        8.908054299   12.401672576    3.121960073 CORE  250 O  O    0.0000  250
O       18.537031920    7.006219263    9.680939155 CORE  251 O  O    0.0000  251
O        8.415498252   10.875166295    9.849945813 CORE  252 O  O    0.0000  252
O        8.336270191    2.387386221    9.851547632 CORE  253 O  O    0.0000  253
O        5.762110027    3.046058316    9.783465606 CORE  254 O  O    0.0000  254
O        8.342761344    6.459007535   10.169118027 CORE  255 O  O    0.0000  255
O        8.277869232   18.855167554   10.190147589 CORE  256 O  O    0.0000  256
O       10.924964796   18.407070108   10.141804063 CORE  257 O  O    0.0000  257
O       11.020666816    6.426569247    9.983361782 CORE  258 O  O    0.0000  258
O       11.080706207   10.871813623    9.714648515 CORE  259 O  O    0.0000  259
O       16.065632348   10.558342797   10.360135652 CORE  260 O  O    0.0000  260
O       10.963902370    2.803280314    9.818902487 CORE  261 O  O    0.0000  261
O        3.345593159   18.892297879   10.413720196 CORE  262 O  O    0.0000  262
O       15.965717004    6.762563086   10.225927196 CORE  263 O  O    0.0000  263
O        3.242745803    2.576472228   10.431069547 CORE  264 O  O    0.0000  264
O        1.259892503    9.685834082   11.829297243 CORE  265 O  O    0.0000  265
O        5.359281128    6.384907883   12.010228754 CORE  266 O  O    0.0000  266
O        2.060073926    4.746667271   11.449627723 CORE  267 O  O    0.0000  267
O        5.152703112   14.886117758    1.656392227 CORE  268 O  O    0.0000  268
O        1.984539129   17.231570135   11.946005628 CORE  269 O  O    0.0000  269
O        5.106983920    0.736609704   10.895495894 CORE  270 O  O    0.0000  270
O       17.514707473   17.216786870   11.682197735 CORE  271 O  O    0.0000  271
O        9.758851676    8.686004908   10.440252961 CORE  272 O  O    0.0000  272
O       17.650567672    4.841488644   10.985885968 CORE  273 O  O    0.0000  273
O        9.968738303    0.621921389   10.976792599 CORE  274 O  O    0.0000  274
O       17.680616491   12.333175173   11.484680102 CORE  275 O  O    0.0000  275
O       17.249084923   19.863147920   11.935348499 CORE  276 O  O    0.0000  276
O        1.601298665   19.850393385   12.140914599 CORE  277 O  O    0.0000  277
O        1.241273683    2.375631946   12.207750295 CORE  278 O  O    0.0000  278
O       17.719600225    2.381079276   11.864032200 CORE  279 O  O    0.0000  279
O       17.986368423    9.786348150   12.049350926 CORE  280 O  O    0.0000  280
O        5.811204578    6.436020013    9.387182559 CORE  281 O  O    0.0000  281
O        1.726719815   12.900210473    0.847098365 CORE  282 O  O    0.0000  282
O        1.778266931    7.149932292   12.450346717 CORE  283 O  O    0.0000  283
O        3.364276875    6.782872244   10.318766078 CORE  284 O  O    0.0000  284
O        5.421007350   18.515554372   12.068435949 CORE  285 O  O    0.0000  285
O        5.795142414    4.818546961    0.562547898 CORE  286 O  O    0.0000  286
O        0.855412110   11.159722425    9.690226047 CORE  287 O  O    0.0000  287
O        9.887900201   10.797982625   12.038793334 CORE  288 O  O    0.0000  288
O        9.642508684    2.991047063   12.073130366 CORE  289 O  O    0.0000  289
O        9.836209124    6.754355998   12.302300898 CORE  290 O  O    0.0000  290
O        4.996881373    2.962070528   12.343700243 CORE  291 O  O    0.0000  291
O        9.647212628   18.532052412   12.422334411 CORE  292 O  O    0.0000  292
O       17.682896542    7.161569872   12.210598103 CORE  293 O  O    0.0000  293
O       19.594791637    0.704007894   12.703175208 CORE  294 O  O    0.0000  294
O       18.168270233   14.727941469   12.332755007 CORE  295 O  O    0.0000  295
O       19.895530605   16.717011322   12.694335157 CORE  296 O  O    0.0000  296
O       19.867619147    8.306713198   13.216192163 CORE  297 O  O    0.0000  297
O       19.930842268   12.770263122   12.846152881 CORE  298 O  O    0.0000  298
O       12.138556324    3.694171437    0.243678933 CORE  299 O  O    0.0000  299
O       13.027374778    6.024138479    2.111613956 CORE  300 O  O    0.0000  300
O       14.533997048    3.286663679    1.947921715 CORE  301 O  O    0.0000  301
O       14.713146989    5.526783388   13.178145224 CORE  302 O  O    0.0000  302
O       15.765529082    5.939697091    2.376844560 CORE  303 O  O    0.0000  303
O       14.615696168    2.840792060   12.729353196 CORE  304 O  O    0.0000  304
end
end
