# Supplementary material for: Zeolite-confined subnanometric PtSn mimicking mortise-and-tenon joinery for catalytic propane dehydrogenation
Source: Nat Commun. 2022 May 17;13:2716. doi: 10.1038/s41467-022-30522-1 (PMC9114386; doi:10.1038/s41467-022-30522-1)
Supplement: Supplementary file 8 — Source Data [file 41467_2022_30522_MOESM8_ESM.zip › allstructures/Pt0Sn10O8-MFI.arc]

!BIOSYM archive 2
PBC=ON
                      Energy         0          0.0489      -2372.234089        C1
!DATE
PBC   20.37460000   20.11910000   13.51960000   90.00000000   89.99990000   90.00000000
Sn       6.677894013   12.795096166    7.739743345 CORE    1 Sn Sn   0.0000    1
Sn       8.913731958    5.358984961    8.881231028 CORE    2 Sn Sn   0.0000    2
Sn       4.885870934    4.235840215   10.858242173 CORE    3 Sn Sn   0.0000    3
Sn       7.449618993    2.003764664    9.074937780 CORE    4 Sn Sn   0.0000    4
Sn       6.335470412   15.565597582    7.187895651 CORE    5 Sn Sn   0.0000    5
Sn       8.186039730   14.509563022    5.300584965 CORE    6 Sn Sn   0.0000    6
Sn      10.417940605    3.842919834   10.984003083 CORE    7 Sn Sn   0.0000    7
Sn       6.475160034    7.429128202    9.422267899 CORE    8 Sn Sn   0.0000    8
Sn       7.765516222    4.621292572   11.938407021 CORE    9 Sn Sn   0.0000    9
Sn       5.945820081    4.637073667    7.614222123 CORE   10 Sn Sn   0.0000   10
Si       2.033252290    2.884525484    8.910593540 CORE   11 Si Si   0.0000   11
Si       2.038250749    6.024276718    8.819895992 CORE   12 Si Si   0.0000   12
Si      19.191829301   10.696933385    8.883096124 CORE   13 Si Si   0.0000   13
Si      19.429948996   18.266038435    8.773059775 CORE   14 Si Si   0.0000   14
Si      19.292783725    6.030974881    8.944450884 CORE   15 Si Si   0.0000   15
Si       2.280144163   18.323820966    8.759781785 CORE   16 Si Si   0.0000   16
Si       2.004449923   10.789117270    9.096274078 CORE   17 Si Si   0.0000   17
Si      19.278718310    2.938222025    8.785441799 CORE   18 Si Si   0.0000   18
Si      15.606145701   16.913953246   11.172375633 CORE   19 Si Si   0.0000   19
Si      10.752210121   20.109615505   11.133520984 CORE   20 Si Si   0.0000   20
Si      10.809998406   16.977026877   11.033755134 CORE   21 Si Si   0.0000   21
Si      15.508207572   20.112598636   11.149507666 CORE   22 Si Si   0.0000   22
Si      18.347430367    8.320854091   10.799214346 CORE   23 Si Si   0.0000   23
Si      15.363887946    8.919611140   10.962387390 CORE   24 Si Si   0.0000   24
Si       2.700117801    8.284648754   10.937074214 CORE   25 Si Si   0.0000   25
Si       3.008158751    0.559132041   10.694637094 CORE   26 Si Si   0.0000   26
Si      18.493096876    0.594523876   10.623761729 CORE   27 Si Si   0.0000   27
Si      10.605935313   12.183125905   10.777588308 CORE   28 Si Si   0.0000   28
Si      15.485738099   12.107274323   11.119694421 CORE   29 Si Si   0.0000   29
Si      10.395771283    8.987486312   10.910910701 CORE   30 Si Si   0.0000   30
Si       3.015642464   16.235376107   10.884798424 CORE   31 Si Si   0.0000   31
Si      18.449725487   12.972658475   10.953650879 CORE   32 Si Si   0.0000   32
Si      18.575853454   16.092282977   10.790393551 CORE   33 Si Si   0.0000   33
Si       2.722150618   13.118413732   11.061380402 CORE   34 Si Si   0.0000   34
Si      13.214180355   16.165266630   12.955292446 CORE   35 Si Si   0.0000   35
Si      13.214966593    0.561959050   13.113193050 CORE   36 Si Si   0.0000   36
Si       8.399696996   16.124647613   12.979437700 CORE   37 Si Si   0.0000   37
Si       8.341977013    0.584799011   13.174191683 CORE   38 Si Si   0.0000   38
Si      12.947086988   13.080302271   12.687114833 CORE   39 Si Si   0.0000   39
Si       0.286703473    9.008764535   12.811180123 CORE   40 Si Si   0.0000   40
Si       5.269830519   12.120956950   12.566312371 CORE   41 Si Si   0.0000   41
Si      12.846507471    8.172603799   12.679518149 CORE   42 Si Si   0.0000   42
Si       5.133519166    8.925747460   12.772273126 CORE   43 Si Si   0.0000   43
Si       8.245193500   12.989306956   12.754833966 CORE   44 Si Si   0.0000   44
Si       5.311579908    0.041471460   12.692078259 CORE   45 Si Si   0.0000   45
Si       5.422435682   16.959352208   12.673593156 CORE   46 Si Si   0.0000   46
Si       0.421474770   12.211618992   12.963521647 CORE   47 Si Si   0.0000   47
Si       0.509842184    0.049464655   12.622962537 CORE   48 Si Si   0.0000   48
Si       0.560675914   17.032114746   12.729874776 CORE   49 Si Si   0.0000   49
Si       8.149639408    8.320910998   13.013807727 CORE   50 Si Si   0.0000   50
Si      12.456390345   18.312151206    1.527080459 CORE   51 Si Si   0.0000   51
Si       9.226949563   18.270458404    1.525903952 CORE   52 Si Si   0.0000   52
Si      12.322676892    2.868294863    1.424107006 CORE   53 Si Si   0.0000   53
Si       9.204314576    2.923516316    1.530063168 CORE   54 Si Si   0.0000   54
Si      12.317540857    6.037886901    1.329882978 CORE   55 Si Si   0.0000   55
Si      12.213257162   10.668611189    1.083757822 CORE   56 Si Si   0.0000   56
Si       9.000753223   10.730762974    1.333174344 CORE   57 Si Si   0.0000   57
Si       9.226413045    6.093948196    1.385131526 CORE   58 Si Si   0.0000   58
Si       0.827904526    8.262001685    2.270084344 CORE   59 Si Si   0.0000   59
Si       4.040679875    8.263904448    2.198095055 CORE   60 Si Si   0.0000   60
Si       4.274469358   12.898776748    2.021090162 CORE   61 Si Si   0.0000   61
Si       4.264826483    0.730067514    2.052108408 CORE   62 Si Si   0.0000   62
Si       4.387025493   16.015547842    2.004739886 CORE   63 Si Si   0.0000   63
Si       1.147784093   13.008853257    2.308810970 CORE   64 Si Si   0.0000   64
Si       1.250347861   16.118032411    2.116145207 CORE   65 Si Si   0.0000   65
Si       1.049503881    0.840836078    2.041087148 CORE   66 Si Si   0.0000   66
Si      13.007583686   18.962654173    4.539724976 CORE   67 Si Si   0.0000   67
Si      13.039178702    2.029730266    4.330192274 CORE   68 Si Si   0.0000   68
Si       8.172392976   18.973643786    4.403301465 CORE   69 Si Si   0.0000   69
Si       8.086466883    2.056269416    4.367147069 CORE   70 Si Si   0.0000   70
Si       0.321055798   10.758082969    4.239594574 CORE   71 Si Si   0.0000   71
Si       5.195084175   18.348518070    3.827696753 CORE   72 Si Si   0.0000   72
Si       4.999042854   10.690042444    4.095925093 CORE   73 Si Si   0.0000   73
Si      12.991837360   10.155507631    4.072399086 CORE   74 Si Si   0.0000   74
Si      13.092421820    6.957874415    4.138229920 CORE   75 Si Si   0.0000   75
Si       5.144749792    2.961589442    4.078733549 CORE   76 Si Si   0.0000   76
Si       8.069735358   10.179050092    4.271527209 CORE   77 Si Si   0.0000   77
Si       0.218488745    6.101972311    4.340352043 CORE   78 Si Si   0.0000   78
Si       0.247538586   18.530559911    3.858176458 CORE   79 Si Si   0.0000   79
Si       5.131794913    6.099269626    3.975018989 CORE   80 Si Si   0.0000   80
Si       8.066083814    7.005224559    4.169391439 CORE   81 Si Si   0.0000   81
Si       0.341864563    2.960107402    4.174182214 CORE   82 Si Si   0.0000   82
Si      10.452967705   18.496190671    6.411882418 CORE   83 Si Si   0.0000   83
Si      15.354609793    2.971566435    6.259602595 CORE   84 Si Si   0.0000   84
Si      15.400650696   18.350422475    6.470214548 CORE   85 Si Si   0.0000   85
Si      10.542941357    2.949710816    6.063235410 CORE   86 Si Si   0.0000   86
Si      18.243993048   10.121463978    5.963039078 CORE   87 Si Si   0.0000   87
Si      18.369335405   19.012189981    5.891346235 CORE   88 Si Si   0.0000   88
Si      15.263646674    6.077638291    6.226884551 CORE   89 Si Si   0.0000   89
Si       2.799175075    7.012842563    5.983868749 CORE   90 Si Si   0.0000   90
Si       2.793292236   10.205255211    6.158340259 CORE   91 Si Si   0.0000   91
Si      18.289940909    2.104172983    5.886654536 CORE   92 Si Si   0.0000   92
Si      10.524731464   10.812455758    5.956918672 CORE   93 Si Si   0.0000   93
Si      18.203193533    6.949498404    6.143021573 CORE   94 Si Si   0.0000   94
Si       2.791018575    2.043482084    5.979285156 CORE   95 Si Si   0.0000   95
Si      10.537268348    6.091337817    5.818445082 CORE   96 Si Si   0.0000   96
Si       2.794167423   18.988743574    5.753861212 CORE   97 Si Si   0.0000   97
Si      15.193999944   10.735991191    6.074271389 CORE   98 Si Si   0.0000   98
Si      11.265525925    0.829214622    8.211422605 CORE   99 Si Si   0.0000   99
Si      14.578572048   16.040948186    8.304527256 CORE  100 Si Si   0.0000  100
Si      14.485215803    0.734134125    8.259860448 CORE  101 Si Si   0.0000  101
Si      11.475583520   16.100708760    8.158653697 CORE  102 Si Si   0.0000  102
Si      14.242111000    8.364752215    8.034110793 CORE  103 Si Si   0.0000  103
Si      14.508187888   12.910195146    8.160484848 CORE  104 Si Si   0.0000  104
Si      11.404957892   13.003788079    7.920975194 CORE  105 Si Si   0.0000  105
Si      11.058138239    8.373786581    7.976095810 CORE  106 Si Si   0.0000  106
O        0.464101855    2.469730730    8.787699371 CORE  107 O  O    0.0000  107
O       15.136955888   16.133707033    9.825860304 CORE  108 O  O    0.0000  108
O        0.665312637   18.385134142    8.939111897 CORE  109 O  O    0.0000  109
O        0.462412889    6.369379290    8.559759595 CORE  110 O  O    0.0000  110
O       10.805584933    0.881315073    9.771300030 CORE  111 O  O    0.0000  111
O        0.426236651   10.467785004    8.863504628 CORE  112 O  O    0.0000  112
O       10.821944485   16.144821408    9.644728965 CORE  113 O  O    0.0000  113
O       14.898483500    0.718978150    9.826407046 CORE  114 O  O    0.0000  114
O       15.031307227    8.718517758    9.391415105 CORE  115 O  O    0.0000  115
O       10.504623089   12.606805907    9.215732241 CORE  116 O  O    0.0000  116
O        2.186774800    4.464632309    9.264577229 CORE  117 O  O    0.0000  117
O       19.126451943    4.461560784    9.315902845 CORE  118 O  O    0.0000  118
O       10.232293808    8.421726791    9.384234679 CORE  119 O  O    0.0000  119
O       15.179986120   12.532236350    9.585031745 CORE  120 O  O    0.0000  120
O       18.838371879   12.064766337    9.669150621 CORE  121 O  O    0.0000  121
O        2.186689508   12.241304758    9.801776385 CORE  122 O  O    0.0000  122
O        2.861135439   16.979605077    9.453080239 CORE  123 O  O    0.0000  123
O       18.480631682    9.422917295    9.604206929 CORE  124 O  O    0.0000  124
O       18.892518693   16.860956569    9.390043526 CORE  125 O  O    0.0000  125
O       18.736726624   19.491696236    9.580307985 CORE  126 O  O    0.0000  126
O        2.647388558    9.644124479   10.050258271 CORE  127 O  O    0.0000  127
O       18.826128254    6.870360953   10.251568496 CORE  128 O  O    0.0000  128
O        2.945424385   19.641581154    9.443308284 CORE  129 O  O    0.0000  129
O        2.575519829    6.970787275   10.010532701 CORE  130 O  O    0.0000  130
O        2.688476552    2.054076378   10.143404182 CORE  131 O  O    0.0000  131
O       18.433307290    1.985052737    9.787279091 CORE  132 O  O    0.0000  132
O       15.386502606   10.502219712   11.301080462 CORE  133 O  O    0.0000  133
O       15.353641517   18.504394386   10.975974921 CORE  134 O  O    0.0000  134
O       18.492566041   14.512188524   10.455818203 CORE  135 O  O    0.0000  135
O        2.670548901   14.675985953   10.630729980 CORE  136 O  O    0.0000  136
O       10.617899460   18.552661392   10.702020542 CORE  137 O  O    0.0000  137
O        9.571118451   16.449057420   11.917103556 CORE  138 O  O    0.0000  138
O        9.484164084    0.429521002   12.037360652 CORE  139 O  O    0.0000  139
O       17.181928846   16.622600833   11.447567537 CORE  140 O  O    0.0000  140
O       14.749555193   16.357599055   12.442047419 CORE  141 O  O    0.0000  141
O       10.782721707   10.568856150   10.897729601 CORE  142 O  O    0.0000  142
O       17.067441225    0.390045843   11.370174241 CORE  143 O  O    0.0000  143
O       16.801462562    8.240439330   11.287084353 CORE  144 O  O    0.0000  144
O       12.124431345    0.206563206   11.966322903 CORE  145 O  O    0.0000  145
O       12.218421317   16.770424811   11.817095407 CORE  146 O  O    0.0000  146
O       11.589771434    8.165013006   11.644778601 CORE  147 O  O    0.0000  147
O       14.700175581    0.498939867   12.464357917 CORE  148 O  O    0.0000  148
O       16.974199272   12.605837778   11.517573416 CORE  149 O  O    0.0000  149
O        4.240518546   12.705573739   11.457085637 CORE  150 O  O    0.0000  150
O        1.489052597    8.260266017   12.019781285 CORE  151 O  O    0.0000  151
O       14.244951065    8.192517644   11.871656885 CORE  152 O  O    0.0000  152
O       11.906853395   12.896148710   11.446955206 CORE  153 O  O    0.0000  153
O        9.257130506   12.673165719   11.527237672 CORE  154 O  O    0.0000  154
O        4.486995734    0.527293128   11.375238938 CORE  155 O  O    0.0000  155
O        8.999500903    8.803351468   11.716571107 CORE  156 O  O    0.0000  156
O        4.541491496   16.416304273   11.420280537 CORE  157 O  O    0.0000  157
O       14.450893860   12.799783830   12.154981287 CORE  158 O  O    0.0000  158
O        4.127294345    8.219483915   11.712645139 CORE  159 O  O    0.0000  159
O        1.761721263   12.912230511   12.361822074 CORE  160 O  O    0.0000  160
O        1.916353468    0.141353004   11.821251729 CORE  161 O  O    0.0000  161
O       19.484932965   12.722304615   12.171359652 CORE  162 O  O    0.0000  162
O        6.870306602    0.469954807   12.490922161 CORE  163 O  O    0.0000  163
O       19.240921314    8.745493029   12.080818660 CORE  164 O  O    0.0000  164
O        1.999510540   16.896672801   11.978700760 CORE  165 O  O    0.0000  165
O        6.987940016   16.652484208   12.362876976 CORE  166 O  O    0.0000  166
O        6.574274405    8.176269208   12.632065137 CORE  167 O  O    0.0000  167
O       19.672566511    0.664297364   11.736416565 CORE  168 O  O    0.0000  168
O        6.745818791   12.691336938   12.211805311 CORE  169 O  O    0.0000  169
O       19.768532590   16.342441862   11.853607850 CORE  170 O  O    0.0000  170
O        5.291633702   10.504241228   12.455059899 CORE  171 O  O    0.0000  171
O        0.594111279   10.603234986   12.828690360 CORE  172 O  O    0.0000  172
O       12.873731097   14.604315003   13.235272697 CORE  173 O  O    0.0000  173
O        8.361408683   14.528956847   13.246424155 CORE  174 O  O    0.0000  174
O       12.960704402    2.059279883    0.171568818 CORE  175 O  O    0.0000  175
O       12.833054582    6.782864933   13.511866002 CORE  176 O  O    0.0000  176
O        5.186995557   18.551995663   12.875556087 CORE  177 O  O    0.0000  177
O        8.460328463    2.038029205    0.385559073 CORE  178 O  O    0.0000  178
O        0.220083350   18.604197689   12.970154171 CORE  179 O  O    0.0000  179
O       13.003760698   16.948514877    0.839863335 CORE  180 O  O    0.0000  180
O        8.514146566   19.528924032    0.773964403 CORE  181 O  O    0.0000  181
O       13.112035263   19.619626900    0.819264612 CORE  182 O  O    0.0000  182
O        8.712689721   16.869649460    0.874234876 CORE  183 O  O    0.0000  183
O        8.270409024    9.437344529    0.674431649 CORE  184 O  O    0.0000  184
O       12.554800432   12.095978933    0.395387452 CORE  185 O  O    0.0000  185
O       12.750211374    9.458539617    0.146780893 CORE  186 O  O    0.0000  186
O        0.188159559    8.412109867    0.790722044 CORE  187 O  O    0.0000  187
O        4.854744627   12.598841833    0.538484767 CORE  188 O  O    0.0000  188
O        8.697885949    6.897569132    0.069777966 CORE  189 O  O    0.0000  189
O       12.434962487    4.444549567    1.079008739 CORE  190 O  O    0.0000  190
O        4.689447350    0.768993861    0.487214810 CORE  191 O  O    0.0000  191
O        9.116268416    4.494691661    1.135183765 CORE  192 O  O    0.0000  192
O        0.254867659   12.635381544    1.000747598 CORE  193 O  O    0.0000  193
O        4.543170312    8.760733364    0.748254390 CORE  194 O  O    0.0000  194
O        0.619588091    0.910160452    0.477206732 CORE  195 O  O    0.0000  195
O        4.970888957   16.174090497    0.499966863 CORE  196 O  O    0.0000  196
O        8.601234049   12.076166261    0.528476162 CORE  197 O  O    0.0000  197
O       10.609640227   10.518139845    1.296619927 CORE  198 O  O    0.0000  198
O       10.838488545   18.402982347    1.375312374 CORE  199 O  O    0.0000  199
O        0.606275937   16.259588916    0.633312562 CORE  200 O  O    0.0000  200
O       10.758362370    2.443755905    1.627777077 CORE  201 O  O    0.0000  201
O       10.781064235    6.481377802    1.660493329 CORE  202 O  O    0.0000  202
O        2.434915299    8.045955277    2.182228190 CORE  203 O  O    0.0000  203
O        2.652159738    0.600212742    2.196156375 CORE  204 O  O    0.0000  204
O        2.685338090   12.549167317    2.030961425 CORE  205 O  O    0.0000  205
O       12.918006511   18.276759068    3.076196443 CORE  206 O  O    0.0000  206
O        2.833057923   16.510797250    2.055861920 CORE  207 O  O    0.0000  207
O        8.809778978   18.258045849    3.088891160 CORE  208 O  O    0.0000  208
O       13.132529295    2.516635616    2.784886168 CORE  209 O  O    0.0000  209
O        4.518432145   14.454146657    2.424158218 CORE  210 O  O    0.0000  210
O        8.456738894    2.750341250    2.948733297 CORE  211 O  O    0.0000  211
O       13.232372050    6.481867076    2.594662244 CORE  212 O  O    0.0000  212
O       12.970072847   10.593902753    2.514264861 CORE  213 O  O    0.0000  213
O        1.061573199   14.594578355    2.633486163 CORE  214 O  O    0.0000  214
O        8.460349342   10.875327229    2.853698867 CORE  215 O  O    0.0000  215
O        0.131473756    6.961353394    2.960255272 CORE  216 O  O    0.0000  216
O        4.779557163    2.107836681    2.738870191 CORE  217 O  O    0.0000  217
O        0.632037037    2.250013977    2.738922261 CORE  218 O  O    0.0000  218
O        8.301514021    6.502819178    2.641700051 CORE  219 O  O    0.0000  219
O        0.513937201    9.613580923    3.108108894 CORE  220 O  O    0.0000  220
O        4.760591716    6.851399982    2.569975133 CORE  221 O  O    0.0000  221
O        4.437273953    9.380382788    3.305672850 CORE  222 O  O    0.0000  222
O        4.955908317   19.561289971    2.766071067 CORE  223 O  O    0.0000  223
O        0.272511099   19.718518309    2.747862568 CORE  224 O  O    0.0000  224
O        5.251407987   16.927575885    3.034580587 CORE  225 O  O    0.0000  225
O        0.573693389   12.225992258    3.601099167 CORE  226 O  O    0.0000  226
O        0.482778385   17.092706788    3.152529808 CORE  227 O  O    0.0000  227
O        5.038394125   11.964220137    3.096911661 CORE  228 O  O    0.0000  228
O        5.281268916    4.518532543    3.645726922 CORE  229 O  O    0.0000  229
O       13.314978326    0.434015720    4.418934228 CORE  230 O  O    0.0000  230
O        8.307000423    0.459839304    4.228200814 CORE  231 O  O    0.0000  231
O        8.398935499    8.590754503    4.241266129 CORE  232 O  O    0.0000  232
O        0.581797479    4.556987362    3.993945374 CORE  233 O  O    0.0000  233
O       13.287129842    8.563724092    4.229610238 CORE  234 O  O    0.0000  234
O       14.170047138    2.821393423    5.167875145 CORE  235 O  O    0.0000  235
O        6.611516019   18.568853275    4.585444851 CORE  236 O  O    0.0000  236
O       14.208084775   18.254415202    5.371117307 CORE  237 O  O    0.0000  237
O        6.508336071   10.415586555    4.632105428 CORE  238 O  O    0.0000  238
O        6.536234700    2.401583219    4.721369184 CORE  239 O  O    0.0000  239
O        8.984206208   18.485724701    5.721314903 CORE  240 O  O    0.0000  240
O       14.217572260    6.176555895    4.993650482 CORE  241 O  O    0.0000  241
O       19.170612909   10.742459252    4.789143849 CORE  242 O  O    0.0000  242
O       11.583599225   18.733745034    5.274610373 CORE  243 O  O    0.0000  243
O        9.047064606    2.636348811    5.531737340 CORE  244 O  O    0.0000  244
O       19.167790394    6.134113662    5.121667161 CORE  245 O  O    0.0000  245
O       11.570438848    2.379859148    4.929913681 CORE  246 O  O    0.0000  246
O       19.163986359   18.508496707    4.569418583 CORE  247 O  O    0.0000  247
O       11.538433648   10.503196633    4.723699081 CORE  248 O  O    0.0000  248
O        6.524802547    6.702360739    4.563089264 CORE  249 O  O    0.0000  249
O       14.197589756   10.972696379    4.804326392 CORE  250 O  O    0.0000  250
O       11.625984578    6.561793374    4.716294966 CORE  251 O  O    0.0000  251
O        1.353584511   10.509080565    5.468686370 CORE  252 O  O    0.0000  252
O        1.340484528    2.356361020    5.311547019 CORE  253 O  O    0.0000  253
O       19.188545069    2.659197891    4.649323362 CORE  254 O  O    0.0000  254
O        1.351087677    6.778377549    5.288525134 CORE  255 O  O    0.0000  255
O        1.385991577   18.796595908    4.981547504 CORE  256 O  O    0.0000  256
O        4.004724061   18.292718993    4.929781382 CORE  257 O  O    0.0000  257
O        3.958259995    6.373957794    5.057821923 CORE  258 O  O    0.0000  258
O        4.007735519   10.943790016    5.363055130 CORE  259 O  O    0.0000  259
O        8.986497120   10.864380329    5.429851026 CORE  260 O  O    0.0000  260
O        3.957963423    2.816411056    5.172000361 CORE  261 O  O    0.0000  261
O       16.815909741   18.574200007    5.708424647 CORE  262 O  O    0.0000  262
O        9.065061911    6.203721628    5.161350581 CORE  263 O  O    0.0000  263
O       16.733213539    2.446843805    5.570531920 CORE  264 O  O    0.0000  264
O       16.694000704   10.393493418    5.558786096 CORE  265 O  O    0.0000  265
O       16.661972333    6.712474666    5.698125783 CORE  266 O  O    0.0000  266
O       15.469869685    4.534841835    6.680475760 CORE  267 O  O    0.0000  267
O       18.552179264    8.530238138    6.078756956 CORE  268 O  O    0.0000  268
O       15.477445248   16.955599321    7.306159324 CORE  269 O  O    0.0000  269
O       18.499596295    0.504801123    6.052400669 CORE  270 O  O    0.0000  270
O       10.667222540   17.064642070    7.140418902 CORE  271 O  O    0.0000  271
O        3.051593514    8.601100505    6.193289160 CORE  272 O  O    0.0000  272
O       10.785636233    4.549107083    6.269228704 CORE  273 O  O    0.0000  273
O        3.096261607    0.452089107    5.933796438 CORE  274 O  O    0.0000  274
O       10.850422875   12.265049067    6.589330386 CORE  275 O  O    0.0000  275
O       10.520102787   19.695116814    7.502391239 CORE  276 O  O    0.0000  276
O       15.157576856   19.583426871    7.503890082 CORE  277 O  O    0.0000  277
O       15.028363065    2.121083763    7.608693057 CORE  278 O  O    0.0000  278
O       10.828446323    2.224927329    7.494659137 CORE  279 O  O    0.0000  279
O       10.667261720    9.672728677    7.100576040 CORE  280 O  O    0.0000  280
O       14.601580708    9.485666724    6.924933235 CORE  281 O  O    0.0000  281
O       15.253749364   12.081311631    6.980248408 CORE  282 O  O    0.0000  282
O       14.695670347    6.892396393    7.517583968 CORE  283 O  O    0.0000  283
O       18.600841553   10.833302298    7.381184103 CORE  284 O  O    0.0000  284
O       19.017762789   18.315223369    7.209820120 CORE  285 O  O    0.0000  285
O       18.367147608    6.410933128    7.666701873 CORE  286 O  O    0.0000  286
O       14.680845642   14.490855386    7.835679762 CORE  287 O  O    0.0000  287
O        2.776908495   10.799633532    7.669806541 CORE  288 O  O    0.0000  288
O        2.783485907    2.555580919    7.514035147 CORE  289 O  O    0.0000  289
O        2.831205805    6.277009399    7.428661487 CORE  290 O  O    0.0000  290
O       18.711077127    2.847159694    7.269158949 CORE  291 O  O    0.0000  291
O        2.695159369   18.262999375    7.197955549 CORE  292 O  O    0.0000  292
O       10.659329550    7.016985351    7.162587786 CORE  293 O  O    0.0000  293
O       12.873884411    0.635770750    8.093585693 CORE  294 O  O    0.0000  294
O       11.407213148   14.587291823    7.597630924 CORE  295 O  O    0.0000  295
O       13.037738147   16.579863816    8.241212570 CORE  296 O  O    0.0000  296
O       12.643515489    8.370289365    8.313300822 CORE  297 O  O    0.0000  297
O       12.933312885   12.499782365    8.212149123 CORE  298 O  O    0.0000  298
O        5.640416140    3.042636642    9.318433316 CORE  299 O  O    0.0000  299
O        7.902267775    3.759578099    7.989012606 CORE  300 O  O    0.0000  300
O        7.458029833    6.404678257    7.834776899 CORE  301 O  O    0.0000  301
O        6.322486569   13.623572012    5.811920397 CORE  302 O  O    0.0000  302
O        5.223694881    5.729957990    9.408654515 CORE  303 O  O    0.0000  303
O        7.857602688    6.224730051   10.514691243 CORE  304 O  O    0.0000  304
O        8.460718851    2.977263414   10.672231151 CORE  305 O  O    0.0000  305
O        8.237837025   14.226821524    7.417596771 CORE  306 O  O    0.0000  306
end
end
