# Supplementary material for: Zeolite-confined subnanometric PtSn mimicking mortise-and-tenon joinery for catalytic propane dehydrogenation
Source: Nat Commun. 2022 May 17;13:2716. doi: 10.1038/s41467-022-30522-1 (PMC9114386; doi:10.1038/s41467-022-30522-1)
Supplement: Supplementary file 8 — Source Data [file 41467_2022_30522_MOESM8_ESM.zip › allstructures/Pt0Sn14O24.arc]

!BIOSYM archive 2
PBC=ON
                      Energy         0          0.0171       -233.874651        C1
!DATE
PBC    4.89560628    5.83238365   20.62896777   95.85126938   89.96734069   90.00005170
Sn       3.647703476    1.892853454   18.998296107 CORE    1 Sn Sn   0.0000    1
Sn       1.204991871    2.705999746   13.639625779 CORE    2 Sn Sn   0.0000    2
Sn       3.654745626    1.603480343   10.966943723 CORE    3 Sn Sn   0.0000    3
Sn       1.217063783    0.883212544   16.306341206 CORE    4 Sn Sn   0.0000    4
Sn       3.644625188    3.799367251   16.306476306 CORE    5 Sn Sn   0.0000    5
Sn       1.213670333   -1.023182989   18.998308346 CORE    6 Sn Sn   0.0000    6
Sn       3.652491659    3.417151548    8.294292946 CORE    7 Sn Sn   0.0000    7
Sn       1.199635557    4.230502230    2.936010680 CORE    8 Sn Sn   0.0000    8
Sn       3.661468138    1.314486331    2.936299022 CORE    9 Sn Sn   0.0000    9
Sn       1.196444180    2.323957095    5.627807641 CORE   10 Sn Sn   0.0000   10
Sn       3.656908180   -0.210111442   13.639482933 CORE   11 Sn Sn   0.0000   11
Sn       1.206918132    4.519614041   10.966973836 CORE   12 Sn Sn   0.0000   12
Sn       3.664417083    5.240102552    5.627689921 CORE   13 Sn Sn   0.0000   13
Sn       1.208673240    0.500928513    8.294221041 CORE   14 Sn Sn   0.0000   14
O        2.716146574    3.932035403   14.444921505 CORE   15 O  O    0.0000   15
O        2.173816018   -0.779779100   17.126260681 CORE   16 O  O    0.0000   16
O        2.145992006    1.016113735   14.445098780 CORE   17 O  O    0.0000   17
O        4.585284253    3.298388177   10.159323519 CORE   18 O  O    0.0000   18
O        2.687187227    2.136751874   17.126571439 CORE   19 O  O    0.0000   19
O        2.721488895    1.723365829    9.101795372 CORE   20 O  O    0.0000   20
O        2.798633140    5.353650226    3.713351189 CORE   21 O  O    0.0000   21
O        0.268802038    2.191894570    7.489827364 CORE   22 O  O    0.0000   22
O        2.142632472    0.627165092    6.423427910 CORE   23 O  O    0.0000   23
O        0.349603370    0.768679141   18.219668086 CORE   24 O  O    0.0000   24
O        2.062214038    2.437407148    3.713499910 CORE   25 O  O    0.0000   25
O        0.240609526    3.987878499    4.808779462 CORE   26 O  O    0.0000   26
O        4.588512428    1.483119658   12.831616561 CORE   27 O  O    0.0000   27
O        0.273473738    4.399264401   12.831715842 CORE   28 O  O    0.0000   28
O        2.137962222    2.825099565   11.774769844 CORE   29 O  O    0.0000   29
O        2.723650210   -0.090970897   11.774837147 CORE   30 O  O    0.0000   30
O        4.511583645    3.684863148   18.220014366 CORE   31 O  O    0.0000   31
O        4.619986362    1.071849083    4.809148517 CORE   32 O  O    0.0000   32
O        4.592207228   -0.337438601   15.509661433 CORE   33 O  O    0.0000   33
O        2.718103784    3.543520984    6.423487650 CORE   34 O  O    0.0000   34
O        0.276005919    0.381906073   10.159226688 CORE   35 O  O    0.0000   35
O        0.269594742    2.578750929   15.509850000 CORE   36 O  O    0.0000   36
O        4.592143376   -0.724297970    7.489776100 CORE   37 O  O    0.0000   37
O        2.139701765    4.639425471    9.101782113 CORE   38 O  O    0.0000   38
end
end
