# Supplementary material for: Zeolite-confined subnanometric PtSn mimicking mortise-and-tenon joinery for catalytic propane dehydrogenation
Source: Nat Commun. 2022 May 17;13:2716. doi: 10.1038/s41467-022-30522-1 (PMC9114386; doi:10.1038/s41467-022-30522-1)
Supplement: Supplementary file 8 — Source Data [file 41467_2022_30522_MOESM8_ESM.zip › allstructures/Pt0Sn16O0.arc]

!BIOSYM archive 2
PBC=ON
                      Energy         0          0.0104        -61.255722        C1
!DATE
PBC   10.41491843   12.32309767    4.65769312  100.89339465  102.92096638   90.00000000
Sn       5.953034735    9.642189924    0.627995295 CORE    1 Sn Sn   0.0000    1
Sn       8.036018421   11.402632449    1.463046505 CORE    2 Sn Sn   0.0000    2
Sn      -0.295916321    7.881747400    3.689849732 CORE    3 Sn Sn   0.0000    3
Sn       6.994526578    1.720198565    1.741396909 CORE    4 Sn Sn   0.0000    4
Sn       3.870051050    9.642189924    2.576448119 CORE    5 Sn Sn   0.0000    5
Sn       4.911542893    1.720198564    3.689849732 CORE    6 Sn Sn   0.0000    6
Sn       1.787067364    7.881747400    1.741396909 CORE    7 Sn Sn   0.0000    7
Sn       0.745575521    3.480641089    0.627995295 CORE    8 Sn Sn   0.0000    8
Sn       3.870051050    4.360862351    3.968200136 CORE    9 Sn Sn   0.0000    9
Sn       9.077510264    3.480641089    2.576448119 CORE   10 Sn Sn   0.0000   10
Sn       2.828559207   -0.040243960    2.854798522 CORE   11 Sn Sn   0.0000   11
Sn       1.787067364    0.839977302    0.349644892 CORE   12 Sn Sn   0.0000   12
Sn       2.828559207    5.241083613    1.463046505 CORE   13 Sn Sn   0.0000   13
Sn       8.036018421    6.121304876    2.854798522 CORE   14 Sn Sn   0.0000   14
Sn       9.077510264   10.522411186    3.968200136 CORE   15 Sn Sn   0.0000   15
Sn       6.994526578    7.001526138    0.349644892 CORE   16 Sn Sn   0.0000   16
end
end
