# Supplementary material for: Zeolite-confined subnanometric PtSn mimicking mortise-and-tenon joinery for catalytic propane dehydrogenation
Source: Nat Commun. 2022 May 17;13:2716. doi: 10.1038/s41467-022-30522-1 (PMC9114386; doi:10.1038/s41467-022-30522-1)
Supplement: Supplementary file 8 — Source Data [file 41467_2022_30522_MOESM8_ESM.zip › allstructures/Pt0Sn16O12.arc]

!BIOSYM archive 2
PBC=ON
                      Energy         0          0.0191       -150.946232        C1
!DATE
PBC    5.49395621   18.60372234    6.40155273   81.47555143  115.39620052   89.87100979
Sn      -0.602526487    8.092362291    5.149395788 CORE    1 Sn Sn   0.0000    1
Sn       2.144510497    6.690568003    3.287668941 CORE    2 Sn Sn   0.0000    2
Sn       4.874496476    1.465434297    0.801770986 CORE    3 Sn Sn   0.0000    3
Sn      -0.604998639    8.818591339    1.663745287 CORE    4 Sn Sn   0.0000    4
Sn       4.887479861    5.011763206    1.070596606 CORE    5 Sn Sn   0.0000    5
Sn       2.141828221   10.250716114    3.513903955 CORE    6 Sn Sn   0.0000    6
Sn      -0.586314914   19.153242347    4.236998113 CORE    7 Sn Sn   0.0000    7
Sn       2.127056497    2.856725854    2.711342441 CORE    8 Sn Sn   0.0000    8
Sn       2.143600590   17.128802279    5.131313686 CORE    9 Sn Sn   0.0000    9
Sn       2.144284361   14.239366465    4.206121000 CORE   10 Sn Sn   0.0000   10
Sn      -0.604816530   12.364962716    1.936884411 CORE   11 Sn Sn   0.0000   11
Sn       2.163523911   17.954776698    2.164353499 CORE   12 Sn Sn   0.0000   12
Sn       2.139231306   14.480511616    0.575654042 CORE   13 Sn Sn   0.0000   13
Sn      -0.588871972   16.263534706    3.313024424 CORE   14 Sn Sn   0.0000   14
Sn       2.143026687   10.975295616    0.026139776 CORE   15 Sn Sn   0.0000   15
Sn      -0.605213316    4.532330575    4.925998777 CORE   16 Sn Sn   0.0000   16
O        3.514681161    8.470529126    3.413218212 CORE   17 O  O    0.0000   17
O        3.505561028    3.244200261    0.970586414 CORE   18 O  O    0.0000   18
O        0.771746807    8.468923277    3.411122601 CORE   19 O  O    0.0000   19
O        0.778808742   12.754160810    0.190091359 CORE   20 O  O    0.0000   20
O        0.765747757    3.236760061    0.962440076 CORE   21 O  O    0.0000   21
O        0.752870408    1.077092202    2.551323680 CORE   22 O  O    0.0000   22
O        3.509488388   12.757229582    0.190623627 CORE   23 O  O    0.0000   23
O        3.483784380    1.075756348    2.545607326 CORE   24 O  O    0.0000   24
O        3.511115192   10.590332760    1.770786386 CORE   25 O  O    0.0000   25
O        0.770909916   10.589828511    1.770369716 CORE   26 O  O    0.0000   26
O       -1.973087521    6.313648520    5.025538546 CORE   27 O  O    0.0000   27
O        0.770036101    6.312888139    5.024499453 CORE   28 O  O    0.0000   28
end
end
