# Supplementary material for: Zeolite-confined subnanometric PtSn mimicking mortise-and-tenon joinery for catalytic propane dehydrogenation
Source: Nat Commun. 2022 May 17;13:2716. doi: 10.1038/s41467-022-30522-1 (PMC9114386; doi:10.1038/s41467-022-30522-1)
Supplement: Supplementary file 8 — Source Data [file 41467_2022_30522_MOESM8_ESM.zip › allstructures/Pt0Sn16O16.arc]

!BIOSYM archive 2
PBC=ON
                      Energy         0          0.0200       -182.161408        C1
!DATE
PBC   10.90362263    8.65022953    8.60141195   78.22907350   89.58640133   90.01326596
Sn       0.646979508    3.639313635    2.208262996 CORE    1 Sn Sn   0.0000    1
Sn      10.814641145    1.047133002    4.594494816 CORE    2 Sn Sn   0.0000    2
Sn       6.700095093    7.956976910    1.432071615 CORE    3 Sn Sn   0.0000    3
Sn       8.069578415    2.770015634    2.484864316 CORE    4 Sn Sn   0.0000    4
Sn       7.506846316    3.655108667    7.469659125 CORE    5 Sn Sn   0.0000    5
Sn       4.765230402    5.382091117    5.359757053 CORE    6 Sn Sn   0.0000    6
Sn       3.391824007    1.914485748    4.309296939 CORE    7 Sn Sn   0.0000    7
Sn       5.332582352    4.492764128    0.375034977 CORE    8 Sn Sn   0.0000    8
Sn       9.441828752    6.231420587    3.540983513 CORE    9 Sn Sn   0.0000    9
Sn       6.135808049    8.844137430    6.417302788 CORE   10 Sn Sn   0.0000   10
Sn       2.655226150    7.972841554    6.695473275 CORE   11 Sn Sn   0.0000   11
Sn       1.285138959    4.508637894    5.641154763 CORE   12 Sn Sn   0.0000   12
Sn       4.025474554    2.787786253    7.741289279 CORE   13 Sn Sn   0.0000   13
Sn      10.180447985    8.827164230    1.161265078 CORE   14 Sn Sn   0.0000   14
Sn       2.017726251    7.104444422    3.261670057 CORE   15 Sn Sn   0.0000   15
Sn       8.812346923    5.365200201    0.105686498 CORE   16 Sn Sn   0.0000   16
O        4.050476156    9.704770774    6.291848876 CORE   17 O  O    0.0000   17
O       10.153941501    1.907865742    2.612639897 CORE   18 O  O    0.0000   18
O        1.993243819    8.834625202    4.715335208 CORE   19 O  O    0.0000   19
O        7.416426483    3.632814014    0.500967994 CORE   20 O  O    0.0000   20
O        6.109003119    1.924509679    7.868827125 CORE   21 O  O    0.0000   21
O        8.784168441    7.095532415    1.559282105 CORE   22 O  O    0.0000   22
O        4.740059493    7.111673033    6.813983153 CORE   23 O  O    0.0000   23
O        2.678798943    6.242148565    5.241706985 CORE   24 O  O    0.0000   24
O        5.423971982    4.517791756    7.340692476 CORE   25 O  O    0.0000   25
O       10.835612520    7.964740292    3.144023933 CORE   26 O  O    0.0000   26
O        3.371071887    3.648515638    5.757995374 CORE   27 O  O    0.0000   27
O        0.623749287    5.371050479    3.660414044 CORE   28 O  O    0.0000   28
O        6.790558284    7.981173961    8.400745415 CORE   29 O  O    0.0000   29
O        1.307753618    2.777676211    4.188847669 CORE   30 O  O    0.0000   30
O        9.466274473    4.501095638    2.087890765 CORE   31 O  O    0.0000   31
O        8.098071226    1.038754871    1.033218548 CORE   32 O  O    0.0000   32
end
end
