# Supplementary material for: Zeolite-confined subnanometric PtSn mimicking mortise-and-tenon joinery for catalytic propane dehydrogenation
Source: Nat Commun. 2022 May 17;13:2716. doi: 10.1038/s41467-022-30522-1 (PMC9114386; doi:10.1038/s41467-022-30522-1)
Supplement: Supplementary file 8 — Source Data [file 41467_2022_30522_MOESM8_ESM.zip › allstructures/Pt0Sn16O20.arc]

!BIOSYM archive 2
PBC=ON
                      Energy         0          0.0185       -209.966746        C1
!DATE
PBC   10.99737219   10.82494992    7.79773196   91.29991145   77.65999175  110.60452197
Sn      -1.171796606    8.517948335    6.776364099 CORE    1 Sn Sn   0.0000    1
Sn       5.673676937    7.952005962    3.490627677 CORE    2 Sn Sn   0.0000    2
Sn      10.965324968    1.240800514    7.070061468 CORE    3 Sn Sn   0.0000    3
Sn       7.556253944    5.341176420    1.375541752 CORE    4 Sn Sn   0.0000    4
Sn       4.353396712    5.583707181    5.617601949 CORE    5 Sn Sn   0.0000    5
Sn       4.274978574    2.223929012    4.246524719 CORE    6 Sn Sn   0.0000    6
Sn       6.459087856    7.856022624    7.406789798 CORE    7 Sn Sn   0.0000    7
Sn       1.535454602    3.955743694    5.230627826 CORE    8 Sn Sn   0.0000    8
Sn       6.387357846    3.208674969    7.303576869 CORE    9 Sn Sn   0.0000    9
Sn       3.462610139    9.227908846    5.631145295 CORE   10 Sn Sn   0.0000   10
Sn       3.069299735    9.481221394    1.723671662 CORE   11 Sn Sn   0.0000   11
Sn       1.812059726    4.872200443    1.121572785 CORE   12 Sn Sn   0.0000   12
Sn       7.804378086    5.752879094    5.020235373 CORE   13 Sn Sn   0.0000   13
Sn       9.928332939    1.103813654    2.878243686 CORE   14 Sn Sn   0.0000   14
Sn      -1.874297782    8.776092662    2.324200337 CORE   15 Sn Sn   0.0000   15
Sn       3.365351444    1.902778833    7.432735444 CORE   16 Sn Sn   0.0000   16
O       -1.835639119    9.682800227    0.368668935 CORE   17 O  O    0.0000   17
O        8.439493661    0.708275666    1.394892359 CORE   18 O  O    0.0000   18
O        4.972603922    9.315659928    7.172015927 CORE   19 O  O    0.0000   19
O        6.617791973    6.156519671    3.103627929 CORE   20 O  O    0.0000   20
O        2.809775891    2.957985053    0.767486326 CORE   21 O  O    0.0000   21
O       -0.102450747    1.679163982    0.678446596 CORE   22 O  O    0.0000   22
O        6.588731857    7.454445418    5.351913691 CORE   23 O  O    0.0000   23
O        6.102129509    4.511782556    5.588296533 CORE   24 O  O    0.0000   24
O        2.511998904    2.028404607    5.532106299 CORE   25 O  O    0.0000   25
O        3.953980290    7.292872099    4.669802122 CORE   26 O  O    0.0000   26
O        5.100884771    1.931677528    6.211616500 CORE   27 O  O    0.0000   27
O        7.103780527    9.290333197    2.795467810 CORE   28 O  O    0.0000   28
O        2.686774731    4.995101404    6.734493411 CORE   29 O  O    0.0000   29
O        4.451244660    7.826812129    1.813704122 CORE   30 O  O    0.0000   30
O        3.487833200    4.251588132    4.275867813 CORE   31 O  O    0.0000   31
O        4.711097709    9.748028855    4.001173756 CORE   32 O  O    0.0000   32
O       -2.415976578    7.170903135    1.069405532 CORE   33 O  O    0.0000   33
O        4.914413982    6.317174874    7.492262425 CORE   34 O  O    0.0000   34
O        7.955831858    6.444602849    7.427449639 CORE   35 O  O    0.0000   35
O        7.918152241    9.362847226    7.217573696 CORE   36 O  O    0.0000   36
end
end
