# Supplementary material for: Zeolite-confined subnanometric PtSn mimicking mortise-and-tenon joinery for catalytic propane dehydrogenation
Source: Nat Commun. 2022 May 17;13:2716. doi: 10.1038/s41467-022-30522-1 (PMC9114386; doi:10.1038/s41467-022-30522-1)
Supplement: Supplementary file 8 — Source Data [file 41467_2022_30522_MOESM8_ESM.zip › allstructures/Pt0Sn16O24.arc]

!BIOSYM archive 2
PBC=ON
                      Energy         0          0.0173       -241.977998        C1
!DATE
PBC    7.65760901    7.65597911   12.66789804   83.42746156   98.45021662   80.45759903
Sn       3.043470919    4.544397627   10.313164702 CORE    1 Sn Sn   0.0000    1
Sn       1.922232590    0.209787060    0.586061097 CORE    2 Sn Sn   0.0000    2
Sn      -0.764392589    4.518718336   10.312218771 CORE    3 Sn Sn   0.0000    3
Sn       3.699329916    8.294689410   10.313906741 CORE    4 Sn Sn   0.0000    4
Sn      -0.150965714    8.319399489   10.312669281 CORE    5 Sn Sn   0.0000    5
Sn       2.549626657    3.992255999    0.585655048 CORE    6 Sn Sn   0.0000    6
Sn       6.385987078    3.985367346    0.586693260 CORE    7 Sn Sn   0.0000    7
Sn       5.745766897    0.218103388    0.586497966 CORE    8 Sn Sn   0.0000    8
Sn       0.815353988    5.870757754    4.996115911 CORE    9 Sn Sn   0.0000    9
Sn       4.637162722    5.877357541    4.994373108 CORE   10 Sn Sn   0.0000   10
Sn       4.008300132    2.094419804    4.994605544 CORE   11 Sn Sn   0.0000   11
Sn       0.174415931    2.102618877    4.995264616 CORE   12 Sn Sn   0.0000   12
Sn       2.268383099    7.126991859    7.671746614 CORE   13 Sn Sn   0.0000   13
Sn       1.654960968    3.326576931    7.671257458 CORE   14 Sn Sn   0.0000   14
Sn       6.118072086    7.101165250    7.670490782 CORE   15 Sn Sn   0.0000   15
Sn       5.462297292    3.351112690    7.669702307 CORE   16 Sn Sn   0.0000   16
O        2.333935624    5.160709339    8.448914767 CORE   17 O  O    0.0000   17
O        0.494120012    7.729098929   12.221455258 CORE   18 O  O    0.0000   18
O        5.528145425    1.385252900    8.447893540 CORE   19 O  O    0.0000   19
O        5.473744695    7.690891395    5.761390191 CORE   20 O  O    0.0000   20
O        0.996882462    1.518401485    6.860190135 CORE   21 O  O    0.0000   21
O        5.591981642    8.642359208   11.125268445 CORE   22 O  O    0.0000   22
O        3.689649349    3.954573541   12.221701881 CORE   23 O  O    0.0000   23
O        0.375989129    6.778075538    6.860812400 CORE   24 O  O    0.0000   24
O        2.743700557    6.393243977    5.762803813 CORE   25 O  O    0.0000   25
O        6.827412183    6.485120168    9.535555379 CORE   26 O  O    0.0000   26
O        1.777798366    7.928151837    9.536806709 CORE   27 O  O    0.0000   27
O        5.462102227    5.292667114    6.857914071 CORE   28 O  O    0.0000   28
O        3.569639641    3.002603502    6.859406094 CORE   29 O  O    0.0000   29
O        1.010022832    3.916791765    5.762262966 CORE   30 O  O    0.0000   30
O        5.936801374    2.617406552    5.760445273 CORE   31 O  O    0.0000   31
O        4.971579618    4.153623094    9.534846905 CORE   32 O  O    0.0000   32
O       -1.239873383    5.254083967   12.220477222 CORE   33 O  O    0.0000   33
O        3.699128458    6.353276121   11.126469805 CORE   34 O  O    0.0000   34
O       -0.763427667    2.577660872   11.125011766 CORE   35 O  O    0.0000   35
O        2.364184842    2.710443202    9.536229347 CORE   36 O  O    0.0000   36
O        1.128086249    4.866384900   11.124924315 CORE   37 O  O    0.0000   37
O        4.190095612    7.492132374    8.449107996 CORE   38 O  O    0.0000   38
O       -0.273877755    3.717264861    8.447875168 CORE   39 O  O    0.0000   39
O        3.224842121    9.029232605   12.222634385 CORE   40 O  O    0.0000   40
end
end
