# Supplementary material for: Zeolite-confined subnanometric PtSn mimicking mortise-and-tenon joinery for catalytic propane dehydrogenation
Source: Nat Commun. 2022 May 17;13:2716. doi: 10.1038/s41467-022-30522-1 (PMC9114386; doi:10.1038/s41467-022-30522-1)
Supplement: Supplementary file 8 — Source Data [file 41467_2022_30522_MOESM8_ESM.zip › allstructures/Pt0Sn16O4.arc]

!BIOSYM archive 2
PBC=ON
                      Energy         0          0.0162        -89.736348        C1
!DATE
PBC   16.96649841    3.88617215    7.94480049   90.01357636   76.52445228   83.87485171
Sn      10.510598966    1.337702166    5.393237294 CORE    1 Sn Sn   0.0000    1
Sn       2.226869651    0.381882129    3.064502902 CORE    2 Sn Sn   0.0000    2
Sn       9.481346894    1.450747904    0.993090240 CORE    3 Sn Sn   0.0000    3
Sn       9.560522042    3.397649723    7.451585403 CORE    4 Sn Sn   0.0000    4
Sn       7.980981116    1.683726013    3.668034718 CORE    5 Sn Sn   0.0000    5
Sn      15.102232632    0.839710996    3.964518005 CORE    6 Sn Sn   0.0000    6
Sn       4.483444250    2.092301806    4.556971020 CORE    7 Sn Sn   0.0000    7
Sn       5.600570286    0.002996201    2.265399334 CORE    8 Sn Sn   0.0000    8
Sn       3.714403846    2.163026081    0.608976844 CORE    9 Sn Sn   0.0000    9
Sn       0.654644205    2.505469097    1.392368462 CORE   10 Sn Sn   0.0000   10
Sn       6.533975360   -0.096976137    5.914368841 CORE   11 Sn Sn   0.0000   11
Sn      14.187566368    0.938692287    0.148855977 CORE   12 Sn Sn   0.0000   12
Sn      12.611719006    3.061667627    2.599884657 CORE   13 Sn Sn   0.0000   13
Sn      18.300836108    2.432996108    5.272164651 CORE   14 Sn Sn   0.0000   14
Sn      13.604735789    2.955029005    6.444697564 CORE   15 Sn Sn   0.0000   15
Sn       3.074898782    0.289819206    6.786401959 CORE   16 Sn Sn   0.0000   16
O       13.264027874    2.991537984    0.415143090 CORE   17 O  O    0.0000   17
O       13.495916165    1.012185747    2.335999725 CORE   18 O  O    0.0000   18
O       14.181074730    2.891971785    4.245234261 CORE   19 O  O    0.0000   19
O       14.548729777    0.898726796    6.165837453 CORE   20 O  O    0.0000   20
end
end
