# Supplementary material for: Zeolite-confined subnanometric PtSn mimicking mortise-and-tenon joinery for catalytic propane dehydrogenation
Source: Nat Commun. 2022 May 17;13:2716. doi: 10.1038/s41467-022-30522-1 (PMC9114386; doi:10.1038/s41467-022-30522-1)
Supplement: Supplementary file 8 — Source Data [file 41467_2022_30522_MOESM8_ESM.zip › allstructures/Pt0Sn16O8.arc]

!BIOSYM archive 2
PBC=ON
                      Energy         0          0.0142       -120.127819        C1
!DATE
PBC   19.35541953    5.44576801    5.17672104   90.05445369   97.60252246   97.98278273
Sn       6.078586712    4.543376002    3.941295211 CORE    1 Sn Sn   0.0000    1
Sn       9.067201895    4.959345965    1.987975835 CORE    2 Sn Sn   0.0000    2
Sn      -0.194975507    0.907699908    3.127219743 CORE    3 Sn Sn   0.0000    3
Sn      16.906380226    3.337138613    2.978140787 CORE    4 Sn Sn   0.0000    4
Sn      -0.221291899    3.610342555    0.561960375 CORE    5 Sn Sn   0.0000    5
Sn      12.131295793    2.631827204    2.335193087 CORE    6 Sn Sn   0.0000    6
Sn      15.185238820    0.323613672    2.745447867 CORE    7 Sn Sn   0.0000    7
Sn       9.143424077    2.220890237    4.292069123 CORE    8 Sn Sn   0.0000    8
Sn      11.440509273    5.281700534    4.667544249 CORE    9 Sn Sn   0.0000    9
Sn      14.506213543    2.962525978    4.995587438 CORE   10 Sn Sn   0.0000   10
Sn       6.776038379    1.889459162    1.609790647 CORE   11 Sn Sn   0.0000   11
Sn       3.779144319    1.462592311    3.515687972 CORE   12 Sn Sn   0.0000   12
Sn       1.301613062    3.871512800    3.275479772 CORE   13 Sn Sn   0.0000   13
Sn      17.663923054    0.645903025    0.207907701 CORE   14 Sn Sn   0.0000   14
Sn       2.006309352    1.180599770    0.916457648 CORE   15 Sn Sn   0.0000   15
Sn       3.721023809    4.190893537    1.268838548 CORE   16 Sn Sn   0.0000   16
O       10.450613944    3.768555025    3.312351495 CORE   17 O  O    0.0000   17
O       10.820299287    1.070226037    3.323277169 CORE   18 O  O    0.0000   18
O       13.474816222    1.449606984    3.687540687 CORE   19 O  O    0.0000   19
O       13.109256671    4.147125582    3.678961894 CORE   20 O  O    0.0000   20
O        8.138375939    0.715104783    2.959070146 CORE   21 O  O    0.0000   21
O        5.486707673    0.323089820    2.580749314 CORE   22 O  O    0.0000   22
O        7.767399496    3.411711924    2.964897123 CORE   23 O  O    0.0000   23
O        5.117446694    3.021591595    2.600066665 CORE   24 O  O    0.0000   24
end
end
