# Supplementary material for: Zeolite-confined subnanometric PtSn mimicking mortise-and-tenon joinery for catalytic propane dehydrogenation
Source: Nat Commun. 2022 May 17;13:2716. doi: 10.1038/s41467-022-30522-1 (PMC9114386; doi:10.1038/s41467-022-30522-1)
Supplement: Supplementary file 8 — Source Data [file 41467_2022_30522_MOESM8_ESM.zip › allstructures/Pt0Sn4O0-MFI.arc]

!BIOSYM archive 2
PBC=ON
                      Energy         0          0.0464      -2291.746260        C1
!DATE
PBC   20.37460000   20.11910000   13.51960000   90.00000000   89.99990000   90.00000000
Sn      10.214061473   13.512566624    0.051091168 CORE    1 Sn Sn   0.0000    1
Sn      12.422618457   14.876802562    1.624283626 CORE    2 Sn Sn   0.0000    2
Sn       9.564032980   14.856607937    2.703126458 CORE    3 Sn Sn   0.0000    3
Sn      10.265771595   16.551869729    0.278045122 CORE    4 Sn Sn   0.0000    4
Si       2.386982156   16.121660546    0.408463793 CORE    5 Si Si   0.0000    5
Si       2.511984851    0.878424776    0.461100259 CORE    6 Si Si   0.0000    6
Si       5.717508281    0.832265743    0.464592995 CORE    7 Si Si   0.0000    7
Si       5.512310247   16.141000527    0.619239409 CORE    8 Si Si   0.0000    8
Si       2.375183124   13.033278611    0.743232121 CORE    9 Si Si   0.0000    9
Si       5.486748720   13.021562075    0.849405768 CORE   10 Si Si   0.0000   10
Si       2.545631036    8.384708623    0.850412984 CORE   11 Si Si   0.0000   11
Si       5.704935386    8.390787141    0.998580076 CORE   12 Si Si   0.0000   12
Si       1.490938928   18.499435369    2.194852652 CORE   13 Si Si   0.0000   13
Si      14.034754712   19.078013135    2.275294013 CORE   14 Si Si   0.0000   14
Si      13.845188944   10.135585910    2.322920537 CORE   15 Si Si   0.0000   15
Si      14.116025859    2.154323463    2.349468060 CORE   16 Si Si   0.0000   16
Si      13.923369393    6.926627878    2.394802304 CORE   17 Si Si   0.0000   17
Si       6.418206180   18.561965927    2.358592315 CORE   18 Si Si   0.0000   18
Si      18.858717391   10.238915515    2.399524235 CORE   19 Si Si   0.0000   19
Si      18.874958688   19.006588667    2.434160154 CORE   20 Si Si   0.0000   20
Si      18.917441761    7.029163913    2.425995615 CORE   21 Si Si   0.0000   21
Si      19.009177726    2.076283809    2.466828057 CORE   22 Si Si   0.0000   22
Si       1.579811251    2.994524707    2.484719538 CORE   23 Si Si   0.0000   23
Si       6.322812627    2.896918619    2.638864138 CORE   24 Si Si   0.0000   24
Si       1.531708826   10.819464199    2.731654275 CORE   25 Si Si   0.0000   25
Si       1.482760094    6.123142988    2.780354906 CORE   26 Si Si   0.0000   26
Si       6.099900150   10.867128482    3.027343655 CORE   27 Si Si   0.0000   27
Si       6.174368708    6.007121127    3.000716049 CORE   28 Si Si   0.0000   28
Si      16.311030020   10.910992201    4.113370783 CORE   29 Si Si   0.0000   29
Si      16.394447050   18.301171429    4.126386198 CORE   30 Si Si   0.0000   30
Si      16.433032062    6.067100091    4.203633251 CORE   31 Si Si   0.0000   31
Si      16.567225336    3.014800986    4.195688876 CORE   32 Si Si   0.0000   32
Si       3.829384403   18.990982748    4.228088420 CORE   33 Si Si   0.0000   33
Si      11.679862393    6.082381594    4.286396052 CORE   34 Si Si   0.0000   34
Si      11.782943693    2.938354384    4.286907415 CORE   35 Si Si   0.0000   35
Si      11.822530867   18.478959929    4.349454912 CORE   36 Si Si   0.0000   36
Si       8.799065675    2.106122611    4.371715918 CORE   37 Si Si   0.0000   37
Si       8.751368065   19.067416366    4.386363963 CORE   38 Si Si   0.0000   38
Si      11.690248083   10.721997968    4.404671238 CORE   39 Si Si   0.0000   39
Si       3.859104449    2.020382511    4.456834809 CORE   40 Si Si   0.0000   40
Si       8.697933681    6.963783688    4.639631330 CORE   41 Si Si   0.0000   41
Si       8.628680250   10.151381776    4.667427836 CORE   42 Si Si   0.0000   42
Si       3.669857110    6.885830313    4.817835609 CORE   43 Si Si   0.0000   43
Si       3.608609324   10.110001217    4.848910129 CORE   44 Si Si   0.0000   44
Si      15.895266691    8.439815860    6.160716299 CORE   45 Si Si   0.0000   45
Si      15.902812050    0.642587352    6.170769866 CORE   46 Si Si   0.0000   46
Si      12.730296312    8.270086645    6.254890751 CORE   47 Si Si   0.0000   47
Si      12.548973882   16.161573686    6.250704426 CORE   48 Si Si   0.0000   48
Si      15.677940062   16.204173280    6.266971229 CORE   49 Si Si   0.0000   49
Si      12.762628188    0.750520028    6.318704873 CORE   50 Si Si   0.0000   50
Si      15.690503613   13.015492649    6.292500061 CORE   51 Si Si   0.0000   51
Si      12.563798136   13.039321958    6.336727490 CORE   52 Si Si   0.0000   52
Si       4.535867954   18.216734326    7.118298779 CORE   53 Si Si   0.0000   53
Si       7.736264148   18.216650727    7.214284887 CORE   54 Si Si   0.0000   54
Si       7.870041422    2.957103520    7.218569147 CORE   55 Si Si   0.0000   55
Si       4.740231881    2.882608455    7.330777270 CORE   56 Si Si   0.0000   56
Si       7.825906293    6.042407091    7.520536295 CORE   57 Si Si   0.0000   57
Si       4.712620999    6.011244528    7.611682812 CORE   58 Si Si   0.0000   58
Si       7.652465265   10.698061876    7.604007318 CORE   59 Si Si   0.0000   59
Si       4.496071611   10.645028986    7.758881661 CORE   60 Si Si   0.0000   60
Si       8.705955438    0.561756231    9.066236635 CORE   61 Si Si   0.0000   61
Si      16.752826654    8.971054212    9.095040167 CORE   62 Si Si   0.0000   62
Si      16.695163987    0.128057657    9.081732279 CORE   63 Si Si   0.0000   63
Si       3.874085762    0.447129453    9.091207363 CORE   64 Si Si   0.0000   64
Si      16.680573329   12.164681646    9.127518752 CORE   65 Si Si   0.0000   65
Si      11.596266251   17.022387497    9.124622088 CORE   66 Si Si   0.0000   66
Si      16.575564670   17.051824002    9.130303683 CORE   67 Si Si   0.0000   67
Si      11.732528711    8.906073773    9.137765150 CORE   68 Si Si   0.0000   68
Si      11.714728461    0.085752805    9.205084078 CORE   69 Si Si   0.0000   69
Si      11.688847075   12.115636637    9.206061870 CORE   70 Si Si   0.0000   70
Si       8.642404732   16.092679145    9.260528068 CORE   71 Si Si   0.0000   71
Si       3.986543771   16.159263842    9.315287223 CORE   72 Si Si   0.0000   72
Si       8.677673690    8.281241200    9.488163138 CORE   73 Si Si   0.0000   73
Si       8.721742226   12.957788393    9.532756670 CORE   74 Si Si   0.0000   74
Si       4.134154154    8.146254062    9.781410087 CORE   75 Si Si   0.0000   75
Si       4.010133818   13.052295416    9.750366220 CORE   76 Si Si   0.0000   76
Si      14.248508639    0.854090962   10.843686957 CORE   77 Si Si   0.0000   77
Si      14.031220207   16.126838325   10.876646496 CORE   78 Si Si   0.0000   78
Si      14.274776304    8.256244501   10.875804609 CORE   79 Si Si   0.0000   79
Si      14.202823061   13.067364476   10.957166981 CORE   80 Si Si   0.0000   80
Si      18.923850569   16.133826813   10.995859451 CORE   81 Si Si   0.0000   81
Si      18.935307802   12.977043609   11.024430957 CORE   82 Si Si   0.0000   82
Si       1.531967451   16.979452573   11.050033696 CORE   83 Si Si   0.0000   83
Si       6.372272058    0.022138688   11.077756350 CORE   84 Si Si   0.0000   84
Si       1.567156597    0.020932892   11.122550795 CORE   85 Si Si   0.0000   85
Si      18.938033490    8.397464089   11.149986510 CORE   86 Si Si   0.0000   86
Si      18.863449998    0.658642539   11.206883224 CORE   87 Si Si   0.0000   87
Si       6.391296949   17.006463057   11.259294759 CORE   88 Si Si   0.0000   88
Si       1.622759170    8.930738121   11.424345977 CORE   89 Si Si   0.0000   89
Si       1.525129768   12.093972946   11.400963997 CORE   90 Si Si   0.0000   90
Si       6.512816602   12.164391890   11.561845102 CORE   91 Si Si   0.0000   91
Si       6.603695736    8.937189933   11.610490958 CORE   92 Si Si   0.0000   92
Si      14.698662998   18.462682455   12.827655361 CORE   93 Si Si   0.0000   93
Si      14.729692870   10.711601346   12.923165086 CORE   94 Si Si   0.0000   94
Si      14.951559666    2.956903427   12.990417575 CORE   95 Si Si   0.0000   95
Si      17.875818569   18.285733787   13.029160512 CORE   96 Si Si   0.0000   96
Si      17.886465089   10.830781655   13.021924720 CORE   97 Si Si   0.0000   97
Si      14.943087918    6.139741652   13.046001725 CORE   98 Si Si   0.0000   98
Si      18.064158918    6.110249347   13.070193933 CORE   99 Si Si   0.0000   99
Si      18.069446749    2.983083438   13.105727356 CORE  100 Si Si   0.0000  100
O        3.948754231   16.588393296    0.481151234 CORE  101 O  O    0.0000  101
O        3.940256663   12.648345240    0.476630583 CORE  102 O  O    0.0000  102
O        4.109098156    0.635328135    0.591878113 CORE  103 O  O    0.0000  103
O        4.140267496    8.451747457    0.557342913 CORE  104 O  O    0.0000  104
O       13.904982915   18.766444810    0.690516014 CORE  105 O  O    0.0000  105
O       13.827896987   10.458781930    0.731578917 CORE  106 O  O    0.0000  106
O       14.089086123    2.482033918    0.762492994 CORE  107 O  O    0.0000  107
O       14.077902761    6.572260503    0.824885903 CORE  108 O  O    0.0000  108
O       18.713142677   10.847543934    0.897979870 CORE  109 O  O    0.0000  109
O       18.874556705    6.395984805    0.928882043 CORE  110 O  O    0.0000  110
O       18.536381358   18.354415334    0.986204138 CORE  111 O  O    0.0000  111
O       18.797823036    2.783274927    1.020756959 CORE  112 O  O    0.0000  112
O        2.210930888   14.625836792    1.012803834 CORE  113 O  O    0.0000  113
O        2.110758640    2.326095101    1.092538291 CORE  114 O  O    0.0000  114
O        5.629395904   14.610727230    1.135662743 CORE  115 O  O    0.0000  115
O        6.165890093    2.227003959    1.166381709 CORE  116 O  O    0.0000  116
O        6.449765036   19.689766000    1.186577570 CORE  117 O  O    0.0000  117
O        1.753761342   19.809297737    1.267330315 CORE  118 O  O    0.0000  118
O        1.497292792   17.155115183    1.282588774 CORE  119 O  O    0.0000  119
O        2.207521841    6.995307626    1.613551648 CORE  120 O  O    0.0000  120
O        6.249326417   17.087588179    1.705686699 CORE  121 O  O    0.0000  121
O        2.113554062    9.659990914    1.752279155 CORE  122 O  O    0.0000  122
O        6.055077822    6.973574519    1.703877446 CORE  123 O  O    0.0000  123
O        6.037890332    9.594785780    2.025767537 CORE  124 O  O    0.0000  124
O        1.810904058   12.273622827    2.059830104 CORE  125 O  O    0.0000  125
O        5.922906287   12.251523722    2.203425500 CORE  126 O  O    0.0000  126
O        1.388554742    4.589055111    2.258048204 CORE  127 O  O    0.0000  127
O       18.657770788    0.496616189    2.349028314 CORE  128 O  O    0.0000  128
O       18.665436286    8.628072079    2.345034471 CORE  129 O  O    0.0000  129
O        6.021698047    4.479249817    2.483362148 CORE  130 O  O    0.0000  130
O       14.145825187    0.550460605    2.575280356 CORE  131 O  O    0.0000  131
O       13.947886858    8.536354070    2.601202146 CORE  132 O  O    0.0000  132
O        0.022877115   18.649343407    2.867975550 CORE  133 O  O    0.0000  133
O       12.506229894    6.309624915    2.901354375 CORE  134 O  O    0.0000  134
O        0.175523560    2.298950807    2.931041002 CORE  135 O  O    0.0000  135
O       12.696220994   18.504169007    2.985222625 CORE  136 O  O    0.0000  136
O       15.369122433   18.356571797    2.863162705 CORE  137 O  O    0.0000  137
O       12.465184508   10.703121081    2.973408092 CORE  138 O  O    0.0000  138
O       20.320053287   10.620256495    2.982173096 CORE  139 O  O    0.0000  139
O       12.773961269    2.784381995    3.009657124 CORE  140 O  O    0.0000  140
O       15.128668738   10.865057426    3.001087285 CORE  141 O  O    0.0000  141
O       15.446665947    2.795082964    3.031047761 CORE  142 O  O    0.0000  142
O       20.371076510    6.712988703    3.079362309 CORE  143 O  O    0.0000  143
O        7.828528295   18.572855570    3.152319028 CORE  144 O  O    0.0000  144
O        7.831480335    2.646689139    3.186880396 CORE  145 O  O    0.0000  145
O       15.135174256    6.265757888    3.247017097 CORE  146 O  O    0.0000  146
O       17.778211617    6.358536981    3.352056076 CORE  147 O  O    0.0000  147
O       17.752447720   10.888939155    3.382837071 CORE  148 O  O    0.0000  148
O        2.602180171   18.372485685    3.368530396 CORE  149 O  O    0.0000  149
O        5.211275930   18.873030818    3.392730220 CORE  150 O  O    0.0000  150
O       17.915810068   18.383969273    3.580805851 CORE  151 O  O    0.0000  151
O       18.044944668    2.761066706    3.574848594 CORE  152 O  O    0.0000  152
O        2.658851122    2.763168631    3.670910642 CORE  153 O  O    0.0000  153
O        5.274447761    2.212953205    3.680117416 CORE  154 O  O    0.0000  154
O        7.549676736   10.931812712    3.746794509 CORE  155 O  O    0.0000  155
O        7.616019872    6.166182389    3.732117371 CORE  156 O  O    0.0000  156
O       10.334915981    2.313314683    3.886404035 CORE  157 O  O    0.0000  157
O       10.287361344   18.796907964    3.957583592 CORE  158 O  O    0.0000  158
O       10.182766515    6.669746818    4.055165140 CORE  159 O  O    0.0000  159
O        4.999093102    6.327757976    4.071483315 CORE  160 O  O    0.0000  160
O        4.935297132   10.739756495    4.151334167 CORE  161 O  O    0.0000  161
O       10.107971663   10.525708347    4.125295359 CORE  162 O  O    0.0000  162
O        2.339720841    6.211809217    4.164190087 CORE  163 O  O    0.0000  163
O        2.271015046   10.741544665    4.175850663 CORE  164 O  O    0.0000  164
O        8.366867987    8.550072403    4.557199585 CORE  165 O  O    0.0000  165
O        3.541371323    0.433340355    4.575450903 CORE  166 O  O    0.0000  166
O        8.509642826    0.533612963    4.676665822 CORE  167 O  O    0.0000  167
O       11.628008341    4.506476980    4.671780447 CORE  168 O  O    0.0000  168
O        3.597349777    8.497222612    4.644859094 CORE  169 O  O    0.0000  169
O       16.475274149    4.538260873    4.745938518 CORE  170 O  O    0.0000  170
O       16.220394670   16.889245461    4.903188702 CORE  171 O  O    0.0000  171
O       16.207157403   12.305930964    4.933249428 CORE  172 O  O    0.0000  172
O       11.927630094   16.997532656    5.008412341 CORE  173 O  O    0.0000  173
O       11.928932555   12.145389768    5.146183793 CORE  174 O  O    0.0000  174
O       16.090486964   19.531512417    5.136921258 CORE  175 O  O    0.0000  175
O       16.174025306    9.646771830    5.119132957 CORE  176 O  O    0.0000  176
O       12.380179263   19.586612054    5.400558194 CORE  177 O  O    0.0000  177
O       12.254098632    9.523080032    5.344192244 CORE  178 O  O    0.0000  178
O       16.355514035    7.035051543    5.499136864 CORE  179 O  O    0.0000  179
O       16.330475322    2.031244150    5.458751264 CORE  180 O  O    0.0000  180
O       12.428386320    6.863704027    5.503314109 CORE  181 O  O    0.0000  181
O       12.390502066    2.144800085    5.571124438 CORE  182 O  O    0.0000  182
O        3.950905574   18.144117424    5.607026979 CORE  183 O  O    0.0000  183
O        8.404842812   18.228892529    5.736213077 CORE  184 O  O    0.0000  184
O        8.540567227    2.954533324    5.736595906 CORE  185 O  O    0.0000  185
O       12.425349114   14.588758173    5.875844380 CORE  186 O  O    0.0000  186
O        3.940271756    2.683872091    5.933081701 CORE  187 O  O    0.0000  187
O       15.875097919   14.609234786    6.121420690 CORE  188 O  O    0.0000  188
O        8.654432539    6.466848688    6.188468392 CORE  189 O  O    0.0000  189
O        8.485697307   10.623978580    6.215905099 CORE  190 O  O    0.0000  190
O        3.745623532    6.488982591    6.391806237 CORE  191 O  O    0.0000  191
O        3.585831298   10.487014629    6.425797053 CORE  192 O  O    0.0000  192
O       14.106515868   16.577326010    6.494872691 CORE  193 O  O    0.0000  193
O       14.319091410    8.400525646    6.558464810 CORE  194 O  O    0.0000  194
O       14.350198881    0.713000069    6.640974945 CORE  195 O  O    0.0000  195
O       14.127985610   12.640086715    6.571760168 CORE  196 O  O    0.0000  196
O        6.140920650   18.472284497    7.086555187 CORE  197 O  O    0.0000  197
O        6.308942603    2.507076497    7.097133029 CORE  198 O  O    0.0000  198
O        6.256212009    6.414149386    7.258524591 CORE  199 O  O    0.0000  199
O        6.058212392   10.674119050    7.306132832 CORE  200 O  O    0.0000  200
O       16.831795021    0.416026351    7.487426277 CORE  201 O  O    0.0000  201
O       16.774940487    8.668505940    7.504034617 CORE  202 O  O    0.0000  202
O       16.573631961   12.482704790    7.543896016 CORE  203 O  O    0.0000  203
O       16.527494975   16.758986998    7.535538690 CORE  204 O  O    0.0000  204
O       11.704766008   16.483761583    7.596143513 CORE  205 O  O    0.0000  205
O       11.905402192    8.275592624    7.650265194 CORE  206 O  O    0.0000  206
O       11.935093945    0.689356389    7.710796313 CORE  207 O  O    0.0000  207
O       11.768256426   12.809008416    7.734656792 CORE  208 O  O    0.0000  208
O        7.991688753    4.455710806    7.830162430 CORE  209 O  O    0.0000  209
O        4.582903931    4.411864993    7.838950186 CORE  210 O  O    0.0000  210
O        4.209366035   16.798845405    7.839060813 CORE  211 O  O    0.0000  211
O        8.029458120   16.771516203    7.908069200 CORE  212 O  O    0.0000  212
O        3.828612406   19.451384233    7.907791718 CORE  213 O  O    0.0000  213
O        8.389508505   19.392935116    8.124878822 CORE  214 O  O    0.0000  214
O        8.650672975    1.928231886    8.192735323 CORE  215 O  O    0.0000  215
O        8.033297689   12.082390291    8.351569163 CORE  216 O  O    0.0000  216
O        4.124648675    1.923533432    8.476280800 CORE  217 O  O    0.0000  217
O        8.036311567    9.420425464    8.523858581 CORE  218 O  O    0.0000  218
O        4.078361022   12.025732905    8.498043660 CORE  219 O  O    0.0000  219
O        4.229068003    9.390388636    8.745301724 CORE  220 O  O    0.0000  220
O        8.408930302    6.824944844    8.816601558 CORE  221 O  O    0.0000  221
O        4.270924950    6.736772239    8.989273201 CORE  222 O  O    0.0000  222
O        8.777579877   14.495826180    9.020472112 CORE  223 O  O    0.0000  223
O       11.913053885   10.516985294    9.053176949 CORE  224 O  O    0.0000  224
O        4.189432201   14.558555356    9.178488101 CORE  225 O  O    0.0000  225
O       11.967533972   18.599549630    9.186245828 CORE  226 O  O    0.0000  226
O       16.631839214   10.565308583    9.381433951 CORE  227 O  O    0.0000  227
O       16.650276081   18.650717285    9.385644404 CORE  228 O  O    0.0000  228
O       18.097275685   12.769054170    9.645454242 CORE  229 O  O    0.0000  229
O       10.077985938   16.760985917    9.631539293 CORE  230 O  O    0.0000  230
O       10.199536629    0.416476139    9.688100629 CORE  231 O  O    0.0000  231
O       15.326677036    0.823869972    9.625079958 CORE  232 O  O    0.0000  232
O       10.264497187    8.519440400    9.701216535 CORE  233 O  O    0.0000  233
O       18.143862898    8.417976338    9.730296718 CORE  234 O  O    0.0000  234
O       17.896896112   16.337265497    9.751028339 CORE  235 O  O    0.0000  235
O       15.474849736    8.232454243    9.777967912 CORE  236 O  O    0.0000  236
O       17.985914880    0.755218191    9.841889921 CORE  237 O  O    0.0000  237
O        2.487370584   16.517000948    9.824558949 CORE  238 O  O    0.0000  238
O        2.438767413    0.474887357    9.837183966 CORE  239 O  O    0.0000  239
O       15.237630267   16.468251280    9.840352755 CORE  240 O  O    0.0000  240
O       10.225025842   12.419188765    9.841043471 CORE  241 O  O    0.0000  241
O       15.448708626   12.844807554    9.936105908 CORE  242 O  O    0.0000  242
O       12.615649458   16.210224177   10.087725331 CORE  243 O  O    0.0000  243
O       12.816131452   12.723252801   10.192586691 CORE  244 O  O    0.0000  244
O       12.837007030    8.278205034   10.137388867 CORE  245 O  O    0.0000  245
O        5.045445118    0.069788880   10.148336421 CORE  246 O  O    0.0000  246
O       12.741357182    0.769063030   10.254709421 CORE  247 O  O    0.0000  247
O        7.641963379    0.649145142   10.287286355 CORE  248 O  O    0.0000  248
O        5.048358698   16.799072684   10.369301619 CORE  249 O  O    0.0000  249
O        2.689925307    8.126751086   10.513021494 CORE  250 O  O    0.0000  250
O        0.003654935   16.721495566   10.565545150 CORE  251 O  O    0.0000  251
O        7.666654892   16.338294647   10.528692936 CORE  252 O  O    0.0000  252
O        2.576190755   12.952656338   10.510686563 CORE  253 O  O    0.0000  253
O        5.194973323   12.741479449   10.812983143 CORE  254 O  O    0.0000  254
O        0.016952958    0.338328027   10.789135731 CORE  255 O  O    0.0000  255
O        0.030809074   12.316522971   10.805311632 CORE  256 O  O    0.0000  256
O        5.307970353    8.264979715   10.896624065 CORE  257 O  O    0.0000  257
O        0.138993666    8.619998189   10.853482796 CORE  258 O  O    0.0000  258
O        7.847924540   12.822059930   10.902437151 CORE  259 O  O    0.0000  259
O        7.970469859    8.350362951   10.950489125 CORE  260 O  O    0.0000  260
O        1.941580419   10.525319768   11.325238091 CORE  261 O  O    0.0000  261
O       19.051395474   14.558258545   11.366999810 CORE  262 O  O    0.0000  262
O        1.766399242   18.548960561   11.412188649 CORE  263 O  O    0.0000  263
O        6.552090767   10.550180074   11.406106190 CORE  264 O  O    0.0000  264
O       14.203746444   14.616283059   11.442447378 CORE  265 O  O    0.0000  265
O        6.653599541   18.592769114   11.483344737 CORE  266 O  O    0.0000  266
O       14.374507833    2.255087897   11.650296281 CORE  267 O  O    0.0000  267
O       14.344077048    6.893135370   11.747088173 CORE  268 O  O    0.0000  268
O       18.725345473    6.952391776   11.856262367 CORE  269 O  O    0.0000  269
O       14.551403210   19.734399880   11.842369190 CORE  270 O  O    0.0000  270
O       14.416531048    9.560980598   11.828352034 CORE  271 O  O    0.0000  271
O       18.814843336    2.087460605   11.978077749 CORE  272 O  O    0.0000  272
O       14.039634952   17.146900087   12.140479697 CORE  273 O  O    0.0000  273
O       18.376888995    9.575469249   12.119570901 CORE  274 O  O    0.0000  274
O       18.287012400   19.607850752   12.179539965 CORE  275 O  O    0.0000  275
O       14.349111765   12.159015715   12.294483141 CORE  276 O  O    0.0000  276
O       18.160098142   12.237488039   12.253817392 CORE  277 O  O    0.0000  277
O       18.403616882   16.927012270   12.315424130 CORE  278 O  O    0.0000  278
O        1.875143000   16.106314426   12.382333349 CORE  279 O  O    0.0000  279
O        2.052282220    0.860828830   12.427638511 CORE  280 O  O    0.0000  280
O        6.150426519    0.901428636   12.423299214 CORE  281 O  O    0.0000  281
O       18.170086163    4.542155519   12.671358206 CORE  282 O  O    0.0000  282
O        6.230519986   16.270558145   12.691056603 CORE  283 O  O    0.0000  283
O       14.816537688    4.552019486   12.792726344 CORE  284 O  O    0.0000  284
O        1.724502867    8.432254809   12.970869764 CORE  285 O  O    0.0000  285
O        1.525407135   12.584338735   12.952170497 CORE  286 O  O    0.0000  286
O       16.263799100   18.202740659   13.151912221 CORE  287 O  O    0.0000  287
O        6.447073604   12.571327325   13.134359160 CORE  288 O  O    0.0000  288
O        6.617732525    8.552514570   13.186606347 CORE  289 O  O    0.0000  289
O       16.507836214    2.527301815   13.223707783 CORE  290 O  O    0.0000  290
O       16.504820506    6.552341925   13.282398968 CORE  291 O  O    0.0000  291
O       16.301846581   10.673470533   13.338466363 CORE  292 O  O    0.0000  292
end
end
