# Supplementary material for: Zeolite-confined subnanometric PtSn mimicking mortise-and-tenon joinery for catalytic propane dehydrogenation
Source: Nat Commun. 2022 May 17;13:2716. doi: 10.1038/s41467-022-30522-1 (PMC9114386; doi:10.1038/s41467-022-30522-1)
Supplement: Supplementary file 8 — Source Data [file 41467_2022_30522_MOESM8_ESM.zip › allstructures/Pt0Sn4O1-MFI.arc]

!BIOSYM archive 2
PBC=ON
                      Energy         0          0.0483      -2300.515416        C1
!DATE
PBC   20.37460000   20.11910000   13.51960000   90.00000000   89.99990000   90.00000000
Sn       0.516396597    9.978840141    7.732120542 CORE    1 Sn Sn   0.0000    1
Sn      17.994465541   10.163279502    8.834572005 CORE    2 Sn Sn   0.0000    2
Sn      18.692903805   11.399080947    6.063670936 CORE    3 Sn Sn   0.0000    3
Sn      18.641137207    8.438494566    6.492153225 CORE    4 Sn Sn   0.0000    4
Si      11.083939679    4.074504318    6.582471463 CORE    5 Si Si   0.0000    5
Si      10.885215945   11.843252108    6.214369983 CORE    6 Si Si   0.0000    6
Si      10.888450740    8.740852405    6.481506900 CORE    7 Si Si   0.0000    7
Si      14.013776748    8.760034106    6.584884982 CORE    8 Si Si   0.0000    8
Si      11.023626151   16.727805212    6.197466004 CORE    9 Si Si   0.0000    9
Si      14.024400658   11.883997190    6.335970499 CORE   10 Si Si   0.0000   10
Si      14.248753694    4.155684919    6.722130284 CORE   11 Si Si   0.0000   11
Si      14.245391162   16.708604882    6.170925536 CORE   12 Si Si   0.0000   12
Si       2.279666285   14.755335992    8.566798563 CORE   13 Si Si   0.0000   13
Si       2.298998715   17.908911693    8.390007358 CORE   14 Si Si   0.0000   14
Si       2.018394245    5.808777392    8.084349696 CORE   15 Si Si   0.0000   15
Si       2.089125939    2.586620027    8.105843850 CORE   16 Si Si   0.0000   16
Si       7.057633684   14.767043776    8.461533500 CORE   17 Si Si   0.0000   17
Si       7.000440391    5.921863519    8.238093971 CORE   18 Si Si   0.0000   18
Si       7.151628266   17.932753982    8.471066425 CORE   19 Si Si   0.0000   19
Si       7.088472931    2.734782235    8.257948177 CORE   20 Si Si   0.0000   20
Si      10.059460769    6.504460645    8.467321878 CORE   21 Si Si   0.0000   21
Si      10.065957782   14.236799621    8.000735805 CORE   22 Si Si   0.0000   22
Si      10.048820066    1.840132045    8.520327171 CORE   23 Si Si   0.0000   23
Si      10.108520565   18.823388700    8.263297616 CORE   24 Si Si   0.0000   24
Si      14.777979853    1.757582283    8.701248407 CORE   25 Si Si   0.0000   25
Si      14.939424317   18.762260345    8.334681510 CORE   26 Si Si   0.0000   26
Si      14.674949111    6.628719569    8.752899299 CORE   27 Si Si   0.0000   27
Si      14.986549162   14.298106849    8.052364223 CORE   28 Si Si   0.0000   28
Si       4.796014111   14.279136421   10.499109435 CORE   29 Si Si   0.0000   29
Si       4.476651949    6.611587151    9.901783308 CORE   30 Si Si   0.0000   30
Si       4.758907308   18.741226795   10.261356357 CORE   31 Si Si   0.0000   31
Si       4.594024830    1.731054132    9.924449367 CORE   32 Si Si   0.0000   32
Si      20.293553849   18.810685453   10.299711054 CORE   33 Si Si   0.0000   33
Si      20.230692587    1.828738421   10.098174114 CORE   34 Si Si   0.0000   34
Si      20.259175210   14.222741076   10.560430382 CORE   35 Si Si   0.0000   35
Si      20.264258377    6.446492100   10.197734276 CORE   36 Si Si   0.0000   36
Si      12.268805661    2.625706992   10.510354019 CORE   37 Si Si   0.0000   37
Si      17.269283821    2.741149709   10.371631877 CORE   38 Si Si   0.0000   38
Si      12.198441185    5.841336587   10.555124807 CORE   39 Si Si   0.0000   39
Si      17.250003053   14.778194677   10.111608733 CORE   40 Si Si   0.0000   40
Si      12.483225334   17.890337229   10.178393172 CORE   41 Si Si   0.0000   41
Si      17.333582613   17.938469571   10.108767052 CORE   42 Si Si   0.0000   42
Si      12.454833013   14.733443716    9.992244501 CORE   43 Si Si   0.0000   43
Si      17.183306435    5.918202081   10.414319059 CORE   44 Si Si   0.0000   44
Si       4.064992403   16.661329511   12.411978094 CORE   45 Si Si   0.0000   45
Si       4.069451957    4.122077617   11.918919103 CORE   46 Si Si   0.0000   46
Si       0.841090948   16.701680029   12.373061648 CORE   47 Si Si   0.0000   47
Si       3.839417224   11.893467011   12.232086755 CORE   48 Si Si   0.0000   48
Si       3.844536119    8.759875119   12.067935629 CORE   49 Si Si   0.0000   49
Si       0.910622286    4.006018626   12.068768688 CORE   50 Si Si   0.0000   50
Si       0.699366381   11.831126535   12.349325999 CORE   51 Si Si   0.0000   51
Si       0.728846867    8.731774113   12.168029264 CORE   52 Si Si   0.0000   52
Si      13.256597031    1.769668904   13.324606582 CORE   53 Si Si   0.0000   53
Si      16.382895950    1.775407299   13.233575604 CORE   54 Si Si   0.0000   54
Si      13.238069151   18.769238602   13.094528312 CORE   55 Si Si   0.0000   55
Si      16.247047277   13.911532282   12.957476339 CORE   56 Si Si   0.0000   56
Si      16.386408726   18.808423177   12.965481948 CORE   57 Si Si   0.0000   57
Si      16.193238358    6.449559554   13.347883684 CORE   58 Si Si   0.0000   58
Si      13.030945555    6.377007764   13.483319213 CORE   59 Si Si   0.0000   59
Si      13.024734751   13.941862386   12.930209562 CORE   60 Si Si   0.0000   60
Si       4.639091504   15.912950680    1.848069940 CORE   61 Si Si   0.0000   61
Si       4.620945760   12.751790521    1.642217132 CORE   62 Si Si   0.0000   62
Si       4.920392919    4.689790235    1.313849159 CORE   63 Si Si   0.0000   63
Si      20.204794545   15.880365325    1.703425601 CORE   64 Si Si   0.0000   64
Si       4.841099285    7.909282116    1.355494609 CORE   65 Si Si   0.0000   65
Si      20.279772515    4.574182803    1.464285786 CORE   66 Si Si   0.0000   66
Si      20.119892496   12.707210264    1.694371375 CORE   67 Si Si   0.0000   67
Si      20.186521445    7.775717828    1.504074917 CORE   68 Si Si   0.0000   68
Si      17.221710551    4.016894316    1.709349793 CORE   69 Si Si   0.0000   69
Si      17.196926203   16.403928327    1.237591419 CORE   70 Si Si   0.0000   70
Si      12.505969241    8.775701625    1.936663668 CORE   71 Si Si   0.0000   71
Si      17.161158978   11.817162919    1.499492429 CORE   72 Si Si   0.0000   72
Si      17.221204629    8.685117742    1.762298360 CORE   73 Si Si   0.0000   73
Si      12.321241978   11.893009855    1.575062544 CORE   74 Si Si   0.0000   74
Si      12.623134416    3.904193570    1.990125068 CORE   75 Si Si   0.0000   75
Si      12.291478361   16.352614163    1.295399073 CORE   76 Si Si   0.0000   76
Si       2.092693985   16.373644552    3.752154163 CORE   77 Si Si   0.0000   77
Si       2.442398208    3.926269495    3.133869202 CORE   78 Si Si   0.0000   78
Si       2.151798490   11.887581221    3.470046778 CORE   79 Si Si   0.0000   79
Si       2.327183777    8.761345557    3.170732457 CORE   80 Si Si   0.0000   80
Si       6.973012058   11.814900475    3.557327380 CORE   81 Si Si   0.0000   81
Si       7.051701321    8.684662694    3.361592837 CORE   82 Si Si   0.0000   82
Si       7.030499453   16.428207678    3.823628124 CORE   83 Si Si   0.0000   83
Si       7.041060292    4.036452129    3.412520347 CORE   84 Si Si   0.0000   84
Si      10.105528276    4.592698027    3.644255661 CORE   85 Si Si   0.0000   85
Si      10.016595489    7.774171386    3.606163076 CORE   86 Si Si   0.0000   86
Si      15.008419307    7.911885041    3.757753418 CORE   87 Si Si   0.0000   87
Si       9.927944787   12.713779010    3.353290420 CORE   88 Si Si   0.0000   88
Si      10.024128380   15.881679826    3.343345243 CORE   89 Si Si   0.0000   89
Si      14.783672408   12.750743333    3.414592890 CORE   90 Si Si   0.0000   90
Si      15.099949510    4.697219671    3.796296313 CORE   91 Si Si   0.0000   91
Si      14.812567772   15.904290123    3.236719538 CORE   92 Si Si   0.0000   92
Si       2.839139090   13.968778353    5.628566432 CORE   93 Si Si   0.0000   93
Si       2.857596701    6.392700091    5.170934220 CORE   94 Si Si   0.0000   94
Si       6.056868657   13.939692308    5.607265081 CORE   95 Si Si   0.0000   95
Si       3.080644084   18.765418275    5.473390671 CORE   96 Si Si   0.0000   96
Si       3.095139690    1.768906874    5.287541971 CORE   97 Si Si   0.0000   97
Si       6.016091816    6.463688403    5.305484442 CORE   98 Si Si   0.0000   98
Si       6.206832829   18.805954381    5.613098321 CORE   99 Si Si   0.0000   99
Si       6.204053896    1.789609991    5.392702338 CORE  100 Si Si   0.0000  100
O       12.677265500    4.195242718    6.301554216 CORE  101 O  O    0.0000  101
O       12.449830607   12.305605762    6.259670495 CORE  102 O  O    0.0000  102
O       12.632436833   16.581924640    6.323892459 CORE  103 O  O    0.0000  103
O       12.462586805    8.379531280    6.253337424 CORE  104 O  O    0.0000  104
O        2.407942762   13.901573700    7.190084689 CORE  105 O  O    0.0000  105
O        2.391491059   18.611895780    6.933811792 CORE  106 O  O    0.0000  106
O        1.961706908    6.212277288    6.513271973 CORE  107 O  O    0.0000  107
O        2.142629591    2.204332352    6.530082900 CORE  108 O  O    0.0000  108
O        6.487055863   13.953335529    7.170699592 CORE  109 O  O    0.0000  109
O        6.842689022    6.428151764    6.700145641 CORE  110 O  O    0.0000  110
O       14.170618947   10.351742592    6.837461567 CORE  111 O  O    0.0000  111
O        6.743914812   18.784050850    7.145919837 CORE  112 O  O    0.0000  112
O        7.043326097    2.213349636    6.717414321 CORE  113 O  O    0.0000  113
O       10.704167229   10.328625037    6.770939667 CORE  114 O  O    0.0000  114
O       10.783167377    2.664194662    7.324875493 CORE  115 O  O    0.0000  115
O       10.530481392   18.143218637    6.840201625 CORE  116 O  O    0.0000  116
O       14.635947698    2.742508662    7.419117740 CORE  117 O  O    0.0000  117
O       10.605029573    5.324724465    7.494549626 CORE  118 O  O    0.0000  118
O       14.743237754   18.087356508    6.870185673 CORE  119 O  O    0.0000  119
O       10.336836666   15.496201981    7.006496326 CORE  120 O  O    0.0000  120
O       10.023918090   12.857658883    7.139964525 CORE  121 O  O    0.0000  121
O       10.300991094    7.951672127    7.769511406 CORE  122 O  O    0.0000  122
O       14.940612879   15.418066532    6.875237969 CORE  123 O  O    0.0000  123
O       14.482805865    8.020545806    7.945880845 CORE  124 O  O    0.0000  124
O       14.585099415    5.364389631    7.745103115 CORE  125 O  O    0.0000  125
O       14.794869672   12.821725512    7.408319180 CORE  126 O  O    0.0000  126
O       14.667601664    0.231321914    8.169550076 CORE  127 O  O    0.0000  127
O        6.740589565    4.318704936    8.320532677 CORE  128 O  O    0.0000  128
O        6.859975787   16.359651196    8.186818317 CORE  129 O  O    0.0000  129
O        9.910211165    0.297851213    8.038389808 CORE  130 O  O    0.0000  130
O        2.013965006   16.320770037    8.215603796 CORE  131 O  O    0.0000  131
O        2.089951819    4.199766148    8.290134788 CORE  132 O  O    0.0000  132
O        1.070441363   18.604679722    9.179141960 CORE  133 O  O    0.0000  133
O        8.623249790   14.426141111    8.715117378 CORE  134 O  O    0.0000  134
O        8.483066363    6.295611136    8.771176805 CORE  135 O  O    0.0000  135
O        3.671669515   14.633733369    9.386897450 CORE  136 O  O    0.0000  136
O        0.728243567    1.951686426    8.728558026 CORE  137 O  O    0.0000  137
O        1.053015524   14.160297830    9.438888084 CORE  138 O  O    0.0000  138
O        3.323503153    6.491982169    8.765789775 CORE  139 O  O    0.0000  139
O        8.583293695    2.471066170    8.834969879 CORE  140 O  O    0.0000  140
O        8.723923978   18.162439839    8.813516396 CORE  141 O  O    0.0000  141
O        0.661581599    6.382445606    8.769495477 CORE  142 O  O    0.0000  142
O        3.390109584    1.978275229    8.862928450 CORE  143 O  O    0.0000  143
O        3.700503716   18.124499075    9.187068048 CORE  144 O  O    0.0000  144
O        6.259210692   14.320356745    9.799987522 CORE  145 O  O    0.0000  145
O        6.271092432   18.457897205    9.730972372 CORE  146 O  O    0.0000  146
O        5.930118902    6.673815630    9.191423471 CORE  147 O  O    0.0000  147
O       16.217145410    1.937545437    9.434716781 CORE  148 O  O    0.0000  148
O        6.020308340    1.932010507    9.175086048 CORE  149 O  O    0.0000  149
O       16.435966716   14.338074063    8.778456133 CORE  150 O  O    0.0000  150
O       16.456796502   18.474894136    8.848924490 CORE  151 O  O    0.0000  151
O       16.139813787    6.697486598    9.448284489 CORE  152 O  O    0.0000  152
O       13.898795714   18.109398774    9.407155609 CORE  153 O  O    0.0000  153
O       13.590534642    2.036360186    9.773682724 CORE  154 O  O    0.0000  154
O       10.857724428    6.462603466    9.880888706 CORE  155 O  O    0.0000  155
O       13.532223885    6.501758518    9.900405822 CORE  156 O  O    0.0000  156
O       11.206380950   14.132685934    9.149470766 CORE  157 O  O    0.0000  157
O       18.776376334    2.501553124    9.813744766 CORE  158 O  O    0.0000  158
O       10.929930989    1.946965615    9.885330469 CORE  159 O  O    0.0000  159
O       13.825057325   14.594175237    9.142821017 CORE  160 O  O    0.0000  160
O       18.817074785   14.451392948    9.856326573 CORE  161 O  O    0.0000  161
O       18.907528665   18.145974843    9.760569687 CORE  162 O  O    0.0000  162
O       11.270791716   18.582877409    9.364366164 CORE  163 O  O    0.0000  163
O       18.681152362    6.268461666    9.912412589 CORE  164 O  O    0.0000  164
O       12.223266139    4.234964453   10.303058918 CORE  165 O  O    0.0000  165
O       12.198547653   16.300526598   10.339846873 CORE  166 O  O    0.0000  166
O       20.064691099    0.278744925   10.543588503 CORE  167 O  O    0.0000  167
O       17.031897639   16.367687364   10.395585789 CORE  168 O  O    0.0000  168
O        4.508839206    0.208400651   10.470154491 CORE  169 O  O    0.0000  169
O       16.897271622    4.321495166   10.315938295 CORE  170 O  O    0.0000  170
O        4.562772993   12.790060000   11.094812541 CORE  171 O  O    0.0000  171
O        4.285520415    7.998989364   10.712547626 CORE  172 O  O    0.0000  172
O        4.746683019   15.360468621   11.712350167 CORE  173 O  O    0.0000  173
O       20.220301481   12.828357225   11.399379308 CORE  174 O  O    0.0000  174
O        4.386538936    5.346089010   10.909397920 CORE  175 O  O    0.0000  175
O        0.177059052    7.883646075   10.900341342 CORE  176 O  O    0.0000  176
O        0.147490890   15.458707260   11.592464039 CORE  177 O  O    0.0000  177
O        0.425980958    5.255231313   11.158713192 CORE  178 O  O    0.0000  178
O        4.571159621   18.033152695   11.709050350 CORE  179 O  O    0.0000  179
O        0.372008550   18.113891886   11.704994763 CORE  180 O  O    0.0000  180
O        4.460227168    2.721769461   11.202045647 CORE  181 O  O    0.0000  181
O        0.621204919    2.601329772   11.310371851 CORE  182 O  O    0.0000  182
O        0.540346616   10.306108284   11.802593002 CORE  183 O  O    0.0000  183
O       17.215604315    2.216938327   11.910221365 CORE  184 O  O    0.0000  184
O       16.687534360   13.952926507   11.398627439 CORE  185 O  O    0.0000  185
O       16.935524693   18.793609806   11.435980696 CORE  186 O  O    0.0000  186
O        3.999298129   10.345828058   11.791712045 CORE  187 O  O    0.0000  187
O       17.011325093    6.426830121   11.948267023 CORE  188 O  O    0.0000  188
O       12.322002405    2.267833684   12.091787685 CORE  189 O  O    0.0000  189
O       12.145106237    6.194545907   12.136625829 CORE  190 O  O    0.0000  190
O       12.543430983   18.588018367   11.639097346 CORE  191 O  O    0.0000  191
O       12.595641866   13.884098710   11.367926757 CORE  192 O  O    0.0000  192
O        2.262292927   12.296197950   12.335602890 CORE  193 O  O    0.0000  193
O        2.299337181    8.389395828   12.446419633 CORE  194 O  O    0.0000  194
O        2.451491485   16.543281583   12.267342162 CORE  195 O  O    0.0000  195
O        2.502089181    4.136543913   12.355016541 CORE  196 O  O    0.0000  196
O       14.637669671   14.049040789   13.091062496 CORE  197 O  O    0.0000  197
O       14.602266208    6.305154742   13.065937798 CORE  198 O  O    0.0000  198
O       14.809969246    2.113103473   12.961747178 CORE  199 O  O    0.0000  199
O       14.816117014   18.370291936   12.994228683 CORE  200 O  O    0.0000  200
O        4.518108728   16.720146089    0.447203985 CORE  201 O  O    0.0000  201
O        4.553353081   12.127041179    0.150756767 CORE  202 O  O    0.0000  202
O        4.963606347    4.303756912   13.259561992 CORE  203 O  O    0.0000  203
O        4.795846913    8.295681420   13.300370318 CORE  204 O  O    0.0000  204
O       13.065334281    0.183075872    0.064323355 CORE  205 O  O    0.0000  205
O        0.386775027   16.699026208    0.410923751 CORE  206 O  O    0.0000  206
O        0.084014823    4.028694154   13.462322472 CORE  207 O  O    0.0000  207
O        0.133894013   11.872066055    0.353307558 CORE  208 O  O    0.0000  208
O       20.263115504    8.345131267   13.501549690 CORE  209 O  O    0.0000  209
O       16.583094881    0.193704959    0.025938529 CORE  210 O  O    0.0000  210
O       12.665645850    7.802941345    0.646657113 CORE  211 O  O    0.0000  211
O       16.742546725   12.495294222    0.076181718 CORE  212 O  O    0.0000  212
O       16.472892288    7.862777067    0.573863221 CORE  213 O  O    0.0000  213
O       12.504908898   12.572550187    0.111265024 CORE  214 O  O    0.0000  214
O       16.934513540   15.136816547    0.253253070 CORE  215 O  O    0.0000  215
O       16.698807532    5.212201888    0.741891373 CORE  216 O  O    0.0000  216
O       12.343982270   15.246822980    0.104132618 CORE  217 O  O    0.0000  217
O       16.929502744    2.581469130    1.008055430 CORE  218 O  O    0.0000  218
O       12.674482563    5.184449914    0.997471445 CORE  219 O  O    0.0000  219
O       17.233330810   17.773883496    0.363098228 CORE  220 O  O    0.0000  220
O       12.823212410    2.526475039    1.164669558 CORE  221 O  O    0.0000  221
O       12.504820691   17.832264988    0.671498644 CORE  222 O  O    0.0000  222
O       12.597233132   10.305708341    1.412396391 CORE  223 O  O    0.0000  223
O        0.121990543    6.184084014    1.506199962 CORE  224 O  O    0.0000  224
O        0.035510772   14.285530111    1.438233649 CORE  225 O  O    0.0000  225
O       17.356022770   10.224429140    1.272306095 CORE  226 O  O    0.0000  226
O        4.932048619   14.341235170    1.561693052 CORE  227 O  O    0.0000  227
O        4.895731523    6.298779024    1.534924738 CORE  228 O  O    0.0000  228
O        5.819686875   12.004563547    2.433165349 CORE  229 O  O    0.0000  229
O       18.637839801   16.218794651    1.959455938 CORE  230 O  O    0.0000  230
O        6.175917716    8.581235114    1.994002885 CORE  231 O  O    0.0000  231
O       18.805190584    4.177997881    1.998085413 CORE  232 O  O    0.0000  232
O        3.242924334   16.061905229    2.653377660 CORE  233 O  O    0.0000  233
O        3.594683330    4.047593462    1.997346565 CORE  234 O  O    0.0000  234
O       18.550001867   12.470881302    2.050094309 CORE  235 O  O    0.0000  235
O        5.862460526   16.546791632    2.703797826 CORE  236 O  O    0.0000  236
O       18.689356391    8.056465649    2.068053074 CORE  237 O  O    0.0000  237
O        6.266066515    4.082520799    1.987518981 CORE  238 O  O    0.0000  238
O        3.195633506   12.521284058    2.392161103 CORE  239 O  O    0.0000  239
O        3.511535511    8.477270559    2.096078012 CORE  240 O  O    0.0000  240
O        0.639973944   16.335518097    3.032965970 CORE  241 O  O    0.0000  241
O       11.174840831    3.816039814    2.709864879 CORE  242 O  O    0.0000  242
O       11.069214983    8.574330469    2.667243345 CORE  243 O  O    0.0000  243
O        0.986929086    3.861775320    2.432264082 CORE  244 O  O    0.0000  244
O        0.636106180   12.159486115    2.940697002 CORE  245 O  O    0.0000  245
O       10.805331020   12.175500761    2.095797710 CORE  246 O  O    0.0000  246
O        0.887178769    8.523450259    2.459738486 CORE  247 O  O    0.0000  247
O       10.834674330   16.315217569    2.007809135 CORE  248 O  O    0.0000  248
O       13.691789104    8.502027904    3.010980945 CORE  249 O  O    0.0000  249
O       13.368911699   12.550829283    2.637124706 CORE  250 O  O    0.0000  250
O       16.449973907    4.082247962    3.135680122 CORE  251 O  O    0.0000  251
O       13.430379793   16.032173535    2.403239149 CORE  252 O  O    0.0000  252
O        8.620545945    4.224692828    3.117820857 CORE  253 O  O    0.0000  253
O        8.355347907   12.484917006    3.012154297 CORE  254 O  O    0.0000  254
O       16.349408588    8.593652947    3.135719091 CORE  255 O  O    0.0000  255
O       15.999049420   12.055249341    2.603877591 CORE  256 O  O    0.0000  256
O       16.047176553   16.510395692    2.377286681 CORE  257 O  O    0.0000  257
O        8.460188847   16.233332963    3.082136179 CORE  258 O  O    0.0000  258
O       13.784820389    4.028399106    3.116335741 CORE  259 O  O    0.0000  259
O        8.511175290    8.036603095    3.056107256 CORE  260 O  O    0.0000  260
O       15.062575276    6.303755147    3.547318960 CORE  261 O  O    0.0000  261
O       15.079624218   14.338112171    3.586167288 CORE  262 O  O    0.0000  262
O       10.371473174    6.192520312    3.534653843 CORE  263 O  O    0.0000  263
O        7.199513617   10.231411052    3.827324786 CORE  264 O  O    0.0000  264
O        2.422068130   10.302615273    3.662597834 CORE  265 O  O    0.0000  265
O       10.218146664   14.289263071    3.624130507 CORE  266 O  O    0.0000  266
O        2.304901155   17.849590118    4.387075707 CORE  267 O  O    0.0000  267
O        2.638864039    2.539740648    3.943783121 CORE  268 O  O    0.0000  268
O        2.133001615   15.258334521    4.934717030 CORE  269 O  O    0.0000  269
O        2.514081307    5.194896638    4.139464033 CORE  270 O  O    0.0000  270
O        7.088655004   17.802969306    4.691990440 CORE  271 O  O    0.0000  271
O        6.773538755    2.594278855    4.107765593 CORE  272 O  O    0.0000  272
O        6.779751841   15.162487434    4.816370695 CORE  273 O  O    0.0000  273
O        6.496030852    5.223397863    4.378820954 CORE  274 O  O    0.0000  274
O        2.342083996   12.589937962    4.923936485 CORE  275 O  O    0.0000  275
O        2.496003310    7.817131165    4.481522500 CORE  276 O  O    0.0000  276
O        6.523203816   12.519141941    4.958611048 CORE  277 O  O    0.0000  277
O        6.302746036    7.877565170    4.561508496 CORE  278 O  O    0.0000  278
O        6.366579463    0.206674504    5.064869524 CORE  279 O  O    0.0000  279
O       10.258476048    4.108155486    5.187949218 CORE  280 O  O    0.0000  280
O       10.339595976   11.873223295    4.684409796 CORE  281 O  O    0.0000  281
O       10.080722208    8.288846531    5.147255018 CORE  282 O  O    0.0000  282
O       10.584674762   16.697435656    4.636641526 CORE  283 O  O    0.0000  283
O       14.935640451    8.273549330    5.337873582 CORE  284 O  O    0.0000  284
O        2.963097192    0.184448806    4.985100252 CORE  285 O  O    0.0000  285
O       14.702421357   12.038497615    4.868083397 CORE  286 O  O    0.0000  286
O       14.683177967   16.758195430    4.610536476 CORE  287 O  O    0.0000  287
O       15.134013915    4.341997642    5.377006958 CORE  288 O  O    0.0000  288
O        4.636360285    2.157997123    5.661565976 CORE  289 O  O    0.0000  289
O        4.649201222   18.320158032    5.557841699 CORE  290 O  O    0.0000  290
O        4.450567453   14.113660229    5.464726592 CORE  291 O  O    0.0000  291
O        4.425792542    6.333134591    5.600541747 CORE  292 O  O    0.0000  292
O       19.473868433   11.593736568    8.092853204 CORE  293 O  O    0.0000  293
end
end
