# Supplementary material for: Zeolite-confined subnanometric PtSn mimicking mortise-and-tenon joinery for catalytic propane dehydrogenation
Source: Nat Commun. 2022 May 17;13:2716. doi: 10.1038/s41467-022-30522-1 (PMC9114386; doi:10.1038/s41467-022-30522-1)
Supplement: Supplementary file 8 — Source Data [file 41467_2022_30522_MOESM8_ESM.zip › allstructures/Pt0Sn4O2-MFI.arc]

!BIOSYM archive 2
PBC=ON
                      Energy         0          0.0466      -2308.540471        C1
!DATE
PBC   20.37460000   20.11910000   13.51960000   90.00000000   89.99990000   90.00000000
Sn       8.830669289   18.589887257    5.979397273 CORE    1 Sn Sn   0.0000    1
Sn      11.812526229   18.356689739    5.002045401 CORE    2 Sn Sn   0.0000    2
Sn       9.976047951    0.383027135    3.607463821 CORE    3 Sn Sn   0.0000    3
Sn       9.639118668   17.424887728    3.184206915 CORE    4 Sn Sn   0.0000    4
Si       1.820838592   12.039089860    3.151736280 CORE    5 Si Si   0.0000    5
Si       1.748151565   19.961915892    3.427256231 CORE    6 Si Si   0.0000    6
Si       1.752413038   16.863547179    3.130990301 CORE    7 Si Si   0.0000    7
Si       4.888036966   16.820299375    3.274358545 CORE    8 Si Si   0.0000    8
Si       1.874180608    4.499674473    3.479030183 CORE    9 Si Si   0.0000    9
Si       4.894765116   19.977835300    3.480016808 CORE   10 Si Si   0.0000   10
Si       5.039697906   12.069964274    3.095859134 CORE   11 Si Si   0.0000   11
Si       5.098732030    4.506606331    3.563530569 CORE   12 Si Si   0.0000   12
Si      13.485394140    2.750470731    5.786997695 CORE   13 Si Si   0.0000   13
Si      13.532073681    5.898214160    5.615142863 CORE   14 Si Si   0.0000   14
Si      13.371932253   13.986703922    5.280080790 CORE   15 Si Si   0.0000   15
Si      13.458096029   10.770748728    5.292965547 CORE   16 Si Si   0.0000   16
Si      18.340424293    2.742348737    5.728888527 CORE   17 Si Si   0.0000   17
Si      18.290834057   14.013965904    5.390223553 CORE   18 Si Si   0.0000   18
Si      18.421673589    5.929001258    5.706731199 CORE   19 Si Si   0.0000   19
Si      18.404768059   10.834958238    5.398297245 CORE   20 Si Si   0.0000   20
Si       0.911519720   14.509566066    5.002668710 CORE   21 Si Si   0.0000   21
Si       0.970451022    2.068214531    5.399977767 CORE   22 Si Si   0.0000   22
Si       0.970627729    9.901974055    5.194681512 CORE   23 Si Si   0.0000   23
Si       0.997932863    6.787615255    5.448313628 CORE   24 Si Si   0.0000   24
Si       5.716253251    9.991359150    5.265602351 CORE   25 Si Si   0.0000   25
Si       5.775085096    6.865751198    5.572017214 CORE   26 Si Si   0.0000   26
Si       5.779226641   14.432013253    5.039451671 CORE   27 Si Si   0.0000   27
Si       5.766805907    2.029663088    5.488116577 CORE   28 Si Si   0.0000   28
Si      16.002109931    2.308453771    7.712057201 CORE   29 Si Si   0.0000   29
Si      15.836463304   14.733665182    7.053137080 CORE   30 Si Si   0.0000   30
Si      15.997682217    6.759123702    7.433142206 CORE   31 Si Si   0.0000   31
Si      15.963235973    9.882080263    7.065173758 CORE   32 Si Si   0.0000   32
Si      11.146584704    6.821573751    7.548816852 CORE   33 Si Si   0.0000   33
Si      11.112367861    9.938934075    7.226148586 CORE   34 Si Si   0.0000   34
Si      11.092583677    2.276492772    7.835682617 CORE   35 Si Si   0.0000   35
Si      11.116718317   14.662252806    7.342242950 CORE   36 Si Si   0.0000   36
Si       3.298868498   10.816847236    7.162867023 CORE   37 Si Si   0.0000   37
Si       8.138476407   10.762495860    6.996035578 CORE   38 Si Si   0.0000   38
Si       3.281835710   13.967486301    7.006228912 CORE   39 Si Si   0.0000   39
Si       8.073373542    2.807105561    7.293075364 CORE   40 Si Si   0.0000   40
Si       3.343966520    5.972030623    7.387411409 CORE   41 Si Si   0.0000   41
Si       8.188873948    5.981011944    7.236969644 CORE   42 Si Si   0.0000   42
Si       3.309498764    2.751527564    7.348501023 CORE   43 Si Si   0.0000   43
Si       8.081554806   13.950138285    7.060942575 CORE   44 Si Si   0.0000   44
Si      15.252354839    4.740617356    9.600937981 CORE   45 Si Si   0.0000   45
Si      15.271312939   12.234924278    9.017574062 CORE   46 Si Si   0.0000   46
Si      12.030226723    4.755024474    9.642549497 CORE   47 Si Si   0.0000   47
Si      15.065867161   19.994407291    9.440370303 CORE   48 Si Si   0.0000   48
Si      15.035579819   16.873579133    9.163005285 CORE   49 Si Si   0.0000   49
Si      12.051696803   12.214347218    9.216841610 CORE   50 Si Si   0.0000   50
Si      11.902375983   19.989251909    9.611241880 CORE   51 Si Si   0.0000   51
Si      11.873772989   16.897821118    9.291934587 CORE   52 Si Si   0.0000   52
Si       4.046008656    9.943788634   10.052456240 CORE   53 Si Si   0.0000   53
Si       7.153885013    9.946003381    9.853376939 CORE   54 Si Si   0.0000   54
Si       4.084391924    6.806711372   10.293383404 CORE   55 Si Si   0.0000   55
Si       7.069496073    2.177588767   10.257552033 CORE   56 Si Si   0.0000   56
Si       7.204950571    6.868704355   10.151948325 CORE   57 Si Si   0.0000   57
Si       7.083294289   14.763707273    9.933658658 CORE   58 Si Si   0.0000   58
Si       3.879466308   14.741099581    9.937389005 CORE   59 Si Si   0.0000   59
Si       3.834982149    2.160934447   10.398046114 CORE   60 Si Si   0.0000   60
Si      15.798010359    3.929201173   12.531932727 CORE   61 Si Si   0.0000   61
Si      15.798152452    0.775991871   12.338368226 CORE   62 Si Si   0.0000   62
Si      15.870866079   12.793909760   12.022898359 CORE   63 Si Si   0.0000   63
Si      11.013294832    3.945844705   12.492498805 CORE   64 Si Si   0.0000   64
Si      15.810945976   16.000305440   12.051662711 CORE   65 Si Si   0.0000   65
Si      11.009564905   12.759578199   12.191283117 CORE   66 Si Si   0.0000   66
Si      10.938903193    0.754616103   12.482029813 CORE   67 Si Si   0.0000   67
Si      10.882906212   15.947026478   12.187615368 CORE   68 Si Si   0.0000   68
Si       8.037877868   12.270612808   11.686079143 CORE   69 Si Si   0.0000   69
Si       8.014930445    4.646813399   12.089243371 CORE   70 Si Si   0.0000   70
Si       3.188254308   16.820781474   12.093368297 CORE   71 Si Si   0.0000   71
Si       8.000033654   20.017677862   12.191720855 CORE   72 Si Si   0.0000   72
Si       7.953916851   16.907914716   11.947622220 CORE   73 Si Si   0.0000   73
Si       3.141465516   19.960032607   12.347970416 CORE   74 Si Si   0.0000   74
Si       3.090729285   12.337385773   11.796977024 CORE   75 Si Si   0.0000   75
Si       3.175825828    4.641054236   12.311693723 CORE   76 Si Si   0.0000   76
Si      13.307849259    4.354396089    0.989022217 CORE   77 Si Si   0.0000   77
Si      13.442877437   12.045221056    0.333411438 CORE   78 Si Si   0.0000   78
Si      13.365678758   20.028429580    0.678011573 CORE   79 Si Si   0.0000   79
Si      13.327121619   16.893367061    0.317820197 CORE   80 Si Si   0.0000   80
Si      18.138101062   19.960356557    0.781737353 CORE   81 Si Si   0.0000   81
Si      18.135789852   16.848057052    0.459881529 CORE   82 Si Si   0.0000   82
Si      18.185819830    4.415981154    1.023646627 CORE   83 Si Si   0.0000   83
Si      18.116936220   12.103264762    0.518887638 CORE   84 Si Si   0.0000   84
Si       0.766734209   12.824256747    0.285879270 CORE   85 Si Si   0.0000   85
Si       0.727925637   16.018448446    0.267997181 CORE   86 Si Si   0.0000   86
Si       5.647954324   15.941860471    0.370423929 CORE   87 Si Si   0.0000   87
Si       0.722792190    0.738514142    0.525774650 CORE   88 Si Si   0.0000   88
Si       0.797143858    3.918756344    0.530551145 CORE   89 Si Si   0.0000   89
Si       5.641406045    0.768748664    0.581193067 CORE   90 Si Si   0.0000   90
Si       5.660594493   12.780031623    0.145802409 CORE   91 Si Si   0.0000   91
Si       5.699643268    3.980842461    0.567123932 CORE   92 Si Si   0.0000   92
Si      14.067721858    1.939619646    2.886262288 CORE   93 Si Si   0.0000   93
Si      14.001579981   14.540428107    2.307969203 CORE   94 Si Si   0.0000   94
Si      17.290621555    1.939513534    2.874933963 CORE   95 Si Si   0.0000   95
Si      14.252645054    6.786068052    2.725255668 CORE   96 Si Si   0.0000   96
Si      14.267616863    9.905500756    2.414454190 CORE   97 Si Si   0.0000   97
Si      17.207306481   14.547724411    2.432139109 CORE   98 Si Si   0.0000   98
Si      17.400160628    6.799132032    2.855154019 CORE   99 Si Si   0.0000   99
Si      17.411916181    9.898747530    2.511190759 CORE  100 Si Si   0.0000  100
O        3.426758271   12.260688454    3.155425255 CORE  101 O  O    0.0000  101
O        3.318363803    0.269935372    3.340598293 CORE  102 O  O    0.0000  102
O        3.488532152    4.421498309    3.395452760 CORE  103 O  O    0.0000  103
O        3.317987239   16.413427780    3.098665622 CORE  104 O  O    0.0000  104
O       13.514505332    1.866986927    4.416053631 CORE  105 O  O    0.0000  105
O       13.537028636    6.651402330    4.177987227 CORE  106 O  O    0.0000  106
O       13.206644639   14.379133729    3.714827476 CORE  107 O  O    0.0000  107
O       13.418653995   10.409479826    3.709908654 CORE  108 O  O    0.0000  108
O       17.808415013    1.953124570    4.409022698 CORE  109 O  O    0.0000  109
O       17.911389232   14.477279557    3.883707307 CORE  110 O  O    0.0000  110
O        5.028333673   18.377609747    3.682718607 CORE  111 O  O    0.0000  111
O       17.988990562    6.745276160    4.367164308 CORE  112 O  O    0.0000  112
O       18.159840895   10.369092366    3.866246855 CORE  113 O  O    0.0000  113
O        1.596308893   18.371047171    3.710034924 CORE  114 O  O    0.0000  114
O        1.415735613   10.596945444    3.788609506 CORE  115 O  O    0.0000  115
O        1.434354668    5.902212255    4.160313583 CORE  116 O  O    0.0000  116
O        5.435835082   10.670663136    3.818357475 CORE  117 O  O    0.0000  117
O        1.136282913   13.213448140    4.043908377 CORE  118 O  O    0.0000  118
O        5.521262026    5.887952356    4.303074098 CORE  119 O  O    0.0000  119
O        1.307604350    3.247954864    4.337519496 CORE  120 O  O    0.0000  120
O        1.015855474    0.629943463    4.644119346 CORE  121 O  O    0.0000  121
O        0.938382094   15.859910327    4.105389974 CORE  122 O  O    0.0000  122
O        5.614780025    3.221280225    4.401352774 CORE  123 O  O    0.0000  123
O        5.549678983   15.931278519    4.460831895 CORE  124 O  O    0.0000  124
O        5.736058329   13.344847910    3.830622604 CORE  125 O  O    0.0000  125
O        5.516769926    0.588836771    4.788674602 CORE  126 O  O    0.0000  126
O        5.490319764    8.393089292    5.104085374 CORE  127 O  O    0.0000  127
O       18.070008803   12.412818983    5.555716551 CORE  128 O  O    0.0000  128
O       18.216600757    4.339473785    5.442547720 CORE  129 O  O    0.0000  129
O        0.810430366    8.312372716    4.931653526 CORE  130 O  O    0.0000  130
O       13.268724456    4.312594494    5.391558994 CORE  131 O  O    0.0000  131
O       13.330114262   12.376302478    5.502457532 CORE  132 O  O    0.0000  132
O       12.343021827    6.535653078    6.498286381 CORE  133 O  O    0.0000  133
O       19.873421608    2.310259457    6.033857933 CORE  134 O  O    0.0000  134
O       19.831493445   14.404899712    5.713292912 CORE  135 O  O    0.0000  135
O       14.905303816    2.588124501    6.550060764 CORE  136 O  O    0.0000  136
O       12.216167361   10.036931545    6.036648321 CORE  137 O  O    0.0000  137
O       12.277185857    2.237619413    6.730294522 CORE  138 O  O    0.0000  138
O       14.784332758   14.584640269    5.819599121 CORE  139 O  O    0.0000  139
O       19.958593696   10.538234028    5.764051442 CORE  140 O  O    0.0000  140
O       19.974364692    6.235623917    6.071638239 CORE  141 O  O    0.0000  141
O       12.130434748   14.652615056    6.078876220 CORE  142 O  O    0.0000  142
O       14.867796818   10.253959330    5.918242445 CORE  143 O  O    0.0000  143
O       14.968104894    6.104491085    6.352003473 CORE  144 O  O    0.0000  144
O       17.478378730    2.341325099    7.041991700 CORE  145 O  O    0.0000  145
O       17.517008306    6.431896762    6.957484865 CORE  146 O  O    0.0000  146
O       17.346724957   14.779712060    6.464607104 CORE  147 O  O    0.0000  147
O        7.241195910   10.332955352    5.713276338 CORE  148 O  O    0.0000  148
O       17.452787003   10.010240945    6.426038094 CORE  149 O  O    0.0000  149
O        7.279859596    2.046866295    6.090346096 CORE  150 O  O    0.0000  150
O        7.312053477    6.753380884    6.101130460 CORE  151 O  O    0.0000  151
O        7.239198993   14.382768450    5.744658978 CORE  152 O  O    0.0000  152
O        4.779150932    6.469684307    6.801210628 CORE  153 O  O    0.0000  153
O        4.718950201   10.609169688    6.397054008 CORE  154 O  O    0.0000  154
O        2.039281450   14.583629033    6.166753980 CORE  155 O  O    0.0000  155
O        4.645756061   14.074238193    6.140826615 CORE  156 O  O    0.0000  156
O        2.044668831    2.061313237    6.611501273 CORE  157 O  O    0.0000  157
O        9.678091922   10.411846474    6.623615214 CORE  158 O  O    0.0000  158
O        2.107117197   10.142011786    6.315980442 CORE  159 O  O    0.0000  159
O        4.707503790    2.239848906    6.702490912 CORE  160 O  O    0.0000  160
O        9.656450744    2.511846473    7.120243314 CORE  161 O  O    0.0000  161
O        9.769640048    6.204499631    6.926990562 CORE  162 O  O    0.0000  162
O        2.132054394    6.717623328    6.609296512 CORE  163 O  O    0.0000  163
O        9.621074075   14.379026056    6.794823042 CORE  164 O  O    0.0000  164
O        3.015926440   12.403813713    7.366712473 CORE  165 O  O    0.0000  165
O        3.202542039    4.367036994    7.191116052 CORE  166 O  O    0.0000  166
O       11.009905879    8.418817507    7.776371105 CORE  167 O  O    0.0000  167
O        7.794719466    4.406267582    7.188396838 CORE  168 O  O    0.0000  168
O       15.747349014    8.353870836    7.555951060 CORE  169 O  O    0.0000  169
O        7.973679868   12.347737135    7.317834357 CORE  170 O  O    0.0000  170
O       15.775752939    0.838700106    8.353314117 CORE  171 O  O    0.0000  171
O       15.585076290   16.128333372    7.836936928 CORE  172 O  O    0.0000  172
O       15.910970543    3.440470863    8.876996241 CORE  173 O  O    0.0000  173
O       11.055943095    0.898249554    8.692938760 CORE  174 O  O    0.0000  174
O       15.659113117   13.475575375    8.056823477 CORE  175 O  O    0.0000  175
O       11.171712082   16.128587804    8.045234975 CORE  176 O  O    0.0000  176
O       11.336069990    3.503037296    8.882176169 CORE  177 O  O    0.0000  177
O       11.542039228   13.540894946    8.435648154 CORE  178 O  O    0.0000  178
O       15.768558398    6.115023213    8.906477432 CORE  179 O  O    0.0000  179
O       11.486442117    6.147818837    8.993817101 CORE  180 O  O    0.0000  180
O       15.795659947   10.846517418    8.360363726 CORE  181 O  O    0.0000  181
O       11.509297218   10.874197660    8.490001279 CORE  182 O  O    0.0000  182
O       11.654249606   18.486905445    9.047235351 CORE  183 O  O    0.0000  183
O        7.657929378    9.921576970    8.306847353 CORE  184 O  O    0.0000  184
O        7.507999912    2.241810143    8.704877608 CORE  185 O  O    0.0000  185
O        7.872714464    6.580330995    8.708268896 CORE  186 O  O    0.0000  186
O       15.259460529   18.463075371    8.950311479 CORE  187 O  O    0.0000  187
O        7.498943862   14.723090645    8.368160795 CORE  188 O  O    0.0000  188
O        3.329516785   10.075117813    8.602501297 CORE  189 O  O    0.0000  189
O        3.443400855   14.822820060    8.377034341 CORE  190 O  O    0.0000  190
O        3.267343139    6.358301306    8.960193554 CORE  191 O  O    0.0000  191
O        3.262715218    2.295669890    8.895196288 CORE  192 O  O    0.0000  192
O       13.484911520    0.253711615    9.558813110 CORE  193 O  O    0.0000  193
O       13.457102833   16.533536916    9.373355050 CORE  194 O  O    0.0000  194
O       13.637731969    4.646399550    9.461384570 CORE  195 O  O    0.0000  195
O       13.668261009   12.183044001    9.236955647 CORE  196 O  O    0.0000  196
O        5.456583063    2.190564559   10.405308176 CORE  197 O  O    0.0000  197
O        5.485568637   14.524785130   10.087025300 CORE  198 O  O    0.0000  198
O        5.598459839   10.433042941    9.925435633 CORE  199 O  O    0.0000  199
O        5.649733232    6.374536727   10.131819473 CORE  200 O  O    0.0000  200
O       15.700981638    4.789876368   11.159404110 CORE  201 O  O    0.0000  201
O       15.778423342    0.056607270   10.888234191 CORE  202 O  O    0.0000  202
O       15.998194411   12.444923997   10.448484672 CORE  203 O  O    0.0000  203
O       15.852851917   16.340512206   10.465710143 CORE  204 O  O    0.0000  204
O        3.963469510    8.403373253   10.544492623 CORE  205 O  O    0.0000  205
O       11.644427368    4.739022113   11.217891026 CORE  206 O  O    0.0000  206
O       11.468540501   12.251239428   10.721594962 CORE  207 O  O    0.0000  207
O       11.386588222   20.048630114   11.152735266 CORE  208 O  O    0.0000  208
O       11.165523425   16.433240235   10.668609430 CORE  209 O  O    0.0000  209
O        7.298544554    8.455680220   10.478233264 CORE  210 O  O    0.0000  210
O        3.458713707   16.144146864   10.640195658 CORE  211 O  O    0.0000  211
O        7.649470773    0.800597882   10.886895120 CORE  212 O  O    0.0000  212
O        7.516476854   16.213107328   10.535999403 CORE  213 O  O    0.0000  213
O        3.290656032    0.757670074   11.013686468 CORE  214 O  O    0.0000  214
O        7.696318568    3.457630828   11.029352511 CORE  215 O  O    0.0000  215
O        7.857795316   13.604793218   10.769696319 CORE  216 O  O    0.0000  216
O        3.279267743    3.414083183   11.258141785 CORE  217 O  O    0.0000  217
O        8.066071033   10.965656375   10.719326536 CORE  218 O  O    0.0000  218
O        3.127642058   13.480014306   10.638165495 CORE  219 O  O    0.0000  219
O        8.018120043    6.073406602   11.308919349 CORE  220 O  O    0.0000  220
O        3.282469264   10.866247435   11.141930692 CORE  221 O  O    0.0000  221
O        3.446057357    6.060883299   11.579402435 CORE  222 O  O    0.0000  222
O        3.435961461   18.416920400   11.943547498 CORE  223 O  O    0.0000  223
O       11.217251661   14.366517030   12.328153743 CORE  224 O  O    0.0000  224
O       11.108153968    2.346074111   12.200165836 CORE  225 O  O    0.0000  225
O        8.162375504   18.490422439   11.672876996 CORE  226 O  O    0.0000  226
O       16.056389516    2.368388123   12.160377650 CORE  227 O  O    0.0000  227
O       15.965998750   14.399551510   12.285966335 CORE  228 O  O    0.0000  228
O       16.993533969    0.117953922   13.195255334 CORE  229 O  O    0.0000  229
O        9.475854730    4.400485555   12.746534915 CORE  230 O  O    0.0000  230
O       17.035726286   16.773681097   12.784598875 CORE  231 O  O    0.0000  231
O        9.458801624   12.364763294   12.463297427 CORE  232 O  O    0.0000  232
O       14.408443682    4.061829147   13.353478977 CORE  233 O  O    0.0000  233
O       14.450541104   12.230160102   12.585931445 CORE  234 O  O    0.0000  234
O        9.395064741    0.411478789   12.860751597 CORE  235 O  O    0.0000  235
O       17.017048364    4.513534535   13.424497085 CORE  236 O  O    0.0000  236
O        9.321695981   16.239099728   12.528244409 CORE  237 O  O    0.0000  237
O       17.107614135   12.065202421   12.772111765 CORE  238 O  O    0.0000  238
O       14.373761393    0.539392939   13.085129442 CORE  239 O  O    0.0000  239
O       14.389125480   16.503182326   12.665216611 CORE  240 O  O    0.0000  240
O       11.831498593    4.325239989    0.320556464 CORE  241 O  O    0.0000  241
O        1.644344002   12.367429195   12.523655095 CORE  242 O  O    0.0000  242
O        1.661767675   16.502130762   12.550330946 CORE  243 O  O    0.0000  243
O       11.910981300   12.021076935   13.320090045 CORE  244 O  O    0.0000  244
O       11.848341860    0.285708274    0.226872484 CORE  245 O  O    0.0000  245
O        1.635732490   20.057485520   12.960167918 CORE  246 O  O    0.0000  246
O       11.819059665   16.764222260   13.239906432 CORE  247 O  O    0.0000  247
O        1.674708161    4.690135426   12.924957118 CORE  248 O  O    0.0000  248
O        4.186279899   16.187053997   13.215379334 CORE  249 O  O    0.0000  249
O        4.198079156    0.342847350   13.481465188 CORE  250 O  O    0.0000  250
O        6.848621688   12.118285916   12.779663125 CORE  251 O  O    0.0000  251
O        4.246689704    4.429978226   13.516394118 CORE  252 O  O    0.0000  252
O       19.607379032   12.411536169   13.489125167 CORE  253 O  O    0.0000  253
O       19.528926298    0.461654937    0.205492786 CORE  254 O  O    0.0000  254
O        6.787199823   16.720782424   13.051864272 CORE  255 O  O    0.0000  255
O        6.832959688   20.112238257   13.317133456 CORE  256 O  O    0.0000  256
O        6.897139540    4.697811716   13.262100466 CORE  257 O  O    0.0000  257
O       19.606951621    4.252634197    0.260626296 CORE  258 O  O    0.0000  258
O        4.242201660   12.626629510   12.899952145 CORE  259 O  O    0.0000  259
O       19.566038013   16.355464683   13.384239741 CORE  260 O  O    0.0000  260
O        5.978322340   14.353500349    0.391846126 CORE  261 O  O    0.0000  261
O        5.867553406    2.369129684    0.425025229 CORE  262 O  O    0.0000  262
O        0.897472653   14.425638815    0.529755958 CORE  263 O  O    0.0000  263
O       18.267722188   18.363627088    1.020495111 CORE  264 O  O    0.0000  264
O       13.571306006   18.424127355    0.795795291 CORE  265 O  O    0.0000  265
O        1.060245246    2.320069823    0.403890488 CORE  266 O  O    0.0000  266
O       13.537623061    5.818677842    1.642985373 CORE  267 O  O    0.0000  267
O       13.716823999   10.629882821    1.075145067 CORE  268 O  O    0.0000  268
O       13.385360369    3.212959556    2.142577610 CORE  269 O  O    0.0000  269
O       13.651417502   13.272268267    1.370395510 CORE  270 O  O    0.0000  270
O       18.220448649    5.782613527    1.898181779 CORE  271 O  O    0.0000  271
O       18.092220855   10.648692688    1.243723398 CORE  272 O  O    0.0000  272
O       17.961262955    3.148102970    2.019255851 CORE  273 O  O    0.0000  273
O       17.649463630   13.244193444    1.577111186 CORE  274 O  O    0.0000  274
O       13.663765161    0.548733812    2.144151987 CORE  275 O  O    0.0000  275
O       13.514158276   15.922818502    1.607508173 CORE  276 O  O    0.0000  276
O       17.727532522    0.519919537    2.207032307 CORE  277 O  O    0.0000  277
O       17.692307987   15.910817932    1.706550853 CORE  278 O  O    0.0000  278
O       17.589435915    8.303611765    2.282437927 CORE  279 O  O    0.0000  279
O        1.274911736   12.066414937    1.629097699 CORE  280 O  O    0.0000  280
O        1.023112130    0.222942971    2.031203354 CORE  281 O  O    0.0000  281
O        1.140865541   16.815859418    1.625552800 CORE  282 O  O    0.0000  282
O        1.229449907    4.440971326    2.001208338 CORE  283 O  O    0.0000  283
O        5.658595677   16.527325506    1.878723456 CORE  284 O  O    0.0000  284
O       14.093448743    8.309316062    2.199814429 CORE  285 O  O    0.0000  285
O        5.676383619    0.361986260    2.147787174 CORE  286 O  O    0.0000  286
O        5.808923486    4.468303337    2.107480277 CORE  287 O  O    0.0000  287
O        5.572719520   11.998291109    1.565639437 CORE  288 O  O    0.0000  288
O       15.835167782   10.292528881    2.634286623 CORE  289 O  O    0.0000  289
O       15.825499677    6.378128157    2.864440943 CORE  290 O  O    0.0000  290
O       15.680179880    2.123820873    2.850678965 CORE  291 O  O    0.0000  291
O       15.596376992   14.577554058    2.594406658 CORE  292 O  O    0.0000  292
O        8.393534104   19.081614398    3.930365977 CORE  293 O  O    0.0000  293
O       10.460741891   19.958796137    5.639072344 CORE  294 O  O    0.0000  294
end
end
