# Supplementary material for: Zeolite-confined subnanometric PtSn mimicking mortise-and-tenon joinery for catalytic propane dehydrogenation
Source: Nat Commun. 2022 May 17;13:2716. doi: 10.1038/s41467-022-30522-1 (PMC9114386; doi:10.1038/s41467-022-30522-1)
Supplement: Supplementary file 8 — Source Data [file 41467_2022_30522_MOESM8_ESM.zip › allstructures/Pt0Sn4O3-MFI.arc]

!BIOSYM archive 2
PBC=ON
                      Energy         0          0.0477      -2316.724692        C1
!DATE
PBC   20.37460000   20.11910000   13.51960000   90.00000000   89.99990000   90.00000000
Sn       0.553214296   13.887220043    2.774495769 CORE    1 Sn Sn   0.0000    1
Sn      18.599299787   13.315237193    0.740530378 CORE    2 Sn Sn   0.0000    2
Sn      18.976857121   16.359554481    1.861195063 CORE    3 Sn Sn   0.0000    3
Sn      17.961427282   13.883678121    3.763938038 CORE    4 Sn Sn   0.0000    4
Si      11.017681045    7.474615939    1.170613769 CORE    5 Si Si   0.0000    5
Si      10.929741337   15.440179654    1.561008938 CORE    6 Si Si   0.0000    6
Si      10.910169159   12.350082111    1.224000158 CORE    7 Si Si   0.0000    7
Si      14.067270179   12.313173588    1.334846310 CORE    8 Si Si   0.0000    8
Si      11.226506433   20.039769567    1.557957931 CORE    9 Si Si   0.0000    9
Si      14.099250466   15.439830340    1.633690705 CORE   10 Si Si   0.0000   10
Si      14.233855626    7.477886310    1.169656416 CORE   11 Si Si   0.0000   11
Si      14.376757253   20.031092822    1.645240996 CORE   12 Si Si   0.0000   12
Si       2.280151884   18.312169720    3.574894569 CORE   13 Si Si   0.0000   13
Si       2.251667558    1.372019111    3.495710287 CORE   14 Si Si   0.0000   14
Si       2.297794472    9.352284137    3.657206085 CORE   15 Si Si   0.0000   15
Si       2.282153438    6.164283794    3.464399762 CORE   16 Si Si   0.0000   16
Si       7.230048241   18.265934516    3.577596979 CORE   17 Si Si   0.0000   17
Si       7.077613378    9.385402828    3.504839752 CORE   18 Si Si   0.0000   18
Si       7.201332708    1.315363992    3.355902065 CORE   19 Si Si   0.0000   19
Si       7.138107992    6.196321342    3.482868717 CORE   20 Si Si   0.0000   20
Si      10.070952925    9.941162201    2.986410735 CORE   21 Si Si   0.0000   21
Si      10.274618319   17.675083587    3.551850088 CORE   22 Si Si   0.0000   22
Si      10.129957603    5.316526172    3.196523146 CORE   23 Si Si   0.0000   23
Si      10.189820017    2.194220640    3.435618978 CORE   24 Si Si   0.0000   24
Si      14.964724604    5.411882278    3.325825698 CORE   25 Si Si   0.0000   25
Si      14.925937424    2.285969727    3.660065398 CORE   26 Si Si   0.0000   26
Si      15.015340088    9.877056259    3.046400836 CORE   27 Si Si   0.0000   27
Si      14.909688775   17.589423982    3.697926962 CORE   28 Si Si   0.0000   28
Si       4.815436902   17.718576402    5.443370652 CORE   29 Si Si   0.0000   29
Si       4.832870626    9.882460884    5.554966866 CORE   30 Si Si   0.0000   30
Si       4.838781702    2.198044489    5.239569385 CORE   31 Si Si   0.0000   31
Si       4.778415255    5.348363818    5.313380114 CORE   32 Si Si   0.0000   32
Si      20.281970077    2.212825776    5.470305046 CORE   33 Si Si   0.0000   33
Si      20.284239203    5.348832588    5.393879607 CORE   34 Si Si   0.0000   34
Si      20.355006289   17.771549883    5.670231323 CORE   35 Si Si   0.0000   35
Si      20.264470220    9.971431821    5.612454361 CORE   36 Si Si   0.0000   36
Si      12.475366913    6.246423596    5.151843070 CORE   37 Si Si   0.0000   37
Si      17.323542796    6.252206775    5.117240310 CORE   38 Si Si   0.0000   38
Si      12.474068891    9.416318718    4.966000194 CORE   39 Si Si   0.0000   39
Si      17.310557714   18.290537361    5.422693395 CORE   40 Si Si   0.0000   40
Si      12.420603792    1.431539472    5.456578842 CORE   41 Si Si   0.0000   41
Si      17.339422399    1.338212345    5.426458627 CORE   42 Si Si   0.0000   42
Si      12.493942634   18.342241942    5.557079213 CORE   43 Si Si   0.0000   43
Si      17.265002604    9.414662987    5.124369034 CORE   44 Si Si   0.0000   44
Si       4.251771599    0.041974144    7.347295478 CORE   45 Si Si   0.0000   45
Si       4.058615740    7.501244454    7.437715765 CORE   46 Si Si   0.0000   46
Si       1.035052383    0.134826948    7.434759591 CORE   47 Si Si   0.0000   47
Si       3.906018320   15.375077728    7.237979814 CORE   48 Si Si   0.0000   48
Si       3.847319342   12.262241298    7.280823471 CORE   49 Si Si   0.0000   49
Si       0.838669076    7.523280457    7.438085094 CORE   50 Si Si   0.0000   50
Si       0.789628721   15.395699039    7.488102170 CORE   51 Si Si   0.0000   51
Si       0.727385188   12.329409602    7.390007369 CORE   52 Si Si   0.0000   52
Si      13.176372678    5.422281771    8.078982661 CORE   53 Si Si   0.0000   53
Si      16.295873235    5.432788577    7.945481482 CORE   54 Si Si   0.0000   54
Si      13.244776059    2.289047324    8.325141652 CORE   55 Si Si   0.0000   55
Si      16.351387604   17.737816717    8.358178619 CORE   56 Si Si   0.0000   56
Si      16.363432103    2.352856165    8.268366562 CORE   57 Si Si   0.0000   57
Si      16.233636556   10.300949059    7.955558904 CORE   58 Si Si   0.0000   58
Si      13.013426431   10.208506131    7.917646609 CORE   59 Si Si   0.0000   59
Si      13.132168441   17.774536265    8.572181109 CORE   60 Si Si   0.0000   60
Si       4.672225553   19.383713803   10.323478492 CORE   61 Si Si   0.0000   61
Si       4.697538946   16.195668021   10.117844206 CORE   62 Si Si   0.0000   62
Si       4.564280611    8.245822395   10.402402796 CORE   63 Si Si   0.0000   63
Si      20.348920814   19.476093710   10.270104453 CORE   64 Si Si   0.0000   64
Si       4.547075642   11.439993566   10.236361526 CORE   65 Si Si   0.0000   65
Si      20.162191356    8.267304642   10.285406168 CORE   66 Si Si   0.0000   66
Si      20.282061848   16.301019572   10.362617076 CORE   67 Si Si   0.0000   67
Si      20.071360830   11.444411557   10.247674155 CORE   68 Si Si   0.0000   68
Si      17.159788585    7.806295451    9.750352075 CORE   69 Si Si   0.0000   69
Si      17.293445565    0.106383642   10.128509754 CORE   70 Si Si   0.0000   70
Si      12.293886097   12.265236554   10.071977332 CORE   71 Si Si   0.0000   71
Si      17.329509699   15.497495259   10.416442783 CORE   72 Si Si   0.0000   72
Si      17.105366297   12.380873528   10.007266296 CORE   73 Si Si   0.0000   73
Si      12.489279072   15.358427947   10.456401995 CORE   74 Si Si   0.0000   74
Si      12.232962477    7.807842971    9.813879918 CORE   75 Si Si   0.0000   75
Si      12.611114091    0.184815751   10.511338578 CORE   76 Si Si   0.0000   76
Si       2.259187905   19.992018485   12.319795671 CORE   77 Si Si   0.0000   77
Si       2.037036959    7.701643167   12.306548076 CORE   78 Si Si   0.0000   78
Si       2.365397239   15.378148368   12.101437879 CORE   79 Si Si   0.0000   79
Si       2.051311188   12.249927658   12.100239092 CORE   80 Si Si   0.0000   80
Si       7.055168144   15.510296264   12.086621015 CORE   81 Si Si   0.0000   81
Si       6.930773550   12.349796108   12.138682404 CORE   82 Si Si   0.0000   82
Si       7.075170356   19.974508051   12.285409748 CORE   83 Si Si   0.0000   83
Si       6.979096515    7.703926051   12.373470929 CORE   84 Si Si   0.0000   84
Si       9.971076812    8.302673668   11.855231873 CORE   85 Si Si   0.0000   85
Si       9.912414838   11.486719281   11.877917878 CORE   86 Si Si   0.0000   86
Si      14.738534330   11.403901437   11.923478654 CORE   87 Si Si   0.0000   87
Si      10.052442544   16.339978996   12.161315648 CORE   88 Si Si   0.0000   88
Si      10.121521075   19.506285983   12.173037721 CORE   89 Si Si   0.0000   89
Si      14.955338394   16.318898259   12.266216881 CORE   90 Si Si   0.0000   90
Si      14.760546821    8.248909260   11.750951935 CORE   91 Si Si   0.0000   91
Si      15.096337739   19.523126910   12.234406821 CORE   92 Si Si   0.0000   92
Si       3.054605221   17.564369633    0.721158969 CORE   93 Si Si   0.0000   93
Si       2.810050940   10.088607002    0.681181201 CORE   94 Si Si   0.0000   94
Si       6.236154428   17.622518789    0.744716248 CORE   95 Si Si   0.0000   95
Si       3.006424757    2.256838732    0.606562953 CORE   96 Si Si   0.0000   96
Si       2.993862918    5.347659303    0.509022799 CORE   97 Si Si   0.0000   97
Si       6.034184651   10.179049329    0.658498004 CORE   98 Si Si   0.0000   98
Si       6.134087846    2.226055859    0.509077394 CORE   99 Si Si   0.0000   99
Si       6.113634860    5.328687423    0.623867173 CORE  100 Si Si   0.0000  100
O       12.623822413    7.662966194    1.312222039 CORE  101 O  O    0.0000  101
O       12.514332922   15.781135658    1.440695825 CORE  102 O  O    0.0000  102
O       12.809700879   19.983181526    1.213130145 CORE  103 O  O    0.0000  103
O       12.483745178   11.929683628    1.293102112 CORE  104 O  O    0.0000  104
O        2.310006890   17.483442544    2.169522316 CORE  105 O  O    0.0000  105
O        2.308504730    2.126921986    2.063875696 CORE  106 O  O    0.0000  106
O        2.388191110   10.142737817    2.243867890 CORE  107 O  O    0.0000  107
O        2.302882313    5.574511477    1.957932881 CORE  108 O  O    0.0000  108
O        6.955798974   17.459086374    2.189665049 CORE  109 O  O    0.0000  109
O        6.464483248   10.178471469    2.221104411 CORE  110 O  O    0.0000  110
O       14.292126878   13.840918350    1.814709925 CORE  111 O  O    0.0000  111
O        6.964408025    1.932046448    1.872577550 CORE  112 O  O    0.0000  112
O        6.648377797    5.394686787    2.155945221 CORE  113 O  O    0.0000  113
O       10.694578129   13.851940156    1.797566235 CORE  114 O  O    0.0000  114
O       10.543891301    6.049020243    1.799364278 CORE  115 O  O    0.0000  115
O       10.894030869    1.353158091    2.238250521 CORE  116 O  O    0.0000  116
O       14.683618043    6.088055667    1.877115768 CORE  117 O  O    0.0000  117
O       10.294045988    8.687273593    1.974476148 CORE  118 O  O    0.0000  118
O       14.737704087    1.315250885    2.373621852 CORE  119 O  O    0.0000  119
O       10.849684529   18.809008395    2.540689028 CORE  120 O  O    0.0000  120
O       10.269215719   16.224260371    2.819312882 CORE  121 O  O    0.0000  121
O       10.046337111   11.323920187    2.134748012 CORE  122 O  O    0.0000  122
O       14.709909133   18.800359599    2.640865181 CORE  123 O  O    0.0000  123
O       14.832116835   11.352338912    2.394921833 CORE  124 O  O    0.0000  124
O       14.969641086    8.747395613    1.876269352 CORE  125 O  O    0.0000  125
O       14.634311318   16.162520442    2.982553816 CORE  126 O  O    0.0000  126
O       14.808527162    3.813247889    3.136145351 CORE  127 O  O    0.0000  127
O        6.903420383    7.787201993    3.253016461 CORE  128 O  O    0.0000  128
O        6.897154655   19.840759789    3.339440454 CORE  129 O  O    0.0000  129
O       10.018850965    3.723287454    2.921849702 CORE  130 O  O    0.0000  130
O        2.048889853   19.893848038    3.271083230 CORE  131 O  O    0.0000  131
O        2.047418482    7.768412893    3.413418980 CORE  132 O  O    0.0000  132
O        0.990392696    1.992914307    4.290131671 CORE  133 O  O    0.0000  133
O        8.772357165   18.052157598    4.031361807 CORE  134 O  O    0.0000  134
O        8.639707215    9.764304867    3.726563318 CORE  135 O  O    0.0000  135
O        3.699449690   18.129163223    4.338532883 CORE  136 O  O    0.0000  136
O        1.050629722    5.467451181    4.249082586 CORE  137 O  O    0.0000  137
O        1.061008484   17.714664501    4.459782422 CORE  138 O  O    0.0000  138
O        3.695436506    9.547087169    4.449010796 CORE  139 O  O    0.0000  139
O        8.711954259    5.893036184    3.753598428 CORE  140 O  O    0.0000  140
O        8.738893637    1.567406851    3.802889572 CORE  141 O  O    0.0000  141
O        1.064956545    9.980580897    4.497983337 CORE  142 O  O    0.0000  142
O        3.697096491    5.829145607    4.193150537 CORE  143 O  O    0.0000  143
O        3.625684378    1.637387580    4.317197524 CORE  144 O  O    0.0000  144
O        6.282884373   17.690733570    4.758656190 CORE  145 O  O    0.0000  145
O        6.237637359    2.051348136    4.431874904 CORE  146 O  O    0.0000  146
O        6.291439888    9.840437086    4.848041364 CORE  147 O  O    0.0000  147
O       16.472290139    5.787369878    3.812909847 CORE  148 O  O    0.0000  148
O        6.276300765    5.685694832    4.766657474 CORE  149 O  O    0.0000  149
O       16.444983254   17.584792095    4.238197555 CORE  150 O  O    0.0000  150
O       16.385674488    2.073259598    4.338375637 CORE  151 O  O    0.0000  151
O       16.463516643    9.841701285    3.779374914 CORE  152 O  O    0.0000  152
O       13.779660354    2.014576134    4.781966002 CORE  153 O  O    0.0000  153
O       13.910043184    5.978187703    4.433050254 CORE  154 O  O    0.0000  154
O       11.237108399   10.018712668    4.110514156 CORE  155 O  O    0.0000  155
O       13.858523356    9.582450156    4.142960163 CORE  156 O  O    0.0000  156
O       11.233225540   17.594339843    4.858839125 CORE  157 O  O    0.0000  157
O       18.897717333    5.981753643    4.819296595 CORE  158 O  O    0.0000  158
O       11.271848782    5.572898858    4.313749117 CORE  159 O  O    0.0000  159
O       13.904611825   17.783229482    4.964245699 CORE  160 O  O    0.0000  160
O       18.874698750   18.057120395    5.067795576 CORE  161 O  O    0.0000  161
O       18.884701930    1.543861904    4.971570569 CORE  162 O  O    0.0000  162
O       11.116745362    2.114288571    4.769601188 CORE  163 O  O    0.0000  163
O       18.834600347    9.750257064    4.879289660 CORE  164 O  O    0.0000  164
O       12.220614942    7.844020840    5.280896028 CORE  165 O  O    0.0000  165
O       12.388352952   19.939409621    5.260525852 CORE  166 O  O    0.0000  166
O       20.072874854    3.789976418    5.773686677 CORE  167 O  O    0.0000  167
O       16.960762382   19.878558424    5.469259254 CORE  168 O  O    0.0000  168
O        4.613576392    3.762067381    5.603659210 CORE  169 O  O    0.0000  169
O       17.069009665    7.827685666    5.426459269 CORE  170 O  O    0.0000  170
O        4.527536783   16.228857778    6.012135089 CORE  171 O  O    0.0000  171
O        4.613633270   11.364375755    6.173589591 CORE  172 O  O    0.0000  172
O        4.802087023   18.789948086    6.667033971 CORE  173 O  O    0.0000  173
O       20.331401605   16.399932035    6.534858638 CORE  174 O  O    0.0000  174
O        4.788024491    8.777761727    6.746074818 CORE  175 O  O    0.0000  175
O       20.229608254   11.412276857    6.371587262 CORE  176 O  O    0.0000  176
O        0.362335365   18.991702516    6.678621650 CORE  177 O  O    0.0000  177
O        0.125153257    8.788961930    6.706881816 CORE  178 O  O    0.0000  178
O        4.904359761    1.345666426    6.624086896 CORE  179 O  O    0.0000  179
O        0.422538395    1.522525781    6.851546519 CORE  180 O  O    0.0000  180
O        4.521401891    6.119621280    6.720242527 CORE  181 O  O    0.0000  181
O        0.366293841    6.133103579    6.744435375 CORE  182 O  O    0.0000  182
O        0.613674067   13.880733361    6.915447281 CORE  183 O  O    0.0000  183
O       16.837298043    5.393669850    6.412546102 CORE  184 O  O    0.0000  184
O       16.924990001   17.615662796    6.848082054 CORE  185 O  O    0.0000  185
O       17.163306037    1.985126082    6.906305212 CORE  186 O  O    0.0000  186
O        3.982490564   13.810081462    6.822612716 CORE  187 O  O    0.0000  187
O       16.694051450   10.246047066    6.402078530 CORE  188 O  O    0.0000  188
O       12.470042261    5.573318952    6.625257787 CORE  189 O  O    0.0000  189
O       12.583107394   10.246083700    6.355642667 CORE  190 O  O    0.0000  190
O       12.388126179    1.802428157    7.034003772 CORE  191 O  O    0.0000  191
O       12.418329060   18.024244412    7.140299710 CORE  192 O  O    0.0000  192
O        2.360012956   15.829432233    7.484358313 CORE  193 O  O    0.0000  193
O        2.276756084   11.820769770    7.351709921 CORE  194 O  O    0.0000  194
O        2.636826756    0.104327610    7.199045557 CORE  195 O  O    0.0000  195
O        2.448068096    7.683024081    7.302143010 CORE  196 O  O    0.0000  196
O       14.735613758   17.680069096    8.364481206 CORE  197 O  O    0.0000  197
O       14.628535322   10.102145954    8.070861030 CORE  198 O  O    0.0000  198
O       14.734101189    5.902800831    7.975111857 CORE  199 O  O    0.0000  199
O       14.809117280    1.896294164    8.081910565 CORE  200 O  O    0.0000  200
O        4.693123982    0.054699214    8.906900881 CORE  201 O  O    0.0000  201
O        4.753167643   15.635222994    8.598470475 CORE  202 O  O    0.0000  202
O        4.502794037    7.440800726    8.994978764 CORE  203 O  O    0.0000  203
O        4.520097045   12.060237689    8.742130337 CORE  204 O  O    0.0000  204
O       13.081202133    3.881706565    8.559668516 CORE  205 O  O    0.0000  205
O        0.708128956    0.082221392    9.018010012 CORE  206 O  O    0.0000  206
O        0.397128995    7.478922936    8.997861391 CORE  207 O  O    0.0000  207
O        0.240923302   15.448401495    9.017414151 CORE  208 O  O    0.0000  208
O        0.147367925   12.224835074    8.899542507 CORE  209 O  O    0.0000  209
O       16.453275009    3.944978927    8.571475340 CORE  210 O  O    0.0000  210
O       12.491261570   11.579847814    8.612024759 CORE  211 O  O    0.0000  211
O       16.930638770   16.486516669    9.198973360 CORE  212 O  O    0.0000  212
O       16.683730947   11.747139911    8.560822958 CORE  213 O  O    0.0000  213
O       12.569031240   16.387036453    9.203358819 CORE  214 O  O    0.0000  214
O       16.846126141   19.147948715    8.994756368 CORE  215 O  O    0.0000  215
O       16.952556070    9.123391544    8.816470038 CORE  216 O  O    0.0000  216
O       12.763994757   19.005786960    9.554742855 CORE  217 O  O    0.0000  217
O       17.175812073    6.475303599    8.819166884 CORE  218 O  O    0.0000  218
O       12.333505751    8.914907998    8.627969773 CORE  219 O  O    0.0000  219
O       17.028789155    1.598201278    9.541062557 CORE  220 O  O    0.0000  220
O       12.405792369    6.325499918    9.180123982 CORE  221 O  O    0.0000  221
O       12.688878294    1.553796438    9.651613028 CORE  222 O  O    0.0000  222
O       12.592892051   13.846162323    9.883261924 CORE  223 O  O    0.0000  223
O       20.356604231    9.861763788   10.042257909 CORE  224 O  O    0.0000  224
O       20.274187271   17.878820085    9.978321458 CORE  225 O  O    0.0000  225
O       17.259801626   13.982819402    9.838314612 CORE  226 O  O    0.0000  226
O        4.418556117   17.796024749   10.095793386 CORE  227 O  O    0.0000  227
O        4.774787937    9.835801109   10.148521657 CORE  228 O  O    0.0000  228
O        6.118845536   15.844219056   10.806566745 CORE  229 O  O    0.0000  229
O       18.861089950   20.069815073   10.485402225 CORE  230 O  O    0.0000  230
O        5.788386276   12.125837134   11.012660332 CORE  231 O  O    0.0000  231
O       18.592892336    7.918252960   10.500992881 CORE  232 O  O    0.0000  232
O        3.469552839   19.976672421   11.235987281 CORE  233 O  O    0.0000  233
O        3.165472764    8.021892763   11.187308433 CORE  234 O  O    0.0000  234
O       18.831553686   15.841312663   10.934845175 CORE  235 O  O    0.0000  235
O        6.106810222   19.597827201   11.043404373 CORE  236 O  O    0.0000  236
O       18.496095980   11.717087408   10.535625557 CORE  237 O  O    0.0000  237
O        5.808155359    7.654552887   11.254909788 CORE  238 O  O    0.0000  238
O        3.498976962   15.470565467   10.934228339 CORE  239 O  O    0.0000  239
O        3.142839238   11.761205050   10.993562154 CORE  240 O  O    0.0000  240
O        0.820594323   19.782453273   11.611736207 CORE  241 O  O    0.0000  241
O       10.766777011    7.887816025   10.503870218 CORE  242 O  O    0.0000  242
O       10.775251059   11.992250445   10.594228704 CORE  243 O  O    0.0000  243
O        0.567186863    7.804278210   11.629764480 CORE  244 O  O    0.0000  244
O        0.991022684   16.022756205   11.531546027 CORE  245 O  O    0.0000  245
O       11.073660792   15.487663728   11.237865196 CORE  246 O  O    0.0000  246
O        0.552018009   11.993304515   11.517256332 CORE  247 O  O    0.0000  247
O       11.159236238    0.194421451   11.229802600 CORE  248 O  O    0.0000  248
O       13.319776956   11.609947669   11.157491167 CORE  249 O  O    0.0000  249
O       13.703507960   15.619538607   11.504503782 CORE  250 O  O    0.0000  250
O       15.992958216    7.674638079   10.868517511 CORE  251 O  O    0.0000  251
O       13.801159297    0.178254840   11.623376520 CORE  252 O  O    0.0000  252
O        8.410854838    7.905024401   11.636460836 CORE  253 O  O    0.0000  253
O        8.539676465   16.021124160   11.680040013 CORE  254 O  O    0.0000  254
O       15.947541208   12.076153328   11.093160532 CORE  255 O  O    0.0000  255
O       16.341690790   15.696337416   11.691304897 CORE  256 O  O    0.0000  256
O       16.454365770   20.013746301   11.498783144 CORE  257 O  O    0.0000  257
O        8.606170496   19.905264727   11.750975762 CORE  258 O  O    0.0000  258
O       13.368072670    8.088377518   10.938921648 CORE  259 O  O    0.0000  259
O        8.344141890   11.776933505   11.571466211 CORE  260 O  O    0.0000  260
O       15.009286051    9.814524907   12.108329030 CORE  261 O  O    0.0000  261
O       14.902776635   17.922450241   12.001772183 CORE  262 O  O    0.0000  262
O       10.135436023    9.897974058   12.134747352 CORE  263 O  O    0.0000  263
O        7.065109817   13.931821083   12.447413220 CORE  264 O  O    0.0000  264
O        2.218846162   13.811819784   12.470352370 CORE  265 O  O    0.0000  265
O       10.383590502   17.915785267   11.968946064 CORE  266 O  O    0.0000  266
O        2.242384493    1.317043385   13.054147172 CORE  267 O  O    0.0000  267
O        2.215168023    6.201048595   12.893323783 CORE  268 O  O    0.0000  268
O        2.441693495   18.810450376   13.411222812 CORE  269 O  O    0.0000  269
O        2.150836056    8.764019879    0.011297944 CORE  270 O  O    0.0000  270
O        6.751816958    1.360954653   12.803520638 CORE  271 O  O    0.0000  271
O        7.003154681    6.295691855   13.188942665 CORE  272 O  O    0.0000  272
O        6.865955501   18.921162778   13.511191667 CORE  273 O  O    0.0000  273
O        6.746305006    8.932546138   13.415351218 CORE  274 O  O    0.0000  274
O        2.833045296   16.172918956   13.438503291 CORE  275 O  O    0.0000  275
O        2.233957944   11.427746163   13.489694513 CORE  276 O  O    0.0000  276
O        6.504827914   16.275143565   13.409047743 CORE  277 O  O    0.0000  277
O        6.519329276   11.585665180   13.519361582 CORE  278 O  O    0.0000  278
O        6.250796828    3.795615044    0.104802444 CORE  279 O  O    0.0000  279
O       10.586556115    7.496708178   13.128616194 CORE  280 O  O    0.0000  280
O       10.190837842   15.925018477    0.202197015 CORE  281 O  O    0.0000  281
O       10.393009249   12.302919229   13.202357449 CORE  282 O  O    0.0000  282
O       10.347866449   19.913155141    0.207105630 CORE  283 O  O    0.0000  283
O       14.703518346   12.125459064   13.373289409 CORE  284 O  O    0.0000  284
O        2.885702131    3.787382682    0.086891941 CORE  285 O  O    0.0000  285
O       14.880614386   16.020675140    0.334542478 CORE  286 O  O    0.0000  286
O       15.260733365   19.883288238    0.290486282 CORE  287 O  O    0.0000  287
O       14.673865441    7.397642090   13.130561338 CORE  288 O  O    0.0000  288
O        4.557351840    5.819209414    0.568519705 CORE  289 O  O    0.0000  289
O        4.572424039    1.813537324    0.737875724 CORE  290 O  O    0.0000  290
O        4.641162869   17.828409854    0.950752228 CORE  291 O  O    0.0000  291
O        4.425002465   10.025403093    0.510957828 CORE  292 O  O    0.0000  292
O       20.169715290   14.783973214    0.958816562 CORE  293 O  O    0.0000  293
O       17.481025716   14.789329650    1.857140871 CORE  294 O  O    0.0000  294
O       19.573249339   15.324076195    3.663351633 CORE  295 O  O    0.0000  295
end
end
