# Supplementary material for: Zeolite-confined subnanometric PtSn mimicking mortise-and-tenon joinery for catalytic propane dehydrogenation
Source: Nat Commun. 2022 May 17;13:2716. doi: 10.1038/s41467-022-30522-1 (PMC9114386; doi:10.1038/s41467-022-30522-1)
Supplement: Supplementary file 8 — Source Data [file 41467_2022_30522_MOESM8_ESM.zip › allstructures/Pt0Sn4O4-MFI.arc]

!BIOSYM archive 2
PBC=ON
                      Energy         0          0.0497      -2325.014407        C1
!DATE
PBC   20.37460000   20.11910000   13.51960000   90.00000000   89.99990000   90.00000000
Sn       7.505641178   17.286879988    9.904859034 CORE    1 Sn Sn   0.0000    1
Sn       7.871881944   16.854510283    6.694705584 CORE    2 Sn Sn   0.0000    2
Sn      10.486862515   17.406137310    8.567134789 CORE    3 Sn Sn   0.0000    3
Sn       8.340113387   19.812193980    7.993157005 CORE    4 Sn Sn   0.0000    4
Si       0.408305201   10.937084341    7.683706101 CORE    5 Si Si   0.0000    5
Si       0.445221838   18.803414110    7.675910205 CORE    6 Si Si   0.0000    6
Si       0.413547268   15.711906332    7.652496482 CORE    7 Si Si   0.0000    7
Si       3.560514010   15.673741545    7.668752045 CORE    8 Si Si   0.0000    8
Si       0.395512812    3.338112579    7.647715035 CORE    9 Si Si   0.0000    9
Si       3.604282890   18.820467350    7.826808225 CORE   10 Si Si   0.0000   10
Si       3.586466536   10.887398776    7.962464929 CORE   11 Si Si   0.0000   11
Si       3.565096421    3.296239743    7.593981572 CORE   12 Si Si   0.0000   12
Si      12.035530347    1.525079164    9.846142065 CORE   13 Si Si   0.0000   13
Si      12.094103398    4.720439442    9.555463963 CORE   14 Si Si   0.0000   14
Si      11.984876812   12.748155368    9.541078218 CORE   15 Si Si   0.0000   15
Si      12.074407503    9.607998275    9.600958179 CORE   16 Si Si   0.0000   16
Si      16.938854388    1.593192700    9.778507090 CORE   17 Si Si   0.0000   17
Si      16.713865861   12.724826312    9.686596028 CORE   18 Si Si   0.0000   18
Si      16.920718691    4.747720807    9.829462995 CORE   19 Si Si   0.0000   19
Si      16.869422314    9.540761128    9.767777356 CORE   20 Si Si   0.0000   20
Si      19.732824015   13.356056096    9.427668694 CORE   21 Si Si   0.0000   21
Si      19.978659267    0.940953089    9.646929558 CORE   22 Si Si   0.0000   22
Si      19.883127018    8.691999308    9.693064320 CORE   23 Si Si   0.0000   23
Si      19.901643676    5.558097600    9.585491487 CORE   24 Si Si   0.0000   24
Si       4.170633012    8.485416926    9.916890984 CORE   25 Si Si   0.0000   25
Si       4.293472989    5.380580935    9.737062206 CORE   26 Si Si   0.0000   26
Si       4.281514095   13.417741693    9.715320086 CORE   27 Si Si   0.0000   27
Si       4.201960259    0.976598498    9.731973095 CORE   28 Si Si   0.0000   28
Si      14.571916299    0.781939313   11.578274347 CORE   29 Si Si   0.0000   29
Si      14.378988413   13.266441255   11.635710910 CORE   30 Si Si   0.0000   30
Si      14.436296294    5.753244102   11.374756529 CORE   31 Si Si   0.0000   31
Si      14.456692859    8.854430550   11.622984424 CORE   32 Si Si   0.0000   32
Si       9.793602376    5.569812074   11.533144599 CORE   33 Si Si   0.0000   33
Si       9.725475959    8.710592679   11.552069222 CORE   34 Si Si   0.0000   34
Si       9.618855459    0.920825563   11.809473438 CORE   35 Si Si   0.0000   35
Si       9.713391886   13.313901388   11.616937622 CORE   36 Si Si   0.0000   36
Si       1.805664834    9.530314259   11.690183100 CORE   37 Si Si   0.0000   37
Si       6.704000785    9.457424610   11.427392766 CORE   38 Si Si   0.0000   38
Si       1.715083518   12.729209435   11.419130218 CORE   39 Si Si   0.0000   39
Si       6.617953972    1.573652192   11.575465557 CORE   40 Si Si   0.0000   40
Si       1.836144322    4.596164395   11.590333465 CORE   41 Si Si   0.0000   41
Si       6.762071322    4.759976253   11.534224095 CORE   42 Si Si   0.0000   42
Si       1.778658125    1.427000919   11.741972034 CORE   43 Si Si   0.0000   43
Si       6.677763183   12.633772518   11.532907224 CORE   44 Si Si   0.0000   44
Si      13.856183420    3.315919278   13.307350493 CORE   45 Si Si   0.0000   45
Si      13.731238920   10.946084075    0.230899156 CORE   46 Si Si   0.0000   46
Si      10.677890880    3.331078906    0.022397768 CORE   47 Si Si   0.0000   47
Si      13.766609358   18.686935397    0.111057955 CORE   48 Si Si   0.0000   48
Si      13.727761699   15.539602636   13.512466257 CORE   49 Si Si   0.0000   49
Si      10.525757948   10.914693594    0.119842396 CORE   50 Si Si   0.0000   50
Si      10.636775116   18.696070698    0.122356137 CORE   51 Si Si   0.0000   51
Si      10.601710071   15.578976106    0.002413673 CORE   52 Si Si   0.0000   52
Si       2.571831045    8.770409893    1.053881149 CORE   53 Si Si   0.0000   53
Si       5.714041894    8.778690538    0.883132911 CORE   54 Si Si   0.0000   54
Si       2.570147394    5.624533683    0.924077600 CORE   55 Si Si   0.0000   55
Si       5.632335272    0.890130660    0.946411503 CORE   56 Si Si   0.0000   56
Si       5.713635534    5.683402501    0.854591212 CORE   57 Si Si   0.0000   57
Si       5.616568093   13.363596769    0.900954222 CORE   58 Si Si   0.0000   58
Si       2.449763884   13.370518535    0.838530060 CORE   59 Si Si   0.0000   59
Si       2.453038133    0.831695493    1.183163544 CORE   60 Si Si   0.0000   60
Si      14.554637734    2.719859828    2.767349708 CORE   61 Si Si   0.0000   61
Si      14.522852830   19.674179143    2.966241902 CORE   62 Si Si   0.0000   62
Si      14.477233557   11.570680601    3.194749304 CORE   63 Si Si   0.0000   63
Si       9.705909124    2.684143098    2.896869934 CORE   64 Si Si   0.0000   64
Si      14.514455393   14.771627972    2.889614357 CORE   65 Si Si   0.0000   65
Si       9.502900806   11.585373750    3.016655492 CORE   66 Si Si   0.0000   66
Si       9.552921015   19.631633328    2.929286116 CORE   67 Si Si   0.0000   67
Si       9.541835362   14.756352033    2.892781513 CORE   68 Si Si   0.0000   68
Si       6.451535158   11.019984629    2.919025798 CORE   69 Si Si   0.0000   69
Si       6.706260275    3.339412782    2.678437901 CORE   70 Si Si   0.0000   70
Si       1.810111592   15.462223430    2.991895684 CORE   71 Si Si   0.0000   71
Si       6.566354836   18.727397335    2.897758467 CORE   72 Si Si   0.0000   72
Si       6.560110005   15.588582359    2.754459625 CORE   73 Si Si   0.0000   73
Si       1.907389571   18.567197516    3.157831643 CORE   74 Si Si   0.0000   74
Si       1.870129001   11.025719233    2.972579498 CORE   75 Si Si   0.0000   75
Si       1.763980463    3.355919530    2.935542190 CORE   76 Si Si   0.0000   76
Si      12.115201935    3.161556497    4.767712309 CORE   77 Si Si   0.0000   77
Si      11.841667733   10.933543301    4.925891371 CORE   78 Si Si   0.0000   78
Si      11.994788756   18.902128816    4.764682187 CORE   79 Si Si   0.0000   79
Si      11.990358183   15.752432136    4.545269423 CORE   80 Si Si   0.0000   80
Si      16.831591377   18.755004337    4.980105546 CORE   81 Si Si   0.0000   81
Si      16.754346550   15.646180416    4.883425287 CORE   82 Si Si   0.0000   82
Si      16.740572559    3.230840983    4.828385162 CORE   83 Si Si   0.0000   83
Si      16.851176762   10.925116537    5.129928056 CORE   84 Si Si   0.0000   84
Si      19.841263232   11.593656587    4.793538189 CORE   85 Si Si   0.0000   85
Si      19.745403276   14.782956426    4.803232812 CORE   86 Si Si   0.0000   86
Si       4.280020338   14.648972333    4.803472550 CORE   87 Si Si   0.0000   87
Si      19.821635972   19.530479788    4.711173074 CORE   88 Si Si   0.0000   88
Si      19.770460245    2.573742655    4.747451520 CORE   89 Si Si   0.0000   89
Si       4.302934593   19.597163978    4.904348607 CORE   90 Si Si   0.0000   90
Si       4.290088507   11.490968424    4.991734615 CORE   91 Si Si   0.0000   91
Si       4.361208853    2.681826055    4.648315614 CORE   92 Si Si   0.0000   92
Si      12.738201883    0.832726676    6.910570616 CORE   93 Si Si   0.0000   93
Si      12.547422375   13.452784050    6.620731049 CORE   94 Si Si   0.0000   94
Si      15.912516106    0.883532642    6.863515785 CORE   95 Si Si   0.0000   95
Si      12.831315408    5.462513607    6.634240926 CORE   96 Si Si   0.0000   96
Si      12.828279955    8.583909896    6.755661508 CORE   97 Si Si   0.0000   97
Si      15.727398174   13.381052231    6.807773851 CORE   98 Si Si   0.0000   98
Si      15.986130619    5.463715278    6.832401599 CORE   99 Si Si   0.0000   99
Si      15.956542051    8.571924217    6.896859638 CORE  100 Si Si   0.0000  100
O        1.995047896   11.214558560    7.889795332 CORE  101 O  O    0.0000  101
O        2.022118502   19.197415094    7.634685406 CORE  102 O  O    0.0000  102
O        1.974360618    3.442411264    7.286740539 CORE  103 O  O    0.0000  103
O        1.983078597   15.271282710    7.599712562 CORE  104 O  O    0.0000  104
O       11.937180427    0.984709410    8.316015459 CORE  105 O  O    0.0000  105
O       12.002400105    5.022419867    7.964934945 CORE  106 O  O    0.0000  106
O       12.102713124   13.609314145    8.171682248 CORE  107 O  O    0.0000  107
O       12.259323231    8.706106924    8.270718345 CORE  108 O  O    0.0000  108
O       16.723363403    1.305038443    8.195538134 CORE  109 O  O    0.0000  109
O       16.011157400   13.441969746    8.404016771 CORE  110 O  O    0.0000  110
O        3.759502272   17.225839312    8.081878954 CORE  111 O  O    0.0000  111
O       16.619557766    5.144969949    8.287236380 CORE  112 O  O    0.0000  112
O       16.379147190    8.708836614    8.459836453 CORE  113 O  O    0.0000  113
O        0.263504329   17.254373826    8.124580672 CORE  114 O  O    0.0000  114
O        0.000246451    9.543706304    8.401582955 CORE  115 O  O    0.0000  115
O       20.221628567    4.765706736    8.199292095 CORE  116 O  O    0.0000  116
O        3.841558188    9.439717312    8.647851457 CORE  117 O  O    0.0000  117
O       19.951846533   12.173629528    8.331006679 CORE  118 O  O    0.0000  118
O        4.131967659    4.633481860    8.309697801 CORE  119 O  O    0.0000  119
O        0.170033912    2.205362912    8.790160577 CORE  120 O  O    0.0000  120
O       20.017641044   19.712856135    8.750260475 CORE  121 O  O    0.0000  121
O       20.013249966   14.795016998    8.736896775 CORE  122 O  O    0.0000  122
O        3.810017333    2.001940227    8.539251012 CORE  123 O  O    0.0000  123
O        4.305483354   14.737021887    8.766385253 CORE  124 O  O    0.0000  124
O        4.316040682   12.057961101    8.821894974 CORE  125 O  O    0.0000  125
O        4.151580688   19.580702078    9.153029560 CORE  126 O  O    0.0000  126
O        3.968032335    6.944273174    9.464773933 CORE  127 O  O    0.0000  127
O       16.773478257   11.122715187    9.425164027 CORE  128 O  O    0.0000  128
O       16.653325881    3.165359286   10.069998951 CORE  129 O  O    0.0000  129
O       19.897852381    7.138186287    9.242268931 CORE  130 O  O    0.0000  130
O       12.275571748    3.132607671    9.851672471 CORE  131 O  O    0.0000  131
O       11.944476574   11.166119420    9.166001086 CORE  132 O  O    0.0000  132
O       10.730311319    5.257433689   10.243947978 CORE  133 O  O    0.0000  133
O       18.465913406    1.210824823   10.160887275 CORE  134 O  O    0.0000  134
O       18.197026490   13.325614919    9.935104136 CORE  135 O  O    0.0000  135
O       13.270191103    0.793640919   10.602291719 CORE  136 O  O    0.0000  136
O       10.729208087    9.119196337   10.349485232 CORE  137 O  O    0.0000  137
O       10.640110087    1.157697752   10.573744749 CORE  138 O  O    0.0000  138
O       13.266053726   13.047467130   10.482177721 CORE  139 O  O    0.0000  139
O       18.393583840    9.143710041   10.149120719 CORE  140 O  O    0.0000  140
O       18.461243776    5.107627528   10.189710672 CORE  141 O  O    0.0000  141
O       10.619006835   13.182287986   10.285034651 CORE  142 O  O    0.0000  142
O       13.365000781    9.439536329   10.569384418 CORE  143 O  O    0.0000  143
O       13.397925914    5.491046159   10.147502857 CORE  144 O  O    0.0000  144
O       15.929664691    0.705922898   10.688544204 CORE  145 O  O    0.0000  145
O       15.958714053    5.583743919   10.833892226 CORE  146 O  O    0.0000  146
O       15.856645881   13.031938977   11.023050584 CORE  147 O  O    0.0000  147
O        5.701447529    8.678178326   10.418668270 CORE  148 O  O    0.0000  148
O       15.944859966    9.155378365   11.045018226 CORE  149 O  O    0.0000  149
O        5.708461739    1.266459789   10.265216106 CORE  150 O  O    0.0000  150
O        5.807602233    5.179100011   10.289467680 CORE  151 O  O    0.0000  151
O        5.609574006   13.474794243   10.648142234 CORE  152 O  O    0.0000  152
O        3.267154553    4.736697887   10.827894886 CORE  153 O  O    0.0000  153
O        3.156186835    8.799777343   11.151289545 CORE  154 O  O    0.0000  154
O        0.314991515   13.140229282   10.717900544 CORE  155 O  O    0.0000  155
O        2.948031363   13.451466112   10.645822209 CORE  156 O  O    0.0000  156
O        0.541288543    0.738040094   10.954625131 CORE  157 O  O    0.0000  157
O        8.220065659    9.036785417   11.041305359 CORE  158 O  O    0.0000  158
O        0.490473774    8.921520698   10.966037353 CORE  159 O  O    0.0000  159
O        3.181190151    1.141713582   10.979054636 CORE  160 O  O    0.0000  160
O        8.095836045    0.988850337   11.245843424 CORE  161 O  O    0.0000  161
O        8.277976068    5.158038915   11.128372660 CORE  162 O  O    0.0000  162
O        0.659349069    5.241538669   10.694940347 CORE  163 O  O    0.0000  163
O        8.172639041   13.128698384   11.155908018 CORE  164 O  O    0.0000  164
O        1.924476292   11.117245965   11.364040031 CORE  165 O  O    0.0000  165
O        1.535607916    3.028868278   11.874248632 CORE  166 O  O    0.0000  166
O        9.875085487    7.140827589   11.913923898 CORE  167 O  O    0.0000  167
O        6.665225081    3.171657092   11.846895166 CORE  168 O  O    0.0000  168
O       14.240344508    7.273320461   11.893438771 CORE  169 O  O    0.0000  169
O        6.498649315   11.052857675   11.218501202 CORE  170 O  O    0.0000  170
O       14.529374989   19.574625142   12.509854847 CORE  171 O  O    0.0000  171
O       14.301019099   14.786223461   12.197222997 CORE  172 O  O    0.0000  172
O       14.603644611    2.128552793   12.489648745 CORE  173 O  O    0.0000  173
O        9.865065725   19.634723701   12.577061786 CORE  174 O  O    0.0000  174
O       14.131025837   12.240734276   12.863862271 CORE  175 O  O    0.0000  175
O        9.929273592   14.786032165   12.274107197 CORE  176 O  O    0.0000  176
O        9.796106589    2.133251721   12.891917931 CORE  177 O  O    0.0000  177
O       10.141255367   12.191147219   12.713032241 CORE  178 O  O    0.0000  178
O       14.138105162    4.753030173   12.613009381 CORE  179 O  O    0.0000  179
O       10.303027165    4.745891344   12.838566744 CORE  180 O  O    0.0000  180
O       14.263984926    9.584345500   13.054348978 CORE  181 O  O    0.0000  181
O       10.081317494    9.542872640   12.899914115 CORE  182 O  O    0.0000  182
O       10.512516786   17.154697473   13.148679415 CORE  183 O  O    0.0000  183
O        6.410135710    9.037172998   12.964796451 CORE  184 O  O    0.0000  184
O        6.005709355    0.829795190   12.887710414 CORE  185 O  O    0.0000  185
O        6.319815287    5.565764476   12.872940768 CORE  186 O  O    0.0000  186
O       13.882800994   17.124332754   13.228107980 CORE  187 O  O    0.0000  187
O        6.448128470   12.882082274   13.121290907 CORE  188 O  O    0.0000  188
O        1.692980997    9.256014076   13.287751786 CORE  189 O  O    0.0000  189
O        1.649318297   13.226511107   12.958634588 CORE  190 O  O    0.0000  190
O        1.876795921    5.399633785   12.994707388 CORE  191 O  O    0.0000  191
O        1.835700343    0.752818983   13.210253918 CORE  192 O  O    0.0000  192
O       12.202587606   19.146755896    0.202052556 CORE  193 O  O    0.0000  193
O       12.157910105   15.139705455    0.217512181 CORE  194 O  O    0.0000  194
O       12.257577856    3.005916841   13.327510123 CORE  195 O  O    0.0000  195
O       12.118514354   10.906944729    0.416441559 CORE  196 O  O    0.0000  196
O        4.044022448    1.164453043    1.130549966 CORE  197 O  O    0.0000  197
O        4.042675633   13.461703601    0.529333903 CORE  198 O  O    0.0000  198
O        4.133848068    9.166066573    0.788640966 CORE  199 O  O    0.0000  199
O        4.149251299    5.225213849    0.844142251 CORE  200 O  O    0.0000  200
O       14.455146766    3.371719034    1.289936472 CORE  201 O  O    0.0000  201
O       14.473345853   18.879582932    1.556613961 CORE  202 O  O    0.0000  202
O       14.458295255   11.037064242    1.670180501 CORE  203 O  O    0.0000  203
O       14.584953913   15.066416426    1.294756274 CORE  204 O  O    0.0000  204
O        2.398734731    7.183191940    1.328305058 CORE  205 O  O    0.0000  205
O       10.339175301    3.448943747    1.605770084 CORE  206 O  O    0.0000  206
O        9.720067499   10.993764701    1.520714952 CORE  207 O  O    0.0000  207
O        9.962793336   18.793091784    1.597672583 CORE  208 O  O    0.0000  208
O        9.783531670   15.245025648    1.362858765 CORE  209 O  O    0.0000  209
O        5.873419990    7.226639583    1.332305451 CORE  210 O  O    0.0000  210
O        1.923704023   14.728079433    1.551125468 CORE  211 O  O    0.0000  211
O        6.035493221   19.588622491    1.623103073 CORE  212 O  O    0.0000  212
O        6.162285222   14.824063434    1.369603851 CORE  213 O  O    0.0000  213
O        2.204939137   19.504325847    1.871018169 CORE  214 O  O    0.0000  214
O        6.448590562    2.103228594    1.650674221 CORE  215 O  O    0.0000  215
O        5.834968062   12.290866141    2.103486308 CORE  216 O  O    0.0000  216
O        1.708935894    2.018159560    2.008297440 CORE  217 O  O    0.0000  217
O        6.467748905    9.693354580    1.987879713 CORE  218 O  O    0.0000  218
O        2.167783400   12.086014353    1.783836397 CORE  219 O  O    0.0000  219
O        6.526232237    4.750344496    1.897203998 CORE  220 O  O    0.0000  220
O        2.040790128    9.522089821    2.387751572 CORE  221 O  O    0.0000  221
O        1.833022437    4.700617675    2.031509259 CORE  222 O  O    0.0000  222
O        2.175285845   17.022848593    2.745943040 CORE  223 O  O    0.0000  223
O        9.865793164   13.171867081    3.031416038 CORE  224 O  O    0.0000  224
O        9.643381471    1.092488230    2.576564354 CORE  225 O  O    0.0000  225
O        6.636515613   17.175246261    2.435596996 CORE  226 O  O    0.0000  226
O       14.831367413    1.121065446    2.674474298 CORE  227 O  O    0.0000  227
O       14.649063020   13.187445150    3.213865906 CORE  228 O  O    0.0000  228
O       15.708687488   19.027056816    3.850084984 CORE  229 O  O    0.0000  229
O        8.227210397    3.259675538    3.227691087 CORE  230 O  O    0.0000  230
O       15.735789876   15.548604308    3.620243508 CORE  231 O  O    0.0000  231
O        7.953908987   11.344986684    3.436323217 CORE  232 O  O    0.0000  232
O       13.153962357    2.973836668    3.540989001 CORE  233 O  O    0.0000  233
O       13.091532151   11.139871663    3.913015577 CORE  234 O  O    0.0000  234
O        8.035198541   19.244510498    3.368922539 CORE  235 O  O    0.0000  235
O       15.789318424    3.450651979    3.530259896 CORE  236 O  O    0.0000  236
O        7.996518714   15.045687291    3.293886084 CORE  237 O  O    0.0000  237
O       15.738574795   10.884116623    3.949959262 CORE  238 O  O    0.0000  238
O       13.103140193   19.522521380    3.739094779 CORE  239 O  O    0.0000  239
O       13.080342624   15.320383063    3.422969228 CORE  240 O  O    0.0000  240
O       10.609215477    2.947564200    4.215132725 CORE  241 O  O    0.0000  241
O        0.345764190   11.197109262    3.492438558 CORE  242 O  O    0.0000  242
O        0.304519014   15.296685141    3.576800781 CORE  243 O  O    0.0000  243
O       10.458432227   10.822114139    4.082792957 CORE  244 O  O    0.0000  244
O       10.535125902   19.256056573    4.158743393 CORE  245 O  O    0.0000  245
O        0.364984368   18.723061515    3.641697962 CORE  246 O  O    0.0000  246
O       10.497367330   15.573451505    3.924540064 CORE  247 O  O    0.0000  247
O        0.404764626    3.444186976    3.821570153 CORE  248 O  O    0.0000  248
O        2.843700506   14.774326006    4.048637673 CORE  249 O  O    0.0000  249
O        2.894934013   18.964265362    4.389898814 CORE  250 O  O    0.0000  250
O        5.508896676   10.750147978    4.214094973 CORE  251 O  O    0.0000  251
O        3.058333009    3.304336698    3.913207189 CORE  252 O  O    0.0000  252
O       18.315873327   11.144243080    4.471253781 CORE  253 O  O    0.0000  253
O       18.266775636   19.218331223    4.374586172 CORE  254 O  O    0.0000  254
O        5.441950033   15.298436357    3.889289172 CORE  255 O  O    0.0000  255
O        5.562617130   18.875062221    4.171195625 CORE  256 O  O    0.0000  256
O        5.705584185    3.261373473    3.952755840 CORE  257 O  O    0.0000  257
O       18.238800800    2.884499382    4.309373743 CORE  258 O  O    0.0000  258
O        2.880809875   11.255008272    4.221229242 CORE  259 O  O    0.0000  259
O       18.207883483   15.105737492    4.400470451 CORE  260 O  O    0.0000  260
O        4.591411205   13.085849728    5.101042019 CORE  261 O  O    0.0000  261
O        4.335084538    1.059619148    4.537311579 CORE  262 O  O    0.0000  262
O       19.936819617   13.193425826    5.055576438 CORE  263 O  O    0.0000  263
O       16.862061401   17.185088013    5.375558600 CORE  264 O  O    0.0000  264
O       12.206650268   17.304819005    4.946985995 CORE  265 O  O    0.0000  265
O       20.118716844    0.999737332    4.546944350 CORE  266 O  O    0.0000  266
O       12.235619063    4.666050688    5.357480684 CORE  267 O  O    0.0000  267
O       12.000150984    9.543895924    5.748676196 CORE  268 O  O    0.0000  268
O       12.426053232    2.100794805    5.953698283 CORE  269 O  O    0.0000  269
O       11.751701855   12.207393692    5.939914637 CORE  270 O  O    0.0000  270
O       16.771222383    4.591417115    5.712908855 CORE  271 O  O    0.0000  271
O       16.868022685    9.516033100    5.943006656 CORE  272 O  O    0.0000  272
O       16.126838887    2.003503131    5.707222622 CORE  273 O  O    0.0000  273
O       16.554838173   12.139842612    6.170912137 CORE  274 O  O    0.0000  274
O       12.220766024   19.575824009    6.225757332 CORE  275 O  O    0.0000  275
O       12.171214191   14.851143923    5.884026532 CORE  276 O  O    0.0000  276
O       16.491451734   19.577006082    6.343696413 CORE  277 O  O    0.0000  277
O       16.210398125   14.780720342    6.147143543 CORE  278 O  O    0.0000  278
O       16.183093533    7.028916620    6.452631027 CORE  279 O  O    0.0000  279
O        0.037343948   10.821281590    6.109195910 CORE  280 O  O    0.0000  280
O       20.163661872   19.042391452    6.215583397 CORE  281 O  O    0.0000  281
O       20.136274224   15.562832434    6.173249583 CORE  282 O  O    0.0000  282
O       19.932547815    2.959663048    6.316934349 CORE  283 O  O    0.0000  283
O        4.239366485   15.456663647    6.208494850 CORE  284 O  O    0.0000  284
O       12.652193248    7.039239644    6.300805169 CORE  285 O  O    0.0000  285
O        4.397571898   19.347925572    6.503109986 CORE  286 O  O    0.0000  286
O        4.372755167    3.128741734    6.202747948 CORE  287 O  O    0.0000  287
O        4.211844903   10.839563616    6.470663954 CORE  288 O  O    0.0000  288
O       14.399336893    9.017687976    6.714437413 CORE  289 O  O    0.0000  289
O       14.403107463    5.077071496    6.847901952 CORE  290 O  O    0.0000  290
O       14.333194798    0.757234938    7.210570337 CORE  291 O  O    0.0000  291
O       14.144850453   13.155576584    6.516678369 CORE  292 O  O    0.0000  292
O        9.136117173   18.692297780    9.658525733 CORE  293 O  O    0.0000  293
O        6.880999310   18.214102101    8.052382290 CORE  294 O  O    0.0000  294
O        8.730872000   16.141370948    8.541475297 CORE  295 O  O    0.0000  295
O        9.451506285   18.302796846    6.897451756 CORE  296 O  O    0.0000  296
end
end
