# Supplementary material for: Zeolite-confined subnanometric PtSn mimicking mortise-and-tenon joinery for catalytic propane dehydrogenation
Source: Nat Commun. 2022 May 17;13:2716. doi: 10.1038/s41467-022-30522-1 (PMC9114386; doi:10.1038/s41467-022-30522-1)
Supplement: Supplementary file 8 — Source Data [file 41467_2022_30522_MOESM8_ESM.zip › allstructures/Pt0Sn4O5-MFI.arc]

!BIOSYM archive 2
PBC=ON
                      Energy         0          0.0498      -2330.852915        C1
!DATE
PBC   20.37460000   20.11910000   13.51960000   90.00000000   89.99990000   90.00000000
Sn       8.779091725    7.060774032    7.993410948 CORE    1 Sn Sn   0.0000    1
Sn       5.932014409    5.673812682    8.144918084 CORE    2 Sn Sn   0.0000    2
Sn       7.671086280    5.135388002    5.523072897 CORE    3 Sn Sn   0.0000    3
Sn       6.345868888    8.099623250    6.030768876 CORE    4 Sn Sn   0.0000    4
Si      19.542281192    2.078751243    6.735790097 CORE    5 Si Si   0.0000    5
Si      19.522297343   10.170920845    6.737708307 CORE    6 Si Si   0.0000    6
Si      19.467185129    7.100415793    6.706502530 CORE    7 Si Si   0.0000    7
Si       2.223166995    7.127379554    6.776718646 CORE    8 Si Si   0.0000    8
Si      19.693771956   14.890687206    6.528401453 CORE    9 Si Si   0.0000    9
Si       2.312802769   10.211566192    6.752575284 CORE   10 Si Si   0.0000   10
Si       2.218339449    2.140634193    6.885550866 CORE   11 Si Si   0.0000   11
Si       2.531506482   14.958177175    6.519536099 CORE   12 Si Si   0.0000   12
Si      10.877604578   13.000262238    8.869467262 CORE   13 Si Si   0.0000   13
Si      10.942786100   16.173009081    8.651955630 CORE   14 Si Si   0.0000   14
Si      11.129248128    4.023829380    8.706559616 CORE   15 Si Si   0.0000   15
Si      10.901724698    0.874004485    8.716176659 CORE   16 Si Si   0.0000   16
Si      15.762926549   13.043133789    8.742307609 CORE   17 Si Si   0.0000   17
Si      15.939486030    3.997183928    8.947769770 CORE   18 Si Si   0.0000   18
Si      15.820928815   16.202060157    8.741722971 CORE   19 Si Si   0.0000   19
Si      15.735906810    0.789390084    8.658295021 CORE   20 Si Si   0.0000   20
Si      18.958088169    4.651120636    8.562814134 CORE   21 Si Si   0.0000   21
Si      18.814672297   12.549895588    8.584967228 CORE   22 Si Si   0.0000   22
Si      18.593985175   20.097131659    8.906150576 CORE   23 Si Si   0.0000   23
Si      18.823203235   16.959622715    8.626399206 CORE   24 Si Si   0.0000   24
Si       3.082093330    0.004572274    9.099544052 CORE   25 Si Si   0.0000   25
Si       3.243413418   17.007151996    8.700488560 CORE   26 Si Si   0.0000   26
Si       2.951440201    4.638572161    8.412059165 CORE   27 Si Si   0.0000   27
Si       3.198383337   12.578637873    8.550564874 CORE   28 Si Si   0.0000   28
Si      13.447240081   12.421763966   10.712497994 CORE   29 Si Si   0.0000   29
Si      13.505501513    4.525964946   10.724169389 CORE   30 Si Si   0.0000   30
Si      13.409899614   16.987418701   10.534427412 CORE   31 Si Si   0.0000   31
Si      13.318820579   20.108698057   10.535778266 CORE   32 Si Si   0.0000   32
Si       8.647518381   17.134509755   10.569889504 CORE   33 Si Si   0.0000   33
Si       8.541447811    0.160352367   10.540399408 CORE   34 Si Si   0.0000   34
Si       8.546894416   12.409178506   10.906676760 CORE   35 Si Si   0.0000   35
Si       9.123847110    4.471251702   11.069787859 CORE   36 Si Si   0.0000   36
Si       0.587841341    0.865336020   10.810107626 CORE   37 Si Si   0.0000   37
Si       5.584702435    1.136516973   10.687387115 CORE   38 Si Si   0.0000   38
Si       0.932664375    4.072414454   10.565151284 CORE   39 Si Si   0.0000   39
Si       5.539555584   13.010418528   10.527310119 CORE   40 Si Si   0.0000   40
Si       0.823279954   16.168774805   10.639630982 CORE   41 Si Si   0.0000   41
Si       5.674434162   16.192711460   10.422787808 CORE   42 Si Si   0.0000   42
Si       0.784332284   13.037838729   10.630057294 CORE   43 Si Si   0.0000   43
Si       6.092310357    4.118264552   10.949642024 CORE   44 Si Si   0.0000   44
Si      12.765069995   14.789944997   12.618863718 CORE   45 Si Si   0.0000   45
Si      13.023467726    2.026511422   12.706794547 CORE   46 Si Si   0.0000   46
Si       9.556305405   14.926514796   12.605358712 CORE   47 Si Si   0.0000   47
Si      12.608694287   10.040861745   12.496055736 CORE   48 Si Si   0.0000   48
Si      12.680267676    6.947522570   12.545141011 CORE   49 Si Si   0.0000   49
Si       9.913017309    2.051448361   12.756128456 CORE   50 Si Si   0.0000   50
Si       9.450506111   10.038675907   12.739044751 CORE   51 Si Si   0.0000   51
Si       9.531264328    6.988259933   12.741189875 CORE   52 Si Si   0.0000   52
Si       1.492691040    0.087568162    0.123755368 CORE   53 Si Si   0.0000   53
Si       4.625382148    0.152799390   13.513820930 CORE   54 Si Si   0.0000   54
Si       1.524349585   17.136741210   13.459118223 CORE   55 Si Si   0.0000   55
Si       4.541692665   12.214071087   13.403971148 CORE   56 Si Si   0.0000   56
Si       4.685142367   17.172750549   13.238938853 CORE   57 Si Si   0.0000   57
Si       4.690975391    4.714319902    0.215380044 CORE   58 Si Si   0.0000   58
Si       1.497609750    4.777951390    0.024079820 CORE   59 Si Si   0.0000   59
Si       1.325321856   12.152536469   13.518642244 CORE   60 Si Si   0.0000   60
Si      13.320633823   14.079927309    2.081613796 CORE   61 Si Si   0.0000   61
Si      13.361601331   10.895731845    1.901280945 CORE   62 Si Si   0.0000   62
Si      13.379288040    2.951406334    2.072324639 CORE   63 Si Si   0.0000   63
Si       8.549901612   14.229695915    1.951613444 CORE   64 Si Si   0.0000   64
Si      13.364745216    6.114507264    1.875653508 CORE   65 Si Si   0.0000   65
Si       8.594863081    2.788015809    1.999965726 CORE   66 Si Si   0.0000   66
Si       8.478556948   11.067319751    2.034162689 CORE   67 Si Si   0.0000   67
Si       8.543742274    5.981233199    2.036284350 CORE   68 Si Si   0.0000   68
Si       5.486010610    2.268909373    2.128537080 CORE   69 Si Si   0.0000   69
Si       5.529282269   14.787883378    1.546892771 CORE   70 Si Si   0.0000   70
Si       0.887737908    6.901006133    2.133095434 CORE   71 Si Si   0.0000   71
Si       5.540918052   10.125783802    1.935754976 CORE   72 Si Si   0.0000   72
Si       5.624351998    6.981232556    2.082183444 CORE   73 Si Si   0.0000   73
Si       0.725079532   10.043592519    2.130039236 CORE   74 Si Si   0.0000   74
Si       0.939826238    2.396913051    2.108564142 CORE   75 Si Si   0.0000   75
Si       0.660849619   14.691481752    1.758417937 CORE   76 Si Si   0.0000   76
Si      10.822475641   14.649503691    3.983757362 CORE   77 Si Si   0.0000   77
Si      10.966178684    2.310143696    3.979468241 CORE   78 Si Si   0.0000   78
Si      10.865692616   10.168161231    3.789484411 CORE   79 Si Si   0.0000   79
Si      11.001899743    7.010299182    3.735660910 CORE   80 Si Si   0.0000   80
Si      15.632111056    9.983033267    3.872974550 CORE   81 Si Si   0.0000   81
Si      15.774493453    6.825366283    3.873285691 CORE   82 Si Si   0.0000   82
Si      15.702302953   14.684021541    4.010933914 CORE   83 Si Si   0.0000   83
Si      15.839869167    2.440342701    4.045212635 CORE   84 Si Si   0.0000   84
Si      18.754523683    2.962685715    3.874726015 CORE   85 Si Si   0.0000   85
Si      18.700868321    6.129539322    3.855795367 CORE   86 Si Si   0.0000   86
Si       3.329611953    6.080595902    4.040412574 CORE   87 Si Si   0.0000   87
Si      18.594926991   10.911880836    3.774605460 CORE   88 Si Si   0.0000   88
Si      18.647461976   14.113288351    3.627160008 CORE   89 Si Si   0.0000   89
Si       3.196336593   11.063973554    3.849434491 CORE   90 Si Si   0.0000   90
Si       3.397458930    2.903976819    4.151979203 CORE   91 Si Si   0.0000   91
Si       3.241094422   14.242279193    3.615383707 CORE   92 Si Si   0.0000   92
Si      11.568066178   12.300552604    5.938779520 CORE   93 Si Si   0.0000   93
Si      11.799771646    4.812428769    5.816373582 CORE   94 Si Si   0.0000   94
Si      14.783021120   12.234453628    5.877523116 CORE   95 Si Si   0.0000   95
Si      11.812816396   17.012339721    5.728344072 CORE   96 Si Si   0.0000   96
Si      11.852868405   20.104564475    5.849230882 CORE   97 Si Si   0.0000   97
Si      15.011403564    4.699251341    6.046457520 CORE   98 Si Si   0.0000   98
Si      14.947626105   17.056206327    5.843730152 CORE   99 Si Si   0.0000   99
Si      14.987577024    0.027743440    5.688901215 CORE  100 Si Si   0.0000  100
O        0.717032211    1.658017188    6.496797661 CORE  101 O  O    0.0000  101
O        0.728285595   10.545691850    6.567323934 CORE  102 O  O    0.0000  102
O        0.924372936   14.838672608    6.338755259 CORE  103 O  O    0.0000  103
O        0.669235968    6.799851532    6.457543725 CORE  104 O  O    0.0000  104
O       10.980107636   12.217099830    7.449439047 CORE  105 O  O    0.0000  105
O       11.064879559   16.731913260    7.138568972 CORE  106 O  O    0.0000  106
O       11.102531248    4.864840470    7.299416199 CORE  107 O  O    0.0000  107
O       11.322883860    0.048485953    7.386332438 CORE  108 O  O    0.0000  108
O       15.408581765   12.236592315    7.373917364 CORE  109 O  O    0.0000  109
O       15.474242914    4.789970870    7.598374652 CORE  110 O  O    0.0000  110
O        2.481777709    8.667247074    7.208774488 CORE  111 O  O    0.0000  111
O       15.532918366   16.999327554    7.356149184 CORE  112 O  O    0.0000  112
O       15.727726699    0.330759815    7.100425346 CORE  113 O  O    0.0000  113
O       19.286436853    8.633794991    7.211720264 CORE  114 O  O    0.0000  114
O       18.836610195    0.919696055    7.610762346 CORE  115 O  O    0.0000  115
O       19.231056984   16.303730195    7.190324327 CORE  116 O  O    0.0000  116
O        2.883540008    1.079213121    7.908573021 CORE  117 O  O    0.0000  117
O       19.373828526    3.511556225    7.481197018 CORE  118 O  O    0.0000  118
O        2.906160643   16.350991698    7.256120162 CORE  119 O  O    0.0000  119
O       19.245523401   13.669682085    7.495439299 CORE  120 O  O    0.0000  120
O       18.848876864   11.088485105    7.886486086 CORE  121 O  O    0.0000  121
O        2.031430174    3.636881825    7.503262167 CORE  122 O  O    0.0000  122
O        3.076191551   13.684935247    7.369957773 CORE  123 O  O    0.0000  123
O        2.716522132    6.218464382    8.022032916 CORE  124 O  O    0.0000  124
O        4.487556456    4.283927809    8.090202627 CORE  125 O  O    0.0000  125
O        2.967571894   11.101537179    7.931105166 CORE  126 O  O    0.0000  126
O        3.129491831   18.611313521    8.512378504 CORE  127 O  O    0.0000  127
O       15.684165632    2.406059415    8.747801307 CORE  128 O  O    0.0000  128
O       15.454070824   14.629691300    8.532170609 CORE  129 O  O    0.0000  129
O       18.792110973   18.562297662    8.432104298 CORE  130 O  O    0.0000  130
O       10.607471301   14.583593766    8.628988640 CORE  131 O  O    0.0000  131
O       10.891278068    2.459859012    8.356230858 CORE  132 O  O    0.0000  132
O        9.723832057   16.964276509    9.365691549 CORE  133 O  O    0.0000  133
O       17.319570935   12.833385856    9.135732756 CORE  134 O  O    0.0000  134
O       17.513976365    4.295025106    9.238212572 CORE  135 O  O    0.0000  135
O       12.276164576   12.811145126    9.662568170 CORE  136 O  O    0.0000  136
O        9.431067181    0.394000259    9.194366573 CORE  137 O  O    0.0000  137
O        9.647045523   12.360485705    9.712122021 CORE  138 O  O    0.0000  138
O       12.575199674    4.226867845    9.418744376 CORE  139 O  O    0.0000  139
O       17.062023385    0.214630886    9.404235358 CORE  140 O  O    0.0000  140
O       17.385597243   16.386707211    9.136962342 CORE  141 O  O    0.0000  141
O        9.959957911    4.599671058    9.674908341 CORE  142 O  O    0.0000  142
O       11.935065352    0.614023566    9.946469313 CORE  143 O  O    0.0000  143
O       12.342431879   16.422448275    9.442435467 CORE  144 O  O    0.0000  144
O       14.879980442   12.451557319    9.962780160 CORE  145 O  O    0.0000  145
O       14.913529726   16.830420336    9.934583855 CORE  146 O  O    0.0000  146
O       15.058651687    4.502722757   10.226373641 CORE  147 O  O    0.0000  147
O        4.476261867    0.306215282    9.854465215 CORE  148 O  O    0.0000  148
O       14.453154574    0.137078142    9.394708482 CORE  149 O  O    0.0000  149
O        4.683597081   12.641173506    9.199286890 CORE  150 O  O    0.0000  150
O        4.751627659   16.574142564    9.140028196 CORE  151 O  O    0.0000  151
O        5.819888781    5.485387758   10.144653253 CORE  152 O  O    0.0000  152
O        2.201733426   16.437267076    9.819557311 CORE  153 O  O    0.0000  153
O        1.844407951    0.074805034   10.151271599 CORE  154 O  O    0.0000  154
O       20.094907231    4.754049289    9.715956716 CORE  155 O  O    0.0000  155
O        2.397631315    4.466440197    9.949943278 CORE  156 O  O    0.0000  156
O       19.818880132   12.577523659    9.851459275 CORE  157 O  O    0.0000  157
O        7.045326938    0.650701834   10.177745640 CORE  158 O  O    0.0000  158
O       19.580275722    0.342637186   10.139027840 CORE  159 O  O    0.0000  159
O        2.094493140   12.843810618    9.701790928 CORE  160 O  O    0.0000  160
O        7.062673000   12.511476902   10.259274873 CORE  161 O  O    0.0000  161
O        7.219317004   16.542125646   10.058725724 CORE  162 O  O    0.0000  162
O       19.915594857   16.572644793    9.751055508 CORE  163 O  O    0.0000  163
O        7.693405220    3.754737872   10.875651376 CORE  164 O  O    0.0000  164
O        0.749099828    2.455445622   10.541295368 CORE  165 O  O    0.0000  165
O        0.710515052   14.603259672   11.060535210 CORE  166 O  O    0.0000  166
O        8.532306005   18.705268292   10.951500860 CORE  167 O  O    0.0000  167
O        5.518323064   14.616395035   10.793022111 CORE  168 O  O    0.0000  168
O       13.103557800   18.541037205   10.885482048 CORE  169 O  O    0.0000  169
O        5.371352977    2.730991929   10.445611137 CORE  170 O  O    0.0000  170
O       13.228704880   10.925138528   11.291161142 CORE  171 O  O    0.0000  171
O       13.164073682    5.998546688   11.321830766 CORE  172 O  O    0.0000  172
O       13.454809163   13.483540218   11.942594228 CORE  173 O  O    0.0000  173
O        8.627046911   11.029322402   11.759713212 CORE  174 O  O    0.0000  174
O       13.217909563    3.410535218   11.871080578 CORE  175 O  O    0.0000  175
O        8.908995930    5.983030989   11.631687202 CORE  176 O  O    0.0000  176
O        8.781820918   13.686686528   11.889774077 CORE  177 O  O    0.0000  177
O        9.963653227    3.560821679   12.127222381 CORE  178 O  O    0.0000  178
O       13.292031882   16.154523528   11.921047307 CORE  179 O  O    0.0000  179
O        9.145258752   16.329904622   11.898220889 CORE  180 O  O    0.0000  180
O       13.731600174    0.802095918   11.890767870 CORE  181 O  O    0.0000  181
O        9.151058798    1.000689052   11.790703983 CORE  182 O  O    0.0000  182
O        9.244773418    8.505075664   12.235603483 CORE  183 O  O    0.0000  183
O        5.465489887    0.774548349   12.275273298 CORE  184 O  O    0.0000  184
O        4.894717620   12.251625706   11.819958834 CORE  185 O  O    0.0000  185
O        5.201017954   17.075261362   11.702576602 CORE  186 O  O    0.0000  186
O       12.840623351    8.491293092   12.072846503 CORE  187 O  O    0.0000  187
O        5.642970602    4.343939650   12.496024609 CORE  188 O  O    0.0000  188
O        0.537100318    0.535417616   12.401571982 CORE  189 O  O    0.0000  189
O        0.820994909    4.630995659   12.081579177 CORE  190 O  O    0.0000  190
O        0.811162089   17.052414829   11.998986580 CORE  191 O  O    0.0000  191
O        0.901619748   12.114823728   11.955979434 CORE  192 O  O    0.0000  192
O       11.033351074   10.409988921   12.686240023 CORE  193 O  O    0.0000  193
O       11.117584444    6.671385840   12.911248695 CORE  194 O  O    0.0000  194
O       11.152216458   14.674333800   12.452780957 CORE  195 O  O    0.0000  195
O       11.465148202    1.624112010   12.941310362 CORE  196 O  O    0.0000  196
O        2.941526494   12.260109449    0.138632300 CORE  197 O  O    0.0000  197
O        3.114094412    4.752191227   13.362056930 CORE  198 O  O    0.0000  198
O        3.039398385    0.375648703   13.212557048 CORE  199 O  O    0.0000  199
O        3.107457298   16.782186132   13.310486780 CORE  200 O  O    0.0000  200
O       13.200198721   14.835248446    0.655809790 CORE  201 O  O    0.0000  201
O       13.360029612   10.350517002    0.378400210 CORE  202 O  O    0.0000  202
O       13.693901035    2.209873302    0.658525543 CORE  203 O  O    0.0000  203
O       13.575363383    6.659566335    0.357342601 CORE  204 O  O    0.0000  204
O        1.300220062   18.638934365    0.507017628 CORE  205 O  O    0.0000  205
O        9.147110992   15.015565170    0.654918452 CORE  206 O  O    0.0000  206
O        9.161333082    2.044158745    0.673363945 CORE  207 O  O    0.0000  207
O        8.897211303   10.166963818    0.743904788 CORE  208 O  O    0.0000  208
O        8.821762099    6.794071332    0.665905470 CORE  209 O  O    0.0000  209
O        4.936622503   18.692804231    0.225934058 CORE  210 O  O    0.0000  210
O        0.975164693    6.180481195    0.675012061 CORE  211 O  O    0.0000  211
O        5.113566787   10.831555945    0.529596944 CORE  212 O  O    0.0000  212
O        5.114221079    6.183703316    0.770896287 CORE  213 O  O    0.0000  213
O        0.775025931   10.780217312    0.679523151 CORE  214 O  O    0.0000  214
O        5.223972883   13.498402600    0.605283668 CORE  215 O  O    0.0000  215
O        4.944778206    3.601850004    1.371825316 CORE  216 O  O    0.0000  216
O        0.656645636   13.447723518    0.714112487 CORE  217 O  O    0.0000  217
O        5.061489819    0.914117811    1.351925057 CORE  218 O  O    0.0000  218
O        1.014540208    3.544667076    0.964576326 CORE  219 O  O    0.0000  219
O        5.522044723   16.146470574    0.656870927 CORE  220 O  O    0.0000  220
O        1.097505684    0.926926635    1.446564174 CORE  221 O  O    0.0000  221
O        0.859062275   16.091525549    0.974274115 CORE  222 O  O    0.0000  222
O        1.158470029    8.491703742    1.944960735 CORE  223 O  O    0.0000  223
O        8.598136500    4.392739592    1.729563105 CORE  224 O  O    0.0000  224
O        8.697504122   12.632849174    1.664507822 CORE  225 O  O    0.0000  225
O        5.750848778    8.541782737    1.675700133 CORE  226 O  O    0.0000  226
O       13.635929365   12.496859387    1.901815037 CORE  227 O  O    0.0000  227
O       13.026029086    4.522909822    1.834154361 CORE  228 O  O    0.0000  228
O       14.572690497   10.143623013    2.659458861 CORE  229 O  O    0.0000  229
O        7.000133675   14.625604175    2.207262187 CORE  230 O  O    0.0000  230
O       14.692568365    6.418313901    2.739550230 CORE  231 O  O    0.0000  231
O        7.091803214    2.289808390    2.319543785 CORE  232 O  O    0.0000  232
O       11.910015748   14.227955504    2.859999766 CORE  233 O  O    0.0000  233
O       12.117242297    2.249260809    2.826573556 CORE  234 O  O    0.0000  234
O        6.933161964   10.791263416    2.457356661 CORE  235 O  O    0.0000  235
O       14.512508121   14.793943588    2.915257422 CORE  236 O  O    0.0000  236
O        7.073002736    6.414625026    2.597797128 CORE  237 O  O    0.0000  237
O       14.693162654    2.849171634    2.991332405 CORE  238 O  O    0.0000  238
O       11.945601999   10.553858578    2.630824811 CORE  239 O  O    0.0000  239
O       12.110639531    6.891378230    2.553187905 CORE  240 O  O    0.0000  240
O        9.353459872   14.652738762    3.296807109 CORE  241 O  O    0.0000  241
O       19.862476775    2.431738956    2.827278293 CORE  242 O  O    0.0000  242
O       19.798433812    6.695176065    2.806604053 CORE  243 O  O    0.0000  243
O        9.507078135    2.413815036    3.286366072 CORE  244 O  O    0.0000  244
O        9.393564891   10.657599110    3.309630826 CORE  245 O  O    0.0000  245
O       19.606095007   10.127437046    2.769712901 CORE  246 O  O    0.0000  246
O        9.617669413    6.350836452    3.194812993 CORE  247 O  O    0.0000  247
O       19.597139668   14.774800839    2.497922923 CORE  248 O  O    0.0000  248
O        2.025126070    6.237656084    3.081171077 CORE  249 O  O    0.0000  249
O        1.767737478   10.792906337    3.128547358 CORE  250 O  O    0.0000  250
O        4.779728596    2.258456162    3.589421641 CORE  251 O  O    0.0000  251
O        1.819396558   14.471305239    2.873174016 CORE  252 O  O    0.0000  252
O       17.260804049    2.680807586    3.289059492 CORE  253 O  O    0.0000  253
O       17.065160491   10.556927740    3.357358487 CORE  254 O  O    0.0000  254
O        4.608358533    6.789576446    3.330981041 CORE  255 O  O    0.0000  255
O        4.406078807   10.303239374    3.083407335 CORE  256 O  O    0.0000  256
O        4.434187729   14.898154528    2.736687433 CORE  257 O  O    0.0000  257
O       17.111748357   14.473993542    3.234909450 CORE  258 O  O    0.0000  258
O        2.127338702    2.616098024    3.184668151 CORE  259 O  O    0.0000  259
O       17.213528900    6.381998799    3.245915607 CORE  260 O  O    0.0000  260
O        3.577467305    4.508591287    4.312479680 CORE  261 O  O    0.0000  261
O        3.507344405   12.654014865    3.835473095 CORE  262 O  O    0.0000  262
O       18.979215125    4.553658996    4.131179337 CORE  263 O  O    0.0000  263
O       15.731229595    8.406269745    4.234459359 CORE  264 O  O    0.0000  264
O       10.832198787    8.577890142    4.080949318 CORE  265 O  O    0.0000  265
O       18.874514964   12.504274272    3.652904010 CORE  266 O  O    0.0000  266
O       11.118241976   16.139125968    4.552673117 CORE  267 O  O    0.0000  267
O       10.991445084    0.962842460    4.884313745 CORE  268 O  O    0.0000  268
O       10.865508077   13.567331125    5.198228759 CORE  269 O  O    0.0000  269
O       11.160166520    3.605664935    4.944478757 CORE  270 O  O    0.0000  270
O       15.776687674   16.061046414    4.869926601 CORE  271 O  O    0.0000  271
O       15.689219737    0.886018798    4.500470969 CORE  272 O  O    0.0000  272
O       15.467721550   13.420947573    5.008110490 CORE  273 O  O    0.0000  273
O       15.708321892    3.388430375    5.372229471 CORE  274 O  O    0.0000  274
O       11.221125680   10.902160485    5.193022519 CORE  275 O  O    0.0000  275
O       11.480438224    6.230318979    5.085974463 CORE  276 O  O    0.0000  276
O       15.110343295   10.793752546    5.191824019 CORE  277 O  O    0.0000  277
O       15.475145108    6.047950488    5.273274489 CORE  278 O  O    0.0000  278
O       15.116230704   18.575674064    5.297166494 CORE  279 O  O    0.0000  279
O       18.831440322    2.159589794    5.283901993 CORE  280 O  O    0.0000  280
O       18.803741871   10.428530682    5.309221487 CORE  281 O  O    0.0000  281
O       18.727278690    6.926464769    5.273265200 CORE  282 O  O    0.0000  282
O       18.975907334   14.739377803    5.088998850 CORE  283 O  O    0.0000  283
O        3.071301421    6.870032206    5.425731078 CORE  284 O  O    0.0000  284
O       11.683076881   18.578900324    5.319656331 CORE  285 O  O    0.0000  285
O        3.116875214   10.496413253    5.367809882 CORE  286 O  O    0.0000  286
O        3.232237830   14.977994686    5.059058771 CORE  287 O  O    0.0000  287
O        3.162797751    2.186942626    5.578442021 CORE  288 O  O    0.0000  288
O       13.414298317    0.451436695    5.804699134 CORE  289 O  O    0.0000  289
O       13.383510993   16.595904536    5.858899735 CORE  290 O  O    0.0000  290
O       13.182132801   12.504886193    5.948062267 CORE  291 O  O    0.0000  291
O       13.392765601    4.565356396    5.958419285 CORE  292 O  O    0.0000  292
O       18.841385402    6.093370120    7.812263287 CORE  293 O  O    0.0000  293
O        8.301539764    7.172432420    5.913334911 CORE  294 O  O    0.0000  294
O        5.764635597    6.011786066    6.072325359 CORE  295 O  O    0.0000  295
O        6.616203570    7.621643732    8.141271012 CORE  296 O  O    0.0000  296
O        7.832743128    5.062064230    7.706291528 CORE  297 O  O    0.0000  297
end
end
