# Supplementary material for: Zeolite-confined subnanometric PtSn mimicking mortise-and-tenon joinery for catalytic propane dehydrogenation
Source: Nat Commun. 2022 May 17;13:2716. doi: 10.1038/s41467-022-30522-1 (PMC9114386; doi:10.1038/s41467-022-30522-1)
Supplement: Supplementary file 8 — Source Data [file 41467_2022_30522_MOESM8_ESM.zip › allstructures/Pt0Sn4O6-MFI.arc]

!BIOSYM archive 2
PBC=ON
                      Energy         0          0.0375      -2332.091317        C1
!DATE
PBC   20.37460000   20.11910000   13.51960000   90.00000000   89.99990000   90.00000000
Sn      14.240136598   11.541586080    0.045129374 CORE    1 Sn Sn   0.0000    1
Sn      16.538352407   11.034072238   11.306162089 CORE    2 Sn Sn   0.0000    2
Sn      14.882819461   13.783753940   11.280720253 CORE    3 Sn Sn   0.0000    3
Sn      17.103801423   13.150775842    0.115211414 CORE    4 Sn Sn   0.0000    4
Si       6.258993445    6.043143502   11.442525548 CORE    5 Si Si   0.0000    5
Si       6.110039401   13.979928338   11.437791838 CORE    6 Si Si   0.0000    6
Si       6.090505273   10.904036999   11.342453548 CORE    7 Si Si   0.0000    7
Si       9.239237172   10.858847931   11.518380512 CORE    8 Si Si   0.0000    8
Si       6.416330754   18.608475221   11.572308787 CORE    9 Si Si   0.0000    9
Si       9.243162837   13.968448147   11.674380931 CORE   10 Si Si   0.0000   10
Si       9.474700060    5.998962461   11.547566113 CORE   11 Si Si   0.0000   11
Si       9.580141666   18.628368294   11.561814773 CORE   12 Si Si   0.0000   12
Si      17.870129131   16.836054464    0.030547014 CORE   13 Si Si   0.0000   13
Si      17.850900024   20.071557541   13.476648691 CORE   14 Si Si   0.0000   14
Si      18.169383521    7.506001155    0.390771336 CORE   15 Si Si   0.0000   15
Si      18.060258439    4.432826640    0.297097476 CORE   16 Si Si   0.0000   16
Si       2.432092243   16.766773572    0.004441465 CORE   17 Si Si   0.0000   17
Si       2.262879443    7.955181106    0.242191920 CORE   18 Si Si   0.0000   18
Si       2.428773110   19.908682980   13.405888795 CORE   19 Si Si   0.0000   19
Si       2.307521336    4.735510074    0.270070878 CORE   20 Si Si   0.0000   20
Si       5.243944702    8.548942652   13.149666054 CORE   21 Si Si   0.0000   21
Si       5.485512236   16.224469019   13.517683641 CORE   22 Si Si   0.0000   22
Si       5.296504738    3.831305116   13.434179660 CORE   23 Si Si   0.0000   23
Si       5.369964714    0.719101213   13.430821765 CORE   24 Si Si   0.0000   24
Si      10.109453216    3.819667017    0.128478984 CORE   25 Si Si   0.0000   25
Si      10.105198779    0.692510438    0.193889032 CORE   26 Si Si   0.0000   26
Si      10.187904417    8.481173569   13.351463809 CORE   27 Si Si   0.0000   27
Si      10.026598386   16.211299907    0.133835974 CORE   28 Si Si   0.0000   28
Si       0.037779813   15.963579678    1.813242399 CORE   29 Si Si   0.0000   29
Si       0.060794614    8.400832677    2.331808369 CORE   30 Si Si   0.0000   30
Si       0.098897181    0.627832070    1.733242483 CORE   31 Si Si   0.0000   31
Si       0.042015237    3.573342445    2.117250189 CORE   32 Si Si   0.0000   32
Si      15.522678735    0.725820970    1.922551414 CORE   33 Si Si   0.0000   33
Si      15.520598189    3.833030968    1.972854360 CORE   34 Si Si   0.0000   34
Si      15.512114270   16.230317679    2.063361705 CORE   35 Si Si   0.0000   35
Si      15.638096636    8.335667154    1.833728591 CORE   36 Si Si   0.0000   36
Si       7.603246440    4.771509894    1.841849656 CORE   37 Si Si   0.0000   37
Si      12.573815554    4.718740629    1.789716017 CORE   38 Si Si   0.0000   38
Si       7.582936840    7.954485940    1.607756172 CORE   39 Si Si   0.0000   39
Si      12.477100646   16.762726752    1.861558539 CORE   40 Si Si   0.0000   40
Si       7.577266535   19.967524119    1.957617583 CORE   41 Si Si   0.0000   41
Si      12.553741728   19.955060618    1.941128455 CORE   42 Si Si   0.0000   42
Si       7.592419681   16.788781941    2.077007932 CORE   43 Si Si   0.0000   43
Si      12.562621104    7.904665837    1.723530923 CORE   44 Si Si   0.0000   44
Si      19.840429516   18.374102969    3.653745009 CORE   45 Si Si   0.0000   45
Si      19.708250947    5.901178189    4.058950892 CORE   46 Si Si   0.0000   46
Si      16.655399549   18.641794895    3.796233122 CORE   47 Si Si   0.0000   47
Si      19.540340166   13.780964820    3.707587954 CORE   48 Si Si   0.0000   48
Si      19.393426841   10.708756042    4.162010193 CORE   49 Si Si   0.0000   49
Si      16.494796079    6.081244652    3.954372828 CORE   50 Si Si   0.0000   50
Si      16.403267509   13.841281008    3.885507337 CORE   51 Si Si   0.0000   51
Si      16.295894062   10.704134153    3.641650138 CORE   52 Si Si   0.0000   52
Si       8.448151164    3.952485641    4.745454514 CORE   53 Si Si   0.0000   53
Si      11.560024536    3.910892651    4.680422475 CORE   54 Si Si   0.0000   54
Si       8.431536139    0.822089552    4.796833633 CORE   55 Si Si   0.0000   55
Si      11.541024001   16.244395034    4.782892702 CORE   56 Si Si   0.0000   56
Si      11.538402960    0.817020519    4.779599789 CORE   57 Si Si   0.0000   57
Si      11.474106009    8.687475449    4.573245685 CORE   58 Si Si   0.0000   58
Si       8.272482611    8.634726902    4.526141302 CORE   59 Si Si   0.0000   59
Si       8.362884578   16.264208901    5.038600687 CORE   60 Si Si   0.0000   60
Si       0.077995894   17.973094647    6.693301525 CORE   61 Si Si   0.0000   61
Si       0.010818310   14.785459969    6.520675001 CORE   62 Si Si   0.0000   62
Si      20.255257171    6.738268111    7.010125726 CORE   63 Si Si   0.0000   63
Si      15.657095111   18.028527242    6.692247730 CORE   64 Si Si   0.0000   64
Si      20.054827951    9.900490443    7.091801143 CORE   65 Si Si   0.0000   65
Si      15.435118474    6.904301045    6.830312705 CORE   66 Si Si   0.0000   66
Si      15.403385790   14.835574154    6.728183616 CORE   67 Si Si   0.0000   67
Si      15.305598312   10.052500050    6.392749442 CORE   68 Si Si   0.0000   68
Si      12.374651879    6.266052561    6.541730930 CORE   69 Si Si   0.0000   69
Si      12.601692897   18.637365836    6.582857122 CORE   70 Si Si   0.0000   70
Si       7.615604016   10.729472061    6.710424677 CORE   71 Si Si   0.0000   71
Si      12.387803502   13.987013214    6.824250997 CORE   72 Si Si   0.0000   72
Si      12.343134424   10.850089722    6.634884790 CORE   73 Si Si   0.0000   73
Si       7.761640963   13.835223596    6.977041635 CORE   74 Si Si   0.0000   74
Si       7.645545328    6.266739000    6.580388714 CORE   75 Si Si   0.0000   75
Si       7.799715086   18.764479880    6.916794825 CORE   76 Si Si   0.0000   76
Si      17.991048828   18.622869140    8.706533844 CORE   77 Si Si   0.0000   77
Si      17.689678080    6.343182483    8.892456605 CORE   78 Si Si   0.0000   78
Si      17.934526999   14.107891176    8.360222333 CORE   79 Si Si   0.0000   79
Si      17.433374996   11.037372429    8.234344252 CORE   80 Si Si   0.0000   80
Si       2.229404361   13.939912022    8.568400263 CORE   81 Si Si   0.0000   81
Si       2.212669376   10.831947491    8.832182340 CORE   82 Si Si   0.0000   82
Si       2.311295987   18.711929125    8.649007943 CORE   83 Si Si   0.0000   83
Si       2.344523925    6.232768035    8.983963372 CORE   84 Si Si   0.0000   84
Si       5.311229883    6.806085781    8.541293360 CORE   85 Si Si   0.0000   85
Si       5.161809429    9.995575232    8.480810788 CORE   86 Si Si   0.0000   86
Si      10.049484399    9.930189197    8.648270096 CORE   87 Si Si   0.0000   87
Si       5.190409364   14.800994922    8.493076115 CORE   88 Si Si   0.0000   88
Si       5.331648177   17.990496870    8.677501095 CORE   89 Si Si   0.0000   89
Si      10.130484337   14.771597398    8.839745200 CORE   90 Si Si   0.0000   90
Si      10.087474929    6.769170386    8.611090760 CORE   91 Si Si   0.0000   91
Si      10.333899239   17.975225119    8.638811488 CORE   92 Si Si   0.0000   92
Si      18.635649458   16.224072024   10.646528681 CORE   93 Si Si   0.0000   93
Si      18.672002866    8.427117785   11.003064909 CORE   94 Si Si   0.0000   94
Si       1.436905016   16.263492424   10.599943705 CORE   95 Si Si   0.0000   95
Si      18.654799691    0.857850180   10.568852279 CORE   96 Si Si   0.0000   96
Si      18.633410549    3.996845339   10.706847304 CORE   97 Si Si   0.0000   97
Si       1.406997780    8.653913466   10.791824368 CORE   98 Si Si   0.0000   98
Si       1.445208887    0.804921459   10.579742936 CORE   99 Si Si   0.0000   99
Si       1.396702685    3.935305913   10.816999592 CORE  100 Si Si   0.0000  100
O        7.860730400    6.198259130   11.669923642 CORE  101 O  O    0.0000  101
O        7.699900913   14.307700114   11.281589986 CORE  102 O  O    0.0000  102
O        7.992574626   18.631776242   11.193059497 CORE  103 O  O    0.0000  103
O        7.660865385   10.466564133   11.425475349 CORE  104 O  O    0.0000  104
O       17.845396235   16.099798168   12.081578694 CORE  105 O  O    0.0000  105
O       17.882058013    0.468069345   11.942397916 CORE  106 O  O    0.0000  106
O       18.643009637    7.529318764   12.369449835 CORE  107 O  O    0.0000  107
O       18.104955042    4.278640551   12.213016002 CORE  108 O  O    0.0000  108
O        2.263945328   16.225795543   11.996119269 CORE  109 O  O    0.0000  109
O        1.653208940    8.571047011   12.387853836 CORE  110 O  O    0.0000  110
O        9.431731908   12.393338535   12.010301330 CORE  111 O  O    0.0000  111
O        2.267666311    0.242406174   11.858537440 CORE  112 O  O    0.0000  112
O        1.793501377    4.111084803   12.379946501 CORE  113 O  O    0.0000  113
O        5.890247279   12.428858884   11.864438097 CORE  114 O  O    0.0000  114
O        5.738654580    4.645252063   12.092045742 CORE  115 O  O    0.0000  115
O        5.977701731   20.068738869   12.130296150 CORE  116 O  O    0.0000  116
O        9.935114958    4.601707514   12.227562556 CORE  117 O  O    0.0000  117
O        5.489446568    7.281091811   12.162540641 CORE  118 O  O    0.0000  118
O       10.032087601   19.999638072   12.296036170 CORE  119 O  O    0.0000  119
O        6.128802924   17.473984655   12.698596021 CORE  120 O  O    0.0000  120
O        5.454289207   14.888381931   12.603019008 CORE  121 O  O    0.0000  121
O        5.200188174    9.916977979   12.269906265 CORE  122 O  O    0.0000  122
O        9.887604154   17.346505267   12.509164204 CORE  123 O  O    0.0000  123
O        9.969161632    9.904303757   12.602365699 CORE  124 O  O    0.0000  124
O       10.198143964    7.267744877   12.272495394 CORE  125 O  O    0.0000  125
O        9.677884590   14.758846988   13.018193627 CORE  126 O  O    0.0000  126
O        9.816794241    2.250128163   13.365450595 CORE  127 O  O    0.0000  127
O        2.084406113    6.341848917    0.242716254 CORE  128 O  O    0.0000  128
O        2.034553445   18.341907497    0.062514912 CORE  129 O  O    0.0000  129
O        5.130830582    2.269615473   13.020632333 CORE  130 O  O    0.0000  130
O       17.769565052   18.443068057   13.445662056 CORE  131 O  O    0.0000  131
O       18.255964903    5.950971107    0.853625815 CORE  132 O  O    0.0000  132
O       16.524287575    0.577256335    0.648992562 CORE  133 O  O    0.0000  133
O        3.966914069   16.545638368    0.476169561 CORE  134 O  O    0.0000  134
O        3.824244052    8.370871444    0.397663641 CORE  135 O  O    0.0000  135
O       19.242200196   16.422248759    0.781693117 CORE  136 O  O    0.0000  136
O       16.613289278    3.892183271    0.775764870 CORE  137 O  O    0.0000  137
O       16.576797233   16.243619068    0.825377429 CORE  138 O  O    0.0000  138
O       19.140703801    8.403339217    1.336541118 CORE  139 O  O    0.0000  139
O        3.881057307    4.397777056    0.488413716 CORE  140 O  O    0.0000  140
O        3.960442289    0.032598059    0.355772547 CORE  141 O  O    0.0000  141
O       16.626591517    8.015035058    0.577926825 CORE  142 O  O    0.0000  142
O       19.281665340    3.591771517    0.946718721 CORE  143 O  O    0.0000  143
O       19.167798217    0.428292594    0.779892280 CORE  144 O  O    0.0000  144
O        1.456908046   15.962279241    1.029223758 CORE  145 O  O    0.0000  145
O        1.426860426    0.668327694    0.803472559 CORE  146 O  O    0.0000  146
O        1.439952478    8.582425688    1.495855561 CORE  147 O  O    0.0000  147
O       11.630052039    4.032494377    0.665183907 CORE  148 O  O    0.0000  148
O        1.457171159    4.096580806    1.503116393 CORE  149 O  O    0.0000  149
O       11.562337378   16.157827640    0.663953596 CORE  150 O  O    0.0000  150
O       11.589566703    0.515190618    0.830865617 CORE  151 O  O    0.0000  151
O       11.638772025    8.571307346    0.564864308 CORE  152 O  O    0.0000  152
O        8.991928835    0.046390771    1.186832237 CORE  153 O  O    0.0000  153
O        9.054489988    4.467327277    1.182083757 CORE  154 O  O    0.0000  154
O        7.615487894    4.351009992    3.405563554 CORE  155 O  O    0.0000  155
O        9.041881326    8.233967132    0.951239074 CORE  156 O  O    0.0000  156
O        6.415272805   15.967349409    1.306074590 CORE  157 O  O    0.0000  157
O       14.133019525    4.458724935    1.395812453 CORE  158 O  O    0.0000  158
O        6.421439123    3.958473467    1.079567883 CORE  159 O  O    0.0000  159
O        9.044266498   16.506432013    1.392494061 CORE  160 O  O    0.0000  160
O       14.020217257   16.423241018    1.471553211 CORE  161 O  O    0.0000  161
O       14.098250055    0.076799739    1.485551129 CORE  162 O  O    0.0000  162
O        6.389400441    0.617073717    1.164796050 CORE  163 O  O    0.0000  163
O       14.112334426    8.185738737    1.292654468 CORE  164 O  O    0.0000  164
O        7.291532384    6.360788114    1.685220367 CORE  165 O  O    0.0000  165
O        7.259039119   18.374463383    2.023001148 CORE  166 O  O    0.0000  166
O       15.333514494    2.271795594    2.383090211 CORE  167 O  O    0.0000  167
O       12.241617355   18.359489669    1.995309331 CORE  168 O  O    0.0000  168
O        0.098403235    2.014656564    2.580344553 CORE  169 O  O    0.0000  169
O       12.267735756    6.316952273    1.824548026 CORE  170 O  O    0.0000  170
O       20.130961150   14.451228072    2.347617794 CORE  171 O  O    0.0000  171
O       20.304325704    9.651994283    3.351340003 CORE  172 O  O    0.0000  172
O        0.037591886   16.946020365    3.115164507 CORE  173 O  O    0.0000  173
O       15.628026355   14.795858408    2.825535670 CORE  174 O  O    0.0000  174
O        0.121567538    7.013621280    3.172526961 CORE  175 O  O    0.0000  175
O       15.850578941    9.886293109    2.310040506 CORE  176 O  O    0.0000  176
O       15.819412207   17.420618083    3.122716012 CORE  177 O  O    0.0000  177
O       15.910847859    7.336360104    3.086423420 CORE  178 O  O    0.0000  178
O        0.186285059   19.544138807    2.807894102 CORE  179 O  O    0.0000  179
O       16.152743200   20.059616370    3.201826368 CORE  180 O  O    0.0000  180
O       20.013552348    4.433348051    3.432987244 CORE  181 O  O    0.0000  181
O       16.029034191    4.675509841    3.276383978 CORE  182 O  O    0.0000  182
O       16.212848022   12.311714558    3.327426313 CORE  183 O  O    0.0000  183
O       12.323872296    4.101463733    3.263325553 CORE  184 O  O    0.0000  184
O       12.082480261   16.040848182    3.266599578 CORE  185 O  O    0.0000  185
O       12.361541774    0.460070811    3.425337322 CORE  186 O  O    0.0000  186
O       19.619938743   12.176877060    3.506211545 CORE  187 O  O    0.0000  187
O       12.273389831    8.608669884    3.160459740 CORE  188 O  O    0.0000  188
O        9.984671646    0.324094175    4.671735169 CORE  189 O  O    0.0000  189
O        7.538252696    8.617219519    3.084287427 CORE  190 O  O    0.0000  190
O        7.601576652    0.433428405    3.461826191 CORE  191 O  O    0.0000  191
O        7.609612755   16.252636827    3.605190649 CORE  192 O  O    0.0000  192
O       17.982179892   14.238471120    3.919028692 CORE  193 O  O    0.0000  193
O       17.814519364   10.294984905    4.059945183 CORE  194 O  O    0.0000  194
O       18.226835487   18.424944325    3.447874610 CORE  195 O  O    0.0000  195
O       18.110170153    6.198008103    4.023534246 CORE  196 O  O    0.0000  196
O        9.948645146   16.540015718    4.805144883 CORE  197 O  O    0.0000  197
O        9.881010509    8.615320371    4.300415170 CORE  198 O  O    0.0000  198
O       10.010636052    4.425821130    4.623157029 CORE  199 O  O    0.0000  199
O       10.001360778    2.275041429    2.898741276 CORE  200 O  O    0.0000  200
O       20.196297925   18.575385522    5.215655624 CORE  201 O  O    0.0000  201
O        0.041722181   14.258827474    4.987327275 CORE  202 O  O    0.0000  202
O       20.253172424    5.947793666    5.588552981 CORE  203 O  O    0.0000  203
O       19.840810761   10.752552718    5.718900400 CORE  204 O  O    0.0000  204
O        8.275022412    2.393180933    5.147870661 CORE  205 O  O    0.0000  205
O       16.404843266   18.663856143    5.395267041 CORE  206 O  O    0.0000  206
O       15.903304533    6.161552417    5.459052548 CORE  207 O  O    0.0000  207
O       15.773654515   14.004786121    5.372889668 CORE  208 O  O    0.0000  208
O       15.214431314   10.300880551    4.782654977 CORE  209 O  O    0.0000  209
O       11.692852819    2.377202038    5.197962491 CORE  210 O  O    0.0000  210
O        7.824755608    9.995780958    5.282663257 CORE  211 O  O    0.0000  211
O       11.823044181   14.868346865    5.590218356 CORE  212 O  O    0.0000  212
O       11.846610964   10.107153461    5.275756032 CORE  213 O  O    0.0000  213
O        8.122969226   14.822706303    5.743506166 CORE  214 O  O    0.0000  214
O       12.340430469   17.488134273    5.453716077 CORE  215 O  O    0.0000  215
O       11.911091743    7.462714243    5.538490721 CORE  216 O  O    0.0000  216
O        7.752443222   17.444039810    5.965725364 CORE  217 O  O    0.0000  217
O       12.343963057    4.842405820    5.770014075 CORE  218 O  O    0.0000  218
O        7.814041205    7.331451987    5.368200709 CORE  219 O  O    0.0000  219
O       12.194257426   20.094005081    6.014991869 CORE  220 O  O    0.0000  220
O        7.803290670    4.766862244    6.000854696 CORE  221 O  O    0.0000  221
O        7.779848368    0.007002502    6.047818175 CORE  222 O  O    0.0000  222
O        7.886164053   12.307467888    6.455684445 CORE  223 O  O    0.0000  223
O       15.699933512    8.509381240    6.700807391 CORE  224 O  O    0.0000  224
O       15.524636920   16.424412255    6.439848701 CORE  225 O  O    0.0000  225
O       12.342201614   12.444116017    6.345379835 CORE  226 O  O    0.0000  226
O        0.303939141   16.372175044    6.597860329 CORE  227 O  O    0.0000  227
O       20.320105406    8.341151116    6.729485681 CORE  228 O  O    0.0000  228
O        1.150745980   13.990343851    7.351504337 CORE  229 O  O    0.0000  229
O       14.187936253   18.660370711    6.938792324 CORE  230 O  O    0.0000  230
O        0.977698769   10.518625347    7.831240614 CORE  231 O  O    0.0000  231
O       13.869422114    6.581344235    7.086216369 CORE  232 O  O    0.0000  232
O       19.190108994   18.337260634    7.648771094 CORE  233 O  O    0.0000  233
O       18.893485604    6.384798454    7.805717966 CORE  234 O  O    0.0000  234
O       13.905922233   14.437811801    7.203235268 CORE  235 O  O    0.0000  235
O        1.439909463   18.612172809    7.284535518 CORE  236 O  O    0.0000  236
O       13.851688856   10.381446812    7.043614073 CORE  237 O  O    0.0000  237
O        1.175904379    6.257850448    7.860335299 CORE  238 O  O    0.0000  238
O       18.894276999   14.541050076    7.125599648 CORE  239 O  O    0.0000  239
O       18.707649144   10.033615115    8.007478061 CORE  240 O  O    0.0000  240
O       16.555620992   18.374348859    7.996897466 CORE  241 O  O    0.0000  241
O        6.167487723    6.409552290    7.227969332 CORE  242 O  O    0.0000  242
O        6.094060035   10.466167878    7.231964035 CORE  243 O  O    0.0000  243
O       16.268953017    6.353237427    8.107085977 CORE  244 O  O    0.0000  244
O       16.388898306   14.449774036    7.967757853 CORE  245 O  O    0.0000  245
O        6.243981580   14.064913078    7.505642177 CORE  246 O  O    0.0000  246
O       16.500774813   11.059162642    6.883285418 CORE  247 O  O    0.0000  247
O        6.466767001   18.776052209    7.840519146 CORE  248 O  O    0.0000  248
O        8.675789512   10.143279307    7.802195352 CORE  249 O  O    0.0000  249
O        8.812944716   14.060536477    8.204339223 CORE  250 O  O    0.0000  250
O       11.388609539    6.208396290    7.828999588 CORE  251 O  O    0.0000  251
O        9.136529884   18.736471837    7.849205779 CORE  252 O  O    0.0000  252
O        3.786108009    6.328944026    8.248409475 CORE  253 O  O    0.0000  253
O        3.681614293   14.422397701    8.011752969 CORE  254 O  O    0.0000  254
O       11.338113499   10.520580820    7.862465773 CORE  255 O  O    0.0000  255
O       11.491197872   14.192433844    8.164538618 CORE  256 O  O    0.0000  256
O       11.767294203   18.285247689    7.936175966 CORE  257 O  O    0.0000  257
O        3.869421676   18.544267218    8.246852490 CORE  258 O  O    0.0000  258
O        8.748270166    6.571178813    7.726985064 CORE  259 O  O    0.0000  259
O        3.600162198   10.316224317    8.136431122 CORE  260 O  O    0.0000  260
O       10.266923929    8.352218570    8.941898280 CORE  261 O  O    0.0000  261
O       10.033060611   16.372552581    8.595120264 CORE  262 O  O    0.0000  262
O        5.372407352    8.415420068    8.784612568 CORE  263 O  O    0.0000  263
O        2.302591313   12.423737540    9.132418364 CORE  264 O  O    0.0000  264
O       18.080361432   12.506510465    8.569196066 CORE  265 O  O    0.0000  265
O        5.428132990   16.398822527    8.379194111 CORE  266 O  O    0.0000  266
O       18.061176568    0.019134251    9.299536644 CORE  267 O  O    0.0000  267
O       17.780769895    4.935138450    9.702402012 CORE  268 O  O    0.0000  268
O       18.110552864   17.590249961    9.956363809 CORE  269 O  O    0.0000  269
O       17.763543271    7.624093890    9.903677235 CORE  270 O  O    0.0000  270
O        2.045805586    0.068440232    9.268385036 CORE  271 O  O    0.0000  271
O        2.307482508    4.853380974    9.842530273 CORE  272 O  O    0.0000  272
O        1.860638465   17.564563561    9.722693583 CORE  273 O  O    0.0000  273
O        2.222020116    7.478693894   10.023257083 CORE  274 O  O    0.0000  274
O       18.337444134   14.935938733    9.702164008 CORE  275 O  O    0.0000  275
O       18.185819580    9.918930598   11.389479452 CORE  276 O  O    0.0000  276
O        1.745815753   14.900959981    9.785267191 CORE  277 O  O    0.0000  277
O        1.961678145   10.092032228   10.263686197 CORE  278 O  O    0.0000  278
O        1.655181339    2.394856029   10.390333973 CORE  279 O  O    0.0000  279
O        5.914996354    6.055140757    9.856282105 CORE  280 O  O    0.0000  280
O        5.379493643   14.301156846   10.027359136 CORE  281 O  O    0.0000  281
O        5.598038405   10.843301796    9.798378019 CORE  282 O  O    0.0000  282
O        5.533112090   18.251649621   10.265978970 CORE  283 O  O    0.0000  283
O        9.941101844   10.718791025   10.061485476 CORE  284 O  O    0.0000  284
O       18.424984882    2.438654050   10.280835013 CORE  285 O  O    0.0000  285
O       10.194434792   14.426237753   10.429865207 CORE  286 O  O    0.0000  286
O       10.420709371   18.486025567   10.177491563 CORE  287 O  O    0.0000  287
O        9.940865612    5.944987309    9.997369708 CORE  288 O  O    0.0000  288
O       20.216154197    4.369212436   10.605959579 CORE  289 O  O    0.0000  289
O       20.231562124    0.482080949   10.758823301 CORE  290 O  O    0.0000  290
O       20.224461216   16.333495798   10.949283604 CORE  291 O  O    0.0000  291
O       20.204586344    8.474324569   10.441909260 CORE  292 O  O    0.0000  292
O       16.348649697   11.110895649   13.374977239 CORE  293 O  O    0.0000  293
O        6.428078064    8.673245862    0.727490347 CORE  294 O  O    0.0000  294
O       14.508979930   11.622720273   11.420510756 CORE  295 O  O    0.0000  295
O       16.391242448   10.584295203    9.384742840 CORE  296 O  O    0.0000  296
O       14.994241365   13.560113094   13.417932336 CORE  297 O  O    0.0000  297
O       16.939234719   13.044493488   11.461194325 CORE  298 O  O    0.0000  298
end
end
