# Supplementary material for: Zeolite-confined subnanometric PtSn mimicking mortise-and-tenon joinery for catalytic propane dehydrogenation
Source: Nat Commun. 2022 May 17;13:2716. doi: 10.1038/s41467-022-30522-1 (PMC9114386; doi:10.1038/s41467-022-30522-1)
Supplement: Supplementary file 8 — Source Data [file 41467_2022_30522_MOESM8_ESM.zip › allstructures/Pt0Sn4O7-MFI.arc]

!BIOSYM archive 2
PBC=ON
                      Energy         0          0.0456      -2340.324936        C1
!DATE
PBC   20.37460000   20.11910000   13.51960000   90.00000000   89.99990000   90.00000000
Sn       6.145766150    7.520290967   12.633265902 CORE    1 Sn Sn   0.0000    1
Sn       4.729944921    4.899671304    0.603494490 CORE    2 Sn Sn   0.0000    2
Sn       7.717910843    4.687696269   12.702897216 CORE    3 Sn Sn   0.0000    3
Sn       7.090233334    6.268539132    1.963334586 CORE    4 Sn Sn   0.0000    4
Si      19.480968771   19.975409278   12.499773100 CORE    5 Si Si   0.0000    5
Si      19.023944718    7.867149027   12.476176429 CORE    6 Si Si   0.0000    6
Si      19.326165902    4.757347354   12.569430666 CORE    7 Si Si   0.0000    7
Si       1.965800885    5.127901678   12.501439674 CORE    8 Si Si   0.0000    8
Si      19.188117296   12.417415841   12.463668171 CORE    9 Si Si   0.0000    9
Si       1.698075855    8.184375844   12.362080172 CORE   10 Si Si   0.0000   10
Si       2.259851080   19.687002577   12.711960485 CORE   11 Si Si   0.0000   11
Si       2.030849745   12.436629695   12.425091345 CORE   12 Si Si   0.0000   12
Si      10.463244852   10.570123893    1.136880938 CORE   13 Si Si   0.0000   13
Si      10.503509104   13.768002240    0.883369147 CORE   14 Si Si   0.0000   14
Si      10.575025434    1.679272749    0.785642435 CORE   15 Si Si   0.0000   15
Si      10.538210439   18.631623237    0.954656706 CORE   16 Si Si   0.0000   16
Si      15.321797781   10.659476558    1.087419339 CORE   17 Si Si   0.0000   17
Si      15.429468265    1.680649981    1.037199359 CORE   18 Si Si   0.0000   18
Si      15.305060960   13.839162627    1.153189541 CORE   19 Si Si   0.0000   19
Si      15.444942307   18.598362052    0.929169532 CORE   20 Si Si   0.0000   20
Si      18.453103758    2.312592365    0.721876189 CORE   21 Si Si   0.0000   21
Si      18.305090247   10.041724093    0.932153768 CORE   22 Si Si   0.0000   22
Si      18.409583234   17.791944598    0.910815418 CORE   23 Si Si   0.0000   23
Si      18.294673964   14.639522159    0.827158387 CORE   24 Si Si   0.0000   24
Si       2.917157017   17.569127317    1.272984895 CORE   25 Si Si   0.0000   25
Si       2.914406387   14.372360925    1.021037636 CORE   26 Si Si   0.0000   26
Si       3.330523865    1.876147383    1.051724440 CORE   27 Si Si   0.0000   27
Si       2.651515244   10.037056995    1.007325537 CORE   28 Si Si   0.0000   28
Si      12.980000683    9.876726309    2.921806049 CORE   29 Si Si   0.0000   29
Si      12.980739709    2.245579607    2.822823284 CORE   30 Si Si   0.0000   30
Si      12.826923797   14.778149864    2.764231576 CORE   31 Si Si   0.0000   31
Si      13.034328614   17.855317679    2.814469694 CORE   32 Si Si   0.0000   32
Si       8.267109015   14.503921170    2.952616970 CORE   33 Si Si   0.0000   33
Si       8.341051401   17.590365611    2.993779233 CORE   34 Si Si   0.0000   34
Si       8.094751097    9.886210449    3.141678702 CORE   35 Si Si   0.0000   35
Si       8.417466387    2.148638782    2.877521321 CORE   36 Si Si   0.0000   36
Si       0.404536057   18.619437242    2.879389028 CORE   37 Si Si   0.0000   37
Si       5.379862465   18.319935029    3.093404924 CORE   38 Si Si   0.0000   38
Si       0.586664159    1.730156223    2.555738682 CORE   39 Si Si   0.0000   39
Si       5.086767614   10.464330414    2.935916322 CORE   40 Si Si   0.0000   40
Si       0.296421699   13.676709834    2.752431151 CORE   41 Si Si   0.0000   41
Si       5.204236043   13.633569846    2.894972810 CORE   42 Si Si   0.0000   42
Si       0.183253705   10.495725403    2.947631516 CORE   43 Si Si   0.0000   43
Si       5.516508481    1.280849349    3.243107203 CORE   44 Si Si   0.0000   44
Si      12.276565038   12.359319863    4.712382188 CORE   45 Si Si   0.0000   45
Si      12.479881000   19.994194546    4.934140888 CORE   46 Si Si   0.0000   46
Si       9.120752853   12.216459722    4.976449096 CORE   47 Si Si   0.0000   47
Si      12.192471142    7.608795591    4.943556587 CORE   48 Si Si   0.0000   48
Si      12.254266883    4.471129863    4.755800413 CORE   49 Si Si   0.0000   49
Si       9.307295166   19.912092493    4.848149412 CORE   50 Si Si   0.0000   50
Si       9.061666089    7.529331026    4.939439164 CORE   51 Si Si   0.0000   51
Si       9.131778673    4.397857930    4.928996661 CORE   52 Si Si   0.0000   52
Si       1.026705698   17.765680194    5.791158225 CORE   53 Si Si   0.0000   53
Si       4.136098692   17.531413837    5.834582024 CORE   54 Si Si   0.0000   54
Si       0.919213826   14.616006258    5.669472614 CORE   55 Si Si   0.0000   55
Si       3.997563831    9.760819644    5.804567456 CORE   56 Si Si   0.0000   56
Si       4.015926392   14.505781560    5.653380611 CORE   57 Si Si   0.0000   57
Si       4.412734866    2.267673258    5.907294549 CORE   58 Si Si   0.0000   58
Si       1.241779600    2.315490246    5.572065685 CORE   59 Si Si   0.0000   59
Si       0.804157817    9.879277048    5.935160618 CORE   60 Si Si   0.0000   60
Si      12.940341705   11.775572131    7.677239814 CORE   61 Si Si   0.0000   61
Si      12.876328720    8.598644539    7.800129527 CORE   62 Si Si   0.0000   62
Si      13.156781219    0.560334261    7.889370952 CORE   63 Si Si   0.0000   63
Si       8.087309361   11.646262557    7.844177374 CORE   64 Si Si   0.0000   64
Si      13.134194932    3.738120028    7.607504680 CORE   65 Si Si   0.0000   65
Si       8.135799608    0.474212624    7.741692480 CORE   66 Si Si   0.0000   66
Si       7.907392642    8.454278254    7.756059914 CORE   67 Si Si   0.0000   67
Si       8.135915558    3.688219641    7.881176182 CORE   68 Si Si   0.0000   68
Si       5.120211865   19.832166682    7.753685133 CORE   69 Si Si   0.0000   69
Si       5.078685120   12.257667704    7.501407799 CORE   70 Si Si   0.0000   70
Si       0.546802791    4.384907533    7.804285800 CORE   71 Si Si   0.0000   71
Si       4.860547870    7.639973419    7.857049420 CORE   72 Si Si   0.0000   72
Si       5.167602211    4.501788007    8.008304003 CORE   73 Si Si   0.0000   73
Si       0.259416184    7.510140429    7.890141116 CORE   74 Si Si   0.0000   74
Si       0.486576889   20.099190575    7.614539580 CORE   75 Si Si   0.0000   75
Si       0.087482828   12.465572525    7.688714077 CORE   76 Si Si   0.0000   76
Si      10.507336004   12.234639669    9.655116803 CORE   77 Si Si   0.0000   77
Si      10.609764048   19.956589949    9.592617175 CORE   78 Si Si   0.0000   78
Si      10.371791741    7.788474858    9.555390108 CORE   79 Si Si   0.0000   79
Si      10.767212980    4.694151192    9.399917155 CORE   80 Si Si   0.0000   80
Si      15.206190346    7.623512412    9.762791835 CORE   81 Si Si   0.0000   81
Si      15.430413168    4.505691527    9.595949578 CORE   82 Si Si   0.0000   82
Si      15.119084949   12.226529180    9.775600109 CORE   83 Si Si   0.0000   83
Si      15.537573998   19.986955729    9.848477134 CORE   84 Si Si   0.0000   84
Si      18.551274718    0.565373057    9.631725978 CORE   85 Si Si   0.0000   85
Si      18.460347537    3.734941659    9.669030530 CORE   86 Si Si   0.0000   86
Si       2.893992517    3.531818818    9.896195450 CORE   87 Si Si   0.0000   87
Si      18.146082464    8.420462179    9.464691638 CORE   88 Si Si   0.0000   88
Si      18.162206075   11.581624769    9.543265446 CORE   89 Si Si   0.0000   89
Si       2.573916971    8.845706873    9.575593166 CORE   90 Si Si   0.0000   90
Si       2.881283380    0.334701452    9.764123099 CORE   91 Si Si   0.0000   91
Si       2.650758524   11.933932266    9.361951773 CORE   92 Si Si   0.0000   92
Si      11.123253696    9.857888044   11.726411488 CORE   93 Si Si   0.0000   93
Si      11.358571568    2.328162566   11.370136323 CORE   94 Si Si   0.0000   94
Si      14.305023195    9.800877984   11.717906500 CORE   95 Si Si   0.0000   95
Si      11.239403105   14.557248526   11.484415772 CORE   96 Si Si   0.0000   96
Si      11.328330942   17.674276638   11.601107690 CORE   97 Si Si   0.0000   97
Si      14.532311946    2.227491799   11.643305329 CORE   98 Si Si   0.0000   98
Si      14.377972774   14.549936798   11.695630892 CORE   99 Si Si   0.0000   99
Si      14.473541181   17.650319061   11.561133526 CORE  100 Si Si   0.0000  100
O        0.679651530   20.048036197   12.879890656 CORE  101 O  O    0.0000  101
O        0.118913290    8.595996924   12.462887986 CORE  102 O  O    0.0000  102
O        0.417600430   12.541605051   12.265068860 CORE  103 O  O    0.0000  103
O        0.521979034    4.421885104   12.808932940 CORE  104 O  O    0.0000  104
O       10.356279791    9.987289761   13.149734094 CORE  105 O  O    0.0000  105
O       10.410052590   14.168415450   12.833151934 CORE  106 O  O    0.0000  106
O       10.683500162    2.384232732   12.845850700 CORE  107 O  O    0.0000  107
O       10.688576107   17.816148518   13.084610834 CORE  108 O  O    0.0000  108
O       15.098099251   10.184537631   13.071548682 CORE  109 O  O    0.0000  109
O       14.933969612    2.442296159   13.200023627 CORE  110 O  O    0.0000  110
O        1.717544902    6.634088356   11.900429780 CORE  111 O  O    0.0000  111
O       14.942742362   14.428992279   13.206375697 CORE  112 O  O    0.0000  112
O       15.199245781   17.939191820   12.983201533 CORE  113 O  O    0.0000  113
O       19.044384867    6.316578037   12.958522208 CORE  114 O  O    0.0000  114
O       18.835658963   18.604958996   13.088648976 CORE  115 O  O    0.0000  115
O       18.562978988   13.842709340   12.946956910 CORE  116 O  O    0.0000  116
O        2.573264480   18.218859363   13.344915947 CORE  117 O  O    0.0000  117
O       18.730127020    1.157291603   13.122861325 CORE  118 O  O    0.0000  118
O        2.621197819   13.833895575   13.029690073 CORE  119 O  O    0.0000  119
O       18.867570848   11.296468755    0.068746374 CORE  120 O  O    0.0000  120
O       18.121864173    8.714149839    0.010853677 CORE  121 O  O    0.0000  121
O       18.443331230    3.778529228    0.004369880 CORE  122 O  O    0.0000  122
O        2.416356082   11.230049514   13.444940510 CORE  123 O  O    0.0000  123
O        4.172323398    3.003747900    0.284505478 CORE  124 O  O    0.0000  124
O        3.148885781    0.646642341   13.514942398 CORE  125 O  O    0.0000  125
O        2.452555706    8.606768162    0.233452266 CORE  126 O  O    0.0000  126
O        3.020873423   15.977306451    1.030421663 CORE  127 O  O    0.0000  127
O       15.215417241    0.081564427    0.837379957 CORE  128 O  O    0.0000  128
O       14.998527954   12.245397019    1.196281376 CORE  129 O  O    0.0000  129
O       18.315832869   16.224826075    0.507432327 CORE  130 O  O    0.0000  130
O       10.717260869   12.169624563    1.083842591 CORE  131 O  O    0.0000  131
O       10.313045119    0.085764478    0.617780144 CORE  132 O  O    0.0000  132
O        9.108264314   14.186757087    1.596317978 CORE  133 O  O    0.0000  133
O       16.849623671   10.399291338    1.553936536 CORE  134 O  O    0.0000  134
O       16.973978835    2.059061112    1.365333552 CORE  135 O  O    0.0000  135
O       11.688740402    9.873425811    1.933700450 CORE  136 O  O    0.0000  136
O        9.262099521   18.012043498    1.728533234 CORE  137 O  O    0.0000  137
O        9.068845653   10.220541758    1.895096143 CORE  138 O  O    0.0000  138
O       11.956613251    1.936465790    1.598898640 CORE  139 O  O    0.0000  139
O       16.953603134   18.292018186    1.432239268 CORE  140 O  O    0.0000  140
O       16.864085821   14.177549565    1.472158516 CORE  141 O  O    0.0000  141
O        9.294701215    2.373975808    1.519530498 CORE  142 O  O    0.0000  142
O       11.868925436   18.487878616    1.871677518 CORE  143 O  O    0.0000  143
O       11.791215731   14.527007091    1.527904302 CORE  144 O  O    0.0000  144
O       14.344696911    9.804042510    2.057307809 CORE  145 O  O    0.0000  145
O       14.359676557   14.528603536    2.282586496 CORE  146 O  O    0.0000  146
O       14.510884936    2.160641526    2.291305229 CORE  147 O  O    0.0000  147
O        4.304669250   18.174322927    1.882069673 CORE  148 O  O    0.0000  148
O       14.437162039   17.922553369    2.007939449 CORE  149 O  O    0.0000  149
O        4.151643145   10.169146322    1.638396027 CORE  150 O  O    0.0000  150
O        4.347755629   13.785264326    1.524623692 CORE  151 O  O    0.0000  151
O        4.192098012    1.379134475    2.343369468 CORE  152 O  O    0.0000  152
O        1.731487142   13.837805661    2.006621520 CORE  153 O  O    0.0000  153
O        1.727647640   17.847139406    2.341693672 CORE  154 O  O    0.0000  154
O       19.563694062    2.250440653    1.900044263 CORE  155 O  O    0.0000  155
O        1.839694326    2.248989436    1.649963384 CORE  156 O  O    0.0000  156
O       19.341730394    9.771531191    2.149549093 CORE  157 O  O    0.0000  157
O        6.793458691   17.749352782    2.534699917 CORE  158 O  O    0.0000  158
O       19.465834357   18.055429726    2.110330720 CORE  159 O  O    0.0000  159
O        1.606510307   10.149328503    2.243894864 CORE  160 O  O    0.0000  160
O        6.572694618    9.877632072    2.580881959 CORE  161 O  O    0.0000  161
O        6.701148639   14.212467298    2.644614258 CORE  162 O  O    0.0000  162
O       19.476265101   14.321180246    1.882754712 CORE  163 O  O    0.0000  163
O        6.896901178    1.737658579    2.500836516 CORE  164 O  O    0.0000  164
O        0.573613206    0.096327223    2.640685047 CORE  165 O  O    0.0000  165
O       20.353964841   12.106000882    2.987095928 CORE  166 O  O    0.0000  166
O        8.566284935   16.033589764    3.400643705 CORE  167 O  O    0.0000  167
O        5.243412069   12.050066152    3.274956405 CORE  168 O  O    0.0000  168
O       12.685176312   16.324712731    3.233022329 CORE  169 O  O    0.0000  169
O        5.641072684   19.826221193    3.628961581 CORE  170 O  O    0.0000  170
O       12.903377150    8.545734553    3.839303859 CORE  171 O  O    0.0000  171
O       12.733520283    3.752481507    3.385102482 CORE  172 O  O    0.0000  172
O       13.032275656   11.222977204    3.832543129 CORE  173 O  O    0.0000  173
O        8.368036583    8.362318946    3.706060508 CORE  174 O  O    0.0000  174
O       12.716369280    1.211174390    4.043092294 CORE  175 O  O    0.0000  175
O        8.455228725    3.532575627    3.740099369 CORE  176 O  O    0.0000  176
O        8.296446683   10.945481384    4.356745413 CORE  177 O  O    0.0000  177
O        9.146547368    0.958491387    3.724613135 CORE  178 O  O    0.0000  178
O       12.438353405   13.817135049    4.016983557 CORE  179 O  O    0.0000  179
O        8.756944478   13.577020847    4.189765974 CORE  180 O  O    0.0000  180
O       13.137177294   18.713113038    4.187367653 CORE  181 O  O    0.0000  181
O        8.719886151   18.501066065    4.290259941 CORE  182 O  O    0.0000  182
O        8.954388802    5.966914040    4.487309119 CORE  183 O  O    0.0000  183
O        4.902694709   17.495445505    4.405063264 CORE  184 O  O    0.0000  184
O        4.525345328    9.724183865    4.268470017 CORE  185 O  O    0.0000  185
O        4.490694064   14.476884068    4.093344737 CORE  186 O  O    0.0000  186
O       12.350471714    6.066056624    4.488682074 CORE  187 O  O    0.0000  187
O        5.383764888    2.141052878    4.614889826 CORE  188 O  O    0.0000  188
O        0.239004855   18.256490124    4.455336724 CORE  189 O  O    0.0000  189
O        0.639065363    2.333540444    4.067862810 CORE  190 O  O    0.0000  190
O        0.339594638   14.464844766    4.164188533 CORE  191 O  O    0.0000  191
O        0.147147416    9.926365897    4.458533101 CORE  192 O  O    0.0000  192
O       10.607779873    7.999250158    5.085745550 CORE  193 O  O    0.0000  193
O       10.711647598    4.048808207    5.095022391 CORE  194 O  O    0.0000  194
O       10.709370809   11.922960097    4.818980438 CORE  195 O  O    0.0000  195
O       10.888659620   19.757997718    5.190769083 CORE  196 O  O    0.0000  196
O        2.412063680   10.070754023    5.809757867 CORE  197 O  O    0.0000  197
O        2.861192548    2.334002662    5.463655869 CORE  198 O  O    0.0000  198
O        2.620025275   18.093743109    5.626278430 CORE  199 O  O    0.0000  199
O        2.452544101   14.040068393    5.735444806 CORE  200 O  O    0.0000  200
O       12.930056592   12.428226771    6.192983630 CORE  201 O  O    0.0000  201
O       12.906537074    7.821772021    6.379293001 CORE  202 O  O    0.0000  202
O       13.234096262    0.041575321    6.358028064 CORE  203 O  O    0.0000  203
O       13.195303433    4.013021026    6.004401535 CORE  204 O  O    0.0000  204
O        0.828787497   16.179945887    6.080022880 CORE  205 O  O    0.0000  205
O        8.713079055   12.388340397    6.534886597 CORE  206 O  O    0.0000  206
O        8.483518005    0.207397455    6.178109961 CORE  207 O  O    0.0000  207
O        8.267500714    7.737165763    6.333520774 CORE  208 O  O    0.0000  208
O        8.395279843    4.121566718    6.336852898 CORE  209 O  O    0.0000  209
O        4.131752573   15.980647906    6.325751129 CORE  210 O  O    0.0000  210
O        0.716089168    3.628045190    6.377671904 CORE  211 O  O    0.0000  211
O        4.304157382    8.312910779    6.482080902 CORE  212 O  O    0.0000  212
O        4.819946191    3.619702915    6.696270534 CORE  213 O  O    0.0000  213
O        0.424372982    8.433160441    6.566002239 CORE  214 O  O    0.0000  214
O        4.783736799   10.892163607    6.668126827 CORE  215 O  O    0.0000  215
O        4.634086302    0.971301445    6.856858014 CORE  216 O  O    0.0000  216
O        0.208544622   11.076639939    6.854337118 CORE  217 O  O    0.0000  217
O        4.887877709   18.435655629    6.950457123 CORE  218 O  O    0.0000  218
O        0.762003102    0.970442589    6.355918871 CORE  219 O  O    0.0000  219
O        4.990054576   13.511455881    6.479715725 CORE  220 O  O    0.0000  220
O        0.419084279   18.568006461    7.066066549 CORE  221 O  O    0.0000  221
O        0.013663556   13.742115471    6.690728596 CORE  222 O  O    0.0000  222
O        0.638767876    5.982145486    7.515772363 CORE  223 O  O    0.0000  223
O        8.068118877    2.076180253    8.005635748 CORE  224 O  O    0.0000  224
O        8.103088620   10.047094030    7.567029444 CORE  225 O  O    0.0000  225
O        4.810913688    6.041926404    7.658719258 CORE  226 O  O    0.0000  226
O       13.199608281   10.171401017    7.575779546 CORE  227 O  O    0.0000  227
O       12.865311441    2.165245932    7.927141003 CORE  228 O  O    0.0000  228
O       13.989205559    7.910769560    8.736834726 CORE  229 O  O    0.0000  229
O        6.578035101   12.170674899    8.123511798 CORE  230 O  O    0.0000  230
O       14.535409545    4.224159498    8.262714222 CORE  231 O  O    0.0000  231
O        6.703390312   19.933643201    8.113470912 CORE  232 O  O    0.0000  232
O       11.502937503   12.043542244    8.386833159 CORE  233 O  O    0.0000  233
O       11.950663604   19.913678591    8.668732097 CORE  234 O  O    0.0000  234
O        6.383586171    8.116304584    8.176414017 CORE  235 O  O    0.0000  235
O       14.140525729   12.492243828    8.504004983 CORE  236 O  O    0.0000  236
O        6.749508475    4.361734572    8.382508923 CORE  237 O  O    0.0000  237
O       14.583172749    0.248878944    8.590630775 CORE  238 O  O    0.0000  238
O       11.402409349    8.441754681    8.477308511 CORE  239 O  O    0.0000  239
O       11.881922624    4.585137954    8.219079122 CORE  240 O  O    0.0000  240
O        8.981809514   11.974561325    9.158893140 CORE  241 O  O    0.0000  241
O       19.434810430    0.356655495    8.290717815 CORE  242 O  O    0.0000  242
O       19.466381643    4.031842180    8.435046366 CORE  243 O  O    0.0000  243
O        9.276075158   19.920292962    8.675639036 CORE  244 O  O    0.0000  244
O        8.867013873    7.890815425    8.942782967 CORE  245 O  O    0.0000  245
O       19.105154623    7.583647427    8.452066625 CORE  246 O  O    0.0000  246
O        9.313274407    4.250741421    8.841293573 CORE  247 O  O    0.0000  247
O       19.076233180   12.453997294    8.531941688 CORE  248 O  O    0.0000  248
O        1.708321507    3.910505411    8.840793313 CORE  249 O  O    0.0000  249
O        1.267472028    8.043408375    9.052258584 CORE  250 O  O    0.0000  250
O        4.271302567   19.871122742    9.140083234 CORE  251 O  O    0.0000  251
O        1.351411579   12.658615361    8.705821631 CORE  252 O  O    0.0000  252
O       17.080965797   20.042468464    9.360529628 CORE  253 O  O    0.0000  253
O       16.591271298    8.134096953    9.072041007 CORE  254 O  O    0.0000  254
O        4.324282105    4.013761153    9.297404798 CORE  255 O  O    0.0000  255
O        3.942991742    8.080264299    9.134756474 CORE  256 O  O    0.0000  256
O        4.032730723   12.502415675    8.721280308 CORE  257 O  O    0.0000  257
O       16.599874782   11.877729405    9.222683322 CORE  258 O  O    0.0000  258
O        1.669662555    0.093650361    8.714596942 CORE  259 O  O    0.0000  259
O       16.979194818    4.227201146    9.216989672 CORE  260 O  O    0.0000  260
O        2.953679214    1.921748460   10.100106665 CORE  261 O  O    0.0000  261
O        2.573760211   10.352082264    8.973501534 CORE  262 O  O    0.0000  262
O       18.414128061    2.144595684    9.983985533 CORE  263 O  O    0.0000  263
O       15.256311279    6.040156325   10.090559746 CORE  264 O  O    0.0000  264
O       10.714805622    6.239732905    9.885723376 CORE  265 O  O    0.0000  265
O       18.484926557   10.003488310    9.318483629 CORE  266 O  O    0.0000  266
O       10.609136859   13.750603848   10.225227491 CORE  267 O  O    0.0000  267
O       10.570863369   18.646679873   10.548801029 CORE  268 O  O    0.0000  268
O       10.907231429   11.207424619   10.849466766 CORE  269 O  O    0.0000  269
O       10.597049371    1.202571712   10.481668790 CORE  270 O  O    0.0000  270
O       15.195305099   13.553831846   10.708477835 CORE  271 O  O    0.0000  271
O       15.193060581   18.487427343   10.371856826 CORE  272 O  O    0.0000  272
O       14.507183872   10.975041519   10.615566113 CORE  273 O  O    0.0000  273
O       15.320989935    0.923984926   11.074179542 CORE  274 O  O    0.0000  274
O       10.459738532    8.589386597   10.961824328 CORE  275 O  O    0.0000  275
O       11.177840188    3.790668641   10.684772494 CORE  276 O  O    0.0000  276
O       14.928560105    8.406034146   11.164108046 CORE  277 O  O    0.0000  277
O       14.936248003    3.560270234   10.819157880 CORE  278 O  O    0.0000  278
O       14.586101743   16.075015366   11.181202961 CORE  279 O  O    0.0000  279
O       19.278531739   19.948824099   10.888330496 CORE  280 O  O    0.0000  280
O       18.369358180    7.934669026   10.995741492 CORE  281 O  O    0.0000  281
O       18.933599125    4.534191469   11.001976777 CORE  282 O  O    0.0000  282
O       18.477423226   11.991233695   11.078040041 CORE  283 O  O    0.0000  283
O        2.666680516    4.248913393   11.322740566 CORE  284 O  O    0.0000  284
O       11.123142884   16.135088458   11.130346811 CORE  285 O  O    0.0000  285
O        2.487296180    8.999524610   11.188576107 CORE  286 O  O    0.0000  286
O        2.689971673   12.191839962   10.961527725 CORE  287 O  O    0.0000  287
O        2.626961210   19.630190651   11.135387718 CORE  288 O  O    0.0000  288
O       12.904131109   18.082979271   11.664329766 CORE  289 O  O    0.0000  289
O       12.801394473   14.134698232   11.685489542 CORE  290 O  O    0.0000  290
O       12.711041555    9.623757603   11.995776381 CORE  291 O  O    0.0000  291
O       12.934018957    1.956180353   11.490920606 CORE  292 O  O    0.0000  292
O        5.558853820    5.767862791    3.418817790 CORE  293 O  O    0.0000  293
O        5.723834909    5.419054469   12.297455536 CORE  294 O  O    0.0000  294
O        4.912367835    4.729003910    2.818658327 CORE  295 O  O    0.0000  295
O        6.793459208    4.394194308    1.060905358 CORE  296 O  O    0.0000  296
O        5.363573388    6.950509101    0.988818589 CORE  297 O  O    0.0000  297
O        7.980900760    6.692513018    0.087693127 CORE  298 O  O    0.0000  298
O        2.813965038    5.364106404    0.324421114 CORE  299 O  O    0.0000  299
end
end
