# Supplementary material for: Zeolite-confined subnanometric PtSn mimicking mortise-and-tenon joinery for catalytic propane dehydrogenation
Source: Nat Commun. 2022 May 17;13:2716. doi: 10.1038/s41467-022-30522-1 (PMC9114386; doi:10.1038/s41467-022-30522-1)
Supplement: Supplementary file 8 — Source Data [file 41467_2022_30522_MOESM8_ESM.zip › allstructures/Pt0Sn4O8-MFI.arc]

!BIOSYM archive 2
PBC=ON
                      Energy         0          0.0481      -2345.264397        C1
!DATE
PBC   20.37460000   20.11910000   13.51960000   90.00000000   89.99990000   90.00000000
Sn       6.360528078    8.701737830   11.995940036 CORE    1 Sn Sn   0.0000    1
Sn       8.796851946    6.714464370   10.852620799 CORE    2 Sn Sn   0.0000    2
Sn       9.350167160    9.606377614    9.983390318 CORE    3 Sn Sn   0.0000    3
Sn       6.371410297    8.986180214    8.889035969 CORE    4 Sn Sn   0.0000    4
Si      19.504427544    2.153744116   10.275124031 CORE    5 Si Si   0.0000    5
Si      19.314837500    9.949806342    9.858145996 CORE    6 Si Si   0.0000    6
Si      19.320786732    6.847493468   10.105593859 CORE    7 Si Si   0.0000    7
Si       2.044446179    6.879965592   10.348354753 CORE    8 Si Si   0.0000    8
Si      19.361708220   14.787204675   10.006358375 CORE    9 Si Si   0.0000    9
Si       2.039564390    9.988474436   10.044211780 CORE   10 Si Si   0.0000   10
Si       2.308758321    2.197662464   10.419011821 CORE   11 Si Si   0.0000   11
Si       2.192494422   14.804023106   10.014720875 CORE   12 Si Si   0.0000   12
Si      10.965638261   13.307343329   12.526106371 CORE   13 Si Si   0.0000   13
Si      10.788725749   16.364973414   12.467001726 CORE   14 Si Si   0.0000   14
Si      10.630994013    3.857415304   12.322422170 CORE   15 Si Si   0.0000   15
Si      10.592637668    0.632058804   12.150285809 CORE   16 Si Si   0.0000   16
Si      15.419469846   12.758516604   12.356338931 CORE   17 Si Si   0.0000   17
Si      15.566219052    4.023087852   12.160855012 CORE   18 Si Si   0.0000   18
Si      15.482254699   15.968851632   12.308726755 CORE   19 Si Si   0.0000   19
Si      15.436281863    0.905014078   12.265215254 CORE   20 Si Si   0.0000   20
Si      18.596137417    4.653888269   12.112485995 CORE   21 Si Si   0.0000   21
Si      18.399720604   12.260955974   11.693889417 CORE   22 Si Si   0.0000   22
Si      18.372162990   20.079761012   12.183948034 CORE   23 Si Si   0.0000   23
Si      18.446168510   16.959192820   12.035946484 CORE   24 Si Si   0.0000   24
Si       2.985497762   20.055100017   12.427131052 CORE   25 Si Si   0.0000   25
Si       2.895856980   16.956727503   12.115768257 CORE   26 Si Si   0.0000   26
Si       2.808895033    4.708331884   12.368216968 CORE   27 Si Si   0.0000   27
Si       3.025241566   12.367765225   11.830916743 CORE   28 Si Si   0.0000   28
Si      13.216162889   12.337553154    0.957346685 CORE   29 Si Si   0.0000   29
Si      13.183624823    4.540720732    0.625540717 CORE   30 Si Si   0.0000   30
Si      13.232407373   17.147529110    0.652407246 CORE   31 Si Si   0.0000   31
Si      13.089545538    0.080899544    0.551004798 CORE   32 Si Si   0.0000   32
Si       8.266126026   16.957363864    0.687396777 CORE   33 Si Si   0.0000   33
Si       8.368565979   20.034547813    0.685402113 CORE   34 Si Si   0.0000   34
Si       8.459051486   12.396353917    0.420808606 CORE   35 Si Si   0.0000   35
Si       8.250772554    4.494660067    0.782503199 CORE   36 Si Si   0.0000   36
Si       0.365262847    0.832558073    0.575753472 CORE   37 Si Si   0.0000   37
Si       5.376813500    0.779134814    0.731092772 CORE   38 Si Si   0.0000   38
Si       0.372886469    4.050608379    0.684942466 CORE   39 Si Si   0.0000   39
Si       5.359238750   12.879598312    0.290365016 CORE   40 Si Si   0.0000   40
Si       0.413667878   16.029375242    0.388567021 CORE   41 Si Si   0.0000   41
Si       5.296965814   16.078379546    0.357514699 CORE   42 Si Si   0.0000   42
Si       0.426180468   12.836800326    0.110490471 CORE   43 Si Si   0.0000   43
Si       5.266375474    3.944999557    0.524531769 CORE   44 Si Si   0.0000   44
Si      12.464613369   14.874896526    2.678006548 CORE   45 Si Si   0.0000   45
Si      12.427559272    2.257862037    2.663010000 CORE   46 Si Si   0.0000   46
Si       9.242339241   14.633927611    2.596717368 CORE   47 Si Si   0.0000   47
Si      12.224454557    9.942475246    2.719866774 CORE   48 Si Si   0.0000   48
Si      12.286276863    6.849648890    2.417571640 CORE   49 Si Si   0.0000   49
Si       9.291582655    2.129768701    2.674538415 CORE   50 Si Si   0.0000   50
Si       9.095069546   10.025342725    2.171769477 CORE   51 Si Si   0.0000   51
Si       9.110170968    6.914726995    2.510592086 CORE   52 Si Si   0.0000   52
Si       1.187119342   19.977304805    3.423962645 CORE   53 Si Si   0.0000   53
Si       4.324821077   19.928672406    3.533962518 CORE   54 Si Si   0.0000   54
Si       1.140183735   16.821303962    3.356727226 CORE   55 Si Si   0.0000   55
Si       4.214669336   12.064128612    3.115011448 CORE   56 Si Si   0.0000   56
Si       4.297264507   16.847661754    3.264328909 CORE   57 Si Si   0.0000   57
Si       4.274187865    4.444532014    3.429364388 CORE   58 Si Si   0.0000   58
Si       1.104775607    4.492887175    3.638305735 CORE   59 Si Si   0.0000   59
Si       1.002595691   12.181732076    3.086060267 CORE   60 Si Si   0.0000   60
Si      12.934591589   14.038040360    5.602858176 CORE   61 Si Si   0.0000   61
Si      12.790681823   10.870777188    5.649731936 CORE   62 Si Si   0.0000   62
Si      13.199043808    2.706040621    5.585370860 CORE   63 Si Si   0.0000   63
Si       8.148622806   13.842262163    5.494343049 CORE   64 Si Si   0.0000   64
Si      13.145736703    5.859509512    5.328319849 CORE   65 Si Si   0.0000   65
Si       8.146289521    2.739456585    5.466029581 CORE   66 Si Si   0.0000   66
Si       8.056233561   10.704762621    4.944429855 CORE   67 Si Si   0.0000   67
Si       8.105970959    5.918655175    5.357214282 CORE   68 Si Si   0.0000   68
Si       5.152159285    2.107255885    5.392167972 CORE   69 Si Si   0.0000   69
Si       5.145795495   14.452185530    5.063897356 CORE   70 Si Si   0.0000   70
Si       0.491751885    6.946070829    5.557121975 CORE   71 Si Si   0.0000   71
Si       5.039808812    9.876398354    5.114572518 CORE   72 Si Si   0.0000   72
Si       5.096045540    6.762089088    5.448209069 CORE   73 Si Si   0.0000   73
Si       0.355749338   10.049430801    5.219179632 CORE   74 Si Si   0.0000   74
Si       0.467484236    2.013091790    5.569544602 CORE   75 Si Si   0.0000   75
Si       0.255894644   14.494358259    5.129541394 CORE   76 Si Si   0.0000   76
Si      10.416801687   14.430022223    7.536744136 CORE   77 Si Si   0.0000   77
Si      10.594320163    2.192380643    7.397638977 CORE   78 Si Si   0.0000   78
Si      10.163587095    9.702156866    6.858021962 CORE   79 Si Si   0.0000   79
Si      10.596164478    6.602691140    7.116068125 CORE   80 Si Si   0.0000   80
Si      15.378288857   10.035163250    7.375726152 CORE   81 Si Si   0.0000   81
Si      15.379553425    6.888104079    7.223172703 CORE   82 Si Si   0.0000   82
Si      15.358778749   14.512972351    7.632523800 CORE   83 Si Si   0.0000   83
Si      15.428643883    2.128202186    7.668407712 CORE   84 Si Si   0.0000   84
Si      18.440376100    2.745866354    7.294323169 CORE   85 Si Si   0.0000   85
Si      18.356426762    5.950325742    7.174744936 CORE   86 Si Si   0.0000   86
Si       2.828223090    6.065484747    7.476883908 CORE   87 Si Si   0.0000   87
Si      18.335735126   10.827912162    7.043015504 CORE   88 Si Si   0.0000   88
Si      18.376268923   13.979073552    7.158733048 CORE   89 Si Si   0.0000   89
Si       2.806921088   10.841664298    7.162742341 CORE   90 Si Si   0.0000   90
Si       2.847913072    2.861365057    7.421231985 CORE   91 Si Si   0.0000   91
Si       2.755291084   13.998966090    7.085837822 CORE   92 Si Si   0.0000   92
Si      11.353702563   12.360832724    9.713812706 CORE   93 Si Si   0.0000   93
Si      11.304144115    4.575693252    9.362208117 CORE   94 Si Si   0.0000   94
Si      14.452191102   12.068032905    9.459313314 CORE   95 Si Si   0.0000   95
Si      11.311505262   16.789466026    9.358650177 CORE   96 Si Si   0.0000   96
Si      11.308657609   19.921843648    9.204409530 CORE   97 Si Si   0.0000   97
Si      14.513962453    4.728498239    9.355349468 CORE   98 Si Si   0.0000   98
Si      14.463526386   16.848901272    9.401681869 CORE   99 Si Si   0.0000   99
Si      14.450493170   19.934836021    9.498818543 CORE  100 Si Si   0.0000  100
O        0.727094270    1.873424007   10.244123902 CORE  101 O  O    0.0000  101
O        0.483966903   10.484054999    9.918711424 CORE  102 O  O    0.0000  102
O        0.588848347   14.557120944   10.161435890 CORE  103 O  O    0.0000  103
O        0.508177334    6.385986751   10.075569130 CORE  104 O  O    0.0000  104
O       11.481781434   13.381368247   10.991365017 CORE  105 O  O    0.0000  105
O       10.748572321   16.549402920   10.862057693 CORE  106 O  O    0.0000  106
O       10.602885666    4.630973619   10.858232784 CORE  107 O  O    0.0000  107
O       10.570702580    0.149267046   10.608497076 CORE  108 O  O    0.0000  108
O       14.745095849   12.061289698   11.052037901 CORE  109 O  O    0.0000  109
O       15.174843139    4.878526730   10.829978392 CORE  110 O  O    0.0000  110
O        2.066664534    8.474286502   10.603060641 CORE  111 O  O    0.0000  111
O       14.985043161   16.641033353   10.920203160 CORE  112 O  O    0.0000  112
O       14.903249752   20.071029134   11.057691076 CORE  113 O  O    0.0000  113
O       19.197052281    8.433354288   10.424794652 CORE  114 O  O    0.0000  114
O       18.769264310    0.846129777   10.884203261 CORE  115 O  O    0.0000  115
O       18.933599726   16.209728403   10.672058530 CORE  116 O  O    0.0000  116
O        3.056673034    0.961555025   11.165371880 CORE  117 O  O    0.0000  117
O       19.185456003    3.471864842   11.165127009 CORE  118 O  O    0.0000  118
O        2.596626154   16.221890455   10.698234068 CORE  119 O  O    0.0000  119
O       18.566147272   13.587043844   10.761764633 CORE  120 O  O    0.0000  120
O       18.387435515   10.933032361   10.755050928 CORE  121 O  O    0.0000  121
O       18.549217342    6.052517151   11.291634986 CORE  122 O  O    0.0000  122
O        2.969866739   13.582176568   10.749782742 CORE  123 O  O    0.0000  123
O        2.625018374    6.163253092   11.680202631 CORE  124 O  O    0.0000  124
O        2.477395017    3.560216411   11.274026366 CORE  125 O  O    0.0000  125
O        2.840526211   10.948635535   11.070292421 CORE  126 O  O    0.0000  126
O        2.754458009   18.553324522   11.860999739 CORE  127 O  O    0.0000  127
O       15.411977460    2.451643072   11.762249579 CORE  128 O  O    0.0000  128
O       15.282380108   14.368149214   12.217629557 CORE  129 O  O    0.0000  129
O       18.271787366   18.536187323   11.701922705 CORE  130 O  O    0.0000  130
O       11.009029364   14.854500983   13.030285864 CORE  131 O  O    0.0000  131
O       10.467757587    2.262045719   12.164786667 CORE  132 O  O    0.0000  132
O        9.366229296   16.899130003   13.019767792 CORE  133 O  O    0.0000  133
O       16.986367857   12.341052654   12.490981055 CORE  134 O  O    0.0000  134
O       17.091443649    4.317686006   12.613742542 CORE  135 O  O    0.0000  135
O       11.948565234   12.400759364   13.451645844 CORE  136 O  O    0.0000  136
O        9.293191974   20.106064262   12.869689657 CORE  137 O  O    0.0000  137
O        9.431396060   12.770321184   12.683759977 CORE  138 O  O    0.0000  138
O       12.027126303    4.180637189   13.055540772 CORE  139 O  O    0.0000  139
O       16.922752078    0.456508000   12.739654225 CORE  140 O  O    0.0000  140
O       17.044765744   16.330210051   12.569727281 CORE  141 O  O    0.0000  141
O        9.365257099    4.510447349   13.100774478 CORE  142 O  O    0.0000  142
O       11.962899899    0.153264349   12.888009398 CORE  143 O  O    0.0000  143
O       12.048521241   17.201382210   13.052845614 CORE  144 O  O    0.0000  144
O       14.629994755   12.251412626    0.160621070 CORE  145 O  O    0.0000  145
O       14.603196783   16.542625030    0.027741080 CORE  146 O  O    0.0000  146
O       14.619576130    4.438355219   13.409770990 CORE  147 O  O    0.0000  147
O        4.388646275   20.071828251   13.256623554 CORE  148 O  O    0.0000  148
O       14.450970173    0.789922133    0.026134995 CORE  149 O  O    0.0000  149
O        4.483657297   12.369995133   12.539858544 CORE  150 O  O    0.0000  150
O        4.397794333   16.597932652   12.626536923 CORE  151 O  O    0.0000  151
O        4.342399772    4.586220359   12.879902495 CORE  152 O  O    0.0000  152
O        1.833926619   16.471320649   13.251950604 CORE  153 O  O    0.0000  153
O        1.756643039    0.354745464   13.407281074 CORE  154 O  O    0.0000  154
O       19.541689930    4.807336388   13.422863919 CORE  155 O  O    0.0000  155
O        1.816602452    4.551578344    0.127619886 CORE  156 O  O    0.0000  156
O       19.619630809   12.150864434   12.757453261 CORE  157 O  O    0.0000  157
O        6.930994822    0.576361125    0.299594425 CORE  158 O  O    0.0000  158
O       19.470751522    0.130314383   13.367570793 CORE  159 O  O    0.0000  159
O        1.874531868   12.555762164   12.959813881 CORE  160 O  O    0.0000  160
O        6.921746163   12.597234928   13.472992704 CORE  161 O  O    0.0000  161
O        6.846272473   16.467978861    0.065113289 CORE  162 O  O    0.0000  162
O       19.557231929   16.815588885   13.209906722 CORE  163 O  O    0.0000  163
O        6.807508733    4.231534243    0.103025094 CORE  164 O  O    0.0000  164
O        0.226501097    2.445393880    0.461481880 CORE  165 O  O    0.0000  165
O        0.176354900   14.438520126    0.194704587 CORE  166 O  O    0.0000  166
O        8.163927411   18.503968566    1.188852309 CORE  167 O  O    0.0000  167
O        5.129081489   14.476049980    0.520887797 CORE  168 O  O    0.0000  168
O       13.448356791   18.703627234    1.054546509 CORE  169 O  O    0.0000  169
O        4.982264346    2.348451082    0.626551415 CORE  170 O  O    0.0000  170
O       13.103277550   10.995843779    1.861459571 CORE  171 O  O    0.0000  171
O       12.961406832    6.053742276    1.169025876 CORE  172 O  O    0.0000  172
O       13.219250883   13.669013050    1.890211114 CORE  173 O  O    0.0000  173
O        8.741203347   10.831442426    0.804155492 CORE  174 O  O    0.0000  174
O       13.125424302    3.494084291    1.869128133 CORE  175 O  O    0.0000  175
O        8.280484788    5.913016538    1.549032279 CORE  176 O  O    0.0000  176
O        8.765793993   13.353091793    1.709235514 CORE  177 O  O    0.0000  177
O        8.541992797    3.302267239    1.843276771 CORE  178 O  O    0.0000  178
O       12.821442634   16.301946191    1.978086549 CORE  179 O  O    0.0000  179
O        8.688105961   16.023153080    1.950419412 CORE  180 O  O    0.0000  180
O       12.552461347    0.874368459    1.849179443 CORE  181 O  O    0.0000  181
O        9.129339607    0.726621039    1.877470109 CORE  182 O  O    0.0000  182
O        8.867344204    8.427698245    1.979124315 CORE  183 O  O    0.0000  183
O        5.231585863    0.254112237    2.262063003 CORE  184 O  O    0.0000  184
O        4.883689293   12.130164507    1.648422358 CORE  185 O  O    0.0000  185
O        4.817633915   16.812594764    1.727862242 CORE  186 O  O    0.0000  186
O       12.531073135    8.435277621    2.185511229 CORE  187 O  O    0.0000  187
O        4.945474542    4.624670700    1.966582089 CORE  188 O  O    0.0000  188
O        0.355582308    0.389201216    2.135149921 CORE  189 O  O    0.0000  189
O        0.259006706    4.445349586    2.254061417 CORE  190 O  O    0.0000  190
O        0.426130254   16.413214693    1.959683428 CORE  191 O  O    0.0000  191
O        0.391464600   12.174587816    1.587715187 CORE  192 O  O    0.0000  192
O       10.645263036   10.306787887    2.581837553 CORE  193 O  O    0.0000  193
O       10.690694483    6.525663573    2.469655659 CORE  194 O  O    0.0000  194
O       10.858509265   14.646062669    2.668531845 CORE  195 O  O    0.0000  195
O       10.843684759    2.576036240    2.853638519 CORE  196 O  O    0.0000  196
O        2.618268778   12.337713797    3.027176822 CORE  197 O  O    0.0000  197
O        2.672996057    4.229659053    3.303084817 CORE  198 O  O    0.0000  198
O        2.771590845    0.149442598    3.176353908 CORE  199 O  O    0.0000  199
O        2.722419871   16.438023918    3.296042223 CORE  200 O  O    0.0000  200
O       12.986633032   14.890936411    4.218356653 CORE  201 O  O    0.0000  201
O       12.641313692    9.997514750    4.287586484 CORE  202 O  O    0.0000  202
O       13.149278670    2.056869182    4.100651716 CORE  203 O  O    0.0000  203
O       12.977125877    6.323224117    3.790115547 CORE  204 O  O    0.0000  204
O        0.925881962   18.397820201    3.652005739 CORE  205 O  O    0.0000  205
O        8.642923693   14.515393257    4.098276505 CORE  206 O  O    0.0000  206
O        8.635303353    1.932438119    4.142627190 CORE  207 O  O    0.0000  207
O        8.096187927   10.596106392    3.324562861 CORE  208 O  O    0.0000  208
O        8.570392947    6.739311067    4.035942663 CORE  209 O  O    0.0000  209
O        4.507049377   18.348591246    3.849683908 CORE  210 O  O    0.0000  210
O        0.895220377    5.933877437    4.352904214 CORE  211 O  O    0.0000  211
O        4.509500567   10.597059876    3.759501871 CORE  212 O  O    0.0000  212
O        4.567658873    5.785464858    4.277801879 CORE  213 O  O    0.0000  213
O        0.597151620   10.777439558    3.791117616 CORE  214 O  O    0.0000  214
O        4.873732263   13.188530075    4.083080299 CORE  215 O  O    0.0000  215
O        4.934707315    3.151545329    4.160418441 CORE  216 O  O    0.0000  216
O        0.367815173   13.437770836    3.900601930 CORE  217 O  O    0.0000  217
O        4.802884787    0.609931104    4.865097010 CORE  218 O  O    0.0000  218
O        0.575487886    3.312625694    4.608203782 CORE  219 O  O    0.0000  219
O        5.148911097   15.823629647    4.189317966 CORE  220 O  O    0.0000  220
O        0.682585068    0.637411016    4.747575806 CORE  221 O  O    0.0000  221
O        0.448020241   16.005835793    4.573181517 CORE  222 O  O    0.0000  222
O        0.516316315    8.455941553    4.971555861 CORE  223 O  O    0.0000  223
O        8.063388276    4.318517056    5.070877042 CORE  224 O  O    0.0000  224
O        8.346486087   12.227734219    5.416381247 CORE  225 O  O    0.0000  225
O        4.918993609    8.275434177    4.906510759 CORE  226 O  O    0.0000  226
O       12.909632321   12.444685959    5.265855118 CORE  227 O  O    0.0000  227
O       13.542549629    4.289196323    5.452361030 CORE  228 O  O    0.0000  228
O       14.146487160   10.379122674    6.385283787 CORE  229 O  O    0.0000  229
O        6.595525765   14.246652135    5.760924030 CORE  230 O  O    0.0000  230
O       14.333769090    6.745156764    5.985323746 CORE  231 O  O    0.0000  231
O        6.688324262    2.187175842    5.910653433 CORE  232 O  O    0.0000  232
O       11.602682116   14.432238383    6.429629995 CORE  233 O  O    0.0000  233
O       11.761650350    2.465743353    6.306018092 CORE  234 O  O    0.0000  234
O        6.581553717   10.260458044    5.467145445 CORE  235 O  O    0.0000  235
O       14.248021534   14.420173011    6.464771707 CORE  236 O  O    0.0000  236
O        6.645790319    6.451567928    5.826524036 CORE  237 O  O    0.0000  237
O       14.366622235    1.987297404    6.447084627 CORE  238 O  O    0.0000  238
O       11.481634304   10.632647415    6.594527427 CORE  239 O  O    0.0000  239
O       11.736350861    6.036234440    6.116065063 CORE  240 O  O    0.0000  240
O        8.991758203   14.392778580    6.761902980 CORE  241 O  O    0.0000  241
O       19.355042018    1.967525880    6.208618190 CORE  242 O  O    0.0000  242
O       19.371964228    6.642783034    6.115512655 CORE  243 O  O    0.0000  243
O        9.154415772    2.466160212    6.708238299 CORE  244 O  O    0.0000  244
O        9.215940510    9.703635671    5.519979392 CORE  245 O  O    0.0000  245
O       19.233575168   10.406586228    5.753420427 CORE  246 O  O    0.0000  246
O        9.135289696    6.170677985    6.580684183 CORE  247 O  O    0.0000  247
O       19.158968235   14.410617022    5.805403907 CORE  248 O  O    0.0000  248
O        1.571982617    6.833673510    6.777577972 CORE  249 O  O    0.0000  249
O        1.458239012   10.570642222    6.301197887 CORE  250 O  O    0.0000  250
O        4.221346179    2.471059336    6.661999471 CORE  251 O  O    0.0000  251
O        1.379211693   14.150106496    6.246821118 CORE  252 O  O    0.0000  252
O       16.915335759    2.259824224    7.048301098 CORE  253 O  O    0.0000  253
O       16.766532824   10.566031347    6.695772375 CORE  254 O  O    0.0000  254
O        4.235544761    6.539924422    6.811260100 CORE  255 O  O    0.0000  255
O        4.133506390   10.320001863    6.389808603 CORE  256 O  O    0.0000  256
O        4.012774968   14.551381571    6.223775491 CORE  257 O  O    0.0000  257
O       16.807114851   14.308575893    6.936239057 CORE  258 O  O    0.0000  258
O        1.578638282    2.097981353    6.756379805 CORE  259 O  O    0.0000  259
O       16.828125439    6.315955078    6.756458204 CORE  260 O  O    0.0000  260
O        2.613001538    4.465750156    7.287587641 CORE  261 O  O    0.0000  261
O        2.964700614   12.429682559    7.460537979 CORE  262 O  O    0.0000  262
O       18.569599097    4.348057479    7.089163078 CORE  263 O  O    0.0000  263
O       15.489184413    8.442541764    7.640006649 CORE  264 O  O    0.0000  264
O       10.740275019    8.207721435    7.209201083 CORE  265 O  O    0.0000  265
O       18.582779445   12.387195886    7.429792093 CORE  266 O  O    0.0000  266
O       10.476780386   15.835141885    8.356313026 CORE  267 O  O    0.0000  267
O       10.653950513    0.676288171    7.989584192 CORE  268 O  O    0.0000  268
O       10.538089328   13.149751520    8.536470243 CORE  269 O  O    0.0000  269
O       10.769451095    3.232491437    8.642580609 CORE  270 O  O    0.0000  270
O       15.328252805   15.973432310    8.347100345 CORE  271 O  O    0.0000  271
O       15.362748529    0.794009752    8.586026385 CORE  272 O  O    0.0000  272
O       15.120187549   13.391710349    8.785575516 CORE  273 O  O    0.0000  273
O       15.111018275    3.438645775    8.578483296 CORE  274 O  O    0.0000  274
O       10.668895615   11.037473409   10.323354932 CORE  275 O  O    0.0000  275
O       10.799290960    5.926800096    8.601826761 CORE  276 O  O    0.0000  276
O       15.144224739   10.740326618    8.822503102 CORE  277 O  O    0.0000  277
O       14.820171524    6.076008549    8.518290989 CORE  278 O  O    0.0000  278
O       14.667130450   18.409551255    9.003146824 CORE  279 O  O    0.0000  279
O       18.936415462    2.375321459    8.785887487 CORE  280 O  O    0.0000  280
O       18.791423817    9.923197995    8.317798206 CORE  281 O  O    0.0000  281
O       18.632623086    6.485341790    8.681554084 CORE  282 O  O    0.0000  282
O       18.961739472   14.807400895    8.433331336 CORE  283 O  O    0.0000  283
O        2.919743841    6.449016722    9.046425770 CORE  284 O  O    0.0000  284
O       11.107557680   18.341592691    8.890513395 CORE  285 O  O    0.0000  285
O        2.740910335   10.039537547    8.572755574 CORE  286 O  O    0.0000  286
O        2.639956292   14.865242622    8.454799230 CORE  287 O  O    0.0000  287
O        3.000463409    2.403048768    8.966662465 CORE  288 O  O    0.0000  288
O       12.880314591    0.221340034    9.335303213 CORE  289 O  O    0.0000  289
O       12.897096528   16.413963026    9.297903949 CORE  290 O  O    0.0000  290
O       12.859324514   12.056684816    9.147335355 CORE  291 O  O    0.0000  291
O       12.904885250    4.542967799    9.523494777 CORE  292 O  O    0.0000  292
O        7.451290984    9.991245464   10.643808954 CORE  293 O  O    0.0000  293
O        6.085567803    9.800713594    0.187100111 CORE  294 O  O    0.0000  294
O        9.227884887   10.204876370    8.077185561 CORE  295 O  O    0.0000  295
O        5.062810567    8.759522463    0.144040175 CORE  296 O  O    0.0000  296
O        5.188501318    8.394805015   10.447729406 CORE  297 O  O    0.0000  297
O       10.173350559    8.169008115   11.089577446 CORE  298 O  O    0.0000  298
O        8.109769151    7.756951315    9.224042322 CORE  299 O  O    0.0000  299
O        7.501006037    7.113514477   12.335226361 CORE  300 O  O    0.0000  300
end
end
