# Supplementary material for: Zeolite-confined subnanometric PtSn mimicking mortise-and-tenon joinery for catalytic propane dehydrogenation
Source: Nat Commun. 2022 May 17;13:2716. doi: 10.1038/s41467-022-30522-1 (PMC9114386; doi:10.1038/s41467-022-30522-1)
Supplement: Supplementary file 8 — Source Data [file 41467_2022_30522_MOESM8_ESM.zip › allstructures/Pt0Sn4O8.arc]

!BIOSYM archive 2
PBC=ON
                      Energy         0          0.0107        -75.273729        Cs
!DATE
PBC    4.84755604    4.84761466    6.45956223   89.99999711   89.99999939   90.00012133
O        2.238968553    0.211274988    4.067836205 CORE    1 O  O    0.0000    1
O        4.662728384    4.511718010    2.452955690 CORE    2 O  O    0.0000    2
O        2.785792903    2.635090062    2.452955129 CORE    3 O  O    0.0000    3
O        2.785784812    2.635081720    5.682706087 CORE    4 O  O    0.0000    4
O        0.362008345    2.087919668    4.067835985 CORE    5 O  O    0.0000    5
O        2.238946168    0.211294827    0.838043767 CORE    6 O  O    0.0000    6
O        0.362028359    2.087897196    0.838043779 CORE    7 O  O    0.0000    7
O        4.662736932    4.511726293    5.682705247 CORE    8 O  O    0.0000    8
Sn       3.724261207    3.573404368    0.838075067 CORE    9 Sn Sn   0.0000    9
Sn       1.300487938    1.149596511    2.452881617 CORE   10 Sn Sn   0.0000   10
Sn       1.300487807    1.149596838    5.682779360 CORE   11 Sn Sn   0.0000   11
Sn       3.724260215    3.573403502    4.067804936 CORE   12 Sn Sn   0.0000   12
end
end
