# Supplementary material for: Zeolite-confined subnanometric PtSn mimicking mortise-and-tenon joinery for catalytic propane dehydrogenation
Source: Nat Commun. 2022 May 17;13:2716. doi: 10.1038/s41467-022-30522-1 (PMC9114386; doi:10.1038/s41467-022-30522-1)
Supplement: Supplementary file 8 — Source Data [file 41467_2022_30522_MOESM8_ESM.zip › allstructures/Pt0Sn8O0-MFI.arc]

!BIOSYM archive 2
PBC=ON
                      Energy         0          0.0490      -2302.931971        C1
!DATE
PBC   20.37460000   20.11910000   13.51960000   90.00000000   89.99990000   90.00000000
Sn      19.429299767   10.520716728    8.662097658 CORE    1 Sn Sn   0.0000    1
Sn      15.802754985   11.754913343    9.446885476 CORE    2 Sn Sn   0.0000    2
Sn      17.232066616    9.076155274    9.632431211 CORE    3 Sn Sn   0.0000    3
Sn      17.309085673   11.402605984    6.908652143 CORE    4 Sn Sn   0.0000    4
Sn      14.707744912    9.809195063    7.376902546 CORE    5 Sn Sn   0.0000    5
Sn      15.330769088    7.056702213    8.552024384 CORE    6 Sn Sn   0.0000    6
Sn      17.277592235    8.296439840    6.695373195 CORE    7 Sn Sn   0.0000    7
Sn      14.376406289    9.285735889   10.405326912 CORE    8 Sn Sn   0.0000    8
Si      10.443370293    1.368695601    1.352151697 CORE    9 Si Si   0.0000    9
Si      10.474639044   18.384212860    1.012417094 CORE   10 Si Si   0.0000   10
Si      13.605172916   18.432946039    1.133922594 CORE   11 Si Si   0.0000   11
Si      10.391255837   13.616580208    1.180819607 CORE   12 Si Si   0.0000   12
Si      13.558732703   13.605082883    1.037718810 CORE   13 Si Si   0.0000   13
Si       2.006465324    4.393048654    3.084366978 CORE   14 Si Si   0.0000   14
Si      14.414181383    3.711565053    3.172762702 CORE   15 Si Si   0.0000   15
Si       2.097587955    7.549203487    2.801313099 CORE   16 Si Si   0.0000   16
Si      17.560873524    7.544593033    2.895559819 CORE   17 Si Si   0.0000   17
Si       9.746397171   16.105858548    2.999372922 CORE   18 Si Si   0.0000   18
Si      14.573305196    8.337594141    3.307635018 CORE   19 Si Si   0.0000   19
Si       9.919227097    3.495915892    3.442950540 CORE   20 Si Si   0.0000   20
Si      17.471495541    4.334706439    2.925173770 CORE   21 Si Si   0.0000   21
Si       2.110542298   12.454455418    2.645781555 CORE   22 Si Si   0.0000   22
Si      14.613762489   15.991320653    2.858983721 CORE   23 Si Si   0.0000   23
Si       9.738390537    8.262543812    3.387981081 CORE   24 Si Si   0.0000   24
Si      17.619710420   15.582765197    2.756918043 CORE   25 Si Si   0.0000   25
Si      17.456627298   12.397630006    2.663055713 CORE   26 Si Si   0.0000   26
Si      14.482578235   11.530839625    3.138263505 CORE   27 Si Si   0.0000   27
Si       9.870067425   11.279702328    3.149365512 CORE   28 Si Si   0.0000   28
Si       2.189814539   15.667231407    2.582967364 CORE   29 Si Si   0.0000   29
Si      20.124197613    8.575499328    4.578646723 CORE   30 Si Si   0.0000   30
Si      19.878281503    3.741075202    4.859098842 CORE   31 Si Si   0.0000   31
Si       7.298682826    7.532774238    5.252590755 CORE   32 Si Si   0.0000   32
Si      19.985658891   11.620570352    4.443595663 CORE   33 Si Si   0.0000   33
Si       4.326479160    8.345186252    4.756933780 CORE   34 Si Si   0.0000   34
Si      12.323831469    4.169090887    5.316545291 CORE   35 Si Si   0.0000   35
Si       4.391421666    3.864146819    5.057291114 CORE   36 Si Si   0.0000   36
Si       7.391078388    4.339496650    5.122118044 CORE   37 Si Si   0.0000   37
Si       7.363943185   15.496743670    4.955785154 CORE   38 Si Si   0.0000   38
Si       7.382826406   12.281627272    4.861794930 CORE   39 Si Si   0.0000   39
Si      12.227110300   15.473935994    4.794618984 CORE   40 Si Si   0.0000   40
Si      12.269172885    7.395859258    5.179021947 CORE   41 Si Si   0.0000   41
Si       4.357389678   11.531903994    4.638523003 CORE   42 Si Si   0.0000   42
Si      20.177446517   16.346005671    4.464120465 CORE   43 Si Si   0.0000   43
Si      12.171327726   12.308312265    5.052074294 CORE   44 Si Si   0.0000   44
Si       4.321939021   16.158925214    4.720825942 CORE   45 Si Si   0.0000   45
Si       0.178832337    6.257936741    6.654353621 CORE   46 Si Si   0.0000   46
Si       0.324967519    1.466047320    6.832969287 CORE   47 Si Si   0.0000   47
Si       3.346833729    6.259175614    6.876577027 CORE   48 Si Si   0.0000   48
Si       3.445277865    1.447682186    6.787979743 CORE   49 Si Si   0.0000   49
Si       0.311655526   18.502735731    6.525462401 CORE   50 Si Si   0.0000   50
Si       0.279424814   13.938551326    6.520183626 CORE   51 Si Si   0.0000   51
Si       3.402020664   13.745343971    6.671319912 CORE   52 Si Si   0.0000   52
Si       3.432444090   18.456771308    6.592502656 CORE   53 Si Si   0.0000   53
Si      11.467789306    3.701713301    8.221032429 CORE   54 Si Si   0.0000   54
Si       8.120658905    8.441806765    8.108400854 CORE   55 Si Si   0.0000   55
Si       8.313930118    3.746810345    8.028992040 CORE   56 Si Si   0.0000   56
Si      11.243239546    8.345919487    8.044615487 CORE   57 Si Si   0.0000   57
Si       8.353259670   16.338801382    7.824473981 CORE   58 Si Si   0.0000   58
Si       8.184983285   11.533490828    7.831968209 CORE   59 Si Si   0.0000   59
Si      11.318347326   11.531671034    7.988619864 CORE   60 Si Si   0.0000   60
Si      11.546485947   16.218742011    7.738850513 CORE   61 Si Si   0.0000   61
Si      19.679789219    5.480134886    9.504225413 CORE   62 Si Si   0.0000   62
Si       7.287451432    6.126021053    9.953272887 CORE   63 Si Si   0.0000   63
Si      19.745603355    2.323457576    9.645379486 CORE   64 Si Si   0.0000   64
Si      11.958542582    6.169804002   10.206880627 CORE   65 Si Si   0.0000   65
Si      12.069804628   13.845192947    9.840299784 CORE   66 Si Si   0.0000   66
Si       4.341637854    2.361588534    9.634278627 CORE   67 Si Si   0.0000   67
Si       4.251075933    5.523855436    9.724296770 CORE   68 Si Si   0.0000   68
Si      19.732540135   17.715808728    9.399986701 CORE   69 Si Si   0.0000   69
Si       7.299881522    1.492639517   10.008457643 CORE   70 Si Si   0.0000   70
Si       7.371878349   13.899714192    9.693944917 CORE   71 Si Si   0.0000   71
Si       7.272298823   18.479294571    9.767160008 CORE   72 Si Si   0.0000   72
Si       4.325841303   14.472166818    9.584962613 CORE   73 Si Si   0.0000   73
Si      11.937855957    1.261787804   10.176993923 CORE   74 Si Si   0.0000   74
Si      19.762816448   14.519472628    9.422526667 CORE   75 Si Si   0.0000   75
Si       4.293097821   17.643083819    9.496798802 CORE   76 Si Si   0.0000   76
Si      12.052479031   18.295776857    9.875971209 CORE   77 Si Si   0.0000   77
Si       1.865834843    1.589838895   11.538156109 CORE   78 Si Si   0.0000   78
Si       1.726638945    6.025471265   11.549773571 CORE   79 Si Si   0.0000   79
Si      17.437344418    1.430726213   11.561442612 CORE   80 Si Si   0.0000   80
Si      14.432921834    2.221195558   11.850008051 CORE   81 Si Si   0.0000   81
Si       9.491584714    5.368972423   11.985238120 CORE   82 Si Si   0.0000   82
Si      14.430290196    5.391412302   11.968376834 CORE   83 Si Si   0.0000   83
Si      17.560195196    5.896411560   11.725280172 CORE   84 Si Si   0.0000   84
Si       9.554787679   14.322604691   11.795362702 CORE   85 Si Si   0.0000   85
Si       9.528974246    2.177081988   12.018692973 CORE   86 Si Si   0.0000   86
Si       1.829322354   18.636144697   11.191398192 CORE   87 Si Si   0.0000   87
Si      17.462604168   18.379665289   11.368353298 CORE   88 Si Si   0.0000   88
Si      14.489535814   17.561010913   11.818467319 CORE   89 Si Si   0.0000   89
Si       9.534293614   17.494994621   11.685388990 CORE   90 Si Si   0.0000   90
Si      14.483629092   14.432879888   11.760212687 CORE   91 Si Si   0.0000   91
Si      17.622814423   13.894635761   11.579654999 CORE   92 Si Si   0.0000   92
Si       1.813463685   13.672876122   11.241376118 CORE   93 Si Si   0.0000   93
Si       1.288762584    3.657297866    0.163939809 CORE   94 Si Si   0.0000   94
Si       1.185831212    8.345348503   13.461844919 CORE   95 Si Si   0.0000   95
Si      18.506093539    3.469445619    0.109447256 CORE   96 Si Si   0.0000   96
Si      18.408231109    8.372094794    0.009481478 CORE   97 Si Si   0.0000   97
Si       1.179107574   11.494885380   13.356076957 CORE   98 Si Si   0.0000   98
Si      18.639255929   16.296956274   13.435445462 CORE   99 Si Si   0.0000   99
Si      18.398783475   11.448707896   13.357476821 CORE  100 Si Si   0.0000  100
Si       1.409983120   16.214736970   13.202452517 CORE  101 Si Si   0.0000  101
Si      13.573520854    1.381315180    1.248829355 CORE  102 Si Si   0.0000  102
Si      13.449337182    6.170937039    1.339626087 CORE  103 Si Si   0.0000  103
Si      10.312131235    5.949407014    1.419228364 CORE  104 Si Si   0.0000  104
O       11.855280134    6.326933127    1.055811612 CORE  105 O  O    0.0000  105
O        2.078297368    3.858743231    1.560406840 CORE  106 O  O    0.0000  106
O        2.083875320    7.855593580    1.208357083 CORE  107 O  O    0.0000  107
O       11.974341132   13.970103287    1.036088798 CORE  108 O  O    0.0000  108
O       17.604628286    8.217760978    1.413333691 CORE  109 O  O    0.0000  109
O        2.075028020   12.020792098    1.085431509 CORE  110 O  O    0.0000  110
O       17.638745228    3.632163102    1.468182051 CORE  111 O  O    0.0000  111
O       10.302248063   19.891217135    1.569278286 CORE  112 O  O    0.0000  112
O       13.709993400   19.947882755    1.714559364 CORE  113 O  O    0.0000  113
O       14.005286146    7.535456120    2.013787935 CORE  114 O  O    0.0000  114
O        9.566157963    7.155333582    2.213856565 CORE  115 O  O    0.0000  115
O       17.878729821   16.358865587    1.348692274 CORE  116 O  O    0.0000  116
O       13.704960923    4.895306541    2.310946934 CORE  117 O  O    0.0000  117
O       17.542151852   11.709366948    1.192767650 CORE  118 O  O    0.0000  118
O        9.700121673   14.719086046    2.152514159 CORE  119 O  O    0.0000  119
O       10.313217244    4.616788794    2.338517422 CORE  120 O  O    0.0000  120
O       10.200623388   12.141075055    1.819082478 CORE  121 O  O    0.0000  121
O        2.316495366   16.094703238    1.023595813 CORE  122 O  O    0.0000  122
O       14.284340646    2.302193563    2.376668488 CORE  123 O  O    0.0000  123
O       13.802878465   12.189230867    1.804042345 CORE  124 O  O    0.0000  124
O       14.383396047   14.802558771    1.768469112 CORE  125 O  O    0.0000  125
O        9.900949900    2.045006737    2.719825095 CORE  126 O  O    0.0000  126
O        9.682184018   17.374779792    1.995784889 CORE  127 O  O    0.0000  127
O       14.293735344   17.438188761    2.203593721 CORE  128 O  O    0.0000  128
O       14.456806524    9.919870130    2.984247996 CORE  129 O  O    0.0000  129
O        1.722640043    5.995328293    3.105557010 CORE  130 O  O    0.0000  130
O        9.820849977    9.724563353    2.690930101 CORE  131 O  O    0.0000  131
O       17.715728661    5.933409098    2.766939663 CORE  132 O  O    0.0000  132
O       17.694144943   13.987970024    2.483558056 CORE  133 O  O    0.0000  133
O        2.004105584   14.064973657    2.758439963 CORE  134 O  O    0.0000  134
O        0.810196946    3.648067477    3.892447699 CORE  135 O  O    0.0000  135
O       16.132690168    7.933694386    3.579649986 CORE  136 O  O    0.0000  136
O       15.971288153    4.046308435    3.459525876 CORE  137 O  O    0.0000  137
O        0.997542205    8.480217023    3.541131457 CORE  138 O  O    0.0000  138
O        3.431525628    4.060303432    3.770759254 CORE  139 O  O    0.0000  139
O       16.162878014   15.989445024    3.339251411 CORE  140 O  O    0.0000  140
O        3.573079582    7.895019046    3.384350940 CORE  141 O  O    0.0000  141
O        0.841690660   11.804384606    3.407933143 CORE  142 O  O    0.0000  142
O        8.469983943    8.262342241    4.401858318 CORE  143 O  O    0.0000  143
O        8.450409355   16.164171730    3.963251317 CORE  144 O  O    0.0000  144
O        8.449880548    3.762598419    4.051764622 CORE  145 O  O    0.0000  145
O       16.001365596   12.081489013    3.306758079 CORE  146 O  O    0.0000  146
O        3.489928342   11.922452805    3.317782822 CORE  147 O  O    0.0000  147
O       18.787571080    8.114720006    3.783148308 CORE  148 O  O    0.0000  148
O       11.108322003   16.221269343    3.883114637 CORE  149 O  O    0.0000  149
O       13.673998665    3.601622408    4.614637715 CORE  150 O  O    0.0000  150
O        0.906930682   16.399772078    3.270607524 CORE  151 O  O    0.0000  151
O       11.011630736    3.485034742    4.643446216 CORE  152 O  O    0.0000  152
O        8.445940359   11.729098845    3.776400706 CORE  153 O  O    0.0000  153
O       18.523640160    3.690300219    3.974011802 CORE  154 O  O    0.0000  154
O       11.100231318    7.978580235    4.222089046 CORE  155 O  O    0.0000  155
O       11.037045037   11.444703489    4.273506871 CORE  156 O  O    0.0000  156
O        5.866502907    7.865146976    4.571519273 CORE  157 O  O    0.0000  157
O        3.571859486   16.123870499    3.287288052 CORE  158 O  O    0.0000  158
O       13.706869922    7.936219683    4.632663496 CORE  159 O  O    0.0000  159
O       18.719582055   15.997560382    3.864702308 CORE  160 O  O    0.0000  160
O       18.593124184   11.794034161    3.640269208 CORE  161 O  O    0.0000  161
O        5.920354994    3.991464915    4.540061690 CORE  162 O  O    0.0000  162
O       13.650164830   11.966038217    4.470762756 CORE  163 O  O    0.0000  163
O       13.698024056   15.728113626    4.168006224 CORE  164 O  O    0.0000  164
O        5.902184413   11.910600395    4.316687163 CORE  165 O  O    0.0000  165
O        5.887695884   15.887240270    4.423252829 CORE  166 O  O    0.0000  166
O        7.554680208   13.886927799    5.012711435 CORE  167 O  O    0.0000  167
O       20.042090196   10.121796167    5.060830926 CORE  168 O  O    0.0000  168
O        7.595038161    5.941832277    5.270121258 CORE  169 O  O    0.0000  169
O       12.231654804    5.779323078    5.132386953 CORE  170 O  O    0.0000  170
O       11.859493062   13.888381662    4.828147516 CORE  171 O  O    0.0000  171
O        4.218953717    9.949612718    4.967266717 CORE  172 O  O    0.0000  172
O       19.877878724    2.474053764    5.870114806 CORE  173 O  O    0.0000  173
O       19.891930143    5.121646204    5.709469382 CORE  174 O  O    0.0000  174
O        4.183954925    2.392991406    5.704046637 CORE  175 O  O    0.0000  175
O       20.098739852   17.792726774    5.191961108 CORE  176 O  O    0.0000  176
O        4.117247301    5.012246661    6.176701750 CORE  177 O  O    0.0000  177
O        0.044804773    7.697260542    5.915723150 CORE  178 O  O    0.0000  178
O        0.239602535   15.257567975    5.584369838 CORE  179 O  O    0.0000  179
O        3.643327097    7.636665968    6.061955211 CORE  180 O  O    0.0000  180
O       12.385705455    3.766726670    6.885425968 CORE  181 O  O    0.0000  181
O        7.254421465    8.090952206    6.778923231 CORE  182 O  O    0.0000  182
O        3.718332271   15.018689927    5.713582239 CORE  183 O  O    0.0000  183
O       20.109536455   12.677809997    5.664018682 CORE  184 O  O    0.0000  184
O        7.581121474    3.645736032    6.583778170 CORE  185 O  O    0.0000  185
O        4.094064992   17.631953476    5.365526268 CORE  186 O  O    0.0000  186
O        7.536274889   16.095680547    6.451831522 CORE  187 O  O    0.0000  187
O       12.252137314   16.079190803    6.292282447 CORE  188 O  O    0.0000  188
O        3.841369141   12.360332710    5.943857686 CORE  189 O  O    0.0000  189
O        0.219624916   20.090368840    6.227283959 CORE  190 O  O    0.0000  190
O       12.043900455    7.884557867    6.709485120 CORE  191 O  O    0.0000  191
O        3.552343759   20.038876649    6.254961099 CORE  192 O  O    0.0000  192
O       12.112500453   11.935193536    6.628498877 CORE  193 O  O    0.0000  193
O        7.614283462   11.576192759    6.311019981 CORE  194 O  O    0.0000  194
O        1.812109990   13.689567189    7.003257655 CORE  195 O  O    0.0000  195
O        1.889232328    1.922043842    6.934350142 CORE  196 O  O    0.0000  196
O        1.754484288    5.936287577    6.898483885 CORE  197 O  O    0.0000  197
O        1.861650222   18.052756085    6.798518676 CORE  198 O  O    0.0000  198
O        9.911763484    3.908197660    7.802189982 CORE  199 O  O    0.0000  199
O        9.666071828    8.002139735    7.830052904 CORE  200 O  O    0.0000  200
O        9.755263756   11.969222625    7.825658688 CORE  201 O  O    0.0000  201
O       19.780763976    6.285224753    8.091156675 CORE  202 O  O    0.0000  202
O       20.051223826    1.439671157    8.322383985 CORE  203 O  O    0.0000  203
O        4.177481718    1.544490712    8.237708183 CORE  204 O  O    0.0000  204
O        8.009671699   10.031322860    8.428316607 CORE  205 O  O    0.0000  205
O        9.943876457   16.376959908    7.526754938 CORE  206 O  O    0.0000  206
O        3.886960994    6.410610322    8.404101121 CORE  207 O  O    0.0000  207
O       19.795492233   18.090541465    7.822895389 CORE  208 O  O    0.0000  208
O       11.414291283    9.940910711    8.304905345 CORE  209 O  O    0.0000  209
O       11.679469626    2.266777638    8.936302806 CORE  210 O  O    0.0000  210
O        8.016958897    2.383107788    8.852467391 CORE  211 O  O    0.0000  211
O       11.922498937    4.883714067    9.227295023 CORE  212 O  O    0.0000  212
O        7.873986152   17.765196392    8.434675387 CORE  213 O  O    0.0000  213
O       19.717371410   14.145345681    7.837884566 CORE  214 O  O    0.0000  214
O        4.226033839   13.899966779    8.062360332 CORE  215 O  O    0.0000  215
O       11.854109378   14.894173410    8.623412413 CORE  216 O  O    0.0000  216
O        7.759090401    5.048005518    8.827940058 CORE  217 O  O    0.0000  217
O       12.184518144   17.536885537    8.445613967 CORE  218 O  O    0.0000  218
O        8.026343926   15.146572586    8.878557463 CORE  219 O  O    0.0000  219
O        4.259698237   18.094179536    7.939220323 CORE  220 O  O    0.0000  220
O        7.542941987    7.632493802    9.391339900 CORE  221 O  O    0.0000  221
O       11.800259982    7.542081435    9.344675785 CORE  222 O  O    0.0000  222
O       11.973751387   12.332186066    9.243589824 CORE  223 O  O    0.0000  223
O        7.355571178   12.559320357    8.775165892 CORE  224 O  O    0.0000  224
O        7.268418065   20.075955857    9.495796634 CORE  225 O  O    0.0000  225
O       19.944864135   16.121132125    9.615903104 CORE  226 O  O    0.0000  226
O        3.955827551   16.057938870    9.621310918 CORE  227 O  O    0.0000  227
O       11.837458224   19.874133246    9.589772920 CORE  228 O  O    0.0000  228
O       19.659355998    3.883215365    9.204034729 CORE  229 O  O    0.0000  229
O        4.223204262    3.949618697    9.312706290 CORE  230 O  O    0.0000  230
O        0.602672338    5.847129267   10.399846147 CORE  231 O  O    0.0000  231
O        5.713249505    5.940773566   10.283547511 CORE  232 O  O    0.0000  232
O        0.551235978    2.130502240   10.744564198 CORE  233 O  O    0.0000  233
O       18.333687067    1.828486820   10.266616891 CORE  234 O  O    0.0000  234
O       13.373247983    6.166737486   11.008153778 CORE  235 O  O    0.0000  235
O       18.308115300    5.904635714   10.275777114 CORE  236 O  O    0.0000  236
O        5.841276642   14.235295638   10.126706960 CORE  237 O  O    0.0000  237
O        5.790448812    2.027090942   10.288775229 CORE  238 O  O    0.0000  238
O       13.407776957    1.495665715   10.824859630 CORE  239 O  O    0.0000  239
O        5.769984103   17.949223409   10.091010081 CORE  240 O  O    0.0000  240
O       18.377170710   14.051709013   10.141470922 CORE  241 O  O    0.0000  241
O       18.278040151   18.170248790    9.972859648 CORE  242 O  O    0.0000  242
O        3.197937985    1.910391992   10.680393952 CORE  243 O  O    0.0000  243
O        0.538818577   18.479661822   10.214411867 CORE  244 O  O    0.0000  244
O       10.933744431   14.066658004   10.976167285 CORE  245 O  O    0.0000  245
O       13.397345355   18.092305520   10.751351365 CORE  246 O  O    0.0000  246
O       13.548258154   14.052421115   10.485018263 CORE  247 O  O    0.0000  247
O       10.747696227    6.120961636   11.286114261 CORE  248 O  O    0.0000  248
O        3.196633477    5.794863014   10.919585153 CORE  249 O  O    0.0000  249
O        8.101142898    5.908693759   11.342451999 CORE  250 O  O    0.0000  250
O       10.807637359    1.442460850   11.333633591 CORE  251 O  O    0.0000  251
O        8.181438120   18.124668661   11.061558409 CORE  252 O  O    0.0000  252
O        8.138568821    1.604003625   11.400019794 CORE  253 O  O    0.0000  253
O        0.656520250   13.764408838   10.101831169 CORE  254 O  O    0.0000  254
O       15.940612425    2.002455727   11.295566896 CORE  255 O  O    0.0000  255
O       10.774512807   17.652956899   10.649211349 CORE  256 O  O    0.0000  256
O        8.277774250   13.663100940   11.026934205 CORE  257 O  O    0.0000  257
O        3.284212282   13.695130109   10.554359661 CORE  258 O  O    0.0000  258
O        3.194883087   18.497918632   10.325980394 CORE  259 O  O    0.0000  259
O       15.962877334   17.784680566   11.171970398 CORE  260 O  O    0.0000  260
O       15.971393266    5.632899374   11.503528412 CORE  261 O  O    0.0000  261
O       16.053845048   14.260743561   11.395157127 CORE  262 O  O    0.0000  262
O        9.633375362    3.770959261   11.717921072 CORE  263 O  O    0.0000  263
O       14.083839799    3.805583056   11.917015218 CORE  264 O  O    0.0000  264
O       14.225959330   15.991928692   12.154232376 CORE  265 O  O    0.0000  265
O        1.768829451    0.001099321   11.842202763 CORE  266 O  O    0.0000  266
O        9.321649300   15.918476363   12.001668616 CORE  267 O  O    0.0000  267
O       17.400463876   19.946867883   11.760204006 CORE  268 O  O    0.0000  268
O        1.648100086    7.534080807   12.137961852 CORE  269 O  O    0.0000  269
O       17.794510250    7.335029586   12.442723740 CORE  270 O  O    0.0000  270
O        1.661277111   12.254733827   12.010422312 CORE  271 O  O    0.0000  271
O        1.465271801    4.974250941   12.754817162 CORE  272 O  O    0.0000  272
O        1.939364177    2.354954707   12.966593805 CORE  273 O  O    0.0000  273
O       17.832891239   12.376258533   12.143328933 CORE  274 O  O    0.0000  274
O       18.068864849    2.078100973   12.915652582 CORE  275 O  O    0.0000  275
O       18.218955178    4.719264878   12.629403273 CORE  276 O  O    0.0000  276
O       18.268196227   14.923149502   12.657701998 CORE  277 O  O    0.0000  277
O       14.268029443    5.952982433   13.479500777 CORE  278 O  O    0.0000  278
O       14.316241871    1.583254784   13.338664665 CORE  279 O  O    0.0000  279
O        9.479199776    5.683887110    0.053677958 CORE  280 O  O    0.0000  280
O        9.671045178   13.616450259   13.248847777 CORE  281 O  O    0.0000  281
O       18.218274846   17.604614712   12.578971264 CORE  282 O  O    0.0000  282
O        1.833395403   17.547400961   12.387685751 CORE  283 O  O    0.0000  283
O        1.645831790   14.903290139   12.283460979 CORE  284 O  O    0.0000  284
O        9.544961542    1.882122319    0.094401368 CORE  285 O  O    0.0000  285
O       14.371950467   18.385361725   13.216358184 CORE  286 O  O    0.0000  286
O        9.835554961   18.312089666   13.046616782 CORE  287 O  O    0.0000  287
O       14.094386410   13.484725122   13.026513418 CORE  288 O  O    0.0000  288
O        1.430830848    9.911399717   13.150667027 CORE  289 O  O    0.0000  289
O       18.219150427    9.881473636   12.942494330 CORE  290 O  O    0.0000  290
O       20.084005847    3.428028614    0.476350694 CORE  291 O  O    0.0000  291
O       19.986523678    8.057490355    0.272358648 CORE  292 O  O    0.0000  292
O       19.971003945   11.790583875    0.120055847 CORE  293 O  O    0.0000  293
O       20.237882524   16.313807215    0.157185565 CORE  294 O  O    0.0000  294
O       12.000876035    1.785754566    1.083239378 CORE  295 O  O    0.0000  295
O       12.051741137   17.983982247    0.927023158 CORE  296 O  O    0.0000  296
end
end
