# Supplementary material for: Zeolite-confined subnanometric PtSn mimicking mortise-and-tenon joinery for catalytic propane dehydrogenation
Source: Nat Commun. 2022 May 17;13:2716. doi: 10.1038/s41467-022-30522-1 (PMC9114386; doi:10.1038/s41467-022-30522-1)
Supplement: Supplementary file 8 — Source Data [file 41467_2022_30522_MOESM8_ESM.zip › allstructures/Pt0Sn8O10-MFI.arc]

!BIOSYM archive 2
PBC=ON
                      Energy         0          0.0489      -2376.394983        C1
!DATE
PBC   20.37460000   20.11910000   13.51960000   90.00000000   89.99990000   90.00000000
Sn       8.153157583   10.870985034    5.948803021 CORE    1 Sn Sn   0.0000    1
Sn      10.099490882   10.561935696    8.630252940 CORE    2 Sn Sn   0.0000    2
Sn      10.426313506   13.076799996    6.627646155 CORE    3 Sn Sn   0.0000    3
Sn      19.389547408   12.938582655   12.254786366 CORE    4 Sn Sn   0.0000    4
Sn       7.827300990   12.939595443    8.384755968 CORE    5 Sn Sn   0.0000    5
Sn      18.734315642    9.980309593   13.480912821 CORE    6 Sn Sn   0.0000    6
Sn      18.152589145   10.594004662   10.324825237 CORE    7 Sn Sn   0.0000    7
Sn       0.848132744   10.350543929   11.412005007 CORE    8 Sn Sn   0.0000    8
Si       3.229867800   14.337600754    0.004760298 CORE    9 Si Si   0.0000    9
Si       6.312229744    6.749753459    0.042789981 CORE   10 Si Si   0.0000   10
Si       3.351905019    1.965309422    0.059251186 CORE   11 Si Si   0.0000   11
Si       3.397698943   18.884802895    0.049561440 CORE   12 Si Si   0.0000   12
Si       6.459221798   14.202251744   13.429344488 CORE   13 Si Si   0.0000   13
Si       6.525175794   19.030016053   13.503947714 CORE   14 Si Si   0.0000   14
Si      15.180792184    4.873441817    2.264045286 CORE   15 Si Si   0.0000   15
Si       2.528933702   16.745072105    2.058735900 CORE   16 Si Si   0.0000   16
Si      15.152983289    7.995573193    2.111409340 CORE   17 Si Si   0.0000   17
Si       7.397929570   16.678150057    1.783871941 CORE   18 Si Si   0.0000   18
Si       7.246033718    4.336462844    1.957726011 CORE   19 Si Si   0.0000   19
Si      10.307866641    8.039395223    2.198580157 CORE   20 Si Si   0.0000   20
Si       2.550099669    4.075192520    2.165528405 CORE   21 Si Si   0.0000   21
Si       7.330955648    8.877838788    2.036336379 CORE   22 Si Si   0.0000   22
Si      10.304227073    4.893255199    2.149048450 CORE   23 Si Si   0.0000   23
Si      14.964971718   12.987712745    1.968101249 CORE   24 Si Si   0.0000   24
Si       2.353231751    9.012643933    2.169175891 CORE   25 Si Si   0.0000   25
Si       7.297294581   12.028949945    1.983255166 CORE   26 Si Si   0.0000   26
Si      10.439168606   16.104594639    2.275544394 CORE   27 Si Si   0.0000   27
Si      10.280725187   12.901373985    2.226030850 CORE   28 Si Si   0.0000   28
Si       2.371293926   12.075774098    1.948706112 CORE   29 Si Si   0.0000   29
Si      15.152921087   16.175618376    2.162275101 CORE   30 Si Si   0.0000   30
Si      12.639598053    4.438448346    4.132704360 CORE   31 Si Si   0.0000   31
Si      12.714852751    8.767619324    3.973606354 CORE   32 Si Si   0.0000   32
Si      20.342993204    8.027304246    3.922316094 CORE   33 Si Si   0.0000   33
Si      17.389485647    9.068572049    4.075521992 CORE   34 Si Si   0.0000   34
Si       5.049700179   16.140893007    3.796555948 CORE   35 Si Si   0.0000   35
Si       0.168043030   16.076687695    3.941279512 CORE   36 Si Si   0.0000   36
Si       4.926883320    4.887203638    4.030197425 CORE   37 Si Si   0.0000   37
Si      17.500683535    4.357982721    4.290006714 CORE   38 Si Si   0.0000   38
Si       0.084890605    4.861681630    3.797397798 CORE   39 Si Si   0.0000   39
Si      12.700044238   11.938512120    3.799604969 CORE   40 Si Si   0.0000   40
Si       4.883797831   12.934691862    3.771976866 CORE   41 Si Si   0.0000   41
Si      17.377199542   12.244624696    3.959443835 CORE   42 Si Si   0.0000   42
Si      20.251034843   12.936651916    3.721125516 CORE   43 Si Si   0.0000   43
Si       4.870211987    8.118962516    3.951578801 CORE   44 Si Si   0.0000   44
Si      12.804286395   16.832146401    4.063082693 CORE   45 Si Si   0.0000   45
Si      17.466682213   16.631938738    4.308276975 CORE   46 Si Si   0.0000   46
Si      13.372570995    6.742958877    6.154786652 CORE   47 Si Si   0.0000   47
Si      13.562659064    2.109523160    5.920644346 CORE   48 Si Si   0.0000   48
Si      16.672190959    2.023418837    6.152103064 CORE   49 Si Si   0.0000   49
Si      16.585968083    6.867120562    6.072768709 CORE   50 Si Si   0.0000   50
Si      13.187805580   14.233617256    5.884599739 CORE   51 Si Si   0.0000   51
Si      13.582575272   19.124221885    5.997689475 CORE   52 Si Si   0.0000   52
Si      16.467392980   14.282577529    6.178774456 CORE   53 Si Si   0.0000   53
Si      16.711339634   19.075722640    5.936513031 CORE   54 Si Si   0.0000   54
Si       0.927258052    8.869862573    6.853696862 CORE   55 Si Si   0.0000   55
Si       4.550470132   16.618338316    6.833894750 CORE   56 Si Si   0.0000   56
Si       4.328676442    4.269446127    6.978125675 CORE   57 Si Si   0.0000   57
Si       1.140755803    4.219936154    6.768678422 CORE   58 Si Si   0.0000   58
Si       1.337723220   16.797603742    6.773703748 CORE   59 Si Si   0.0000   59
Si       3.752872860   12.066442034    6.496209938 CORE   60 Si Si   0.0000   60
Si       0.749217546   11.876829423    6.433724986 CORE   61 Si Si   0.0000   61
Si       4.119276843    9.060554884    6.859692131 CORE   62 Si Si   0.0000   62
Si      12.690197233    6.027792324    9.122879861 CORE   63 Si Si   0.0000   63
Si       0.281478729    6.584233986    8.788524160 CORE   64 Si Si   0.0000   64
Si       4.700450332   13.993134134    8.481716815 CORE   65 Si Si   0.0000   65
Si      17.617614949    2.839967734    8.996332676 CORE   66 Si Si   0.0000   66
Si      12.732819621    2.853331885    8.851537647 CORE   67 Si Si   0.0000   67
Si       0.313014380   14.301811469    8.514626235 CORE   68 Si Si   0.0000   68
Si       4.927811935    6.829609341    8.844626036 CORE   69 Si Si   0.0000   69
Si       0.223017165    2.049248867    8.780942523 CORE   70 Si Si   0.0000   70
Si      17.653047107   14.942706915    8.978294709 CORE   71 Si Si   0.0000   71
Si      17.606564076    5.997075742    8.909256276 CORE   72 Si Si   0.0000   72
Si      12.874912182   18.133489247    8.832852840 CORE   73 Si Si   0.0000   73
Si       0.417542753   19.026690865    8.741297105 CORE   74 Si Si   0.0000   74
Si       5.170967400   18.987059415    8.780277249 CORE   75 Si Si   0.0000   75
Si      12.917738108   14.990944644    8.883998660 CORE   76 Si Si   0.0000   76
Si      17.810293074   18.144951006    8.760029070 CORE   77 Si Si   0.0000   77
Si       5.126483154    1.911335634    8.961853546 CORE   78 Si Si   0.0000   78
Si      15.189275007    2.037007315   10.707228653 CORE   79 Si Si   0.0000   79
Si      15.296369507    6.519612936   10.957944156 CORE   80 Si Si   0.0000   80
Si       2.634782239    6.046058358   10.758441853 CORE   81 Si Si   0.0000   81
Si      10.323252264    6.625681802   11.087209878 CORE   82 Si Si   0.0000   82
Si       7.547137818    2.823076625   10.739717470 CORE   83 Si Si   0.0000   83
Si      10.530885079    1.891072709   10.837688385 CORE   84 Si Si   0.0000   84
Si       2.638087061   14.906263933   10.503440092 CORE   85 Si Si   0.0000   85
Si       7.325045964    6.040972809   10.622076618 CORE   86 Si Si   0.0000   86
Si       2.665548352    2.848906649   10.700015058 CORE   87 Si Si   0.0000   87
Si       7.885656602   15.190754049   10.860285875 CORE   88 Si Si   0.0000   88
Si       7.509744160   18.224134501   10.650510095 CORE   89 Si Si   0.0000   89
Si       2.708762102   18.095730568   10.602174385 CORE   90 Si Si   0.0000   90
Si      15.428867007   19.007913471   10.577167343 CORE   91 Si Si   0.0000   91
Si      10.520346465   18.888606040   10.868925613 CORE   92 Si Si   0.0000   92
Si      15.315432898   14.468269432   10.856569279 CORE   93 Si Si   0.0000   93
Si      10.893884892   14.566057732   11.288499002 CORE   94 Si Si   0.0000   94
Si      14.532884445    4.163397557   12.865008425 CORE   95 Si Si   0.0000   95
Si      14.408365440    8.945571784   12.697106481 CORE   96 Si Si   0.0000   96
Si      11.348427247    4.157594332   12.845363661 CORE   97 Si Si   0.0000   97
Si      11.244808473    8.993672992   12.877409217 CORE   98 Si Si   0.0000   98
Si      14.491209211   12.044288289   12.632624546 CORE   99 Si Si   0.0000   99
Si      11.311089276   12.025990716   12.857046006 CORE  100 Si Si   0.0000  100
Si      11.732971015   16.900008970   13.019357540 CORE  101 Si Si   0.0000  101
Si      14.850126894   16.980565899   12.805768076 CORE  102 Si Si   0.0000  102
Si       3.107035796    6.643378438    0.286226093 CORE  103 Si Si   0.0000  103
Si       6.483051765    1.991135726    0.108831151 CORE  104 Si Si   0.0000  104
O       15.083066504    4.048138135    0.868110628 CORE  105 O  O    0.0000  105
O        4.983375974   18.498237146    0.027393791 CORE  106 O  O    0.0000  106
O       15.023303861    8.685173817    0.653096492 CORE  107 O  O    0.0000  107
O        4.843554900   14.289977498   13.330110786 CORE  108 O  O    0.0000  108
O       10.779358661    8.923086756    0.914764662 CORE  109 O  O    0.0000  109
O       10.789467236    4.046663424    0.846462790 CORE  110 O  O    0.0000  110
O       15.277880981   12.419572090    0.479668273 CORE  111 O  O    0.0000  111
O        3.207861638    0.364321885    0.207481684 CORE  112 O  O    0.0000  112
O        6.614603984    0.433937261    0.540964596 CORE  113 O  O    0.0000  113
O        2.384967836    7.943798307    0.941722234 CORE  114 O  O    0.0000  114
O        2.840260745   15.551107381    1.003569351 CORE  115 O  O    0.0000  115
O        6.979301947    8.095272648    0.658832321 CORE  116 O  O    0.0000  116
O       11.054261005   16.835165927    0.962702799 CORE  117 O  O    0.0000  117
O        6.857224878   12.788276616    0.618483722 CORE  118 O  O    0.0000  118
O       10.650070663   12.213277081    0.803390599 CORE  119 O  O    0.0000  119
O        2.655571820   12.942413484    0.603961951 CORE  120 O  O    0.0000  120
O        7.046239043   15.431723030    0.794371374 CORE  121 O  O    0.0000  121
O        2.804189663    5.321916826    1.163245057 CORE  122 O  O    0.0000  122
O       15.542121518   16.883580704    0.748924585 CORE  123 O  O    0.0000  123
O        7.138432314    2.854957378    1.313118726 CORE  124 O  O    0.0000  124
O        2.652080173   18.178388872    1.304091614 CORE  125 O  O    0.0000  125
O        6.858421009    5.438693647    0.826372867 CORE  126 O  O    0.0000  126
O        7.423191190   18.059314461    0.923264759 CORE  127 O  O    0.0000  127
O        2.738931251    2.665809222    1.386050160 CORE  128 O  O    0.0000  128
O        7.429305215   10.448023790    1.656496141 CORE  129 O  O    0.0000  129
O       15.568969342    6.428211145    1.964005146 CORE  130 O  O    0.0000  130
O        2.514355917   10.503989534    1.561819887 CORE  131 O  O    0.0000  131
O       10.587729581   14.486778105    2.134381288 CORE  132 O  O    0.0000  132
O       10.485922817    6.475040446    1.804493057 CORE  133 O  O    0.0000  133
O       14.838532096   14.599528174    1.917327548 CORE  134 O  O    0.0000  134
O       13.738473830    4.826293132    3.004551385 CORE  135 O  O    0.0000  135
O        8.754221474    4.578564829    2.491628049 CORE  136 O  O    0.0000  136
O        8.766970808    8.363733239    2.605067595 CORE  137 O  O    0.0000  137
O        8.863666899   16.471296390    2.447438286 CORE  138 O  O    0.0000  138
O        0.945552240    8.920060139    2.977598398 CORE  139 O  O    0.0000  139
O       16.312190742    4.177196172    3.195866540 CORE  140 O  O    0.0000  140
O       16.295007038    8.808102213    2.908501955 CORE  141 O  O    0.0000  141
O       13.731357255    8.078324753    2.902076240 CORE  142 O  O    0.0000  142
O        1.023844647   16.594259068    2.653218154 CORE  143 O  O    0.0000  143
O        8.705083540   12.620045841    2.554543674 CORE  144 O  O    0.0000  144
O       16.134509582   12.470163978    2.949395822 CORE  145 O  O    0.0000  145
O        1.029250948    4.101163912    2.722413587 CORE  146 O  O    0.0000  146
O        3.614890884   16.702043311    3.274584356 CORE  147 O  O    0.0000  147
O       13.537527056   12.392991888    2.481601068 CORE  148 O  O    0.0000  148
O       11.194745537    8.420654330    3.503162998 CORE  149 O  O    0.0000  149
O        0.916011423   12.374145388    2.607506040 CORE  150 O  O    0.0000  150
O        3.604191932    4.176649344    3.404358738 CORE  151 O  O    0.0000  151
O       11.166093351    4.484681574    3.457811145 CORE  152 O  O    0.0000  152
O       13.832859492   16.902204906    2.784938182 CORE  153 O  O    0.0000  153
O        3.530159961   12.453175758    3.037113334 CORE  154 O  O    0.0000  154
O        6.280324164   16.791606529    2.960132221 CORE  155 O  O    0.0000  155
O        3.578196552    8.728609298    3.197380853 CORE  156 O  O    0.0000  156
O       16.448542191   16.295713433    3.106925173 CORE  157 O  O    0.0000  157
O        6.193811073   12.187611429    3.166196492 CORE  158 O  O    0.0000  158
O        6.258849627    4.446249109    3.230385547 CORE  159 O  O    0.0000  159
O        6.232849514    8.600539492    3.204184999 CORE  160 O  O    0.0000  160
O       11.110701750   12.191014574    3.443514962 CORE  161 O  O    0.0000  161
O       18.805031543    8.421472174    3.598667847 CORE  162 O  O    0.0000  162
O       11.268707574   16.646942286    3.553379125 CORE  163 O  O    0.0000  163
O       18.921616800    4.431307379    3.508360035 CORE  164 O  O    0.0000  164
O       18.714357916   12.809466483    3.177097747 CORE  165 O  O    0.0000  165
O       18.976547863   16.427876067    3.743654640 CORE  166 O  O    0.0000  166
O        0.319911953   14.460132916    4.085336238 CORE  167 O  O    0.0000  167
O        5.084415446   14.528288543    3.592278020 CORE  168 O  O    0.0000  168
O        0.253168455    6.464900145    3.593125259 CORE  169 O  O    0.0000  169
O        4.760706035    6.503355387    3.953408429 CORE  170 O  O    0.0000  170
O       17.529830033   10.661095025    4.311814726 CORE  171 O  O    0.0000  171
O       12.950231663   10.357473554    4.054891258 CORE  172 O  O    0.0000  172
O       12.904037940    2.945383301    4.697701092 CORE  173 O  O    0.0000  173
O       12.692173908    5.496323487    5.366672045 CORE  174 O  O    0.0000  174
O       17.552231321    3.076193106    5.287038468 CORE  175 O  O    0.0000  175
O       12.949236482    8.151695260    5.462301179 CORE  176 O  O    0.0000  176
O       12.847191820   18.243980514    4.864415683 CORE  177 O  O    0.0000  177
O       17.291165884    5.731730437    5.143051230 CORE  178 O  O    0.0000  178
O        0.260797426    8.293094488    5.495525329 CORE  179 O  O    0.0000  179
O       16.888006296    8.342530977    5.453834916 CORE  180 O  O    0.0000  180
O       17.320854708   18.200702405    4.718792680 CORE  181 O  O    0.0000  181
O        5.224665681   16.530024067    5.358570993 CORE  182 O  O    0.0000  182
O       13.308489965   15.644431098    5.025930439 CORE  183 O  O    0.0000  183
O        0.748805713   16.814511891    5.265525592 CORE  184 O  O    0.0000  184
O        5.114994917    4.403049110    5.564899738 CORE  185 O  O    0.0000  185
O       13.150540004   12.724075161    5.137152961 CORE  186 O  O    0.0000  186
O       17.133118103   13.040676370    5.345926518 CORE  187 O  O    0.0000  187
O        0.516437204    4.428515347    5.296785164 CORE  188 O  O    0.0000  188
O       17.118042826   15.677639301    5.579868404 CORE  189 O  O    0.0000  189
O        4.819234059   12.522012375    5.347437797 CORE  190 O  O    0.0000  190
O        4.904498851    8.680512008    5.477493059 CORE  191 O  O    0.0000  191
O       20.223654139   12.058607621    5.097638715 CORE  192 O  O    0.0000  192
O       13.455864853    0.549652044    5.526547086 CORE  193 O  O    0.0000  193
O       16.837024545    0.530838322    5.533061715 CORE  194 O  O    0.0000  194
O       14.875510397   14.215208095    6.175236963 CORE  195 O  O    0.0000  195
O       14.987420418    6.575430792    6.128770002 CORE  196 O  O    0.0000  196
O       15.145326811   18.691494671    6.172818996 CORE  197 O  O    0.0000  197
O       15.124399050    2.533604172    6.113788245 CORE  198 O  O    0.0000  198
O        2.278201071   11.876128726    5.849006199 CORE  199 O  O    0.0000  199
O        2.750123245    4.047078881    6.688161567 CORE  200 O  O    0.0000  200
O        2.544614506    8.664914366    6.745004231 CORE  201 O  O    0.0000  201
O       12.809105679    6.758173155    7.677634675 CORE  202 O  O    0.0000  202
O        2.934182036   16.510942157    6.724398489 CORE  203 O  O    0.0000  203
O       12.755755715    2.427965696    7.292367509 CORE  204 O  O    0.0000  204
O       17.184132141    1.965919904    7.694910940 CORE  205 O  O    0.0000  205
O        0.488078626   10.414799786    7.098789553 CORE  206 O  O    0.0000  206
O        4.275380997   10.657912256    7.137553242 CORE  207 O  O    0.0000  207
O       17.194808891    6.826392940    7.573765300 CORE  208 O  O    0.0000  208
O        4.958376397   18.050327523    7.476959271 CORE  209 O  O    0.0000  209
O        0.508352186    2.872042715    7.408451580 CORE  210 O  O    0.0000  210
O       12.863003896   18.971815053    7.447290837 CORE  211 O  O    0.0000  211
O        5.124624501   15.394709970    7.750207002 CORE  212 O  O    0.0000  212
O        1.043739266   18.252608762    7.449336535 CORE  213 O  O    0.0000  213
O        4.947899626    3.007176460    7.780869521 CORE  214 O  O    0.0000  214
O       12.784397396   14.053973252    7.552316752 CORE  215 O  O    0.0000  215
O        0.601908258   15.634521304    7.623648941 CORE  216 O  O    0.0000  216
O        4.526550099    5.643053381    7.816448193 CORE  217 O  O    0.0000  217
O        0.353032096    8.071143646    8.141383872 CORE  218 O  O    0.0000  218
O       17.017779107   14.163244759    7.712025115 CORE  219 O  O    0.0000  219
O       17.562260033   18.760308770    7.280253616 CORE  220 O  O    0.0000  220
O        0.770392639    5.511231121    7.673862417 CORE  221 O  O    0.0000  221
O        3.543037570   13.247790513    7.591132122 CORE  222 O  O    0.0000  222
O        4.836968998    8.260996044    8.078109126 CORE  223 O  O    0.0000  223
O        0.421785485   13.006131543    7.540203052 CORE  224 O  O    0.0000  224
O        0.241469110    0.479773847    8.381821603 CORE  225 O  O    0.0000  225
O       17.501426070   16.553667940    8.792700350 CORE  226 O  O    0.0000  226
O       12.711464537   16.554729078    8.481454394 CORE  227 O  O    0.0000  227
O        5.022637941    0.423050683    8.315214901 CORE  228 O  O    0.0000  228
O       17.404949150    4.409088692    8.621915589 CORE  229 O  O    0.0000  229
O       12.396581205    4.441053431    8.969940564 CORE  230 O  O    0.0000  230
O       11.449590945    6.717004029    9.918575706 CORE  231 O  O    0.0000  231
O       14.072665024    6.243496156    9.931372987 CORE  232 O  O    0.0000  232
O       19.158143462    2.507581675    9.387423051 CORE  233 O  O    0.0000  233
O       19.204956787   14.488430786    9.158692466 CORE  234 O  O    0.0000  234
O       14.177955837    2.543980891    9.532218141 CORE  235 O  O    0.0000  235
O       19.151225493    6.281920068    9.287628389 CORE  236 O  O    0.0000  236
O       11.559750472    2.011160916    9.585860652 CORE  237 O  O    0.0000  237
O        7.788399441   14.657932228    9.339270451 CORE  238 O  O    0.0000  238
O        6.450737881    6.614072247    9.376135247 CORE  239 O  O    0.0000  239
O        6.660482604   18.745882807    9.375119654 CORE  240 O  O    0.0000  240
O       19.361060842   18.394239577    9.172738331 CORE  241 O  O    0.0000  241
O        6.578760329    2.077430073    9.672522490 CORE  242 O  O    0.0000  242
O       11.631647278   18.669374718    9.716373572 CORE  243 O  O    0.0000  243
O       16.703386183    2.450074433   10.282085808 CORE  244 O  O    0.0000  244
O       11.727325165   14.555144462    9.901947666 CORE  245 O  O    0.0000  245
O        4.061288954   14.326219721    9.945165980 CORE  246 O  O    0.0000  246
O        1.246925762    6.513523585   10.081133765 CORE  247 O  O    0.0000  247
O       14.266601596   18.352914542    9.645781018 CORE  248 O  O    0.0000  248
O        3.901886934    6.836878788   10.109230369 CORE  249 O  O    0.0000  249
O        4.084790068   18.660918222    9.949109712 CORE  250 O  O    0.0000  250
O       14.372289890   14.805231833    9.576063188 CORE  251 O  O    0.0000  251
O       16.699381222    6.480004249   10.159285826 CORE  252 O  O    0.0000  252
O        1.429081632   18.893052278   10.006329100 CORE  253 O  O    0.0000  253
O        1.331916572    2.376315032    9.918446629 CORE  254 O  O    0.0000  254
O        1.392260241   14.212164927    9.730455951 CORE  255 O  O    0.0000  255
O        3.966611968    2.088398844   10.092897046 CORE  256 O  O    0.0000  256
O        9.089392174    2.480744907   10.357410992 CORE  257 O  O    0.0000  257
O       16.869731253   14.506777498   10.352789492 CORE  258 O  O    0.0000  258
O       16.857853180   18.938166474    9.812347553 CORE  259 O  O    0.0000  259
O        8.859403023    6.530296852   10.389268085 CORE  260 O  O    0.0000  260
O        9.072598382   18.445191849   10.281291540 CORE  261 O  O    0.0000  261
O        9.467679492   15.328914866   11.219230670 CORE  262 O  O    0.0000  262
O        2.872542501    4.452493934   10.530540181 CORE  263 O  O    0.0000  263
O        7.262777010    4.421422342   10.663664719 CORE  264 O  O    0.0000  264
O        7.190852243   16.657483577   10.957842544 CORE  265 O  O    0.0000  265
O       15.063363304    0.436085390   10.908532799 CORE  266 O  O    0.0000  266
O        2.572975190   16.514164047   10.263678348 CORE  267 O  O    0.0000  267
O       10.447143589    0.338162892   11.298776337 CORE  268 O  O    0.0000  268
O       15.148010540    7.995246085   11.613173831 CORE  269 O  O    0.0000  269
O       10.351639061    7.994469771   11.965234660 CORE  270 O  O    0.0000  270
O       15.309644280    5.383379592   12.120186958 CORE  271 O  O    0.0000  271
O       14.975839325   12.972079777   11.395541479 CORE  272 O  O    0.0000  272
O       14.812822548    2.748812513   12.119958831 CORE  273 O  O    0.0000  273
O       10.554252569    5.342063589   12.056688853 CORE  274 O  O    0.0000  274
O       10.629851493   13.029066687   11.772091871 CORE  275 O  O    0.0000  275
O       11.753209769   15.389818483   12.394695168 CORE  276 O  O    0.0000  276
O       11.085579978    2.739061503   12.111585601 CORE  277 O  O    0.0000  277
O        2.511816772    6.423743858   12.322471257 CORE  278 O  O    0.0000  278
O        2.520879874   14.562483850   12.082818445 CORE  279 O  O    0.0000  279
O        7.129814940   14.217558175   11.941984552 CORE  280 O  O    0.0000  280
O        7.279492129    2.296228024   12.250591857 CORE  281 O  O    0.0000  281
O        2.721242275   18.339329164   12.200745233 CORE  282 O  O    0.0000  282
O        7.093113638   19.062400445   11.981464393 CORE  283 O  O    0.0000  283
O       15.043313191   15.557257269   12.033897001 CORE  284 O  O    0.0000  284
O       10.875403681   17.983517458   12.166637445 CORE  285 O  O    0.0000  285
O        6.727828378    6.650412132   12.003794801 CORE  286 O  O    0.0000  286
O       15.554383597   18.179441091   11.968259463 CORE  287 O  O    0.0000  287
O       14.680056797   10.475830212   12.235349378 CORE  288 O  O    0.0000  288
O        2.524896358    2.474023811   12.272857696 CORE  289 O  O    0.0000  289
O       10.993150612   10.509801590   12.337204359 CORE  290 O  O    0.0000  290
O       12.936705006    4.501248586   12.852463217 CORE  291 O  O    0.0000  291
O       12.901480538   12.300461553   12.906015763 CORE  292 O  O    0.0000  292
O       12.814404353    8.594623373   12.729114332 CORE  293 O  O    0.0000  293
O       13.283095324   17.370548190   13.026235870 CORE  294 O  O    0.0000  294
O        4.917196775    2.399096081   13.421087368 CORE  295 O  O    0.0000  295
O        4.709421990    6.879014630    0.211450968 CORE  296 O  O    0.0000  296
O       10.304867908   11.034060902    6.469067586 CORE  297 O  O    0.0000  297
O        8.009288252   10.877181025    8.154000140 CORE  298 O  O    0.0000  298
O        8.338928017   13.064957226    6.372362226 CORE  299 O  O    0.0000  299
O        9.954633362   12.748888979    8.623033293 CORE  300 O  O    0.0000  300
O       17.779604490   11.486645378   12.261443057 CORE  301 O  O    0.0000  301
O        0.058715885   11.275909359   13.195968361 CORE  302 O  O    0.0000  302
O       19.933279913   11.811231431   10.484253178 CORE  303 O  O    0.0000  303
O       19.358436824    9.263626892   11.539055684 CORE  304 O  O    0.0000  304
O       11.331335656   14.398483982    5.604095191 CORE  305 O  O    0.0000  305
O        5.871738517   12.874011585    8.525777537 CORE  306 O  O    0.0000  306
end
end
