# Supplementary material for: Zeolite-confined subnanometric PtSn mimicking mortise-and-tenon joinery for catalytic propane dehydrogenation
Source: Nat Commun. 2022 May 17;13:2716. doi: 10.1038/s41467-022-30522-1 (PMC9114386; doi:10.1038/s41467-022-30522-1)
Supplement: Supplementary file 8 — Source Data [file 41467_2022_30522_MOESM8_ESM.zip › allstructures/Pt0Sn8O12-MFI.arc]

!BIOSYM archive 2
PBC=ON
                      Energy         0          0.0499      -2388.817475        C1
!DATE
PBC   20.37460000   20.11910000   13.51960000   90.00000000   89.99990000   90.00000000
Sn      11.644902448   12.101547004    6.963689392 CORE    1 Sn Sn   0.0000    1
Sn      14.367876588   12.620339439    8.379033871 CORE    2 Sn Sn   0.0000    2
Sn      12.799743861    9.537071647    8.839461097 CORE    3 Sn Sn   0.0000    3
Sn      13.256448308   11.981183277   11.368124606 CORE    4 Sn Sn   0.0000    4
Sn      16.430456502   11.566181653   10.571008082 CORE    5 Sn Sn   0.0000    5
Sn      10.156954593   11.616130912    9.750067666 CORE    6 Sn Sn   0.0000    6
Sn      11.586832459   14.670312415    9.297555057 CORE    7 Sn Sn   0.0000    7
Sn      10.067219957   12.640647379   12.675442955 CORE    8 Sn Sn   0.0000    8
Si       6.255999289    3.735209088    1.421755922 CORE    9 Si Si   0.0000    9
Si       6.232848396    0.623036135    1.714651520 CORE   10 Si Si   0.0000   10
Si       9.340798593    0.589804108    1.716219163 CORE   11 Si Si   0.0000   11
Si       6.189114920   16.099607843    1.957480675 CORE   12 Si Si   0.0000   12
Si       9.383657735   16.128037040    1.794684830 CORE   13 Si Si   0.0000   13
Si      18.069222435    6.565289653    3.887887521 CORE   14 Si Si   0.0000   14
Si      10.329391173    5.972418301    3.186060635 CORE   15 Si Si   0.0000   15
Si      18.202120164    9.739437724    3.683117226 CORE   16 Si Si   0.0000   16
Si      13.334334036    9.679641396    3.621992489 CORE   17 Si Si   0.0000   17
Si       5.672695497   18.630192601    3.890646937 CORE   18 Si Si   0.0000   18
Si      10.357170192   10.693152394    3.394414551 CORE   19 Si Si   0.0000   19
Si       5.393226525    6.176074996    3.139756247 CORE   20 Si Si   0.0000   20
Si      13.264770893    6.522625156    3.837427083 CORE   21 Si Si   0.0000   21
Si      18.300140746   14.624450472    3.603292898 CORE   22 Si Si   0.0000   22
Si      10.208866230   18.593669978    3.727782945 CORE   23 Si Si   0.0000   23
Si       5.597103629   10.602940102    3.342378144 CORE   24 Si Si   0.0000   24
Si      13.234517540   17.889487038    3.711198289 CORE   25 Si Si   0.0000   25
Si      13.324271222   14.716515013    3.504509929 CORE   26 Si Si   0.0000   26
Si      10.418855329   13.797420873    3.657130599 CORE   27 Si Si   0.0000   27
Si       5.650417431   13.677150802    3.876057906 CORE   28 Si Si   0.0000   28
Si      18.083513934   17.767013718    3.685867275 CORE   29 Si Si   0.0000   29
Si      15.772425329   10.787364050    5.390614873 CORE   30 Si Si   0.0000   30
Si      15.628128252    5.936545523    5.733769044 CORE   31 Si Si   0.0000   31
Si       3.262571768    9.840482215    5.272235833 CORE   32 Si Si   0.0000   32
Si      15.780858603   13.901268432    5.416573252 CORE   33 Si Si   0.0000   33
Si       0.226095468   10.620179718    5.528206158 CORE   34 Si Si   0.0000   34
Si       7.905024004    6.502368398    5.131132821 CORE   35 Si Si   0.0000   35
Si       0.210746930    6.065579597    5.824039787 CORE   36 Si Si   0.0000   36
Si       3.190777245    6.642313369    5.253915477 CORE   37 Si Si   0.0000   37
Si       3.172433422   17.751340460    5.515750269 CORE   38 Si Si   0.0000   38
Si       3.231835889   14.567065740    5.679856754 CORE   39 Si Si   0.0000   39
Si       8.067391491   17.852679740    5.753435640 CORE   40 Si Si   0.0000   40
Si       8.020980488    9.662660245    5.256463572 CORE   41 Si Si   0.0000   41
Si       0.196850482   13.791730750    5.522250493 CORE   42 Si Si   0.0000   42
Si      15.622517047   18.406277580    5.682377130 CORE   43 Si Si   0.0000   43
Si       8.140880168   14.652326023    5.615067485 CORE   44 Si Si   0.0000   44
Si       0.150603406   18.285250877    5.651658381 CORE   45 Si Si   0.0000   45
Si      16.537497560    8.512705661    7.387999281 CORE   46 Si Si   0.0000   46
Si      16.537001043    3.653466117    7.636374155 CORE   47 Si Si   0.0000   47
Si      19.743919804    8.524787257    7.596647816 CORE   48 Si Si   0.0000   48
Si      19.647683701    3.634464855    7.551868819 CORE   49 Si Si   0.0000   49
Si      16.467872761    0.586764400    7.413785874 CORE   50 Si Si   0.0000   50
Si      16.366808098   16.049017848    7.581162661 CORE   51 Si Si   0.0000   51
Si      19.577184672   15.902749939    7.550289862 CORE   52 Si Si   0.0000   52
Si      19.593468829    0.542003104    7.404360607 CORE   53 Si Si   0.0000   53
Si       7.455809259    5.727659248    8.097792218 CORE   54 Si Si   0.0000   54
Si       4.184467897   10.596308290    8.168572096 CORE   55 Si Si   0.0000   55
Si       4.262646012    5.730143464    8.075743064 CORE   56 Si Si   0.0000   56
Si       7.341839006   10.551721425    8.220537404 CORE   57 Si Si   0.0000   57
Si       4.090710496   18.338478221    8.510650626 CORE   58 Si Si   0.0000   58
Si       4.156756983   13.619702460    8.549357389 CORE   59 Si Si   0.0000   59
Si       7.363535308   13.650171836    8.506286614 CORE   60 Si Si   0.0000   60
Si       7.268121182   18.361509276    8.723970307 CORE   61 Si Si   0.0000   61
Si      16.010022452    7.681706141   10.358923308 CORE   62 Si Si   0.0000   62
Si       3.298507238    8.170479243    9.884716619 CORE   63 Si Si   0.0000   63
Si      16.000708010    4.529992098   10.504980860 CORE   64 Si Si   0.0000   64
Si       8.338232786    8.118431726    9.932280261 CORE   65 Si Si   0.0000   65
Si       7.852844019   15.849059876   10.647679672 CORE   66 Si Si   0.0000   66
Si       0.433177059    4.511368646   10.335129482 CORE   67 Si Si   0.0000   67
Si       0.316603556    7.666865917   10.407236686 CORE   68 Si Si   0.0000   68
Si      15.701466388   19.904587681   10.372718013 CORE   69 Si Si   0.0000   69
Si       3.412698474    3.602742129   10.029706015 CORE   70 Si Si   0.0000   70
Si       3.318305642   15.879733906   10.431819379 CORE   71 Si Si   0.0000   71
Si       3.080484735    0.503447679   10.456646019 CORE   72 Si Si   0.0000   72
Si       0.260480011   16.586707779   10.420554362 CORE   73 Si Si   0.0000   73
Si       8.196385009    3.671792123   10.215123236 CORE   74 Si Si   0.0000   74
Si      15.840133495   16.703340123   10.587135494 CORE   75 Si Si   0.0000   75
Si       0.191680575   19.775978917   10.310268949 CORE   76 Si Si   0.0000   76
Si       7.904262936    0.611782317   10.715259917 CORE   77 Si Si   0.0000   77
Si      18.542220805    3.717459125   12.329599221 CORE   78 Si Si   0.0000   78
Si      18.417218598    8.191807684   12.423679002 CORE   79 Si Si   0.0000   79
Si      13.565279763    3.703287879   12.437111125 CORE   80 Si Si   0.0000   80
Si      10.546709577    4.437280197   12.012511171 CORE   81 Si Si   0.0000   81
Si       5.755679689    7.749679766   11.823884219 CORE   82 Si Si   0.0000   82
Si      10.571842761    7.640998208   12.060317281 CORE   83 Si Si   0.0000   83
Si      13.665842205    8.241411120   12.408399949 CORE   84 Si Si   0.0000   84
Si       5.478412484   16.622853542   12.493782139 CORE   85 Si Si   0.0000   85
Si       5.743219773    4.590819209   12.005503403 CORE   86 Si Si   0.0000   86
Si      18.143703087    0.596272759   12.171837924 CORE   87 Si Si   0.0000   87
Si      13.403636376    0.572866844   12.302432712 CORE   88 Si Si   0.0000   88
Si      10.446519178   19.877729209   12.439898942 CORE   89 Si Si   0.0000   89
Si       5.393038319   19.820001287   12.416262968 CORE   90 Si Si   0.0000   90
Si      10.423574587   16.689309343   12.319719900 CORE   91 Si Si   0.0000   91
Si      13.441796561   15.979553796   12.497344105 CORE   92 Si Si   0.0000   92
Si      18.321959387   16.056437995   12.508447018 CORE   93 Si Si   0.0000   93
Si      17.689882981    5.778647625    0.900582554 CORE   94 Si Si   0.0000   94
Si      17.651116684   10.533140035    0.725463452 CORE   95 Si Si   0.0000   95
Si      14.461824745    5.849690401    0.914521573 CORE   96 Si Si   0.0000   96
Si      14.501592821   10.481930939    0.817440682 CORE   97 Si Si   0.0000   97
Si      17.593723738   13.637028223    0.747465708 CORE   98 Si Si   0.0000   98
Si      14.302788725   18.408684568    0.803225253 CORE   99 Si Si   0.0000   99
Si      14.454386720   13.649884231    0.723615444 CORE  100 Si Si   0.0000  100
Si      17.512494384   18.510105467    0.776322021 CORE  101 Si Si   0.0000  101
Si       9.389626069    3.674247145    1.309036677 CORE  102 Si Si   0.0000  102
Si       9.496258394    8.496639728    1.394091655 CORE  103 Si Si   0.0000  103
Si       6.276080464    8.554344558    1.247972342 CORE  104 Si Si   0.0000  104
O        7.879990757    8.366536984    1.473041786 CORE  105 O  O    0.0000  105
O       18.248604538    5.922516219    2.412248401 CORE  106 O  O    0.0000  106
O       18.382311764   10.207693622    2.143495496 CORE  107 O  O    0.0000  107
O        7.779928394   15.934490793    1.684109120 CORE  108 O  O    0.0000  108
O       13.793589182    9.723598360    2.075745923 CORE  109 O  O    0.0000  109
O       18.264605518   13.796430360    2.220440258 CORE  110 O  O    0.0000  110
O       13.932813714    6.117268290    2.414950358 CORE  111 O  O    0.0000  111
O        6.054328773    2.216134579    1.939886326 CORE  112 O  O    0.0000  112
O        9.557141565    2.181452130    1.909300751 CORE  113 O  O    0.0000  113
O        9.975924501    9.932889116    2.006330370 CORE  114 O  O    0.0000  114
O        5.760213140    9.969867045    1.857859888 CORE  115 O  O    0.0000  115
O       13.923073151   18.503626676    2.373221461 CORE  116 O  O    0.0000  116
O       10.190056355    7.334033067    2.300187146 CORE  117 O  O    0.0000  117
O       13.682615300   14.350280903    1.988570851 CORE  118 O  O    0.0000  118
O        5.939699492   17.409915427    2.864496462 CORE  119 O  O    0.0000  119
O        5.526579492    7.314806558    1.989280698 CORE  120 O  O    0.0000  120
O        5.589213714   14.786768770    2.696452242 CORE  121 O  O    0.0000  121
O       17.969107509   18.650848308    2.328257238 CORE  122 O  O    0.0000  122
O       10.276955379    4.689707362    2.197665721 CORE  123 O  O    0.0000  123
O       10.029872637   14.789539169    2.440618419 CORE  124 O  O    0.0000  124
O        9.743567352   17.417959406    2.703429585 CORE  125 O  O    0.0000  125
O        5.483350020    4.709193650    2.456260083 CORE  126 O  O    0.0000  126
O        5.765971249   20.038733488    3.095379624 CORE  127 O  O    0.0000  127
O        9.755826234   20.028460447    3.123059433 CORE  128 O  O    0.0000  128
O       10.086940247   12.279925273    3.182499420 CORE  129 O  O    0.0000  129
O       17.772741819    8.167466767    3.782988106 CORE  130 O  O    0.0000  130
O        5.727169924   12.209415308    3.199322745 CORE  131 O  O    0.0000  131
O       13.166381793    8.126896444    4.039084622 CORE  132 O  O    0.0000  132
O       12.976556394   16.298440027    3.582570108 CORE  133 O  O    0.0000  133
O       18.020982502   16.192358139    3.294494214 CORE  134 O  O    0.0000  134
O       16.803955172    5.841563420    4.611017736 CORE  135 O  O    0.0000  135
O       11.908902718   10.455322571    3.839050367 CORE  136 O  O    0.0000  136
O       11.760080431    5.924567843    3.948018213 CORE  137 O  O    0.0000  137
O       17.051536819   10.653159160    4.388627991 CORE  138 O  O    0.0000  138
O       19.426979585    6.273048967    4.715648371 CORE  139 O  O    0.0000  139
O       11.805892401   18.611317483    3.958030908 CORE  140 O  O    0.0000  140
O       19.631032025    9.940780245    4.419487114 CORE  141 O  O    0.0000  141
O       17.193746465   14.060657495    4.648465737 CORE  142 O  O    0.0000  142
O        4.148640529   10.194931982    3.960037386 CORE  143 O  O    0.0000  143
O        4.186216338   18.526820993    4.520240234 CORE  144 O  O    0.0000  144
O        3.946127966    6.295748401    3.862598023 CORE  145 O  O    0.0000  145
O       12.001039697   13.898105405    4.021001148 CORE  146 O  O    0.0000  146
O       19.767661583   14.427153024    4.263330463 CORE  147 O  O    0.0000  147
O       14.432136123   10.369222325    4.588908959 CORE  148 O  O    0.0000  148
O        6.794643839   18.599995405    5.069847310 CORE  149 O  O    0.0000  149
O        9.150788852    5.894766591    4.294029347 CORE  150 O  O    0.0000  150
O       16.829021936   18.121082913    4.641912122 CORE  151 O  O    0.0000  151
O        6.546070807    6.361756829    4.265317513 CORE  152 O  O    0.0000  152
O        4.331983060   13.745765917    4.817596304 CORE  153 O  O    0.0000  153
O       14.166646728    5.908810517    5.035120712 CORE  154 O  O    0.0000  154
O        6.782291165    9.988334324    4.269033536 CORE  155 O  O    0.0000  155
O        6.974423142   13.887241852    4.792726428 CORE  156 O  O    0.0000  156
O        1.758539763   10.395222590    5.040928162 CORE  157 O  O    0.0000  157
O       19.485520731   18.098794259    4.424280218 CORE  158 O  O    0.0000  158
O        9.423688336   10.187398350    4.630779057 CORE  159 O  O    0.0000  159
O       14.185672210   18.197560378    4.978606088 CORE  160 O  O    0.0000  160
O       14.574245678   14.352667937    4.456614818 CORE  161 O  O    0.0000  161
O        1.656640103    6.140552317    5.092627348 CORE  162 O  O    0.0000  162
O        9.583564286   14.167292635    5.018228075 CORE  163 O  O    0.0000  163
O        9.477620059   18.393436184    5.162649454 CORE  164 O  O    0.0000  164
O        1.765299887   14.067081138    5.222608744 CORE  165 O  O    0.0000  165
O        1.657861574   18.125531054    5.067499327 CORE  166 O  O    0.0000  166
O        3.430498730   16.150924245    5.394524626 CORE  167 O  O    0.0000  167
O       15.613470771   12.340889800    5.874976322 CORE  168 O  O    0.0000  168
O        3.243113145    8.241368322    5.539498976 CORE  169 O  O    0.0000  169
O        8.137993146    8.066514637    5.504378409 CORE  170 O  O    0.0000  170
O        7.950220342   16.254876092    5.448350645 CORE  171 O  O    0.0000  171
O       20.291281269   12.202421762    5.665606922 CORE  172 O  O    0.0000  172
O       15.667764348    4.657082173    6.720415252 CORE  173 O  O    0.0000  173
O       15.820515607    7.297813755    6.595728113 CORE  174 O  O    0.0000  174
O        0.083822687    4.612429737    6.543583769 CORE  175 O  O    0.0000  175
O       15.696819029   19.936412897    6.215562351 CORE  176 O  O    0.0000  176
O        0.131609188    7.243727865    6.945033053 CORE  177 O  O    0.0000  177
O       16.035727321    9.908842981    6.731232039 CORE  178 O  O    0.0000  178
O       15.752143081   17.420146150    6.962906395 CORE  179 O  O    0.0000  179
O       20.337318328    9.908853636    6.974835486 CORE  180 O  O    0.0000  180
O        7.780828267    5.663383431    6.512493740 CORE  181 O  O    0.0000  181
O        3.933333938   10.569797942    6.564835409 CORE  182 O  O    0.0000  182
O       20.296529834   17.163512064    6.811167893 CORE  183 O  O    0.0000  183
O       15.741898624   14.781068952    6.778994648 CORE  184 O  O    0.0000  184
O        3.919250719    5.881607237    6.498682494 CORE  185 O  O    0.0000  185
O       20.354374604   19.774464600    6.281038562 CORE  186 O  O    0.0000  186
O        3.433965633   18.231401344    7.040474067 CORE  187 O  O    0.0000  187
O        8.081815287   18.174975079    7.337304438 CORE  188 O  O    0.0000  188
O       20.096360051   14.504351464    6.905905944 CORE  189 O  O    0.0000  189
O       16.398216649    2.159374512    7.036986845 CORE  190 O  O    0.0000  190
O        7.732352631   10.418567576    6.659875312 CORE  191 O  O    0.0000  191
O       19.737108227    2.110055866    6.992494661 CORE  192 O  O    0.0000  192
O        8.052825949   14.279080189    7.185136499 CORE  193 O  O    0.0000  193
O        3.404291009   14.270932764    7.268590635 CORE  194 O  O    0.0000  194
O       17.975794150   16.058905388    7.382787575 CORE  195 O  O    0.0000  195
O       18.096319285    4.136399611    7.626103829 CORE  196 O  O    0.0000  196
O       18.154448643    8.396668565    7.273859787 CORE  197 O  O    0.0000  197
O       18.025220307    0.098704124    7.481924197 CORE  198 O  O    0.0000  198
O        5.855950316    5.945221167    8.330637725 CORE  199 O  O    0.0000  199
O        5.762331183   10.297102828    8.455988199 CORE  200 O  O    0.0000  200
O        5.759138820   13.743801094    8.309400519 CORE  201 O  O    0.0000  201
O       16.086267842    8.481812126    8.947540967 CORE  202 O  O    0.0000  202
O       15.960896204    3.628912762    9.157479300 CORE  203 O  O    0.0000  203
O       20.283284477    3.662694609    9.049137989 CORE  204 O  O    0.0000  204
O        3.763012278   12.055278183    8.739194988 CORE  205 O  O    0.0000  205
O        5.692106423   18.587147948    8.406716236 CORE  206 O  O    0.0000  206
O       20.016266768    8.528729392    9.197480088 CORE  207 O  O    0.0000  207
O       15.743030076    0.290671668    8.835058039 CORE  208 O  O    0.0000  208
O        7.779754105   12.064259436    8.704218015 CORE  209 O  O    0.0000  209
O        7.920567089    4.317397354    8.751282724 CORE  210 O  O    0.0000  210
O        3.776351924    4.251189809    8.571608792 CORE  211 O  O    0.0000  211
O        8.276183228    6.942010913    8.807043084 CORE  212 O  O    0.0000  212
O        3.391983204   19.595425721    9.244119036 CORE  213 O  O    0.0000  213
O       15.921795553   15.992768112    9.133267742 CORE  214 O  O    0.0000  214
O       19.967971312   15.890343819    9.117671422 CORE  215 O  O    0.0000  215
O        7.467983741   17.019212592    9.600997595 CORE  216 O  O    0.0000  216
O        3.473614619    6.843281436    8.961078871 CORE  217 O  O    0.0000  217
O        7.873990113   19.633454195    9.523367703 CORE  218 O  O    0.0000  218
O        3.812783251   16.964879028    9.326787464 CORE  219 O  O    0.0000  219
O       20.265249326    0.305102190    8.857488867 CORE  220 O  O    0.0000  220
O        3.292281281    9.478834385    8.920040197 CORE  221 O  O    0.0000  221
O        8.205579626    9.545506369    9.151776832 CORE  222 O  O    0.0000  222
O        7.834587207   14.433625494    9.844027740 CORE  223 O  O    0.0000  223
O        3.702458127   14.394070115    9.895197315 CORE  224 O  O    0.0000  224
O        3.370487134    1.992067336    9.885543781 CORE  225 O  O    0.0000  225
O       16.024745921   18.315696930   10.440644474 CORE  226 O  O    0.0000  226
O        0.419852123   18.179802891   10.154509083 CORE  227 O  O    0.0000  227
O        7.937853011    2.083482358   10.045736985 CORE  228 O  O    0.0000  228
O       16.017671642    6.089768273   10.055831873 CORE  229 O  O    0.0000  229
O        0.227222245    6.090204400   10.018781021 CORE  230 O  O    0.0000  230
O       17.294116802    8.078761363   11.256826593 CORE  231 O  O    0.0000  231
O        1.867017389    8.094705805   10.645135210 CORE  232 O  O    0.0000  232
O       17.350402129    4.201701149   11.336819870 CORE  233 O  O    0.0000  233
O       14.683955475    4.225385204   11.386934278 CORE  234 O  O    0.0000  234
O        9.768404112    8.073299546   10.707392636 CORE  235 O  O    0.0000  235
O       14.630028424    8.094659123   11.106441740 CORE  236 O  O    0.0000  236
O        1.728171920   15.959811203   10.695728034 CORE  237 O  O    0.0000  237
O        1.999247943    4.174889446   10.594329226 CORE  238 O  O    0.0000  238
O        9.726493916    3.989376618   10.679163321 CORE  239 O  O    0.0000  239
O        1.525867541    0.365514352   10.912957193 CORE  240 O  O    0.0000  240
O       14.387563133   16.387334690   11.239366426 CORE  241 O  O    0.0000  241
O       14.227091931    0.105907847   10.978894930 CORE  242 O  O    0.0000  242
O       19.977565095    4.107613071   11.671862624 CORE  243 O  O    0.0000  243
O       16.797979141    0.603273108   11.256849580 CORE  244 O  O    0.0000  244
O        6.744201817   15.827633468   11.839402790 CORE  245 O  O    0.0000  245
O        9.223268571    0.433978171   11.632424906 CORE  246 O  O    0.0000  246
O        9.330889239   16.093688545   11.273578463 CORE  247 O  O    0.0000  247
O        7.119836983    7.928461689   10.974439806 CORE  248 O  O    0.0000  248
O       19.890736109    7.955377337   11.786684476 CORE  249 O  O    0.0000  249
O        4.484179929    8.303191664   10.981888728 CORE  250 O  O    0.0000  250
O        7.200220583    4.315257105   11.335954154 CORE  251 O  O    0.0000  251
O        3.979684190    0.142903507   11.759395082 CORE  252 O  O    0.0000  252
O        4.570202291    3.994034287   11.082655422 CORE  253 O  O    0.0000  253
O       17.039953109   16.137054992   11.516249220 CORE  254 O  O    0.0000  254
O       12.100431627    4.016431384   11.804781729 CORE  255 O  O    0.0000  255
O        6.588921322    0.502780760   11.663863740 CORE  256 O  O    0.0000  256
O        4.076471340   16.134948464   11.843177348 CORE  257 O  O    0.0000  257
O       19.709110645   16.279180541   11.704762908 CORE  258 O  O    0.0000  258
O       19.344263802   20.033589191   11.330027180 CORE  259 O  O    0.0000  259
O       11.823117095    0.455789760   11.944801408 CORE  260 O  O    0.0000  260
O       12.146555673    8.006200913   11.890762488 CORE  261 O  O    0.0000  261
O       11.883472783   16.041730405   11.986382573 CORE  262 O  O    0.0000  262
O        5.539522494    6.185779830   12.196229281 CORE  263 O  O    0.0000  263
O       10.416147073    6.034411604   12.270926754 CORE  264 O  O    0.0000  264
O       10.496658687   18.292191956   12.122507595 CORE  265 O  O    0.0000  265
O       18.497667137    2.120623704   12.573120915 CORE  266 O  O    0.0000  266
O        5.664437756   18.223600143   12.236532256 CORE  267 O  O    0.0000  267
O       13.749645753    2.111962694   12.701910468 CORE  268 O  O    0.0000  268
O       18.382113933    9.669840954   13.081132438 CORE  269 O  O    0.0000  269
O       13.840751716    9.757079904   13.006986076 CORE  270 O  O    0.0000  270
O       18.367901505   14.587348996   13.198299896 CORE  271 O  O    0.0000  271
O       18.125106939    7.087253757    0.050347040 CORE  272 O  O    0.0000  272
O       18.364972283    4.449299031    0.250677962 CORE  273 O  O    0.0000  273
O       13.770559508   14.470945221   12.991609377 CORE  274 O  O    0.0000  274
O       13.748698759    4.502752691    0.329885964 CORE  275 O  O    0.0000  275
O       14.076002942    7.136001518   13.518088573 CORE  276 O  O    0.0000  276
O       13.619971944   17.071187725    0.177272668 CORE  277 O  O    0.0000  277
O        9.973531260    8.387416883   13.372317985 CORE  278 O  O    0.0000  278
O        9.917492611    3.655778707   13.294156602 CORE  279 O  O    0.0000  279
O        5.885075933    8.591886561   13.198847570 CORE  280 O  O    0.0000  280
O        5.406942825   16.284276324    0.552711851 CORE  281 O  O    0.0000  281
O       13.759680926   19.745065336    0.055342233 CORE  282 O  O    0.0000  282
O       17.936245683   19.881839404    0.024473348 CORE  283 O  O    0.0000  283
O       18.240716513   17.214966388    0.126762119 CORE  284 O  O    0.0000  284
O        5.634909621    3.860268157   13.447476752 CORE  285 O  O    0.0000  285
O       10.265586284   20.108122236    0.522027407 CORE  286 O  O    0.0000  286
O        5.328692017    0.089353323    0.472036029 CORE  287 O  O    0.0000  287
O       10.002714575   16.324483378    0.317299778 CORE  288 O  O    0.0000  288
O       17.817131717   12.089979371    0.310410420 CORE  289 O  O    0.0000  289
O       14.255936690   12.061738995    1.050852266 CORE  290 O  O    0.0000  290
O       16.069719447    5.641035524    0.903501369 CORE  291 O  O    0.0000  291
O       16.087047770   10.101891233    0.850354843 CORE  292 O  O    0.0000  292
O       16.031132108   14.065726090    0.832921880 CORE  293 O  O    0.0000  293
O       15.908229819   18.310502741    0.636118045 CORE  294 O  O    0.0000  294
O        7.833308597    4.146593954    1.374369100 CORE  295 O  O    0.0000  295
O        7.784370101    0.259155659    1.360131790 CORE  296 O  O    0.0000  296
O       13.366169265   11.040088416    7.371401113 CORE  297 O  O    0.0000  297
O       16.234919898   12.844950228    8.903081602 CORE  298 O  O    0.0000  298
O       13.259779196   13.470860051    9.928289490 CORE  299 O  O    0.0000  299
O       12.970884065   13.667815704    7.243152254 CORE  300 O  O    0.0000  300
O       10.754834193   10.514877348    8.006263581 CORE  301 O  O    0.0000  301
O       14.440049226   10.950411865    9.812589413 CORE  302 O  O    0.0000  302
O       10.444354005   13.124493398    8.250953212 CORE  303 O  O    0.0000  303
O       11.917385862   10.734561307   10.363517382 CORE  304 O  O    0.0000  304
O       15.124446145   12.281619982   12.065876028 CORE  305 O  O    0.0000  305
O       12.020276008   12.076611662   12.921747248 CORE  306 O  O    0.0000  306
O        9.130605494   11.239482756   11.403611230 CORE  307 O  O    0.0000  307
O       10.612238386   13.412097834   10.767794020 CORE  308 O  O    0.0000  308
end
end
