# Supplementary material for: Zeolite-confined subnanometric PtSn mimicking mortise-and-tenon joinery for catalytic propane dehydrogenation
Source: Nat Commun. 2022 May 17;13:2716. doi: 10.1038/s41467-022-30522-1 (PMC9114386; doi:10.1038/s41467-022-30522-1)
Supplement: Supplementary file 8 — Source Data [file 41467_2022_30522_MOESM8_ESM.zip › allstructures/Pt0Sn8O14-MFI.arc]

!BIOSYM archive 2
PBC=ON
                      Energy         0          0.0456      -2400.050310        C1
!DATE
PBC   20.37460000   20.11910000   13.51960000   90.00000000   89.99990000   90.00000000
Sn      10.217283012    4.065549763    2.673807646 CORE    1 Sn Sn   0.0000    1
Sn      11.407099505    7.085197425    3.421950666 CORE    2 Sn Sn   0.0000    2
Sn      12.023350784    2.203149517    5.382358545 CORE    3 Sn Sn   0.0000    3
Sn      11.423199159    5.643082948    6.727072923 CORE    4 Sn Sn   0.0000    4
Sn      13.591883490    4.674503675    4.300730383 CORE    5 Sn Sn   0.0000    5
Sn       8.856377368    2.638605802    5.912972545 CORE    6 Sn Sn   0.0000    6
Sn       8.317776066    6.262201473    5.247746581 CORE    7 Sn Sn   0.0000    7
Sn       8.731526338    4.928733676    8.079168216 CORE    8 Sn Sn   0.0000    8
Si       5.503506517   16.010435976   10.164036790 CORE    9 Si Si   0.0000    9
Si       5.459033543   12.969631426    9.888091561 CORE   10 Si Si   0.0000   10
Si       8.636409353   12.845250692    9.608814687 CORE   11 Si Si   0.0000   11
Si       5.249918978    8.150747481    9.942322942 CORE   12 Si Si   0.0000   12
Si       8.443670733    8.231826546    9.983811028 CORE   13 Si Si   0.0000   13
Si      17.367486480   19.039099290   12.501048245 CORE   14 Si Si   0.0000   14
Si       9.451209981   18.121339175   11.998712626 CORE   15 Si Si   0.0000   15
Si      17.425879023    2.074984200   12.357862611 CORE   16 Si Si   0.0000   16
Si      12.477141700    1.987092401   12.378065485 CORE   17 Si Si   0.0000   17
Si       4.464864665   10.607318518   11.741601435 CORE   18 Si Si   0.0000   18
Si       9.491385525    2.841665899   12.188086163 CORE   19 Si Si   0.0000   19
Si       4.839306614   18.261450917   12.284159128 CORE   20 Si Si   0.0000   20
Si      12.515235181   18.869558117   12.224965959 CORE   21 Si Si   0.0000   21
Si      17.190100508    6.886937493   12.313764353 CORE   22 Si Si   0.0000   22
Si       9.461907778   10.703824476   11.711138626 CORE   23 Si Si   0.0000   23
Si       4.776592315    2.939442537   12.260395755 CORE   24 Si Si   0.0000   24
Si      12.439593089   10.197675061   12.320765289 CORE   25 Si Si   0.0000   25
Si      12.327508912    6.976801553   12.112957919 CORE   26 Si Si   0.0000   26
Si       9.297109029    6.007531574   11.857029276 CORE   27 Si Si   0.0000   27
Si       4.658600399    6.048161369   12.020077612 CORE   28 Si Si   0.0000   28
Si      17.259569975   10.090825679   12.370916029 CORE   29 Si Si   0.0000   29
Si      14.936050097    2.956835770    0.606036009 CORE   30 Si Si   0.0000   30
Si      14.828565903   18.417141061    0.755686250 CORE   31 Si Si   0.0000   31
Si       2.496719797    2.061992280    0.525937456 CORE   32 Si Si   0.0000   32
Si      14.616875128    6.065981242    0.429381841 CORE   33 Si Si   0.0000   33
Si      19.810278645    2.826010415    0.842895560 CORE   34 Si Si   0.0000   34
Si       7.303104458   18.802361567    0.663533866 CORE   35 Si Si   0.0000   35
Si      19.869053053   18.619676735    0.947822772 CORE   36 Si Si   0.0000   36
Si       2.452117832   19.044570932    0.455050554 CORE   37 Si Si   0.0000   37
Si       2.159510203    9.992828420    0.153503805 CORE   38 Si Si   0.0000   38
Si       2.058328928    6.790683348    0.073954491 CORE   39 Si Si   0.0000   39
Si       7.048133434   10.361801381    0.126505340 CORE   40 Si Si   0.0000   40
Si       7.161190714    1.925389979    0.641170937 CORE   41 Si Si   0.0000   41
Si      19.618307234    5.968042443    0.542922396 CORE   42 Si Si   0.0000   42
Si      14.812337740   10.794172545    0.631669331 CORE   43 Si Si   0.0000   43
Si       7.026393415    7.174906515    0.279820214 CORE   44 Si Si   0.0000   44
Si      19.618800266   10.693366699    0.777372622 CORE   45 Si Si   0.0000   45
Si      15.669567815    0.734216297    2.577230581 CORE   46 Si Si   0.0000   46
Si      15.893597007   16.167295381    2.630002075 CORE   47 Si Si   0.0000   47
Si      18.829984892    0.744854689    2.825339941 CORE   48 Si Si   0.0000   48
Si      19.010687786   16.156431229    2.513883058 CORE   49 Si Si   0.0000   49
Si      15.838360502   13.068436428    2.487011300 CORE   50 Si Si   0.0000   50
Si      15.501432095    8.262247390    2.484137265 CORE   51 Si Si   0.0000   51
Si      18.729482094    8.176849791    2.571703290 CORE   52 Si Si   0.0000   52
Si      18.969081055   13.088597329    2.526736241 CORE   53 Si Si   0.0000   53
Si       6.558106868   17.931214117    3.535694523 CORE   54 Si Si   0.0000   54
Si       3.329906912    3.102368779    3.463267095 CORE   55 Si Si   0.0000   55
Si       3.386255489   18.373861306    3.427021093 CORE   56 Si Si   0.0000   56
Si       6.424863230    2.590272452    3.646931923 CORE   57 Si Si   0.0000   57
Si       3.245503931   10.929375140    3.037866397 CORE   58 Si Si   0.0000   58
Si       2.934567019    6.025018468    2.991561492 CORE   59 Si Si   0.0000   59
Si       5.979617435    6.649050534    3.083067753 CORE   60 Si Si   0.0000   60
Si       6.427254671   11.431887934    2.983431285 CORE   61 Si Si   0.0000   61
Si      15.037956924   20.050785209    5.602411155 CORE   62 Si Si   0.0000   62
Si       2.420208223    0.717959214    5.321387838 CORE   63 Si Si   0.0000   63
Si      15.108095873   16.847377516    5.649031976 CORE   64 Si Si   0.0000   64
Si       6.877361741    0.185515623    5.357114328 CORE   65 Si Si   0.0000   65
Si       6.759482583    8.934805493    4.623683775 CORE   66 Si Si   0.0000   66
Si      19.923482180   16.934173644    5.456804905 CORE   67 Si Si   0.0000   67
Si      19.709050221    0.006218871    5.657896463 CORE   68 Si Si   0.0000   68
Si      15.157785565   12.184551679    5.444895225 CORE   69 Si Si   0.0000   69
Si       2.442130313   16.061350613    5.327516266 CORE   70 Si Si   0.0000   70
Si       2.421393951    8.469027208    4.969432250 CORE   71 Si Si   0.0000   71
Si       2.395335072   12.994928105    5.043910139 CORE   72 Si Si   0.0000   72
Si      19.733840269    9.039280228    5.395479150 CORE   73 Si Si   0.0000   73
Si       7.192850557   16.054570487    5.649971368 CORE   74 Si Si   0.0000   74
Si      15.071247774    8.982838213    5.459022499 CORE   75 Si Si   0.0000   75
Si      19.893359081   12.188624561    5.385377936 CORE   76 Si Si   0.0000   76
Si       7.221178689   12.931568237    5.276127835 CORE   77 Si Si   0.0000   77
Si      17.646129766   16.078115336    7.479010093 CORE   78 Si Si   0.0000   78
Si      17.426363453    0.489063715    7.702805653 CORE   79 Si Si   0.0000   79
Si      12.692934431   15.928919206    7.384237650 CORE   80 Si Si   0.0000   80
Si       9.782470534   17.121811600    7.081073946 CORE   81 Si Si   0.0000   81
Si       4.482698036   20.019007003    7.383240086 CORE   82 Si Si   0.0000   82
Si      10.280822504   20.116783663    7.555425764 CORE   83 Si Si   0.0000   83
Si      13.212985404    0.303530293    7.954274720 CORE   84 Si Si   0.0000   84
Si       4.661095214    9.006594025    6.981775948 CORE   85 Si Si   0.0000   85
Si       4.649459988   16.894049366    7.320127736 CORE   86 Si Si   0.0000   86
Si      17.624720602   13.010769066    7.371177146 CORE   87 Si Si   0.0000   87
Si      12.604999705   12.786404239    7.265504536 CORE   88 Si Si   0.0000   88
Si       9.641853641   11.797732124    6.713510525 CORE   89 Si Si   0.0000   89
Si       4.768673947   12.082904242    6.980542206 CORE   90 Si Si   0.0000   90
Si       9.975568773    8.735200335    7.245526560 CORE   91 Si Si   0.0000   91
Si      13.017958904    8.495319032    7.767927835 CORE   92 Si Si   0.0000   92
Si      17.453701327    8.356860247    7.369290020 CORE   93 Si Si   0.0000   93
Si      17.057334297   18.070850506    9.643541290 CORE   94 Si Si   0.0000   94
Si      16.895906569    2.986772516    9.528567762 CORE   95 Si Si   0.0000   95
Si      13.993622863   17.968069409    9.493790477 CORE   96 Si Si   0.0000   96
Si      13.742853464    2.924963602    9.620300975 CORE   97 Si Si   0.0000   97
Si      16.837569095    6.069856086    9.318199239 CORE   98 Si Si   0.0000   98
Si      13.755055190   10.823642287    9.518337816 CORE   99 Si Si   0.0000   99
Si      13.663337495    5.988836282    9.351435588 CORE  100 Si Si   0.0000  100
Si      16.856814715   10.814433375    9.370296244 CORE  101 Si Si   0.0000  101
Si       8.676178812   16.022801849    9.871584987 CORE  102 Si Si   0.0000  102
Si       8.590699198    0.548992104   10.184695355 CORE  103 Si Si   0.0000  103
Si       5.379917028    0.644422114   10.310176076 CORE  104 Si Si   0.0000  104
O        6.986987362    0.686701652   10.076355025 CORE  105 O  O    0.0000  105
O       17.692374314   18.244384129   11.122910299 CORE  106 O  O    0.0000  106
O       17.730315564    2.722452681   10.896125619 CORE  107 O  O    0.0000  107
O        6.849502015    8.427496055   10.146321130 CORE  108 O  O    0.0000  108
O       12.910525419    2.705049019   10.983575104 CORE  109 O  O    0.0000  109
O       17.432254968    6.533596550   10.751788007 CORE  110 O  O    0.0000  110
O       13.168084913   18.314692779   10.840135172 CORE  111 O  O    0.0000  111
O        5.238070063   14.449924614   10.520494286 CORE  112 O  O    0.0000  112
O        9.023798090   14.426314378    9.791165025 CORE  113 O  O    0.0000  113
O        9.206162712    1.873218930   10.913402499 CORE  114 O  O    0.0000  114
O        4.873503005    2.083384216   10.879907921 CORE  115 O  O    0.0000  115
O       13.069932016   10.869292518   10.979829631 CORE  116 O  O    0.0000  116
O        8.979055463   19.334924502   11.026326950 CORE  117 O  O    0.0000  117
O       12.909827260    6.458682747   10.687736900 CORE  118 O  O    0.0000  118
O        4.459285398    9.292242207   10.785589817 CORE  119 O  O    0.0000  119
O        5.030105393   19.572584438   11.351930753 CORE  120 O  O    0.0000  120
O        4.815633916    6.685500775   10.521684932 CORE  121 O  O    0.0000  121
O       17.496966127   10.490680976   10.820287918 CORE  122 O  O    0.0000  122
O        9.252384345   16.679855168   11.252659485 CORE  123 O  O    0.0000  123
O        8.789358046    6.654509452   10.413068426 CORE  124 O  O    0.0000  124
O        9.230142782    9.253515920   10.976445352 CORE  125 O  O    0.0000  125
O        5.073607929   16.898303728   11.443650162 CORE  126 O  O    0.0000  126
O        4.658489865   11.929126206   10.829581068 CORE  127 O  O    0.0000  127
O        9.495707287   11.942449784   10.658290791 CORE  128 O  O    0.0000  128
O        9.340149247    4.389479469   11.661912718 CORE  129 O  O    0.0000  129
O       17.102425538    0.491286120   12.183337383 CORE  130 O  O    0.0000  130
O        5.150246051    4.494769280   11.950689605 CORE  131 O  O    0.0000  131
O       12.450733362    0.378068622   12.163580598 CORE  132 O  O    0.0000  132
O       12.522360341    8.577685257   12.206446778 CORE  133 O  O    0.0000  133
O       17.390973501    8.479618018   12.566048888 CORE  134 O  O    0.0000  134
O       16.034761062   18.408288482   13.184797024 CORE  135 O  O    0.0000  135
O       10.995689493    2.557429242   12.763238755 CORE  136 O  O    0.0000  136
O       11.018119934   18.278672503   12.396022060 CORE  137 O  O    0.0000  137
O       16.112698120    2.773188133   13.015239409 CORE  138 O  O    0.0000  138
O       18.638043721   18.882630209   13.465979351 CORE  139 O  O    0.0000  139
O       10.890032046   10.652001960   12.486821220 CORE  140 O  O    0.0000  140
O       18.747160039    2.313298183   13.249827068 CORE  141 O  O    0.0000  141
O       15.687739389    6.447455882   12.774323783 CORE  142 O  O    0.0000  142
O        3.269275045    2.887801190   12.873236586 CORE  143 O  O    0.0000  143
O        3.025233226   10.694483323   12.490878759 CORE  144 O  O    0.0000  144
O        3.331487517   18.210293556   12.892584520 CORE  145 O  O    0.0000  145
O       10.761452821    6.577201272   12.249410018 CORE  146 O  O    0.0000  146
O       18.267873886    6.041194405   13.167808618 CORE  147 O  O    0.0000  147
O       13.522770390    2.370499757    0.035200819 CORE  148 O  O    0.0000  148
O        5.639179325   10.528411309   12.861577816 CORE  149 O  O    0.0000  149
O        8.567628701   18.192793225   13.360095769 CORE  150 O  O    0.0000  150
O       15.785347751   10.591289758   12.853820890 CORE  151 O  O    0.0000  151
O        5.902998365   18.328426405   13.512000190 CORE  152 O  O    0.0000  152
O        3.118995761    6.114470877   12.554778813 CORE  153 O  O    0.0000  153
O       13.402502564   18.377211540   13.495165898 CORE  154 O  O    0.0000  154
O        5.815289418    2.288423508   13.331773973 CORE  155 O  O    0.0000  155
O        5.626402319    6.913875878   13.009080739 CORE  156 O  O    0.0000  156
O        0.903284643    2.314741145    0.376882380 CORE  157 O  O    0.0000  157
O       18.387758488   10.838322371   13.253477547 CORE  158 O  O    0.0000  158
O        8.447255545    2.587652188   13.403321767 CORE  159 O  O    0.0000  159
O       13.271381767   10.703998046    0.104490263 CORE  160 O  O    0.0000  160
O       13.120723779    6.246361066   13.324053770 CORE  161 O  O    0.0000  161
O        0.872682848   18.851226058    0.126376859 CORE  162 O  O    0.0000  162
O        8.258115745    6.436791111   13.021017394 CORE  163 O  O    0.0000  163
O        8.272408556   10.967528682   12.771324906 CORE  164 O  O    0.0000  164
O        0.512124728    6.474145134   13.149167975 CORE  165 O  O    0.0000  165
O        0.590912047   10.357801491   13.456249303 CORE  166 O  O    0.0000  166
O        2.357772189    8.383848506    0.098216571 CORE  167 O  O    0.0000  167
O       14.789148595    4.536270360    0.922069334 CORE  168 O  O    0.0000  168
O        2.850145493    0.491505611    0.323264163 CORE  169 O  O    0.0000  169
O        7.375604060    0.312764703    0.702290811 CORE  170 O  O    0.0000  170
O        7.312924661    8.774242181    0.391964938 CORE  171 O  O    0.0000  171
O       19.814628035    4.430843847    1.009723033 CORE  172 O  O    0.0000  172
O       14.941845929   17.113647815    1.719387791 CORE  173 O  O    0.0000  173
O       14.877548372   19.754180463    1.679493993 CORE  174 O  O    0.0000  174
O       19.845946637   17.088885884    1.486100659 CORE  175 O  O    0.0000  175
O       15.042232446   12.240406239    1.338009705 CORE  176 O  O    0.0000  176
O       19.746066805   19.656702764    2.208761993 CORE  177 O  O    0.0000  177
O       15.320354657    2.206331466    1.993956758 CORE  178 O  O    0.0000  178
O       15.108883908    9.648070267    1.732485178 CORE  179 O  O    0.0000  179
O       19.384532465    2.170771759    2.274414680 CORE  180 O  O    0.0000  180
O        7.388858620   18.188340613    2.165703322 CORE  181 O  O    0.0000  181
O        3.031627991    2.513282230    1.980442929 CORE  182 O  O    0.0000  182
O       19.295542472    9.530370341    1.866371255 CORE  183 O  O    0.0000  183
O       14.768068610    7.032557549    1.719701082 CORE  184 O  O    0.0000  184
O        2.725371838   18.514773733    1.960864208 CORE  185 O  O    0.0000  185
O       19.817683695   12.111004882    1.549227569 CORE  186 O  O    0.0000  186
O        2.630970801   10.543068261    1.599637487 CORE  187 O  O    0.0000  187
O        7.040200375   11.244476952    1.492447858 CORE  188 O  O    0.0000  188
O       19.431939435    6.892466059    1.869412159 CORE  189 O  O    0.0000  189
O       15.713200905   14.643123378    2.110097329 CORE  190 O  O    0.0000  190
O        7.056262770    2.565846402    2.127308662 CORE  191 O  O    0.0000  191
O       19.104443205   14.619630793    1.999190020 CORE  192 O  O    0.0000  192
O        6.948872764    6.533268052    1.760863228 CORE  193 O  O    0.0000  193
O        2.164202047    6.161532010    1.567485327 CORE  194 O  O    0.0000  194
O       17.112265759    8.087637694    2.438780351 CORE  195 O  O    0.0000  195
O       17.448628992   16.649005673    2.512865534 CORE  196 O  O    0.0000  196
O       17.272631482    0.487285473    2.418657820 CORE  197 O  O    0.0000  197
O       17.404670038   12.615040339    2.514273258 CORE  198 O  O    0.0000  198
O        4.998911506   18.299543624    3.278225464 CORE  199 O  O    0.0000  199
O        4.940278962    3.256741473    3.637771855 CORE  200 O  O    0.0000  200
O        4.510714605    6.127009027    2.638753848 CORE  201 O  O    0.0000  201
O       15.222059444    0.558686298    4.135263036 CORE  202 O  O    0.0000  202
O       15.466134328   16.249029258    4.194715259 CORE  203 O  O    0.0000  203
O       19.654095768   16.280480253    3.997088732 CORE  204 O  O    0.0000  204
O        2.629133239    4.561375447    3.632470609 CORE  205 O  O    0.0000  205
O        4.830861471   11.192739379    2.893153228 CORE  206 O  O    0.0000  206
O       18.937119642    0.758558207    4.441156262 CORE  207 O  O    0.0000  207
O       15.188028814   12.827316785    3.956927806 CORE  208 O  O    0.0000  208
O        6.599092496    5.809046774    4.305159880 CORE  209 O  O    0.0000  209
O        6.799588916   16.413256403    4.095245255 CORE  210 O  O    0.0000  210
O        2.876337448   16.981542338    4.069216110 CORE  211 O  O    0.0000  211
O        7.134590748   18.820443122    4.765643462 CORE  212 O  O    0.0000  212
O        2.572086589   12.307635298    3.578469603 CORE  213 O  O    0.0000  213
O       14.880442408    8.348428083    3.982893738 CORE  214 O  O    0.0000  214
O       19.129214503    8.202721515    4.141455230 CORE  215 O  O    0.0000  215
O        7.107682837   10.398370192    4.028411295 CORE  216 O  O    0.0000  216
O        2.923123911   19.624917334    4.354444161 CORE  217 O  O    0.0000  217
O        6.801011185   12.871696551    3.681836589 CORE  218 O  O    0.0000  218
O        2.920207210    9.759336424    4.114220824 CORE  219 O  O    0.0000  219
O       19.551775897   13.028122860    4.037889833 CORE  220 O  O    0.0000  220
O        2.640233453    2.133122089    4.566868128 CORE  221 O  O    0.0000  221
O        6.207860008    1.042236795    4.137388975 CORE  222 O  O    0.0000  222
O        5.780338596    8.224941593    3.506635233 CORE  223 O  O    0.0000  223
O        2.399745117    7.155229230    4.021052447 CORE  224 O  O    0.0000  224
O        2.179303260   14.571454153    4.764278123 CORE  225 O  O    0.0000  225
O       15.317918020   10.579314799    5.323279325 CORE  226 O  O    0.0000  226
O       19.521824259   10.630837497    5.121626749 CORE  227 O  O    0.0000  227
O        7.081756822   14.454506414    5.801975450 CORE  228 O  O    0.0000  228
O       14.846749216   18.450897498    5.520182737 CORE  229 O  O    0.0000  229
O       19.661142564   18.528361977    5.381383394 CORE  230 O  O    0.0000  230
O       16.260732616    0.364311412    6.560487069 CORE  231 O  O    0.0000  231
O        0.860029361    0.535919784    5.741031888 CORE  232 O  O    0.0000  232
O       16.309557504   16.616704058    6.713685402 CORE  233 O  O    0.0000  233
O       13.761678288   16.112197224    6.169172119 CORE  234 O  O    0.0000  234
O        8.309868973    0.738320751    5.845619223 CORE  235 O  O    0.0000  235
O       13.586131153    0.503100247    6.308847952 CORE  236 O  O    0.0000  236
O        0.933102928    8.707040692    5.581468893 CORE  237 O  O    0.0000  237
O        1.064296797   16.650665735    5.966150659 CORE  238 O  O    0.0000  238
O        8.719680213   16.492064436    6.030841990 CORE  239 O  O    0.0000  239
O        1.086752903   12.355743704    5.778500162 CORE  240 O  O    0.0000  240
O       13.706523496    8.778701103    6.338562519 CORE  241 O  O    0.0000  241
O       13.747623282   12.599478609    6.127683671 CORE  242 O  O    0.0000  242
O       18.922389170   16.232845431    6.510451649 CORE  243 O  O    0.0000  243
O       16.390898773   12.726048011    6.350304321 CORE  244 O  O    0.0000  244
O        5.991353552    8.999756813    6.060259068 CORE  245 O  O    0.0000  245
O        8.762138046   12.431802693    5.499948866 CORE  246 O  O    0.0000  246
O        8.177289387    8.194669734    4.788945218 CORE  247 O  O    0.0000  247
O        5.885055806    0.185300891    6.636893965 CORE  248 O  O    0.0000  248
O       18.899419153    0.316041360    7.037821346 CORE  249 O  O    0.0000  249
O        3.269838641    0.734114299    6.705652217 CORE  250 O  O    0.0000  250
O        6.152279917   16.739489037    6.708745914 CORE  251 O  O    0.0000  251
O        3.679540276   12.783304122    6.006379340 CORE  252 O  O    0.0000  252
O        3.597846614   15.998800465    6.466216469 CORE  253 O  O    0.0000  253
O       16.342624441    8.294183198    6.185815701 CORE  254 O  O    0.0000  254
O       11.254989270   16.464032289    6.848579534 CORE  255 O  O    0.0000  255
O        6.208292974   12.054714474    6.217782110 CORE  256 O  O    0.0000  256
O        3.427879518    8.264070673    6.225567574 CORE  257 O  O    0.0000  257
O       18.928623538    8.647458388    6.755684966 CORE  258 O  O    0.0000  258
O       19.035686020   12.803479921    6.611333560 CORE  259 O  O    0.0000  259
O       11.178246109   12.344308158    6.621284746 CORE  260 O  O    0.0000  260
O       11.755229780   19.776601630    8.204971039 CORE  261 O  O    0.0000  261
O       11.483130552    8.966985677    7.847413330 CORE  262 O  O    0.0000  262
O        4.143985192   18.434413893    7.253142356 CORE  263 O  O    0.0000  263
O        9.865754361   18.735373279    6.807033199 CORE  264 O  O    0.0000  264
O        9.592628415   10.165703012    6.559735125 CORE  265 O  O    0.0000  265
O       17.477850906   14.531195623    7.909635940 CORE  266 O  O    0.0000  266
O        4.297366270   10.563782302    7.327166928 CORE  267 O  O    0.0000  267
O       12.581114200   14.345455241    7.768968579 CORE  268 O  O    0.0000  268
O       17.344224265    1.971101293    8.353394909 CORE  269 O  O    0.0000  269
O       13.297277861    1.813475108    8.518594696 CORE  270 O  O    0.0000  270
O       17.516181047    6.927759754    8.133141718 CORE  271 O  O    0.0000  271
O       17.167650375   19.488960927    8.849322645 CORE  272 O  O    0.0000  272
O       17.889681885   16.941556742    8.832507637 CORE  273 O  O    0.0000  273
O       13.021025711    6.829297078    8.047631364 CORE  274 O  O    0.0000  274
O       13.201540490   16.802298005    8.676843106 CORE  275 O  O    0.0000  275
O       14.223696824   19.344608663    8.600552640 CORE  276 O  O    0.0000  276
O       13.775603017    9.264578472    8.976883419 CORE  277 O  O    0.0000  277
O        9.230713304    0.383454239    8.707962793 CORE  278 O  O    0.0000  278
O        9.344246992   16.823155131    8.622021571 CORE  279 O  O    0.0000  279
O        4.599492646    0.360907691    8.926310934 CORE  280 O  O    0.0000  280
O        4.893111371    8.207218495    8.372457670 CORE  281 O  O    0.0000  281
O       12.926002877   11.820998567    8.541717019 CORE  282 O  O    0.0000  282
O       17.634242104   12.050377351    8.676995546 CORE  283 O  O    0.0000  283
O       16.989822799    9.502420659    8.427395361 CORE  284 O  O    0.0000  284
O        4.619560699   16.426041222    8.870184348 CORE  285 O  O    0.0000  285
O        9.002978324   12.309756512    8.123236149 CORE  286 O  O    0.0000  286
O        4.877871352   12.931790176    8.367084742 CORE  287 O  O    0.0000  287
O        8.930665598    8.488434338    8.470993596 CORE  288 O  O    0.0000  288
O       17.142179946    4.504909474    9.020292430 CORE  289 O  O    0.0000  289
O       13.425543281    4.415253694    9.043876685 CORE  290 O  O    0.0000  290
O       15.519811207   17.531834854    9.823948270 CORE  291 O  O    0.0000  291
O       15.323233187    2.758533150    9.901533839 CORE  292 O  O    0.0000  292
O       15.229250273    6.349497959    9.378183567 CORE  293 O  O    0.0000  293
O       15.307045865   11.278878879    9.566159803 CORE  294 O  O    0.0000  294
O        7.072095834   16.253192877    9.810904018 CORE  295 O  O    0.0000  295
O        7.050159585   12.605941949    9.880620950 CORE  296 O  O    0.0000  296
O       10.296501284    2.656403354    4.405026682 CORE  297 O  O    0.0000  297
O       13.256416858    2.603577371    3.949943590 CORE  298 O  O    0.0000  298
O       12.112270227    5.087189134    2.876371749 CORE  299 O  O    0.0000  299
O       15.373366195    5.163839390    4.472484172 CORE  300 O  O    0.0000  300
O       10.103363350    7.354609715    6.354234626 CORE  301 O  O    0.0000  301
O        9.651338777    5.874750920    3.724303294 CORE  302 O  O    0.0000  302
O       10.659226890    1.387015189    6.698575475 CORE  303 O  O    0.0000  303
O       12.520842417    3.958348178    6.241122355 CORE  304 O  O    0.0000  304
O        7.481002389    3.334656789    4.627122678 CORE  305 O  O    0.0000  305
O        9.580404618    4.687436631    6.133093049 CORE  306 O  O    0.0000  306
O       12.427065978    6.379861042    5.175659622 CORE  307 O  O    0.0000  307
O       10.623494439    5.361699014    8.569901262 CORE  308 O  O    0.0000  308
O        8.253809505    3.023022130    7.845534645 CORE  309 O  O    0.0000  309
O        7.491453814    6.139673776    7.159216533 CORE  310 O  O    0.0000  310
end
end
