# Supplementary material for: Zeolite-confined subnanometric PtSn mimicking mortise-and-tenon joinery for catalytic propane dehydrogenation
Source: Nat Commun. 2022 May 17;13:2716. doi: 10.1038/s41467-022-30522-1 (PMC9114386; doi:10.1038/s41467-022-30522-1)
Supplement: Supplementary file 8 — Source Data [file 41467_2022_30522_MOESM8_ESM.zip › allstructures/Pt0Sn8O16-MFI.arc]

!BIOSYM archive 2
PBC=ON
                      Energy         0          0.0475      -2410.507842        C1
!DATE
PBC   20.37460000   20.11910000   13.51960000   90.00000000   89.99990000   90.00000000
Sn       9.471567316    9.125809865    6.251464196 CORE    1 Sn Sn   0.0000    1
Sn       8.195371190   11.762206366    4.992535088 CORE    2 Sn Sn   0.0000    2
Sn      12.523551906    8.706552815    7.174953421 CORE    3 Sn Sn   0.0000    3
Sn       9.541260291   11.971422331    7.906228683 CORE    4 Sn Sn   0.0000    4
Sn      12.213812589   12.176907236    6.370948735 CORE    5 Sn Sn   0.0000    5
Sn       8.245250225    8.815231522    9.085284445 CORE    6 Sn Sn   0.0000    6
Sn       6.329747122   11.862107889    9.512831703 CORE    7 Sn Sn   0.0000    7
Sn       8.582375082   11.088480338   11.470049785 CORE    8 Sn Sn   0.0000    8
Si       3.623949846    2.220146968   13.455882754 CORE    9 Si Si   0.0000    9
Si       3.751779659   19.265566720    0.322541624 CORE   10 Si Si   0.0000   10
Si       6.867168869   19.515388628    0.353088690 CORE   11 Si Si   0.0000   11
Si       3.623023215   14.587461246    0.243051279 CORE   12 Si Si   0.0000   12
Si       6.768517744   14.667248838    0.301508913 CORE   13 Si Si   0.0000   13
Si      15.600956079    5.187198583    2.102361011 CORE   14 Si Si   0.0000   14
Si       7.751609162    4.651477143    1.985580877 CORE   15 Si Si   0.0000   15
Si      15.621325410    8.376407197    1.570144255 CORE   16 Si Si   0.0000   16
Si      10.675312610    8.358836793    1.814628291 CORE   17 Si Si   0.0000   17
Si       3.163679285   17.012240223    2.249388104 CORE   18 Si Si   0.0000   18
Si       7.639271513    9.221022956    1.896927401 CORE   19 Si Si   0.0000   19
Si       2.922734475    4.423917663    1.941831911 CORE   20 Si Si   0.0000   20
Si      10.772522607    5.182262410    2.194486184 CORE   21 Si Si   0.0000   21
Si      15.366061747   13.274351942    1.769381370 CORE   22 Si Si   0.0000   22
Si       7.749547926   17.099908561    2.089590538 CORE   23 Si Si   0.0000   23
Si       2.888268760    9.335315758    2.270094053 CORE   24 Si Si   0.0000   24
Si      10.806214454   16.179846520    1.975769549 CORE   25 Si Si   0.0000   25
Si      10.921531534   13.054059592    1.172376297 CORE   26 Si Si   0.0000   26
Si       8.195856341   12.300005292    1.840856583 CORE   27 Si Si   0.0000   27
Si       2.933264330   12.459803057    2.501021679 CORE   28 Si Si   0.0000   28
Si      15.691543614   16.454226016    1.771599470 CORE   29 Si Si   0.0000   29
Si      13.269876762    9.158963734    3.282084997 CORE   30 Si Si   0.0000   30
Si      13.124324797    4.599165869    4.087596449 CORE   31 Si Si   0.0000   31
Si       0.328625953    8.210463672    3.714032435 CORE   32 Si Si   0.0000   32
Si      12.843826880   12.178480292    3.309935023 CORE   33 Si Si   0.0000   33
Si      17.828722289    9.315353292    3.644068131 CORE   34 Si Si   0.0000   34
Si       5.370263537    4.885227662    3.785053586 CORE   35 Si Si   0.0000   35
Si      18.042196498    4.561555764    4.052577981 CORE   36 Si Si   0.0000   36
Si       0.548943114    5.042819208    3.812304503 CORE   37 Si Si   0.0000   37
Si       0.595644731   16.450522539    4.041578846 CORE   38 Si Si   0.0000   38
Si       0.282745716   13.261602602    3.993122097 CORE   39 Si Si   0.0000   39
Si       5.656790675   16.373567751    4.192252517 CORE   40 Si Si   0.0000   40
Si       5.341800346    8.070871203    3.830233753 CORE   41 Si Si   0.0000   41
Si      17.716934165   12.454660770    3.680285267 CORE   42 Si Si   0.0000   42
Si      13.276996696   16.724181769    3.837083032 CORE   43 Si Si   0.0000   43
Si       5.264111397   13.234605557    4.596750659 CORE   44 Si Si   0.0000   44
Si      18.001544842   17.032512989    3.850226551 CORE   45 Si Si   0.0000   45
Si      14.302600484    6.975635796    5.459129987 CORE   46 Si Si   0.0000   46
Si      13.757163451    2.112953011    5.757848132 CORE   47 Si Si   0.0000   47
Si      17.303724981    7.043183861    5.632284978 CORE   48 Si Si   0.0000   48
Si      16.907683978    2.240275076    5.958742766 CORE   49 Si Si   0.0000   49
Si      13.864984496   19.151630548    5.782491331 CORE   50 Si Si   0.0000   50
Si      14.107536999   14.784234066    6.172237594 CORE   51 Si Si   0.0000   51
Si      17.161141509   14.635564746    5.804641235 CORE   52 Si Si   0.0000   52
Si      17.026478871   19.315824950    5.810536176 CORE   53 Si Si   0.0000   53
Si       4.722605471    4.328736937    6.875223474 CORE   54 Si Si   0.0000   54
Si       1.250708816    8.962457451    6.639995957 CORE   55 Si Si   0.0000   55
Si       1.481057373    4.399307372    6.831736051 CORE   56 Si Si   0.0000   56
Si       4.454441636    8.934604396    6.601302884 CORE   57 Si Si   0.0000   57
Si       1.590515389   16.911847401    6.981404213 CORE   58 Si Si   0.0000   58
Si       1.052220558   12.050421858    6.827377995 CORE   59 Si Si   0.0000   59
Si       4.218932121   11.984450201    7.100583346 CORE   60 Si Si   0.0000   60
Si       4.813821976   17.022689449    7.107753062 CORE   61 Si Si   0.0000   61
Si      12.713090961    6.097037105    9.112817450 CORE   62 Si Si   0.0000   62
Si       0.567449808    6.749562107    8.804076029 CORE   63 Si Si   0.0000   63
Si      13.082073388    3.150869351    8.570735884 CORE   64 Si Si   0.0000   64
Si       5.247244374    6.799481434    8.797894991 CORE   65 Si Si   0.0000   65
Si       5.597273813   15.029538544    9.398663963 CORE   66 Si Si   0.0000   66
Si      18.031825880    3.204073983    8.705859284 CORE   67 Si Si   0.0000   67
Si      17.961680713    6.319986859    8.587060552 CORE   68 Si Si   0.0000   68
Si      13.118463967   18.766570066    8.773906151 CORE   69 Si Si   0.0000   69
Si       0.612729732    2.193866605    8.617260125 CORE   70 Si Si   0.0000   70
Si       0.592475922   14.413710132    8.746152928 CORE   71 Si Si   0.0000   71
Si       0.565455477   19.192876328    9.009787495 CORE   72 Si Si   0.0000   72
Si      18.075993943   15.226076480    8.619395214 CORE   73 Si Si   0.0000   73
Si       5.425256864    2.204780410    8.905823210 CORE   74 Si Si   0.0000   74
Si      13.161537188   15.728120684    8.933449146 CORE   75 Si Si   0.0000   75
Si      17.975219873   18.439954384    8.682639092 CORE   76 Si Si   0.0000   76
Si       5.326743999   19.181890340    9.264479111 CORE   77 Si Si   0.0000   77
Si      15.600023664    2.589932221   10.483616977 CORE   78 Si Si   0.0000   78
Si      15.481270399    6.852619971   10.558237250 CORE   79 Si Si   0.0000   79
Si      10.955151425    2.351414573   10.823559504 CORE   80 Si Si   0.0000   80
Si       7.846607256    2.972165613   10.623293554 CORE   81 Si Si   0.0000   81
Si       2.839157609    6.248559322   10.863073976 CORE   82 Si Si   0.0000   82
Si       7.645864228    6.166076471   10.744765554 CORE   83 Si Si   0.0000   83
Si      10.678038655    6.645589998   11.184146359 CORE   84 Si Si   0.0000   84
Si       2.776474328   15.082903033   10.855838518 CORE   85 Si Si   0.0000   85
Si       2.960092046    3.106788894   10.642485375 CORE   86 Si Si   0.0000   86
Si      15.520642275   19.618656292   10.412058479 CORE   87 Si Si   0.0000   87
Si      10.868313052   19.420239834   10.754204995 CORE   88 Si Si   0.0000   88
Si       7.950197278   18.720112496   11.088220329 CORE   89 Si Si   0.0000   89
Si       2.757801964   18.292408730   11.004401060 CORE   90 Si Si   0.0000   90
Si       7.897251451   15.696786187   11.162332152 CORE   91 Si Si   0.0000   91
Si      10.728616583   14.867624413   10.574143819 CORE   92 Si Si   0.0000   92
Si      15.627149852   14.781888913   10.553155511 CORE   93 Si Si   0.0000   93
Si      14.855382565    4.713022503   12.673370917 CORE   94 Si Si   0.0000   94
Si      14.990623560    9.324867856   12.234057609 CORE   95 Si Si   0.0000   95
Si      11.694733020    4.578076678   12.958656305 CORE   96 Si Si   0.0000   96
Si      11.733156555    9.312785840   12.443807327 CORE   97 Si Si   0.0000   97
Si      14.942415342   12.297326484   12.268713810 CORE   98 Si Si   0.0000   98
Si      11.810624295   16.989688098   12.618667334 CORE   99 Si Si   0.0000   99
Si      11.870276460   12.389392582   11.898242160 CORE  100 Si Si   0.0000  100
Si      14.999351231   17.242171154   12.382403964 CORE  101 Si Si   0.0000  101
Si       6.740910099    2.384173768    0.028564790 CORE  102 Si Si   0.0000  102
Si       6.709926667    7.041352973    0.174311430 CORE  103 Si Si   0.0000  103
Si       3.490306349    7.084912361    0.291743410 CORE  104 Si Si   0.0000  104
O        5.108629521    6.968216697    0.282884106 CORE  105 O  O    0.0000  105
O       15.506700901    4.502707224    0.628903688 CORE  106 O  O    0.0000  106
O       15.765326129    8.657796155   13.497610397 CORE  107 O  O    0.0000  107
O        5.212038879   14.521433576   13.405478494 CORE  108 O  O    0.0000  108
O       11.059497459    9.031067735    0.364911183 CORE  109 O  O    0.0000  109
O       14.962998157   12.562682433    0.352446574 CORE  110 O  O    0.0000  110
O       11.411597861    4.271830046    1.004890725 CORE  111 O  O    0.0000  111
O        3.529565222    0.735750270    0.567320632 CORE  112 O  O    0.0000  112
O        6.873995294    0.962715350    0.813719172 CORE  113 O  O    0.0000  113
O        7.248659969    8.557908931    0.442472803 CORE  114 O  O    0.0000  114
O        3.029526422    8.534645209    0.858133553 CORE  115 O  O    0.0000  115
O       11.355354118   16.952443272    0.651965342 CORE  116 O  O    0.0000  116
O        7.401568846    6.077220612    1.277373605 CORE  117 O  O    0.0000  117
O       11.740894737   13.158299045   13.298873870 CORE  118 O  O    0.0000  118
O        3.301440006   15.985940849    0.999400951 CORE  119 O  O    0.0000  119
O        2.918874937    5.886182924    1.225892868 CORE  120 O  O    0.0000  120
O        3.198057964   13.340886299    1.171190385 CORE  121 O  O    0.0000  121
O       15.665432016   17.243353219    0.347288884 CORE  122 O  O    0.0000  122
O        7.551356489    3.493394852    0.875304466 CORE  123 O  O    0.0000  123
O        7.167974626   13.430931878    1.285252793 CORE  124 O  O    0.0000  124
O        7.002245198   16.076764028    1.067777696 CORE  125 O  O    0.0000  125
O        2.769617874    3.259629131    0.829017103 CORE  126 O  O    0.0000  126
O        3.231587422   18.526641145    1.665225634 CORE  127 O  O    0.0000  127
O        7.626772329   18.607552377    1.468101115 CORE  128 O  O    0.0000  128
O        7.510793688   10.827318767    1.684525191 CORE  129 O  O    0.0000  129
O       15.681491430    6.797210359    1.908336584 CORE  130 O  O    0.0000  130
O        3.135351412   10.913791106    2.043748762 CORE  131 O  O    0.0000  131
O       10.769265352    6.747149847    1.740895905 CORE  132 O  O    0.0000  132
O       10.764057940   14.552218300    1.766076192 CORE  133 O  O    0.0000  133
O       15.645623258   14.848324183    1.498769582 CORE  134 O  O    0.0000  134
O       14.264656697    4.794845059    2.939108738 CORE  135 O  O    0.0000  135
O        9.184443428    8.830668247    2.241489290 CORE  136 O  O    0.0000  136
O        9.271973526    4.681130090    2.518395957 CORE  137 O  O    0.0000  137
O       14.151107704    8.986309782    1.928645025 CORE  138 O  O    0.0000  138
O       16.938710820    4.666513217    2.862465402 CORE  139 O  O    0.0000  139
O        9.307670224   16.703731222    2.303271444 CORE  140 O  O    0.0000  140
O       16.781599647    9.125332004    2.412387294 CORE  141 O  O    0.0000  141
O       14.117306784   13.066456703    2.797207421 CORE  142 O  O    0.0000  142
O        1.419011880    9.083447310    2.897962542 CORE  143 O  O    0.0000  143
O        1.735439464   16.829125049    2.967778924 CORE  144 O  O    0.0000  144
O        1.652797291    4.291856525    2.915914994 CORE  145 O  O    0.0000  145
O        9.474044167   12.356398734    0.753012632 CORE  146 O  O    0.0000  146
O       16.716624782   12.614131250    2.398939346 CORE  147 O  O    0.0000  147
O       11.712907045    8.882703059    2.936705461 CORE  148 O  O    0.0000  148
O        4.350082297   16.785075571    3.323643716 CORE  149 O  O    0.0000  149
O        6.834505006    4.382609198    3.295310041 CORE  150 O  O    0.0000  150
O       14.384607312   16.855403630    2.648681281 CORE  151 O  O    0.0000  151
O        4.261183453    4.165606290    2.837284586 CORE  152 O  O    0.0000  152
O        1.394347311   12.651394738    2.985460366 CORE  153 O  O    0.0000  153
O       11.653864972    4.961635234    3.522446978 CORE  154 O  O    0.0000  154
O        3.994896676    8.790126378    3.314257364 CORE  155 O  O    0.0000  155
O        3.925051332   12.906658383    3.708194381 CORE  156 O  O    0.0000  156
O       19.257829580    8.712219506    3.165725255 CORE  157 O  O    0.0000  157
O       17.070798842   16.874414928    2.525540154 CORE  158 O  O    0.0000  158
O        6.620358845    8.651289958    3.017136887 CORE  159 O  O    0.0000  159
O       11.787656775   16.536708380    3.211584535 CORE  160 O  O    0.0000  160
O       11.784181978   12.014490571    2.070533350 CORE  161 O  O    0.0000  161
O       19.522976885    4.293156334    3.438004622 CORE  162 O  O    0.0000  162
O        6.394082661   12.148189403    4.209773202 CORE  163 O  O    0.0000  163
O        6.999667610   17.014135976    3.527094377 CORE  164 O  O    0.0000  164
O       19.188163419   13.052852371    3.314106798 CORE  165 O  O    0.0000  165
O       19.577663885   17.057178171    3.447856975 CORE  166 O  O    0.0000  166
O        0.534421718   14.841969065    4.217821380 CORE  167 O  O    0.0000  167
O       13.390606246   10.698816782    3.807733292 CORE  168 O  O    0.0000  168
O        0.527886815    6.624050331    3.426579838 CORE  169 O  O    0.0000  169
O        5.238692114    6.479325301    3.552072515 CORE  170 O  O    0.0000  170
O        5.763205931   14.754387629    4.262117915 CORE  171 O  O    0.0000  171
O       17.883474305   10.881753719    4.030452365 CORE  172 O  O    0.0000  172
O       13.104725788    3.063739440    4.612126348 CORE  173 O  O    0.0000  173
O       13.382604533    5.646131083    5.309146586 CORE  174 O  O    0.0000  174
O       17.656058173    3.351524163    5.055286814 CORE  175 O  O    0.0000  175
O       13.310067650   18.123015624    4.667107518 CORE  176 O  O    0.0000  176
O       18.264269019    5.968841568    4.873935366 CORE  177 O  O    0.0000  177
O       13.871563705    8.115407685    4.364103883 CORE  178 O  O    0.0000  178
O       13.590595503   15.430441741    4.763447562 CORE  179 O  O    0.0000  179
O       17.387133410    8.534214811    5.004100954 CORE  180 O  O    0.0000  180
O        5.214567332    4.492199000    5.345920837 CORE  181 O  O    0.0000  181
O        0.441673687    8.484985648    5.314138397 CORE  182 O  O    0.0000  182
O       17.794393907   15.764171289    4.834764479 CORE  183 O  O    0.0000  183
O       12.001481436   12.837782976    4.511241766 CORE  184 O  O    0.0000  184
O        0.947619763    4.863944048    5.381061918 CORE  185 O  O    0.0000  185
O       17.630692231   18.416716168    4.611008418 CORE  186 O  O    0.0000  186
O        0.935395410   17.085840568    5.503304420 CORE  187 O  O    0.0000  187
O        5.550820139   17.015080326    5.672363623 CORE  188 O  O    0.0000  188
O       17.113243413   13.224317001    4.990479337 CORE  189 O  O    0.0000  189
O       13.608697467    0.565054273    5.280527914 CORE  190 O  O    0.0000  190
O        5.375203863    8.260513489    5.441436993 CORE  191 O  O    0.0000  191
O       17.181244634    0.754639153    5.356869959 CORE  192 O  O    0.0000  192
O        4.946793646   13.143370892    6.202749014 CORE  193 O  O    0.0000  193
O        0.346207929   12.507832947    5.434236506 CORE  194 O  O    0.0000  194
O       15.696338570   15.125961771    6.283186983 CORE  195 O  O    0.0000  195
O       15.313886189    2.546235212    5.950699332 CORE  196 O  O    0.0000  196
O       15.823853430    6.452560533    5.303184147 CORE  197 O  O    0.0000  197
O       15.459175701   18.927389841    6.055060831 CORE  198 O  O    0.0000  198
O        3.104615876    4.453184052    6.916705024 CORE  199 O  O    0.0000  199
O        2.846976069    8.757294597    6.356870044 CORE  200 O  O    0.0000  200
O        2.653281593   12.233782030    6.765863194 CORE  201 O  O    0.0000  201
O       14.184951263    7.679756761    6.911356350 CORE  202 O  O    0.0000  202
O       12.990701334    2.319650479    7.179825942 CORE  203 O  O    0.0000  203
O       17.460619844    2.281458426    7.491909238 CORE  204 O  O    0.0000  204
O        0.776549269   10.462238335    7.044696348 CORE  205 O  O    0.0000  205
O        3.207080235   16.951954368    6.887872309 CORE  206 O  O    0.0000  206
O       17.655917471    7.141233193    7.211344000 CORE  207 O  O    0.0000  207
O       13.049628640   18.881467381    7.163932884 CORE  208 O  O    0.0000  208
O        4.744491853   10.522438697    6.574922723 CORE  209 O  O    0.0000  209
O        5.238396172    2.879613033    7.427458567 CORE  210 O  O    0.0000  210
O        0.959182144    2.890183947    7.174567242 CORE  211 O  O    0.0000  211
O        5.364703575    5.506820215    7.825556298 CORE  212 O  O    0.0000  212
O        1.092370256   18.168172982    7.873697634 CORE  213 O  O    0.0000  213
O       13.304551919   15.596828065    7.336356925 CORE  214 O  O    0.0000  214
O       18.079349235   14.522111948    7.145308275 CORE  215 O  O    0.0000  215
O        5.297306847   15.753850374    7.985853428 CORE  216 O  O    0.0000  216
O        0.889391555    5.393101570    7.970619535 CORE  217 O  O    0.0000  217
O        5.266235450   18.392476564    7.853563790 CORE  218 O  O    0.0000  218
O        1.125757271   15.496641271    7.642520436 CORE  219 O  O    0.0000  219
O       17.844501638   19.097538869    7.199008099 CORE  220 O  O    0.0000  220
O        0.848550051    8.049322700    7.903749384 CORE  221 O  O    0.0000  221
O        4.862963413    8.140002124    7.984208752 CORE  222 O  O    0.0000  222
O        6.573225959   13.763692393    9.200594057 CORE  223 O  O    0.0000  223
O        0.471551116   12.937099972    8.062294187 CORE  224 O  O    0.0000  224
O        0.657987096    0.588870951    8.426885233 CORE  225 O  O    0.0000  225
O       13.512380014   17.274714225    9.304730443 CORE  226 O  O    0.0000  226
O       17.896696531   16.833669801    8.500880316 CORE  227 O  O    0.0000  227
O        5.079324566    0.627946107    8.893861289 CORE  228 O  O    0.0000  228
O       12.876103896    4.741877152    8.217848692 CORE  229 O  O    0.0000  229
O       18.047706391    4.745297588    8.187672939 CORE  230 O  O    0.0000  230
O       14.175970923    6.402465551    9.725529077 CORE  231 O  O    0.0000  231
O       19.379012573    6.767444977    9.251942325 CORE  232 O  O    0.0000  232
O       14.523584766    2.873955438    9.288766934 CORE  233 O  O    0.0000  233
O       11.888921556    2.643627309    9.538304125 CORE  234 O  O    0.0000  234
O        6.756778382    7.002072571    9.584212237 CORE  235 O  O    0.0000  235
O       11.655139399    5.701785389   10.303386069 CORE  236 O  O    0.0000  236
O       19.501467578   14.858498006    9.309030581 CORE  237 O  O    0.0000  237
O       19.518203505    2.689223228    9.131803798 CORE  238 O  O    0.0000  238
O        6.968418174    2.349714800    9.411447068 CORE  239 O  O    0.0000  239
O       19.388103130   18.862887001    9.369837509 CORE  240 O  O    0.0000  240
O       11.615129355   15.421295918    9.343309155 CORE  241 O  O    0.0000  241
O       11.662345765   19.165010447    9.361128309 CORE  242 O  O    0.0000  242
O       17.061556431    3.131222391   10.007923284 CORE  243 O  O    0.0000  243
O       14.271744486   19.743586216    9.367310786 CORE  244 O  O    0.0000  244
O        4.198174315   14.726833256   10.160989463 CORE  245 O  O    0.0000  245
O        6.746596327   18.929731593   10.017849277 CORE  246 O  O    0.0000  246
O        6.515722298   15.988495303   10.355520436 CORE  247 O  O    0.0000  247
O        4.190638001    6.565690793    9.997563438 CORE  248 O  O    0.0000  248
O       16.809900929    6.623459779    9.676830559 CORE  249 O  O    0.0000  249
O        1.511589043    6.808149880   10.123240646 CORE  250 O  O    0.0000  250
O        4.409713483    3.005999221    9.902427419 CORE  251 O  O    0.0000  251
O        1.474965310   19.062483065   10.356593883 CORE  252 O  O    0.0000  252
O        1.741668273    2.636422357    9.696430852 CORE  253 O  O    0.0000  253
O       14.186565746   14.774034400    9.774305275 CORE  254 O  O    0.0000  254
O        9.418058823    2.678958859   10.389572570 CORE  255 O  O    0.0000  255
O        4.127482322   18.683994608   10.230649053 CORE  256 O  O    0.0000  256
O        1.587755471   14.353769325   10.027941728 CORE  257 O  O    0.0000  257
O       16.852165264   14.658278240    9.511618263 CORE  258 O  O    0.0000  258
O       16.799376617   18.968835131    9.662042481 CORE  259 O  O    0.0000  259
O        9.292196122   19.298713963   10.385390241 CORE  260 O  O    0.0000  260
O        9.178646816    6.723771899   10.460680435 CORE  261 O  O    0.0000  261
O        9.135838654   15.056752828   10.290451889 CORE  262 O  O    0.0000  262
O        2.736702568    4.648230570   11.097659228 CORE  263 O  O    0.0000  263
O        7.568352795    4.585145918   10.558391466 CORE  264 O  O    0.0000  264
O        8.302862560   17.208247384   11.606246635 CORE  265 O  O    0.0000  265
O       15.787553739    1.026560295   10.881809211 CORE  266 O  O    0.0000  266
O        2.519098992   16.692159366   10.865920130 CORE  267 O  O    0.0000  267
O       11.147737906    0.809034506   11.296690426 CORE  268 O  O    0.0000  268
O       15.320506019    8.434330134   10.921894621 CORE  269 O  O    0.0000  269
O       11.258644206    8.159561594   11.398599845 CORE  270 O  O    0.0000  270
O       15.742937625   13.465271392   11.503584858 CORE  271 O  O    0.0000  271
O       15.569047941    5.981238680   11.935086109 CORE  272 O  O    0.0000  272
O       15.108944706    3.357005095   11.826632794 CORE  273 O  O    0.0000  273
O       11.025234729   13.248958883   10.810317364 CORE  274 O  O    0.0000  274
O       11.381160237    3.248213775   12.104632187 CORE  275 O  O    0.0000  275
O       10.631137738    5.801082016   12.578026749 CORE  276 O  O    0.0000  276
O       11.131891966   15.683835732   11.918192449 CORE  277 O  O    0.0000  277
O        7.136152767    6.590202471   12.198160899 CORE  278 O  O    0.0000  278
O        7.382566559    2.364848683   12.052180012 CORE  279 O  O    0.0000  279
O        2.934158172    6.986338023   12.295352680 CORE  280 O  O    0.0000  280
O        2.775703585   14.513427004   12.378407766 CORE  281 O  O    0.0000  281
O       11.323374963   18.372255455   11.915865549 CORE  282 O  O    0.0000  282
O       15.163846848   18.721443417   11.724355754 CORE  283 O  O    0.0000  283
O       15.756138840   16.131859792   11.454912671 CORE  284 O  O    0.0000  284
O        2.991984138    2.157262677   11.957949411 CORE  285 O  O    0.0000  285
O        7.642379220   19.534582781   12.450943661 CORE  286 O  O    0.0000  286
O        2.906637705   18.736459452   12.558561556 CORE  287 O  O    0.0000  287
O        7.683923105   14.703458228   12.455195427 CORE  288 O  O    0.0000  288
O       15.569848860   10.823835211   11.986570078 CORE  289 O  O    0.0000  289
O       11.118496651   10.846432000   11.931755481 CORE  290 O  O    0.0000  290
O       13.251363888    5.034106698   12.782808770 CORE  291 O  O    0.0000  291
O       13.349517053    9.402295734   12.478049371 CORE  292 O  O    0.0000  292
O       13.436324783   12.223953420   11.601202586 CORE  293 O  O    0.0000  293
O       13.424089380   16.852099739   12.512146799 CORE  294 O  O    0.0000  294
O        5.164361014    2.768870101   13.404376639 CORE  295 O  O    0.0000  295
O        5.346789114   18.969953674    0.109356824 CORE  296 O  O    0.0000  296
O       11.196803688    8.332587370    5.753445138 CORE  297 O  O    0.0000  297
O        8.915175827   12.542983693    3.280096269 CORE  298 O  O    0.0000  298
O        8.429749575    7.793901228    7.403423553 CORE  299 O  O    0.0000  299
O       10.200473734   11.225948161    5.959072605 CORE  300 O  O    0.0000  300
O        8.098734636    9.767885332    5.004130255 CORE  301 O  O    0.0000  301
O       13.930780069   13.198885948    6.406465443 CORE  302 O  O    0.0000  302
O        7.922771338   12.479326034    6.862355254 CORE  303 O  O    0.0000  303
O        4.493192082   12.018460661    8.705237734 CORE  304 O  O    0.0000  304
O       11.954066574    7.423882478    8.550863787 CORE  305 O  O    0.0000  305
O       12.972202217   10.581043475    7.314270281 CORE  306 O  O    0.0000  306
O        6.737264125   10.065000148    8.798255236 CORE  307 O  O    0.0000  307
O        9.818102055    9.927454765    8.236822475 CORE  308 O  O    0.0000  308
O       11.177921478   13.041643840    7.852051154 CORE  309 O  O    0.0000  309
O        8.622737806   12.044783525    9.727647236 CORE  310 O  O    0.0000  310
O        8.644395987    9.181144396   11.060838927 CORE  311 O  O    0.0000  311
O        6.669534836   11.598932929   11.567963243 CORE  312 O  O    0.0000  312
end
end
