# Supplementary material for: Zeolite-confined subnanometric PtSn mimicking mortise-and-tenon joinery for catalytic propane dehydrogenation
Source: Nat Commun. 2022 May 17;13:2716. doi: 10.1038/s41467-022-30522-1 (PMC9114386; doi:10.1038/s41467-022-30522-1)
Supplement: Supplementary file 8 — Source Data [file 41467_2022_30522_MOESM8_ESM.zip › allstructures/Pt0Sn8O2-MFI.arc]

!BIOSYM archive 2
PBC=ON
                      Energy         0          0.0483      -2317.011883        C1
!DATE
PBC   20.37460000   20.11910000   13.51960000   90.00000000   89.99990000   90.00000000
Sn       9.710900679   10.685862245    5.505797120 CORE    1 Sn Sn   0.0000    1
Sn      11.517054459   11.509648967    7.892143912 CORE    2 Sn Sn   0.0000    2
Sn       8.994194707    7.522439277    5.834793202 CORE    3 Sn Sn   0.0000    3
Sn       9.368637267   10.889723652   10.196835901 CORE    4 Sn Sn   0.0000    4
Sn      10.594852893    8.830601661    7.705021653 CORE    5 Sn Sn   0.0000    5
Sn       7.504775080    9.639638352    7.201098838 CORE    6 Sn Sn   0.0000    6
Sn       8.621347110   12.679589839    7.568530724 CORE    7 Sn Sn   0.0000    7
Sn       6.354780279   10.473228937    9.786535286 CORE    8 Sn Sn   0.0000    8
Si       3.580073856    2.204889095    0.059069912 CORE    9 Si Si   0.0000    9
Si       3.571352797   19.206569611    0.105563127 CORE   10 Si Si   0.0000   10
Si       6.691604036   19.238803371   13.427854043 CORE   11 Si Si   0.0000   11
Si       3.306476244   14.497535367    0.123242765 CORE   12 Si Si   0.0000   12
Si       6.492791914   14.442321284    0.010723323 CORE   13 Si Si   0.0000   13
Si      15.414830823    5.048318895    2.038337041 CORE   14 Si Si   0.0000   14
Si       7.542888559    4.549057458    1.705675449 CORE   15 Si Si   0.0000   15
Si      15.385035789    8.222505574    2.024845138 CORE   16 Si Si   0.0000   16
Si      10.462669837    8.226363626    1.951617491 CORE   17 Si Si   0.0000   17
Si       2.661708791   16.900035305    1.997867278 CORE   18 Si Si   0.0000   18
Si       7.469389713    9.121178468    1.943941580 CORE   19 Si Si   0.0000   19
Si       2.647971325    4.562491950    1.861350774 CORE   20 Si Si   0.0000   20
Si      10.541984856    5.048154961    2.080564798 CORE   21 Si Si   0.0000   21
Si      15.426868656   13.159954015    2.007639358 CORE   22 Si Si   0.0000   22
Si       7.569208303   16.881135033    1.732719450 CORE   23 Si Si   0.0000   23
Si       2.763312032    9.087220496    2.024928747 CORE   24 Si Si   0.0000   24
Si      10.575572439   16.364462259    2.036887182 CORE   25 Si Si   0.0000   25
Si      10.467746986   13.178386933    1.994941674 CORE   26 Si Si   0.0000   26
Si       7.487982823   12.264205251    2.013008888 CORE   27 Si Si   0.0000   27
Si       2.760854955   12.221883158    2.153772821 CORE   28 Si Si   0.0000   28
Si      15.424978742   16.333801179    1.961497454 CORE   29 Si Si   0.0000   29
Si      12.864235923    9.140847506    3.730175099 CORE   30 Si Si   0.0000   30
Si      12.963198736    4.410919626    3.849004300 CORE   31 Si Si   0.0000   31
Si       0.253795329    8.277553032    3.730561377 CORE   32 Si Si   0.0000   32
Si      12.914276880   12.273752279    3.749380888 CORE   33 Si Si   0.0000   33
Si      17.739263170    9.136626939    3.855822021 CORE   34 Si Si   0.0000   34
Si       5.187434757    5.060334656    3.754977999 CORE   35 Si Si   0.0000   35
Si      17.669354237    4.457365150    4.041085557 CORE   36 Si Si   0.0000   36
Si       0.308470008    5.101891983    3.786167265 CORE   37 Si Si   0.0000   37
Si       0.287821542   16.277547479    3.838953890 CORE   38 Si Si   0.0000   38
Si       0.284524110   13.112005002    3.815306254 CORE   39 Si Si   0.0000   39
Si       5.245521399   16.287399706    3.806555863 CORE   40 Si Si   0.0000   40
Si       5.184822242    8.218926453    3.928758222 CORE   41 Si Si   0.0000   41
Si      17.733128929   12.243379276    3.889252120 CORE   42 Si Si   0.0000   42
Si      13.009241036   16.963115956    3.804878001 CORE   43 Si Si   0.0000   43
Si       5.216935815   13.098798244    4.023448811 CORE   44 Si Si   0.0000   44
Si      17.651512514   16.897523929    3.951985484 CORE   45 Si Si   0.0000   45
Si      13.591462952    6.896803809    5.815526866 CORE   46 Si Si   0.0000   46
Si      13.839259238    2.197010837    5.804337448 CORE   47 Si Si   0.0000   47
Si      16.788887468    6.950281281    5.907045441 CORE   48 Si Si   0.0000   48
Si      16.963387702    2.160731899    5.934574866 CORE   49 Si Si   0.0000   49
Si      13.841579011   19.148490061    5.810013597 CORE   50 Si Si   0.0000   50
Si      13.610598460   14.519723656    5.836695396 CORE   51 Si Si   0.0000   51
Si      16.767415270   14.454357947    5.877114090 CORE   52 Si Si   0.0000   52
Si      16.968003622   19.164202730    5.915714542 CORE   53 Si Si   0.0000   53
Si       4.564403307    4.260570769    6.645933630 CORE   54 Si Si   0.0000   54
Si       1.081240297    9.159726609    6.614133805 CORE   55 Si Si   0.0000   55
Si       1.343012212    4.313410461    6.644908654 CORE   56 Si Si   0.0000   56
Si       4.179460795    9.081408252    6.779779475 CORE   57 Si Si   0.0000   57
Si       1.317117525   16.968849216    6.724037797 CORE   58 Si Si   0.0000   58
Si       1.127946506   12.252643383    6.748914169 CORE   59 Si Si   0.0000   59
Si       4.237841728   12.227241979    6.872931491 CORE   60 Si Si   0.0000   60
Si       4.508058624   16.997474615    6.660581152 CORE   61 Si Si   0.0000   61
Si      13.022097182    6.225600096    8.779462802 CORE   62 Si Si   0.0000   62
Si       0.408342355    6.790325205    8.480329249 CORE   63 Si Si   0.0000   63
Si      13.090258900    3.026256973    8.722254840 CORE   64 Si Si   0.0000   64
Si       5.183398348    6.659378518    8.582557104 CORE   65 Si Si   0.0000   65
Si       5.127047326   14.604928732    8.650308451 CORE   66 Si Si   0.0000   66
Si      17.865955335    3.059391059    8.849665093 CORE   67 Si Si   0.0000   67
Si      17.815443449    6.234810816    8.809936835 CORE   68 Si Si   0.0000   68
Si      13.052106865   18.365281220    8.734277289 CORE   69 Si Si   0.0000   69
Si       0.425765720    2.152476255    8.704951939 CORE   70 Si Si   0.0000   70
Si       0.390719974   14.545996899    8.678120224 CORE   71 Si Si   0.0000   71
Si       0.425877271   19.161296145    8.750645565 CORE   72 Si Si   0.0000   72
Si      17.768515590   15.136835515    8.764220239 CORE   73 Si Si   0.0000   73
Si       5.192747838    2.176976114    8.833836818 CORE   74 Si Si   0.0000   74
Si      12.864624127   15.167039897    8.760340634 CORE   75 Si Si   0.0000   75
Si      17.854860658   18.296346034    8.846894694 CORE   76 Si Si   0.0000   76
Si       5.174786712   19.098702510    8.897805235 CORE   77 Si Si   0.0000   77
Si      15.472560502    2.150856469   10.639513665 CORE   78 Si Si   0.0000   78
Si      15.416318885    7.042941824   10.576090996 CORE   79 Si Si   0.0000   79
Si      10.638945177    2.274937962   10.584940336 CORE   80 Si Si   0.0000   80
Si       7.634481605    3.105198028   10.519954403 CORE   81 Si Si   0.0000   81
Si       2.706223357    6.163263296   10.497345730 CORE   82 Si Si   0.0000   82
Si       7.555456381    6.297142798   10.520556683 CORE   83 Si Si   0.0000   83
Si      10.627618099    6.779241217   10.848715639 CORE   84 Si Si   0.0000   84
Si       2.667663299   15.148065896   10.651651766 CORE   85 Si Si   0.0000   85
Si       2.715415524    3.015273738   10.672327874 CORE   86 Si Si   0.0000   86
Si      15.469842743   19.252536645   10.609827886 CORE   87 Si Si   0.0000   87
Si      10.649585224   19.209090725   10.598542566 CORE   88 Si Si   0.0000   88
Si       7.661040081   18.288730039   10.586932470 CORE   89 Si Si   0.0000   89
Si       2.699808072   18.328108624   10.757859964 CORE   90 Si Si   0.0000   90
Si       7.473979489   15.101350783   10.640230185 CORE   91 Si Si   0.0000   91
Si      10.563261565   14.640944038   10.850502490 CORE   92 Si Si   0.0000   92
Si      15.318176421   14.312095688   10.492112694 CORE   93 Si Si   0.0000   93
Si      14.758867906    4.567299976   12.550192476 CORE   94 Si Si   0.0000   94
Si      14.660597238    9.085321900   12.673066944 CORE   95 Si Si   0.0000   95
Si      11.543822410    4.381147948   12.733848005 CORE   96 Si Si   0.0000   96
Si      11.560564203    9.134529220   12.643621468 CORE   97 Si Si   0.0000   97
Si      14.670864912   12.299180449   12.689278324 CORE   98 Si Si   0.0000   98
Si      11.559023938   17.072033053   12.671231388 CORE   99 Si Si   0.0000   99
Si      11.582126155   12.285438687   12.714264238 CORE  100 Si Si   0.0000  100
Si      14.769269337   16.804924532   12.457417860 CORE  101 Si Si   0.0000  101
Si       6.704805583    2.196989908   13.401876090 CORE  102 Si Si   0.0000  102
Si       6.540508777    6.990802709   13.408307577 CORE  103 Si Si   0.0000  103
Si       3.332470276    6.935065333   13.428880924 CORE  104 Si Si   0.0000  104
O        4.942310975    6.722470771   13.460008418 CORE  105 O  O    0.0000  105
O       15.519447073    4.726823670    0.455369140 CORE  106 O  O    0.0000  106
O       15.458238085    8.479258757    0.429167586 CORE  107 O  O    0.0000  107
O        4.912151943   14.731034953    0.252039271 CORE  108 O  O    0.0000  108
O       10.761694287    8.924963008    0.515471266 CORE  109 O  O    0.0000  109
O       15.525481146   12.886722329    0.414788530 CORE  110 O  O    0.0000  110
O       10.973400754    4.258857113    0.725287167 CORE  111 O  O    0.0000  111
O        3.467877735    0.652901364    0.510100110 CORE  112 O  O    0.0000  112
O        6.839339220    0.661867449    0.398027024 CORE  113 O  O    0.0000  113
O        6.870056366    8.415354161    0.602156954 CORE  114 O  O    0.0000  114
O        2.917228014    8.353119223    0.584053722 CORE  115 O  O    0.0000  115
O       11.044869243   17.142082215    0.687078989 CORE  116 O  O    0.0000  116
O        7.297248730    5.786545752    0.676158592 CORE  117 O  O    0.0000  117
O       10.758886744   12.424635096    0.582331230 CORE  118 O  O    0.0000  118
O        2.552387918   15.736592348    0.860924149 CORE  119 O  O    0.0000  119
O        2.644519503    5.691667740    0.693907756 CORE  120 O  O    0.0000  120
O        2.877661107   13.076932119    0.780227226 CORE  121 O  O    0.0000  121
O       15.497779948   16.608569750    0.371123766 CORE  122 O  O    0.0000  122
O        7.550410373    3.147638402    0.885485141 CORE  123 O  O    0.0000  123
O        6.887128496   13.023756147    0.700629862 CORE  124 O  O    0.0000  124
O        7.341651476   15.651675778    0.688446647 CORE  125 O  O    0.0000  125
O        2.909107128    3.094635261    1.230442884 CORE  126 O  O    0.0000  126
O        2.948754735   18.342227183    1.320731228 CORE  127 O  O    0.0000  127
O        7.511547690   18.295704888    0.938137141 CORE  128 O  O    0.0000  128
O        7.654891421   10.698827426    1.632232598 CORE  129 O  O    0.0000  129
O       15.569362211    6.641290479    2.338801695 CORE  130 O  O    0.0000  130
O        3.063371266   10.666275145    1.812055942 CORE  131 O  O    0.0000  131
O       10.794304791    6.641307453    1.862724225 CORE  132 O  O    0.0000  132
O       10.746735746   14.764210087    1.802297047 CORE  133 O  O    0.0000  133
O       15.568864047   14.748307870    2.299014122 CORE  134 O  O    0.0000  134
O       13.965689715    4.536692580    2.571899563 CORE  135 O  O    0.0000  135
O        8.900858382    8.450406404    2.327505569 CORE  136 O  O    0.0000  136
O        8.985483719    4.741440067    2.424812058 CORE  137 O  O    0.0000  137
O       13.948817674    8.728690118    2.589009798 CORE  138 O  O    0.0000  138
O       16.618695337    4.279586412    2.812219795 CORE  139 O  O    0.0000  139
O        9.038773128   16.731798847    2.400752675 CORE  140 O  O    0.0000  140
O       16.576442452    9.056729267    2.730122969 CORE  141 O  O    0.0000  141
O       14.002992025   12.636634923    2.593279947 CORE  142 O  O    0.0000  142
O        1.262742375    8.869038670    2.606064851 CORE  143 O  O    0.0000  143
O        1.247523865   17.035150498    2.777519796 CORE  144 O  O    0.0000  144
O        1.183026601    4.538010063    2.547765770 CORE  145 O  O    0.0000  145
O        8.923104245   12.916033112    2.419281468 CORE  146 O  O    0.0000  146
O       16.640024603   12.347989323    2.700432965 CORE  147 O  O    0.0000  147
O       11.385527206    8.917492083    3.095766201 CORE  148 O  O    0.0000  148
O        3.830773717   16.514737220    3.051704476 CORE  149 O  O    0.0000  149
O        6.392741768    4.485285846    2.842617902 CORE  150 O  O    0.0000  150
O       13.996626590   16.882766003    2.513271332 CORE  151 O  O    0.0000  151
O        3.770215816    4.911866215    2.980229062 CORE  152 O  O    0.0000  152
O        1.265045905   12.346783766    2.773456979 CORE  153 O  O    0.0000  153
O       11.430275000    4.522449573    3.332950466 CORE  154 O  O    0.0000  154
O        3.828270437    8.444514821    3.068604860 CORE  155 O  O    0.0000  155
O        3.833668958   12.783007232    3.234892498 CORE  156 O  O    0.0000  156
O       19.103484070    8.514909874    3.210283983 CORE  157 O  O    0.0000  157
O       16.654782828   17.112454953    2.685249765 CORE  158 O  O    0.0000  158
O        6.453244014    8.915319929    3.196744630 CORE  159 O  O    0.0000  159
O       11.474526305   16.838030757    3.300016335 CORE  160 O  O    0.0000  160
O       11.433843614   12.585284650    3.156547014 CORE  161 O  O    0.0000  161
O       19.125566072    4.821972528    3.433457532 CORE  162 O  O    0.0000  162
O        6.480340257   12.406535097    3.279979519 CORE  163 O  O    0.0000  163
O        6.461148738   16.867673519    2.911154154 CORE  164 O  O    0.0000  164
O       19.122246123   12.890681600    3.338612093 CORE  165 O  O    0.0000  165
O       19.122747487   16.514704834    3.387343161 CORE  166 O  O    0.0000  166
O        0.651888815   14.692477164    3.835312812 CORE  167 O  O    0.0000  167
O       13.051101800   10.701244135    4.135819845 CORE  168 O  O    0.0000  168
O        0.558025589    6.699862845    3.979816453 CORE  169 O  O    0.0000  169
O        5.445548162    6.627714134    4.095863296 CORE  170 O  O    0.0000  170
O        5.454432867   14.701070609    4.088777279 CORE  171 O  O    0.0000  171
O       17.949666522   10.686310619    4.290071636 CORE  172 O  O    0.0000  172
O       13.154915212    2.964579913    4.553577331 CORE  173 O  O    0.0000  173
O       13.286308713    5.584168585    4.921465985 CORE  174 O  O    0.0000  174
O       17.783134804    3.058254167    4.859876513 CORE  175 O  O    0.0000  175
O       13.179018339   18.395003922    4.540877806 CORE  176 O  O    0.0000  176
O       17.171364681    5.631834822    5.045771201 CORE  177 O  O    0.0000  177
O       13.062542333    8.237361324    5.067090382 CORE  178 O  O    0.0000  178
O       13.366283638   15.769467433    4.839307421 CORE  179 O  O    0.0000  179
O       17.315687864    8.299701968    5.180847222 CORE  180 O  O    0.0000  180
O        5.147953333    4.201757964    5.132678056 CORE  181 O  O    0.0000  181
O        0.409032463    9.077278239    5.138860951 CORE  182 O  O    0.0000  182
O       17.081522173   15.703406217    4.893681069 CORE  183 O  O    0.0000  183
O       13.160871073   13.142652279    5.100184646 CORE  184 O  O    0.0000  184
O        0.735259266    4.317515787    5.143838797 CORE  185 O  O    0.0000  185
O       17.747413759   18.279572016    4.801406774 CORE  186 O  O    0.0000  186
O        0.493097928   16.883557745    5.332388861 CORE  187 O  O    0.0000  187
O        5.245844267   17.093778088    5.217597699 CORE  188 O  O    0.0000  188
O       17.202091740   13.045559391    5.199052651 CORE  189 O  O    0.0000  189
O       13.721158620    0.612950239    5.523904329 CORE  190 O  O    0.0000  190
O        5.006940769    8.899178282    5.391979355 CORE  191 O  O    0.0000  191
O       17.095190994    0.605891762    5.494243439 CORE  192 O  O    0.0000  192
O        5.101672498   12.481935030    5.521594796 CORE  193 O  O    0.0000  193
O        0.439643732   12.490727272    5.304130346 CORE  194 O  O    0.0000  194
O       15.184068051   14.437442135    6.237257823 CORE  195 O  O    0.0000  195
O       15.403132967    2.636381677    5.944385344 CORE  196 O  O    0.0000  196
O       15.181114473    7.019216246    6.093449887 CORE  197 O  O    0.0000  197
O       15.403355612   18.708700630    5.975090133 CORE  198 O  O    0.0000  198
O        2.954138356    4.467850829    6.610673212 CORE  199 O  O    0.0000  199
O        2.630245199    8.678982556    6.480557535 CORE  200 O  O    0.0000  200
O        2.694144278   12.711997584    6.657291688 CORE  201 O  O    0.0000  201
O       12.816534120    6.751270137    7.247817810 CORE  202 O  O    0.0000  202
O       13.051542820    2.578449884    7.168842976 CORE  203 O  O    0.0000  203
O       17.588762005    2.348560731    7.417164025 CORE  204 O  O    0.0000  204
O        0.982970254   10.687145294    7.158962862 CORE  205 O  O    0.0000  205
O        2.905249518   16.880350327    6.424361048 CORE  206 O  O    0.0000  206
O       17.499981510    6.882302993    7.357335863 CORE  207 O  O    0.0000  207
O       13.038627267   18.747458175    7.160683796 CORE  208 O  O    0.0000  208
O        4.215461132   10.643684269    7.259064865 CORE  209 O  O    0.0000  209
O        4.935338720    2.859034417    7.379859048 CORE  210 O  O    0.0000  210
O        0.942133312    2.908873031    7.357669179 CORE  211 O  O    0.0000  211
O        5.233893549    5.523724499    7.423258091 CORE  212 O  O    0.0000  212
O        0.980327862   18.389738094    7.430780691 CORE  213 O  O    0.0000  213
O       12.735715135   14.749690013    7.191340783 CORE  214 O  O    0.0000  214
O       17.633669969   14.617164164    7.233735516 CORE  215 O  O    0.0000  215
O        5.018395845   15.651061090    7.414427729 CORE  216 O  O    0.0000  216
O        0.715082023    5.565502350    7.460041337 CORE  217 O  O    0.0000  217
O        4.863030432   18.343353064    7.494487824 CORE  218 O  O    0.0000  218
O        0.874530030   15.742232165    7.689430184 CORE  219 O  O    0.0000  219
O       17.641615831   18.939552708    7.371957139 CORE  220 O  O    0.0000  220
O        0.311082920    8.190635868    7.661918419 CORE  221 O  O    0.0000  221
O        4.707226572    8.090335643    7.960350156 CORE  222 O  O    0.0000  222
O        4.902345497   13.080299853    8.097006259 CORE  223 O  O    0.0000  223
O        0.367698683   13.133989123    7.876297868 CORE  224 O  O    0.0000  224
O        0.168614101    0.591899200    8.344454889 CORE  225 O  O    0.0000  225
O       13.175458948   16.756804497    8.916372383 CORE  226 O  O    0.0000  226
O       17.437701410   16.727278041    8.832761628 CORE  227 O  O    0.0000  227
O        4.992700914    0.575637630    8.677381472 CORE  228 O  O    0.0000  228
O       13.303840588    4.632021187    8.821407089 CORE  229 O  O    0.0000  229
O       17.508791559    4.639485448    8.754979941 CORE  230 O  O    0.0000  230
O       14.303817614    7.007841041    9.389846031 CORE  231 O  O    0.0000  231
O       19.361360371    6.518381567    9.212583464 CORE  232 O  O    0.0000  232
O       14.341672075    2.322991057    9.479452650 CORE  233 O  O    0.0000  233
O       11.681752094    2.573346282    9.378133151 CORE  234 O  O    0.0000  234
O        6.655363110    6.787162257    9.255748394 CORE  235 O  O    0.0000  235
O       11.685302117    6.536459515    9.639764378 CORE  236 O  O    0.0000  236
O       19.284652326   14.850539561    9.266107853 CORE  237 O  O    0.0000  237
O       19.428903369    2.847303839    9.243315369 CORE  238 O  O    0.0000  238
O        6.706797291    2.511357429    9.323130411 CORE  239 O  O    0.0000  239
O       19.416358396   18.472893709    9.265457006 CORE  240 O  O    0.0000  240
O       11.467501222   14.838334823    9.517971133 CORE  241 O  O    0.0000  241
O       11.667556622   18.919730083    9.367658024 CORE  242 O  O    0.0000  242
O       16.947494241    2.379061379    9.998854091 CORE  243 O  O    0.0000  243
O       14.330121727   19.057641690    9.461289800 CORE  244 O  O    0.0000  244
O        4.008888753   14.943305837    9.770164816 CORE  245 O  O    0.0000  245
O        6.695335858   18.756404832    9.363092543 CORE  246 O  O    0.0000  246
O        6.591824679   14.771626195    9.319785376 CORE  247 O  O    0.0000  247
O        4.142054088    6.227448620    9.749182425 CORE  248 O  O    0.0000  248
O       16.901270358    6.927176807    9.950600726 CORE  249 O  O    0.0000  249
O        1.565218344    6.894996763    9.609845198 CORE  250 O  O    0.0000  250
O        4.143748277    2.786231431    9.924519664 CORE  251 O  O    0.0000  251
O        1.516003114   19.082649405    9.949798387 CORE  252 O  O    0.0000  252
O        1.539335717    2.234587324    9.880741806 CORE  253 O  O    0.0000  253
O       14.088693381   14.337968586    9.430180351 CORE  254 O  O    0.0000  254
O        9.189822834    2.849924004   10.122082531 CORE  255 O  O    0.0000  255
O        4.140781377   18.575354913   10.042655055 CORE  256 O  O    0.0000  256
O        1.404308729   14.427763344    9.937711050 CORE  257 O  O    0.0000  257
O       16.740403711   14.336993279    9.721744942 CORE  258 O  O    0.0000  258
O       16.938288216   19.063660839    9.940817997 CORE  259 O  O    0.0000  259
O        9.198253989   18.611173301   10.169189552 CORE  260 O  O    0.0000  260
O        9.130400782    6.597561300   10.262909348 CORE  261 O  O    0.0000  261
O        9.008204942   14.628338484   10.400066631 CORE  262 O  O    0.0000  262
O        2.341291245    4.596687478   10.734835207 CORE  263 O  O    0.0000  263
O        7.348414495    4.689752687   10.724758130 CORE  264 O  O    0.0000  264
O        7.461872208   16.710513514   10.898796835 CORE  265 O  O    0.0000  265
O       15.376564935    0.636660835   11.223591647 CORE  266 O  O    0.0000  266
O        2.381654582   16.737698606   10.817975813 CORE  267 O  O    0.0000  267
O       10.554601181    0.683506938   10.885004353 CORE  268 O  O    0.0000  268
O       15.322720216    8.479247163   11.325359368 CORE  269 O  O    0.0000  269
O       10.825538240    8.284427197   11.460497657 CORE  270 O  O    0.0000  270
O       15.258539536   12.912348651   11.311988818 CORE  271 O  O    0.0000  271
O       15.152110285    5.826721170   11.613550983 CORE  272 O  O    0.0000  272
O       15.237944407    3.179209769   11.866821617 CORE  273 O  O    0.0000  273
O       10.907477484   13.214728290   11.564031691 CORE  274 O  O    0.0000  274
O       11.141376463    3.022054967   11.941284245 CORE  275 O  O    0.0000  275
O       10.879187279    5.691578301   12.032767391 CORE  276 O  O    0.0000  276
O       10.803339074   15.850866945   11.907829054 CORE  277 O  O    0.0000  277
O        7.053717330    7.056227192   11.872978479 CORE  278 O  O    0.0000  278
O        7.300577854    2.313004778   11.898854723 CORE  279 O  O    0.0000  279
O        2.789067847    6.959145803   11.904791220 CORE  280 O  O    0.0000  280
O        2.862342645   14.441966477   12.091284515 CORE  281 O  O    0.0000  281
O       11.196873636   18.487985553   11.956139442 CORE  282 O  O    0.0000  282
O       15.261900514   18.215336904   11.833255172 CORE  283 O  O    0.0000  283
O       15.211613184   15.583205872   11.493466746 CORE  284 O  O    0.0000  284
O        2.791434832    2.420528391   12.176623724 CORE  285 O  O    0.0000  285
O        7.296453952   19.126254064   11.928799408 CORE  286 O  O    0.0000  286
O        2.736974301   18.932206294   12.260094298 CORE  287 O  O    0.0000  287
O        6.829495803   14.366686010   11.944786842 CORE  288 O  O    0.0000  288
O       14.789444527   10.691349410   12.633672278 CORE  289 O  O    0.0000  289
O       11.575091766   10.718750528   12.263020306 CORE  290 O  O    0.0000  290
O       13.153573603    4.548275627   12.764434657 CORE  291 O  O    0.0000  291
O       13.098775902    8.621614885   12.783673128 CORE  292 O  O    0.0000  292
O       13.122603956   12.765513220   12.909269118 CORE  293 O  O    0.0000  293
O       13.156753716   16.809040620   12.630305384 CORE  294 O  O    0.0000  294
O        5.138381169    2.652523020   13.397389485 CORE  295 O  O    0.0000  295
O        5.128483603   18.776918998   13.404951831 CORE  296 O  O    0.0000  296
O        8.142986071    9.346935392    9.347561893 CORE  297 O  O    0.0000  297
O        7.690930612   12.084304448    9.423447550 CORE  298 O  O    0.0000  298
end
end
