# Supplementary material for: Zeolite-confined subnanometric PtSn mimicking mortise-and-tenon joinery for catalytic propane dehydrogenation
Source: Nat Commun. 2022 May 17;13:2716. doi: 10.1038/s41467-022-30522-1 (PMC9114386; doi:10.1038/s41467-022-30522-1)
Supplement: Supplementary file 8 — Source Data [file 41467_2022_30522_MOESM8_ESM.zip › allstructures/Pt0Sn8O4-MFI.arc]

!BIOSYM archive 2
PBC=ON
                      Energy         0          0.0460      -2332.312559        C1
!DATE
PBC   20.37460000   20.11910000   13.51960000   90.00000000   89.99990000   90.00000000
Sn       8.889992451    9.413349166    6.285820772 CORE    1 Sn Sn   0.0000    1
Sn      11.178311133   10.440690124    8.000891566 CORE    2 Sn Sn   0.0000    2
Sn       9.158741400   12.392840974    6.831612526 CORE    3 Sn Sn   0.0000    3
Sn      18.360164738   10.309475613    9.956982123 CORE    4 Sn Sn   0.0000    4
Sn       8.332991884   10.478880261    9.075019094 CORE    5 Sn Sn   0.0000    5
Sn       0.987755902   10.301280402   11.246018113 CORE    6 Sn Sn   0.0000    6
Sn      18.769451603   10.844801291   13.156560907 CORE    7 Sn Sn   0.0000    7
Sn      19.281362547    7.867098814   11.930243284 CORE    8 Sn Sn   0.0000    8
Si       3.177426408   14.278172615    0.002196985 CORE    9 Si Si   0.0000    9
Si       6.367886843    6.790946427   13.015529996 CORE   10 Si Si   0.0000   10
Si       3.408971995    1.938083750   13.187190609 CORE   11 Si Si   0.0000   11
Si       3.451617216   18.945513966   13.392455716 CORE   12 Si Si   0.0000   12
Si       6.377563341   14.360766502   13.345966818 CORE   13 Si Si   0.0000   13
Si       6.582730753   18.980119019   13.291710498 CORE   14 Si Si   0.0000   14
Si      15.267100921    4.806941607    1.457187078 CORE   15 Si Si   0.0000   15
Si       2.640260657   16.780855742    1.972482452 CORE   16 Si Si   0.0000   16
Si      15.201665489    8.007149722    1.505773154 CORE   17 Si Si   0.0000   17
Si       7.262207877   16.789374551    1.756518343 CORE   18 Si Si   0.0000   18
Si       7.370041239    4.309250758    1.259901314 CORE   19 Si Si   0.0000   19
Si      10.251624251    8.037914459    1.633070045 CORE   20 Si Si   0.0000   20
Si       2.452143157    4.367274590    1.363461534 CORE   21 Si Si   0.0000   21
Si       7.278010763    8.968747379    1.509598475 CORE   22 Si Si   0.0000   22
Si      10.337194957    4.858049396    1.647469038 CORE   23 Si Si   0.0000   23
Si      15.242175116   12.948307261    1.742965049 CORE   24 Si Si   0.0000   24
Si       2.538325585    8.810565621    1.671269226 CORE   25 Si Si   0.0000   25
Si       7.359246647   12.062794697    1.779364929 CORE   26 Si Si   0.0000   26
Si      10.283160260   16.062986816    1.877954386 CORE   27 Si Si   0.0000   27
Si      10.318643835   12.876214534    1.938700269 CORE   28 Si Si   0.0000   28
Si       2.514875448   11.944964724    1.973600526 CORE   29 Si Si   0.0000   29
Si      15.243410626   16.108216448    1.958193154 CORE   30 Si Si   0.0000   30
Si      12.817213058    4.098229205    3.262287999 CORE   31 Si Si   0.0000   31
Si      12.721759294    8.955260810    3.273201737 CORE   32 Si Si   0.0000   32
Si       0.070302300    7.987157830    3.410241704 CORE   33 Si Si   0.0000   33
Si      17.494719652    8.852489829    3.475259483 CORE   34 Si Si   0.0000   34
Si       5.052480509   16.084369569    3.807832478 CORE   35 Si Si   0.0000   35
Si       0.174964605   16.109417016    3.588013422 CORE   36 Si Si   0.0000   36
Si       5.019655462    4.838857155    3.240863761 CORE   37 Si Si   0.0000   37
Si      17.460843772    4.133200816    3.510318891 CORE   38 Si Si   0.0000   38
Si       0.128136130    4.808240192    3.399723761 CORE   39 Si Si   0.0000   39
Si      12.807428053   12.086127930    3.595162694 CORE   40 Si Si   0.0000   40
Si       5.022337043   12.876146878    3.732983712 CORE   41 Si Si   0.0000   41
Si      17.480184296   11.967701020    3.742889546 CORE   42 Si Si   0.0000   42
Si       0.067613301   12.918017092    3.645082598 CORE   43 Si Si   0.0000   43
Si       5.040454096    7.991291742    3.486910282 CORE   44 Si Si   0.0000   44
Si      12.673908018   16.541773449    3.823850762 CORE   45 Si Si   0.0000   45
Si      17.566357492   16.623478088    4.000004895 CORE   46 Si Si   0.0000   46
Si      13.342318272    6.593751371    5.251707526 CORE   47 Si Si   0.0000   47
Si      13.570680507    1.955374331    5.384942376 CORE   48 Si Si   0.0000   48
Si      16.701672942    1.923642965    5.496370021 CORE   49 Si Si   0.0000   49
Si      16.529935986    6.569401430    5.428502053 CORE   50 Si Si   0.0000   50
Si      13.422595726   14.168146561    5.762260852 CORE   51 Si Si   0.0000   51
Si      13.556679585   18.937673514    5.621920324 CORE   52 Si Si   0.0000   52
Si      16.619870116   14.134036211    5.771658247 CORE   53 Si Si   0.0000   53
Si      16.685813954   18.968896994    5.851745092 CORE   54 Si Si   0.0000   54
Si       1.039009707    8.904856147    6.248319704 CORE   55 Si Si   0.0000   55
Si       4.426338502   16.647728140    6.790555671 CORE   56 Si Si   0.0000   56
Si       4.360113305    4.111403803    6.189306550 CORE   57 Si Si   0.0000   57
Si       1.159666869    4.064489591    6.235917746 CORE   58 Si Si   0.0000   58
Si       1.236130023   16.697552849    6.548594554 CORE   59 Si Si   0.0000   59
Si       4.211388711   11.992843071    6.609844985 CORE   60 Si Si   0.0000   60
Si       1.065792885   12.010767486    6.538089604 CORE   61 Si Si   0.0000   61
Si       4.188037864    8.849051855    6.383357868 CORE   62 Si Si   0.0000   62
Si      12.661759709    6.029207915    8.206387081 CORE   63 Si Si   0.0000   63
Si       0.202851405    6.501613660    8.063086725 CORE   64 Si Si   0.0000   64
Si       4.955006533   14.116832697    8.731465151 CORE   65 Si Si   0.0000   65
Si      17.672258014    2.799885194    8.401850718 CORE   66 Si Si   0.0000   66
Si      12.738536362    2.817930584    8.253422989 CORE   67 Si Si   0.0000   67
Si       0.334458183   14.269892544    8.461197336 CORE   68 Si Si   0.0000   68
Si       5.093750609    6.450769509    8.157814718 CORE   69 Si Si   0.0000   69
Si       0.292043512    1.928890915    8.326437461 CORE   70 Si Si   0.0000   70
Si      17.650159826   14.964439128    8.619782302 CORE   71 Si Si   0.0000   71
Si      17.572970842    5.968506130    8.388559840 CORE   72 Si Si   0.0000   72
Si      12.763332161   18.062247337    8.501830556 CORE   73 Si Si   0.0000   73
Si       0.260817684   18.925384683    8.558767401 CORE   74 Si Si   0.0000   74
Si       5.125404611   19.029816541    8.740287614 CORE   75 Si Si   0.0000   75
Si      12.753833772   14.900945114    8.683352342 CORE   76 Si Si   0.0000   76
Si      17.659105532   18.143009161    8.702728441 CORE   77 Si Si   0.0000   77
Si       5.007443691    2.003750791    8.325654148 CORE   78 Si Si   0.0000   78
Si      15.213486279    1.895244696   10.043668924 CORE   79 Si Si   0.0000   79
Si      15.101249563    6.754822248   10.018951686 CORE   80 Si Si   0.0000   80
Si       2.594001338    5.938594762   10.103821936 CORE   81 Si Si   0.0000   81
Si      10.486397925    6.726785825   10.301687400 CORE   82 Si Si   0.0000   82
Si       7.443311055    2.836922404   10.068625715 CORE   83 Si Si   0.0000   83
Si      10.416879753    2.009748642   10.216082508 CORE   84 Si Si   0.0000   84
Si       2.570612441   14.901387813   10.555042547 CORE   85 Si Si   0.0000   85
Si       7.413806982    6.023395643   10.154298395 CORE   86 Si Si   0.0000   86
Si       2.594582917    2.794071610   10.303680646 CORE   87 Si Si   0.0000   87
Si       7.416642624   14.919279325   10.361823737 CORE   88 Si Si   0.0000   88
Si       7.558150583   18.085783872   10.404142006 CORE   89 Si Si   0.0000   89
Si       2.636312648   18.122804091   10.513756896 CORE   90 Si Si   0.0000   90
Si      15.180883929   18.896684421   10.374946476 CORE   91 Si Si   0.0000   91
Si      10.505716656   19.020080759   10.509458287 CORE   92 Si Si   0.0000   92
Si      15.295405347   14.453442807   10.590395132 CORE   93 Si Si   0.0000   93
Si      10.422297024   14.398445965   10.726944202 CORE   94 Si Si   0.0000   94
Si      14.573696087    4.262725779   12.015702923 CORE   95 Si Si   0.0000   95
Si      14.411405132    8.903134909   12.156351100 CORE   96 Si Si   0.0000   96
Si      11.385807779    4.284178812   12.206099058 CORE   97 Si Si   0.0000   97
Si      11.256616312    8.951583641   12.265644516 CORE   98 Si Si   0.0000   98
Si      14.437624781   12.051069321   12.368048438 CORE   99 Si Si   0.0000   99
Si      11.285936130   12.034772396   12.589959095 CORE  100 Si Si   0.0000  100
Si      11.339319579   16.881595176   12.550533597 CORE  101 Si Si   0.0000  101
Si      14.546158822   16.820191768   12.566469545 CORE  102 Si Si   0.0000  102
Si       3.166571573    6.741335392   12.995703682 CORE  103 Si Si   0.0000  103
Si       6.530623956    1.964475286   12.946983540 CORE  104 Si Si   0.0000  104
O       15.397424068    4.491286411   13.393344975 CORE  105 O  O    0.0000  105
O        5.014407019   18.565569537   13.123001652 CORE  106 O  O    0.0000  106
O       15.235188906    8.336043213   13.439324538 CORE  107 O  O    0.0000  107
O        4.771405946   14.199231492   13.240333777 CORE  108 O  O    0.0000  108
O       10.488859228    8.482526464    0.091169676 CORE  109 O  O    0.0000  109
O       10.673039790    4.381912163    0.133022367 CORE  110 O  O    0.0000  110
O       15.216938825   12.340978163    0.242486635 CORE  111 O  O    0.0000  111
O        3.299345621    0.409113093    0.187686715 CORE  112 O  O    0.0000  112
O        6.734930732    0.459334989   13.510211426 CORE  113 O  O    0.0000  113
O        2.781918317    8.129551371    0.216997970 CORE  114 O  O    0.0000  114
O        2.866676223   15.503556194    1.006288756 CORE  115 O  O    0.0000  115
O        6.737177969    8.231018566    0.158665785 CORE  116 O  O    0.0000  116
O       10.697563190   16.848516500    0.516834076 CORE  117 O  O    0.0000  117
O        6.992116019   13.048569781    0.546220235 CORE  118 O  O    0.0000  118
O       10.748640209   12.051468153    0.603480240 CORE  119 O  O    0.0000  119
O        2.645128019   12.886272113    0.653111561 CORE  120 O  O    0.0000  120
O        6.744083072   15.701232535    0.663814147 CORE  121 O  O    0.0000  121
O        2.430881936    5.465687641    0.163385667 CORE  122 O  O    0.0000  122
O       15.176442479   16.897757742    0.541094090 CORE  123 O  O    0.0000  123
O        7.418081698    2.982622461    0.321982467 CORE  124 O  O    0.0000  124
O        2.925366711   18.161663075    1.182383885 CORE  125 O  O    0.0000  125
O        7.124246918    5.618366117    0.326029746 CORE  126 O  O    0.0000  126
O        7.242851125   18.263981059    1.070936300 CORE  127 O  O    0.0000  127
O        2.658054236    2.880968602    0.748061112 CORE  128 O  O    0.0000  128
O        7.415691967   10.552940231    1.185226045 CORE  129 O  O    0.0000  129
O       15.337025664    6.406985386    1.749431791 CORE  130 O  O    0.0000  130
O        2.735890166   10.411420827    1.506852987 CORE  131 O  O    0.0000  131
O       10.428774441   14.464209370    1.614884143 CORE  132 O  O    0.0000  132
O       10.577950103    6.458021327    1.807954491 CORE  133 O  O    0.0000  133
O       15.567272171   14.537841989    1.695045398 CORE  134 O  O    0.0000  134
O       13.861084374    4.206421498    2.016744313 CORE  135 O  O    0.0000  135
O        8.801919932    4.471854262    2.006526945 CORE  136 O  O    0.0000  136
O        8.700610539    8.345768043    1.996744230 CORE  137 O  O    0.0000  137
O        8.755585193   16.434201828    2.272190262 CORE  138 O  O    0.0000  138
O        1.067148453    8.431217466    2.221733999 CORE  139 O  O    0.0000  139
O       16.519461253    4.089369578    2.192331544 CORE  140 O  O    0.0000  140
O       16.442448039    8.763522410    2.236579330 CORE  141 O  O    0.0000  141
O       13.792455276    8.526154704    2.126503105 CORE  142 O  O    0.0000  142
O        1.098297910   16.830894972    2.468838158 CORE  143 O  O    0.0000  143
O        8.809509031   12.481544712    2.386350097 CORE  144 O  O    0.0000  144
O       16.413183577   12.184139578    2.547085010 CORE  145 O  O    0.0000  145
O        1.021168967    4.403650297    2.114119052 CORE  146 O  O    0.0000  146
O        3.627830349   16.655496740    3.263422691 CORE  147 O  O    0.0000  147
O       13.804659079   12.704145640    2.463919255 CORE  148 O  O    0.0000  148
O       11.222027848    8.867404524    2.644339431 CORE  149 O  O    0.0000  149
O        1.034931384   12.087338566    2.634596353 CORE  150 O  O    0.0000  150
O        3.624536721    4.729569927    2.423876908 CORE  151 O  O    0.0000  151
O       11.298202026    4.084827531    2.697703373 CORE  152 O  O    0.0000  152
O       13.814101278   16.241878740    2.709863550 CORE  153 O  O    0.0000  153
O        3.622698363   12.350284669    3.094333076 CORE  154 O  O    0.0000  154
O        6.282692286   16.811011899    3.045902279 CORE  155 O  O    0.0000  155
O        3.618294997    8.227750558    2.743687652 CORE  156 O  O    0.0000  156
O       16.415651753   16.769654622    2.863393384 CORE  157 O  O    0.0000  157
O        6.272235699   12.162489503    2.983713055 CORE  158 O  O    0.0000  158
O        6.212251021    4.145030252    2.386147248 CORE  159 O  O    0.0000  159
O        6.223154618    8.786301788    2.724455183 CORE  160 O  O    0.0000  160
O       11.286452484   12.463460192    3.172190739 CORE  161 O  O    0.0000  161
O       18.930336003    8.322840228    2.920592654 CORE  162 O  O    0.0000  162
O       11.220366604   16.528539132    3.112238457 CORE  163 O  O    0.0000  163
O       18.976682182    4.417244217    3.030546750 CORE  164 O  O    0.0000  164
O       18.899467621   12.597705582    3.261144389 CORE  165 O  O    0.0000  165
O       19.013320918   16.527336625    3.274667628 CORE  166 O  O    0.0000  166
O        0.375503646   14.499839731    3.474205276 CORE  167 O  O    0.0000  167
O        5.133950162   14.482801036    3.532546065 CORE  168 O  O    0.0000  168
O        0.234124647    6.400113668    3.726431066 CORE  169 O  O    0.0000  169
O        5.375553909    6.401260629    3.508076540 CORE  170 O  O    0.0000  170
O       17.616659812   10.376135957    4.018925408 CORE  171 O  O    0.0000  171
O       13.011202946   10.484396972    3.730540765 CORE  172 O  O    0.0000  172
O       13.032741553    2.701174380    4.054380803 CORE  173 O  O    0.0000  173
O       13.038958266    5.362926494    4.249206441 CORE  174 O  O    0.0000  174
O       17.396698860    2.690018982    4.250288535 CORE  175 O  O    0.0000  175
O       12.872001438    7.995169442    4.576744489 CORE  176 O  O    0.0000  176
O       12.895260763   18.009415972    4.473211628 CORE  177 O  O    0.0000  177
O       16.948618460    5.289908051    4.528228187 CORE  178 O  O    0.0000  178
O        0.393785470    8.835172588    4.759748331 CORE  179 O  O    0.0000  179
O       17.017561393    7.948497352    4.734022312 CORE  180 O  O    0.0000  180
O       17.551165938   17.926359366    4.966466122 CORE  181 O  O    0.0000  181
O        5.200267151   16.419241695    5.384981217 CORE  182 O  O    0.0000  182
O       12.704398869   15.399052622    4.980858052 CORE  183 O  O    0.0000  183
O        0.613735710   16.622034431    5.061303800 CORE  184 O  O    0.0000  184
O        4.877125178    4.054119931    4.653596071 CORE  185 O  O    0.0000  185
O       13.115532430   12.741725959    5.048992552 CORE  186 O  O    0.0000  186
O       16.957601105   12.682114578    5.115573521 CORE  187 O  O    0.0000  187
O        0.628505152    3.975592474    4.705474723 CORE  188 O  O    0.0000  188
O       17.363345910   15.281896502    4.896774632 CORE  189 O  O    0.0000  189
O        5.056638495   12.502458239    5.313629342 CORE  190 O  O    0.0000  190
O        4.979933935    8.567775409    4.998251771 CORE  191 O  O    0.0000  191
O        0.304077288   12.472195945    5.186551359 CORE  192 O  O    0.0000  192
O       13.416908661    0.360240793    5.145868827 CORE  193 O  O    0.0000  193
O       16.850645753    0.333026259    5.217639083 CORE  194 O  O    0.0000  194
O       15.025881898   14.432156035    5.759386793 CORE  195 O  O    0.0000  195
O       14.923129498    6.618501556    5.607510272 CORE  196 O  O    0.0000  196
O       15.119077297   18.520945985    5.832112810 CORE  197 O  O    0.0000  197
O       15.133689249    2.346007533    5.631695466 CORE  198 O  O    0.0000  198
O        2.643887631   12.384623305    6.387174027 CORE  199 O  O    0.0000  199
O        2.755051998    4.359687439    6.250041054 CORE  200 O  O    0.0000  200
O        2.612397621    8.492530256    6.174491341 CORE  201 O  O    0.0000  201
O       12.513913480    6.378856081    6.630134963 CORE  202 O  O    0.0000  202
O        2.846092900   16.854568960    6.494958324 CORE  203 O  O    0.0000  203
O       12.701654629    2.438561494    6.675042289 CORE  204 O  O    0.0000  204
O       17.456716311    2.332899317    6.866151799 CORE  205 O  O    0.0000  205
O        0.868870933   10.421480423    6.804609403 CORE  206 O  O    0.0000  206
O        4.371695015   10.396357919    6.820077608 CORE  207 O  O    0.0000  207
O       17.240767920    6.444015775    6.875118574 CORE  208 O  O    0.0000  208
O        5.034828501   17.961613477    7.522731572 CORE  209 O  O    0.0000  209
O        0.838673693    2.649813465    6.971832089 CORE  210 O  O    0.0000  210
O       12.773193588   18.732860755    7.028174552 CORE  211 O  O    0.0000  211
O        4.646986488   15.343654085    7.720711716 CORE  212 O  O    0.0000  212
O        0.617471167   18.004610087    7.273498939 CORE  213 O  O    0.0000  213
O        4.724165321    2.686242247    6.879451141 CORE  214 O  O    0.0000  214
O       12.842166634   14.089623871    7.277843528 CORE  215 O  O    0.0000  215
O        0.843242549   15.340839616    7.348295552 CORE  216 O  O    0.0000  216
O        5.085896848    5.346395114    6.962549397 CORE  217 O  O    0.0000  217
O        0.260922278    7.895006677    7.239621495 CORE  218 O  O    0.0000  218
O       17.151108136   14.152314754    7.301577663 CORE  219 O  O    0.0000  219
O       17.234934113   18.999553995    7.382386681 CORE  220 O  O    0.0000  220
O        0.398758732    5.269658891    7.011767804 CORE  221 O  O    0.0000  221
O        4.767638184   12.706061965    7.953698192 CORE  222 O  O    0.0000  222
O        4.804671249    7.932184534    7.568213338 CORE  223 O  O    0.0000  223
O        0.413090356   12.777350126    7.813975220 CORE  224 O  O    0.0000  224
O        0.218581722    0.338379615    8.032028634 CORE  225 O  O    0.0000  225
O       17.504369972   16.562989654    8.347547286 CORE  226 O  O    0.0000  226
O       12.457716966   16.471227580    8.389010415 CORE  227 O  O    0.0000  227
O        4.887533000    0.397394493    8.135259561 CORE  228 O  O    0.0000  228
O       17.309523106    4.374690486    8.557469160 CORE  229 O  O    0.0000  229
O       12.619286889    4.423177261    8.457061198 CORE  230 O  O    0.0000  230
O       11.401138895    6.708924007    8.963738179 CORE  231 O  O    0.0000  231
O       14.068108758    6.629160725    8.766098478 CORE  232 O  O    0.0000  232
O       19.222639853    2.520412421    8.782112539 CORE  233 O  O    0.0000  233
O       19.194802950   14.594499051    8.925655911 CORE  234 O  O    0.0000  234
O       14.146018288    2.300974753    8.883098033 CORE  235 O  O    0.0000  235
O       19.113081637    6.330669148    8.748217383 CORE  236 O  O    0.0000  236
O       11.489715727    2.099176546    8.998844195 CORE  237 O  O    0.0000  237
O        6.485647927   14.155757385    9.272635529 CORE  238 O  O    0.0000  238
O        6.562352583    6.462481233    8.845492267 CORE  239 O  O    0.0000  239
O        6.593899492   18.974051426    9.440572430 CORE  240 O  O    0.0000  240
O       19.181125857   18.492385131    9.143612618 CORE  241 O  O    0.0000  241
O        6.498468849    2.419783324    8.819147747 CORE  242 O  O    0.0000  242
O       11.594584953   18.795852605    9.336254557 CORE  243 O  O    0.0000  243
O       16.715270808    1.968736615    9.420837176 CORE  244 O  O    0.0000  244
O       11.548990574   14.262262098    9.564282927 CORE  245 O  O    0.0000  245
O        3.939471643   14.213605529   10.001183339 CORE  246 O  O    0.0000  246
O        1.346867931    6.439210814    9.207450729 CORE  247 O  O    0.0000  247
O       14.203507987   18.276374341    9.227620774 CORE  248 O  O    0.0000  248
O        3.982093488    6.075400271    9.279106628 CORE  249 O  O    0.0000  249
O        4.002747875   18.730524045    9.878694831 CORE  250 O  O    0.0000  250
O       14.165851721   14.757407648    9.465986011 CORE  251 O  O    0.0000  251
O       16.627056887    6.759822097    9.450867614 CORE  252 O  O    0.0000  252
O        1.347897745   18.748784676    9.752894796 CORE  253 O  O    0.0000  253
O        1.298228192    2.186046571    9.564382464 CORE  254 O  O    0.0000  254
O        1.283100222   14.320926591    9.770041964 CORE  255 O  O    0.0000  255
O        3.934618029    2.541233511    9.423240519 CORE  256 O  O    0.0000  256
O        8.970755976    2.484768721    9.645037574 CORE  257 O  O    0.0000  257
O       16.764541903   14.529013151    9.907531181 CORE  258 O  O    0.0000  258
O       16.713226964   18.558987456    9.954945634 CORE  259 O  O    0.0000  259
O        8.953577373    6.437670736    9.881030279 CORE  260 O  O    0.0000  260
O        9.107320464   18.358573998   10.006083413 CORE  261 O  O    0.0000  261
O        8.954136065   14.502743721   10.041397034 CORE  262 O  O    0.0000  262
O        2.400296307    4.387553827   10.544129560 CORE  263 O  O    0.0000  263
O        7.296042321    4.420168802   10.401173048 CORE  264 O  O    0.0000  264
O        7.192879824   16.520020710   10.184846580 CORE  265 O  O    0.0000  265
O       14.938562072    0.373173021   10.530257730 CORE  266 O  O    0.0000  266
O        2.649958871   16.510138821   10.333531934 CORE  267 O  O    0.0000  267
O       10.328046520    0.489489995   10.772915377 CORE  268 O  O    0.0000  268
O       14.871492553    8.156648672   10.795269381 CORE  269 O  O    0.0000  269
O       10.598116891    8.197048336   10.986738335 CORE  270 O  O    0.0000  270
O       14.870085008    5.504376764   11.022116378 CORE  271 O  O    0.0000  271
O       15.095294547   12.958656987   11.193559788 CORE  272 O  O    0.0000  272
O       15.063150134    2.875338927   11.328563794 CORE  273 O  O    0.0000  273
O       11.017595708    5.613205664   11.355496432 CORE  274 O  O    0.0000  274
O       10.454452048   13.092987408   11.690032001 CORE  275 O  O    0.0000  275
O       10.665928567   15.739609572   11.612726511 CORE  276 O  O    0.0000  276
O       10.848694113    2.948998068   11.465297198 CORE  277 O  O    0.0000  277
O        2.663322690    6.857462315   11.449588821 CORE  278 O  O    0.0000  278
O        2.396453123   14.529141942   12.122535758 CORE  279 O  O    0.0000  279
O        7.022641168   14.471138124   11.868409225 CORE  280 O  O    0.0000  280
O        7.013513179    1.996079001   11.395061430 CORE  281 O  O    0.0000  281
O        2.571544993   18.514657717   12.089954250 CORE  282 O  O    0.0000  282
O        7.371266554   18.492655096   11.963393912 CORE  283 O  O    0.0000  283
O       15.203462483   15.555876376   11.782150854 CORE  284 O  O    0.0000  284
O       11.024711104   18.339126398   11.898520806 CORE  285 O  O    0.0000  285
O        6.849060617    6.795164661   11.468483851 CORE  286 O  O    0.0000  286
O       14.874312389   18.221565253   11.818493552 CORE  287 O  O    0.0000  287
O       14.618569704   10.498127566   11.956005186 CORE  288 O  O    0.0000  288
O        2.703488493    2.038505882   11.730767781 CORE  289 O  O    0.0000  289
O       11.052935051   10.541581818   11.998916017 CORE  290 O  O    0.0000  290
O       12.992989426    4.188541233   12.369506969 CORE  291 O  O    0.0000  291
O       12.864848311   12.431495536   12.552163946 CORE  292 O  O    0.0000  292
O       12.830891229    8.583636748   12.419872550 CORE  293 O  O    0.0000  293
O       12.935755999   16.609352391   12.638921503 CORE  294 O  O    0.0000  294
O        4.965213200    2.406060870   13.051393907 CORE  295 O  O    0.0000  295
O        4.772112813    6.511672244   13.080357055 CORE  296 O  O    0.0000  296
O       19.573880013   11.522686973   11.272340475 CORE  297 O  O    0.0000  297
O       20.026369919    8.948824048   10.214904118 CORE  298 O  O    0.0000  298
O       17.785586411    9.425559638   11.849461782 CORE  299 O  O    0.0000  299
O        0.008672341    9.427148586   12.960013493 CORE  300 O  O    0.0000  300
end
end
