# Supplementary material for: Zeolite-confined subnanometric PtSn mimicking mortise-and-tenon joinery for catalytic propane dehydrogenation
Source: Nat Commun. 2022 May 17;13:2716. doi: 10.1038/s41467-022-30522-1 (PMC9114386; doi:10.1038/s41467-022-30522-1)
Supplement: Supplementary file 8 — Source Data [file 41467_2022_30522_MOESM8_ESM.zip › allstructures/Pt0Sn8O6-MFI.arc]

!BIOSYM archive 2
PBC=ON
                      Energy         0          0.0487      -2349.165073        C1
!DATE
PBC   20.37460000   20.11910000   13.51960000   90.00000000   89.99990000   90.00000000
Sn       8.972655731    9.272180837    6.643945741 CORE    1 Sn Sn   0.0000    1
Sn      11.213107422   10.665172442    8.338803699 CORE    2 Sn Sn   0.0000    2
Sn       9.249652456   12.383087156    6.879103642 CORE    3 Sn Sn   0.0000    3
Sn      18.634798604   10.399706289   10.360426326 CORE    4 Sn Sn   0.0000    4
Sn       8.276594090   10.821639125    9.417552470 CORE    5 Sn Sn   0.0000    5
Sn       1.326661623   10.722725717   11.463082351 CORE    6 Sn Sn   0.0000    6
Sn      19.206295440   11.932248048   13.185747659 CORE    7 Sn Sn   0.0000    7
Sn      19.626032874    8.692020665   12.969696795 CORE    8 Sn Sn   0.0000    8
Si       3.246487865   14.322721518    0.133115427 CORE    9 Si Si   0.0000    9
Si       6.577000632    6.841455647    0.148449227 CORE   10 Si Si   0.0000   10
Si       3.589897942    2.180727397    0.335061666 CORE   11 Si Si   0.0000   11
Si       3.540301057   19.196041956    0.148262984 CORE   12 Si Si   0.0000   12
Si       6.431545117   14.331736738    0.076389074 CORE   13 Si Si   0.0000   13
Si       6.668861633   19.178827653   13.474384943 CORE   14 Si Si   0.0000   14
Si      15.415135407    5.050500526    2.464716579 CORE   15 Si Si   0.0000   15
Si       2.533107423   16.783778758    1.900569759 CORE   16 Si Si   0.0000   16
Si      15.389545200    8.247381796    2.183547796 CORE   17 Si Si   0.0000   17
Si       7.511694326   16.816526088    1.768471606 CORE   18 Si Si   0.0000   18
Si       7.434479593    4.405646626    2.100839264 CORE   19 Si Si   0.0000   19
Si      10.480107405    8.232546557    2.302801938 CORE   20 Si Si   0.0000   20
Si       2.800710257    4.491146015    2.226545894 CORE   21 Si Si   0.0000   21
Si       7.513877117    9.061809333    2.162663683 CORE   22 Si Si   0.0000   22
Si      10.457990440    5.042508907    2.276663455 CORE   23 Si Si   0.0000   23
Si      15.343083129   13.145856983    2.194030096 CORE   24 Si Si   0.0000   24
Si       2.722142582    9.009554420    2.251641042 CORE   25 Si Si   0.0000   25
Si       7.429221778   12.178060496    2.031607670 CORE   26 Si Si   0.0000   26
Si      10.505338193   16.295429333    2.186069320 CORE   27 Si Si   0.0000   27
Si      10.362882247   13.117780959    2.100098266 CORE   28 Si Si   0.0000   28
Si       2.657496480   12.163883515    2.248613195 CORE   29 Si Si   0.0000   29
Si      15.353151407   16.325394041    2.066505978 CORE   30 Si Si   0.0000   30
Si      12.817908634    4.466020155    4.191014797 CORE   31 Si Si   0.0000   31
Si      12.946231469    9.221125637    3.947900024 CORE   32 Si Si   0.0000   32
Si       0.303946373    8.206768677    4.044726874 CORE   33 Si Si   0.0000   33
Si      17.685995195    9.085187878    4.119777159 CORE   34 Si Si   0.0000   34
Si       5.139026566   16.285204457    3.729240856 CORE   35 Si Si   0.0000   35
Si       0.226929092   16.239420883    3.890496734 CORE   36 Si Si   0.0000   36
Si       5.241775969    5.000728597    4.175250317 CORE   37 Si Si   0.0000   37
Si      17.797524933    4.438661139    4.427438347 CORE   38 Si Si   0.0000   38
Si       0.419269510    5.028833569    4.062786792 CORE   39 Si Si   0.0000   39
Si      12.782140126   12.358691743    3.938563061 CORE   40 Si Si   0.0000   40
Si       5.151671060   13.113870647    3.994859032 CORE   41 Si Si   0.0000   41
Si      17.652847657   12.210059478    4.167011542 CORE   42 Si Si   0.0000   42
Si       0.228298864   13.055670346    3.982813085 CORE   43 Si Si   0.0000   43
Si       5.198313069    8.182445398    4.109515681 CORE   44 Si Si   0.0000   44
Si      12.900653254   16.873115223    4.017108277 CORE   45 Si Si   0.0000   45
Si      17.551983092   16.828332318    4.106776625 CORE   46 Si Si   0.0000   46
Si      13.560358578    6.961250293    5.992013242 CORE   47 Si Si   0.0000   47
Si      13.783490080    2.148480630    6.077964140 CORE   48 Si Si   0.0000   48
Si      16.914364294    2.070771581    6.167951102 CORE   49 Si Si   0.0000   49
Si      16.750741527    6.891919396    6.178161965 CORE   50 Si Si   0.0000   50
Si      13.451284783   14.475048857    6.076954705 CORE   51 Si Si   0.0000   51
Si      13.702339124   19.151937369    5.878138149 CORE   52 Si Si   0.0000   52
Si      16.651405272   14.417659442    6.055290628 CORE   53 Si Si   0.0000   53
Si      16.851360007   19.095364401    6.095903434 CORE   54 Si Si   0.0000   54
Si       1.262151368    9.127731010    6.905446428 CORE   55 Si Si   0.0000   55
Si       4.461419584   16.961256262    6.677683355 CORE   56 Si Si   0.0000   56
Si       4.589746922    4.428971966    7.147529308 CORE   57 Si Si   0.0000   57
Si       1.395554237    4.365391280    6.941769462 CORE   58 Si Si   0.0000   58
Si       1.232169679   16.974140547    6.772923558 CORE   59 Si Si   0.0000   59
Si       4.350458678   12.264997420    6.913047790 CORE   60 Si Si   0.0000   60
Si       1.226692108   12.225315549    6.880759544 CORE   61 Si Si   0.0000   61
Si       4.376694633    9.124098251    7.007690003 CORE   62 Si Si   0.0000   62
Si      12.930337662    6.227290909    8.910893977 CORE   63 Si Si   0.0000   63
Si       0.368670458    6.781998898    8.716121352 CORE   64 Si Si   0.0000   64
Si       5.171311974   14.629236276    8.678707726 CORE   65 Si Si   0.0000   65
Si      17.824681258    3.011847213    9.043293235 CORE   66 Si Si   0.0000   66
Si      13.006926951    3.065968569    8.988381049 CORE   67 Si Si   0.0000   67
Si       0.348238130   14.563069934    8.726066351 CORE   68 Si Si   0.0000   68
Si       5.311536990    6.911249566    8.985160759 CORE   69 Si Si   0.0000   69
Si       0.461173017    2.157598393    8.970251477 CORE   70 Si Si   0.0000   70
Si      17.700360645   15.138036944    8.988146447 CORE   71 Si Si   0.0000   71
Si      17.743150330    6.186627213    9.043109642 CORE   72 Si Si   0.0000   72
Si      12.963715214   18.360260967    8.781320515 CORE   73 Si Si   0.0000   73
Si       0.395173345   19.133702831    8.856974883 CORE   74 Si Si   0.0000   74
Si       5.189296515   19.042860477    8.839177910 CORE   75 Si Si   0.0000   75
Si      12.826198208   15.155915366    9.030458316 CORE   76 Si Si   0.0000   76
Si      17.775629300   18.305310584    9.071686379 CORE   77 Si Si   0.0000   77
Si       5.194306206    2.030902688    9.131569655 CORE   78 Si Si   0.0000   78
Si      15.436957978    2.286082306   10.917083027 CORE   79 Si Si   0.0000   79
Si      15.351131962    6.716545518   10.887017942 CORE   80 Si Si   0.0000   80
Si       2.763780717    6.164089905   10.723528674 CORE   81 Si Si   0.0000   81
Si      10.700871657    6.707127312   11.031501701 CORE   82 Si Si   0.0000   82
Si       7.659120108    2.992207465   10.747525483 CORE   83 Si Si   0.0000   83
Si      10.627187434    2.140979336   10.863121275 CORE   84 Si Si   0.0000   84
Si       2.732311554   15.150753812   10.726330883 CORE   85 Si Si   0.0000   85
Si       7.670927019    6.148273941   10.780514043 CORE   86 Si Si   0.0000   86
Si       2.775690624    2.937522085   10.955278867 CORE   87 Si Si   0.0000   87
Si       7.418572321   15.109972539   10.734930879 CORE   88 Si Si   0.0000   88
Si       7.595988695   18.276759937   10.631060530 CORE   89 Si Si   0.0000   89
Si       2.773945412   18.290327454   10.811485521 CORE   90 Si Si   0.0000   90
Si      15.318155574   19.302959764   10.641656609 CORE   91 Si Si   0.0000   91
Si      10.592477385   19.113196974   10.743979394 CORE   92 Si Si   0.0000   92
Si      15.327306685   14.367222507   10.811817994 CORE   93 Si Si   0.0000   93
Si      10.468675586   14.539180837   11.040142614 CORE   94 Si Si   0.0000   94
Si      14.754455689    4.366717791   13.021297808 CORE   95 Si Si   0.0000   95
Si      14.567891995    8.980326238   12.790286343 CORE   96 Si Si   0.0000   96
Si      11.560094264    4.242294678   12.958279616 CORE   97 Si Si   0.0000   97
Si      11.429683839    9.052692318   12.916198826 CORE   98 Si Si   0.0000   98
Si      14.560047490   12.134847840   12.856396925 CORE   99 Si Si   0.0000   99
Si      11.427055346   12.145261377   12.808247212 CORE  100 Si Si   0.0000  100
Si      11.474127117   16.933161869   12.832197677 CORE  101 Si Si   0.0000  101
Si      14.666064254   16.896360490   12.603412943 CORE  102 Si Si   0.0000  102
Si       3.390229873    6.875998530    0.131190590 CORE  103 Si Si   0.0000  103
Si       6.730737786    2.132175998    0.157205233 CORE  104 Si Si   0.0000  104
O       15.502732320    4.579987197    0.920535899 CORE  105 O  O    0.0000  105
O        5.102295476   18.734899978    0.042532331 CORE  106 O  O    0.0000  106
O       15.407320850    8.495231805    0.580957086 CORE  107 O  O    0.0000  107
O        4.844657762   14.543739150    0.354179119 CORE  108 O  O    0.0000  108
O       10.765431585    8.954417399    0.875577224 CORE  109 O  O    0.0000  109
O       10.750097293    4.355052786    0.836074456 CORE  110 O  O    0.0000  110
O       15.309339696   12.440449615    0.739620337 CORE  111 O  O    0.0000  111
O        3.424065024    0.603467123    0.686402484 CORE  112 O  O    0.0000  112
O        6.873186998    0.559894941    0.539985223 CORE  113 O  O    0.0000  113
O        2.902852178    8.269995823    0.812377564 CORE  114 O  O    0.0000  114
O        2.457144448   15.576332209    0.806929232 CORE  115 O  O    0.0000  115
O        7.055432202    8.217993405    0.855168080 CORE  116 O  O    0.0000  116
O       11.046902394   17.090628626    0.869842016 CORE  117 O  O    0.0000  117
O        6.908622310   12.890239033    0.658885679 CORE  118 O  O    0.0000  118
O       10.636254841   12.371275609    0.684849240 CORE  119 O  O    0.0000  119
O        2.773278136   12.915760996    0.804548893 CORE  120 O  O    0.0000  120
O        7.257536851   15.511463729    0.827477984 CORE  121 O  O    0.0000  121
O        3.041042834    5.612491194    1.081331642 CORE  122 O  O    0.0000  122
O       15.305866163   16.941288093    0.570076645 CORE  123 O  O    0.0000  123
O        7.490733673    2.991282392    1.304228641 CORE  124 O  O    0.0000  124
O        2.760428419   18.213732437    1.170313370 CORE  125 O  O    0.0000  125
O        6.888134236    5.572296435    1.108910332 CORE  126 O  O    0.0000  126
O        7.552245145   18.147690898    0.837806117 CORE  127 O  O    0.0000  127
O        3.045093498    3.010479618    1.613927201 CORE  128 O  O    0.0000  128
O        7.661299620   10.608752381    1.705984597 CORE  129 O  O    0.0000  129
O       15.481467459    6.671031235    2.560021032 CORE  130 O  O    0.0000  130
O        3.007388861   10.592631832    2.065075736 CORE  131 O  O    0.0000  131
O       10.663733871   14.699981770    1.922987806 CORE  132 O  O    0.0000  132
O       10.760942517    6.637972030    2.175026745 CORE  133 O  O    0.0000  133
O       15.665984309   14.728289698    2.029066204 CORE  134 O  O    0.0000  134
O       14.023684993    4.516127351    3.103845116 CORE  135 O  O    0.0000  135
O        8.906514002    4.777982695    2.671917882 CORE  136 O  O    0.0000  136
O        8.934864257    8.503009627    2.733224335 CORE  137 O  O    0.0000  137
O        8.956095246   16.670660343    2.495418077 CORE  138 O  O    0.0000  138
O        1.221364214    8.735297615    2.812911994 CORE  139 O  O    0.0000  139
O       16.670221301    4.410337962    3.263672807 CORE  140 O  O    0.0000  140
O       16.669890457    8.988937979    2.852604093 CORE  141 O  O    0.0000  141
O       13.994327300    8.849685961    2.760714357 CORE  142 O  O    0.0000  142
O        1.116604511   16.867056842    2.687734484 CORE  143 O  O    0.0000  143
O        8.818709006   12.863523019    2.533077985 CORE  144 O  O    0.0000  144
O       16.504603545   12.402640441    3.040134331 CORE  145 O  O    0.0000  145
O        1.273131388    4.576376293    2.761030897 CORE  146 O  O    0.0000  146
O        3.735843947   16.479741372    2.943770750 CORE  147 O  O    0.0000  147
O       13.905682303   12.978230383    2.936676016 CORE  148 O  O    0.0000  148
O       11.439115937    8.860930503    3.454507816 CORE  149 O  O    0.0000  149
O        1.161926975   12.350693278    2.856711458 CORE  150 O  O    0.0000  150
O        3.798394694    4.742988901    3.480464227 CORE  151 O  O    0.0000  151
O       11.392513186    4.378812285    3.423068714 CORE  152 O  O    0.0000  152
O       13.918518287   16.584150224    2.784773377 CORE  153 O  O    0.0000  153
O        3.713437692   12.831069602    3.292932033 CORE  154 O  O    0.0000  154
O        6.354962916   16.966689945    2.896207148 CORE  155 O  O    0.0000  155
O        3.795129500    8.384127134    3.312467831 CORE  156 O  O    0.0000  156
O       16.553034460   17.090361962    2.851598190 CORE  157 O  O    0.0000  157
O        6.333327545   12.324786634    3.216740834 CORE  158 O  O    0.0000  158
O        6.424838843    4.251900468    3.358914893 CORE  159 O  O    0.0000  159
O        6.409668473    8.939560354    3.343626237 CORE  160 O  O    0.0000  160
O       11.317406604   12.498667330    3.257360428 CORE  161 O  O    0.0000  161
O       19.121579011    8.473072811    3.654723955 CORE  162 O  O    0.0000  162
O       11.374887291   16.730689880    3.485052199 CORE  163 O  O    0.0000  163
O       19.248714695    4.654869125    3.742619150 CORE  164 O  O    0.0000  164
O       19.050345474   12.797947739    3.573283703 CORE  165 O  O    0.0000  165
O       19.033281985   16.481344852    3.545971246 CORE  166 O  O    0.0000  166
O        0.539917191   14.648914783    4.033026291 CORE  167 O  O    0.0000  167
O        5.453908217   14.707354691    3.944019184 CORE  168 O  O    0.0000  168
O        0.572686125    6.629484889    4.311660455 CORE  169 O  O    0.0000  169
O        5.535630808    6.599014809    4.219561327 CORE  170 O  O    0.0000  170
O       17.828364685   10.643530307    4.543789942 CORE  171 O  O    0.0000  171
O       13.075601247   10.802203816    4.270887208 CORE  172 O  O    0.0000  172
O       12.948306666    3.138050211    5.109876930 CORE  173 O  O    0.0000  173
O       12.837127410    5.807810239    5.107624858 CORE  174 O  O    0.0000  174
O       17.824787103    3.017585004    5.217698212 CORE  175 O  O    0.0000  175
O       13.303803829    8.414334922    5.312157695 CORE  176 O  O    0.0000  176
O       13.108752473   18.382269050    4.579619256 CORE  177 O  O    0.0000  177
O       17.520356857    5.640561395    5.487575512 CORE  178 O  O    0.0000  178
O        0.668985725    9.025936160    5.398059209 CORE  179 O  O    0.0000  179
O       17.120116099    8.276753347    5.413195992 CORE  180 O  O    0.0000  180
O       17.630321091   18.170014066    5.016384535 CORE  181 O  O    0.0000  181
O        5.030771625   17.028967619    5.164212121 CORE  182 O  O    0.0000  182
O       13.168545935   15.826099720    5.227756787 CORE  183 O  O    0.0000  183
O        0.592568242   16.984080552    5.285877689 CORE  184 O  O    0.0000  184
O        5.229051604    4.363984815    5.661699034 CORE  185 O  O    0.0000  185
O       12.811148353   13.177687621    5.340832602 CORE  186 O  O    0.0000  186
O       17.232795575   12.995473027    5.528425396 CORE  187 O  O    0.0000  187
O        0.955146284    4.239972353    5.382972222 CORE  188 O  O    0.0000  188
O       16.955670525   15.583515490    4.968865213 CORE  189 O  O    0.0000  189
O        5.127604161   12.586404929    5.525680344 CORE  190 O  O    0.0000  190
O        5.102054991    8.818236052    5.591966130 CORE  191 O  O    0.0000  191
O        0.493172953   12.397140934    5.443592023 CORE  192 O  O    0.0000  192
O       13.562437463    0.620534299    5.582203798 CORE  193 O  O    0.0000  193
O       17.081479020    0.529988413    5.685239686 CORE  194 O  O    0.0000  194
O       15.051731148   14.292690006    6.283939878 CORE  195 O  O    0.0000  195
O       15.149619495    6.637545823    6.087185856 CORE  196 O  O    0.0000  196
O       15.263209675   18.734350933    6.098925676 CORE  197 O  O    0.0000  197
O       15.362185718    2.550785539    6.027619833 CORE  198 O  O    0.0000  198
O        2.781129894   12.690632168    6.731443233 CORE  199 O  O    0.0000  199
O        2.985804798    4.670799859    7.064297214 CORE  200 O  O    0.0000  200
O        2.817969550    8.640908343    6.923882273 CORE  201 O  O    0.0000  201
O       12.910237316    6.985508228    7.476522970 CORE  202 O  O    0.0000  202
O        2.843689100   16.830277561    6.680694935 CORE  203 O  O    0.0000  203
O       13.250558181    2.269159470    7.602729577 CORE  204 O  O    0.0000  204
O       17.398019787    2.173984810    7.716327331 CORE  205 O  O    0.0000  205
O        1.130863321   10.678412878    7.379077295 CORE  206 O  O    0.0000  206
O        4.443998937   10.705726784    7.324878703 CORE  207 O  O    0.0000  207
O       17.220644498    7.002901796    7.730397232 CORE  208 O  O    0.0000  208
O        4.917990663   18.332562650    7.410454644 CORE  209 O  O    0.0000  209
O        1.047258336    2.962100988    7.683436926 CORE  210 O  O    0.0000  210
O       12.858091972   18.719415547    7.202423372 CORE  211 O  O    0.0000  211
O        5.090869773   15.667309424    7.433211382 CORE  212 O  O    0.0000  212
O        0.824838018   18.377530335    7.482786366 CORE  213 O  O    0.0000  213
O        4.907972289    3.026106519    7.888290157 CORE  214 O  O    0.0000  214
O       12.723486414   14.576344743    7.521301339 CORE  215 O  O    0.0000  215
O        0.629856916   15.726266626    7.618923161 CORE  216 O  O    0.0000  216
O        5.274154119    5.667532169    7.941350083 CORE  217 O  O    0.0000  217
O        0.412280482    8.205455136    7.930640002 CORE  218 O  O    0.0000  218
O       17.394903365   14.772225225    7.440522149 CORE  219 O  O    0.0000  219
O       17.460554529   18.815306667    7.567207315 CORE  220 O  O    0.0000  220
O        0.575794013    5.588277920    7.621369694 CORE  221 O  O    0.0000  221
O        4.994814395   13.113623246    8.135438004 CORE  222 O  O    0.0000  222
O        5.122768594    8.320370999    8.202195543 CORE  223 O  O    0.0000  223
O        0.471907785   13.115259652    8.003862415 CORE  224 O  O    0.0000  224
O        0.320783551    0.600793152    8.541815556 CORE  225 O  O    0.0000  225
O       17.444977305   16.724665873    9.216823859 CORE  226 O  O    0.0000  226
O       13.084792302   16.757199239    9.004328458 CORE  227 O  O    0.0000  227
O        5.008910633    0.513140810    8.600613822 CORE  228 O  O    0.0000  228
O       17.584661053    4.592529854    8.756933775 CORE  229 O  O    0.0000  229
O       12.695100277    4.631035010    8.688647495 CORE  230 O  O    0.0000  230
O       11.745494312    6.865542881    9.805600895 CORE  231 O  O    0.0000  231
O       14.371961503    6.458595078    9.619477348 CORE  232 O  O    0.0000  232
O       19.383542918    2.744896259    9.408161349 CORE  233 O  O    0.0000  233
O       19.232247629   14.751047995    9.333017841 CORE  234 O  O    0.0000  234
O       14.331994666    2.957861236    9.924451620 CORE  235 O  O    0.0000  235
O       19.278560085    6.578913624    9.382805623 CORE  236 O  O    0.0000  236
O       11.734667829    2.373144195    9.705145298 CORE  237 O  O    0.0000  237
O        6.633485135   14.735829654    9.369513344 CORE  238 O  O    0.0000  238
O        6.765241302    6.967750584    9.709661560 CORE  239 O  O    0.0000  239
O        6.697316095   18.699614703    9.346052573 CORE  240 O  O    0.0000  240
O       19.337320175   18.590870184    9.405283823 CORE  241 O  O    0.0000  241
O        6.712639686    2.209167650    9.684749380 CORE  242 O  O    0.0000  242
O       11.637495014   18.929181573    9.516902136 CORE  243 O  O    0.0000  243
O       16.922866331    2.509878394   10.297635247 CORE  244 O  O    0.0000  244
O       11.421580135   14.835423108    9.765392853 CORE  245 O  O    0.0000  245
O        4.035459893   14.977283188    9.782081247 CORE  246 O  O    0.0000  246
O        1.513690513    6.688869282    9.851482306 CORE  247 O  O    0.0000  247
O       14.309513466   19.047159878    9.386521473 CORE  248 O  O    0.0000  248
O        4.154716971    6.732970771   10.111347139 CORE  249 O  O    0.0000  249
O        4.134582580   18.488974412    9.947725165 CORE  250 O  O    0.0000  250
O       14.050082271   14.427974330    9.808631520 CORE  251 O  O    0.0000  251
O       16.884013903    6.601564580   10.359800031 CORE  252 O  O    0.0000  252
O        1.490195315   18.846894632   10.010955419 CORE  253 O  O    0.0000  253
O        1.464876733    2.299592861   10.242100835 CORE  254 O  O    0.0000  254
O        1.407614790   14.665888661    9.943368763 CORE  255 O  O    0.0000  255
O        4.141213812    2.298544850   10.344016770 CORE  256 O  O    0.0000  256
O        9.214472944    2.760037558   10.338466537 CORE  257 O  O    0.0000  257
O       16.710923903   14.303666266    9.966958235 CORE  258 O  O    0.0000  258
O       16.854083164   19.101341189   10.147377402 CORE  259 O  O    0.0000  259
O        9.237835581    6.353603240   10.432881777 CORE  260 O  O    0.0000  260
O        9.152125652   18.538805531   10.252360429 CORE  261 O  O    0.0000  261
O        8.935270109   14.585731114   10.531656952 CORE  262 O  O    0.0000  262
O        2.793852881    4.541312412   10.717615274 CORE  263 O  O    0.0000  263
O        7.281165857    4.570840391   10.694249570 CORE  264 O  O    0.0000  264
O        7.369911307   16.711655587   11.003158692 CORE  265 O  O    0.0000  265
O       15.135164123    0.710839436   11.149529378 CORE  266 O  O    0.0000  266
O        2.595359285   16.712968485   11.155998073 CORE  267 O  O    0.0000  267
O       10.466926008    0.555189459   11.151375885 CORE  268 O  O    0.0000  268
O       15.135734235    8.210356910   11.481625072 CORE  269 O  O    0.0000  269
O       10.631934447    8.086382395   11.887708234 CORE  270 O  O    0.0000  270
O       15.060765108    5.634924400   12.058370545 CORE  271 O  O    0.0000  271
O       15.257433534   12.996729978   11.674188675 CORE  272 O  O    0.0000  272
O       15.349372035    3.004895829   12.368871840 CORE  273 O  O    0.0000  273
O       11.210584087    5.501065901   11.999285548 CORE  274 O  O    0.0000  274
O       10.777503108   13.061117019   11.638397284 CORE  275 O  O    0.0000  275
O       10.666432781   15.672638063   12.193434835 CORE  276 O  O    0.0000  276
O       11.101889478    2.854688542   12.246619192 CORE  277 O  O    0.0000  277
O        2.597833189    6.725559122   12.240865427 CORE  278 O  O    0.0000  278
O        2.889413823   14.245567931   12.069436206 CORE  279 O  O    0.0000  279
O        6.721660746   14.361227877   12.000593590 CORE  280 O  O    0.0000  280
O        7.432696338    2.418538570   12.246720159 CORE  281 O  O    0.0000  281
O        2.864622338   19.129662772   12.193024890 CORE  282 O  O    0.0000  282
O        7.165712540   19.168187445   11.923945980 CORE  283 O  O    0.0000  283
O       15.346198045   15.673054547   11.779926810 CORE  284 O  O    0.0000  284
O       11.102537454   18.311906765   12.063789191 CORE  285 O  O    0.0000  285
O        7.397180749    6.694219915   12.284081719 CORE  286 O  O    0.0000  286
O       14.966467868   18.313865271   11.877386430 CORE  287 O  O    0.0000  287
O       14.702022227   10.566211589   12.505653458 CORE  288 O  O    0.0000  288
O        2.720385154    2.589317670   12.539965146 CORE  289 O  O    0.0000  289
O       11.288287510   10.583529300   12.374717382 CORE  290 O  O    0.0000  290
O       13.154042143    4.225024113   13.258157915 CORE  291 O  O    0.0000  291
O       12.991248522   12.556368331   13.002044422 CORE  292 O  O    0.0000  292
O       12.992653479    8.601782425   13.011945025 CORE  293 O  O    0.0000  293
O       13.064257980   16.639286877   12.689231953 CORE  294 O  O    0.0000  294
O        5.157041273    2.551775597    0.071373756 CORE  295 O  O    0.0000  295
O        4.987389138    6.911600607   13.364479433 CORE  296 O  O    0.0000  296
O        9.577192601    9.253977895    8.714257667 CORE  297 O  O    0.0000  297
O        7.710041758   10.875400969    7.338271413 CORE  298 O  O    0.0000  298
O       19.939661521   11.935373381   11.153881725 CORE  299 O  O    0.0000  299
O       20.296924668    9.154207945   10.969410333 CORE  300 O  O    0.0000  300
O       18.147804916   10.190288423   12.463452832 CORE  301 O  O    0.0000  301
O        0.416076177   10.471315775   13.412409697 CORE  302 O  O    0.0000  302
end
end
