# Supplementary material for: Zeolite-confined subnanometric PtSn mimicking mortise-and-tenon joinery for catalytic propane dehydrogenation
Source: Nat Commun. 2022 May 17;13:2716. doi: 10.1038/s41467-022-30522-1 (PMC9114386; doi:10.1038/s41467-022-30522-1)
Supplement: Supplementary file 8 — Source Data [file 41467_2022_30522_MOESM8_ESM.zip › allstructures/Pt0Sn8O8-MFI.arc]

!BIOSYM archive 2
PBC=ON
                      Energy         0          0.0482      -2365.401821        C1
!DATE
PBC   20.37460000   20.11910000   13.51960000   90.00000000   89.99990000   90.00000000
Sn       8.560809574   10.399218913    5.771010088 CORE    1 Sn Sn   0.0000    1
Sn      11.046509077   10.820046932    7.847074492 CORE    2 Sn Sn   0.0000    2
Sn       9.044165590   13.320559697    7.144967182 CORE    3 Sn Sn   0.0000    3
Sn      18.080396312   10.848524991   10.553603666 CORE    4 Sn Sn   0.0000    4
Sn       7.968011189   10.809451787    8.952242819 CORE    5 Sn Sn   0.0000    5
Sn       0.806079185   10.818038572   11.595076613 CORE    6 Sn Sn   0.0000    6
Sn      19.216749334   13.325226505   12.362746523 CORE    7 Sn Sn   0.0000    7
Sn      18.746395547   10.391476852    0.202495730 CORE    8 Sn Sn   0.0000    8
Si       3.219483647   14.307812117    0.035821497 CORE    9 Si Si   0.0000    9
Si       6.283436048    6.870240810    0.086472359 CORE   10 Si Si   0.0000   10
Si       3.352712847    2.179582701    0.223715592 CORE   11 Si Si   0.0000   11
Si       3.424903501   19.183384281   13.462838085 CORE   12 Si Si   0.0000   12
Si       6.433335731   14.400767998   13.421051334 CORE   13 Si Si   0.0000   13
Si       6.558063241   19.231195127   13.440885912 CORE   14 Si Si   0.0000   14
Si      15.101507747    5.009342142    2.402614827 CORE   15 Si Si   0.0000   15
Si       2.436406577   16.855033464    1.773685664 CORE   16 Si Si   0.0000   16
Si      15.097822228    8.208634645    2.160970983 CORE   17 Si Si   0.0000   17
Si       7.413315487   16.872021444    1.687966200 CORE   18 Si Si   0.0000   18
Si       7.156890268    4.460325875    2.050646228 CORE   19 Si Si   0.0000   19
Si      10.186243759    8.258559562    2.226107877 CORE   20 Si Si   0.0000   20
Si       2.506403093    4.372733464    2.151362119 CORE   21 Si Si   0.0000   21
Si       7.261184776    9.087312353    1.948008416 CORE   22 Si Si   0.0000   22
Si      10.164596608    5.088339028    2.295730157 CORE   23 Si Si   0.0000   23
Si      15.175117806   13.141109086    2.084947889 CORE   24 Si Si   0.0000   24
Si       2.320288455    8.950561224    2.185948182 CORE   25 Si Si   0.0000   25
Si       7.348412390   12.223449647    1.975669920 CORE   26 Si Si   0.0000   26
Si      10.412965515   16.263078808    2.077346577 CORE   27 Si Si   0.0000   27
Si      10.323779866   13.095737724    2.150535937 CORE   28 Si Si   0.0000   28
Si       2.509001405   12.069112192    2.085076140 CORE   29 Si Si   0.0000   29
Si      15.236246551   16.337142586    2.061226290 CORE   30 Si Si   0.0000   30
Si      12.497039935    4.460954150    4.203860821 CORE   31 Si Si   0.0000   31
Si      12.622760146    9.162739362    3.902579410 CORE   32 Si Si   0.0000   32
Si      20.309431922    8.168594408    4.040329987 CORE   33 Si Si   0.0000   33
Si      17.369669964    9.131473325    4.154034148 CORE   34 Si Si   0.0000   34
Si       4.968336684   16.278033839    3.575763199 CORE   35 Si Si   0.0000   35
Si       0.142194414   16.297977202    3.778958759 CORE   36 Si Si   0.0000   36
Si       4.938544920    4.960039840    4.054772911 CORE   37 Si Si   0.0000   37
Si      17.477686054    4.477933970    4.378374663 CORE   38 Si Si   0.0000   38
Si       0.099646728    4.981178681    3.942761177 CORE   39 Si Si   0.0000   39
Si      12.717649797   12.313547927    3.974294649 CORE   40 Si Si   0.0000   40
Si       4.952436997   13.075602809    3.831083881 CORE   41 Si Si   0.0000   41
Si      17.504731668   12.251248073    4.002714432 CORE   42 Si Si   0.0000   42
Si       0.090521854   13.091742008    3.800609887 CORE   43 Si Si   0.0000   43
Si       4.908544548    8.149755634    3.876313269 CORE   44 Si Si   0.0000   44
Si      12.756879062   16.833256173    3.970609350 CORE   45 Si Si   0.0000   45
Si      17.484416669   16.955195354    4.086586920 CORE   46 Si Si   0.0000   46
Si      13.232725931    6.924852673    5.983171142 CORE   47 Si Si   0.0000   47
Si      13.469588868    2.110795468    6.024830934 CORE   48 Si Si   0.0000   48
Si      16.587702596    2.147850300    6.235542250 CORE   49 Si Si   0.0000   49
Si      16.419710213    6.950171621    6.084880912 CORE   50 Si Si   0.0000   50
Si      13.444206421   14.468493486    6.058203312 CORE   51 Si Si   0.0000   51
Si      13.534623338   19.108566224    5.871263976 CORE   52 Si Si   0.0000   52
Si      16.641165769   14.501105904    6.030939232 CORE   53 Si Si   0.0000   53
Si      16.672183279   19.176225516    6.029019488 CORE   54 Si Si   0.0000   54
Si       1.064331647    9.141563727    6.846306852 CORE   55 Si Si   0.0000   55
Si       4.441595222   16.934983710    6.623868556 CORE   56 Si Si   0.0000   56
Si       4.297390468    4.449339535    7.071085843 CORE   57 Si Si   0.0000   57
Si       1.085493925    4.415755146    6.844785169 CORE   58 Si Si   0.0000   58
Si       1.205256784   17.054843319    6.663390125 CORE   59 Si Si   0.0000   59
Si       4.227462238   12.316841806    6.760425619 CORE   60 Si Si   0.0000   60
Si       1.075545711   12.240808350    6.688609133 CORE   61 Si Si   0.0000   61
Si       4.202340237    9.146770705    6.749594116 CORE   62 Si Si   0.0000   62
Si      12.671671571    6.189630645    8.924485812 CORE   63 Si Si   0.0000   63
Si       0.113977549    6.808515004    8.667509555 CORE   64 Si Si   0.0000   64
Si       5.098942032   14.548604352    8.679710912 CORE   65 Si Si   0.0000   65
Si      17.581197078    3.013326464    9.088404981 CORE   66 Si Si   0.0000   66
Si      12.731083717    3.034407955    8.886412395 CORE   67 Si Si   0.0000   67
Si       0.349541113   14.582106725    8.565134696 CORE   68 Si Si   0.0000   68
Si       4.936520708    6.993642311    8.875275579 CORE   69 Si Si   0.0000   69
Si       0.220771753    2.189458625    8.919129619 CORE   70 Si Si   0.0000   70
Si      17.732301217   15.152474126    8.937597960 CORE   71 Si Si   0.0000   71
Si      17.447202418    6.206573283    8.968698889 CORE   72 Si Si   0.0000   72
Si      12.759844775   18.346726822    8.795782938 CORE   73 Si Si   0.0000   73
Si       0.285652397   19.161064054    8.733108923 CORE   74 Si Si   0.0000   74
Si       5.157930793   19.040796379    8.644568002 CORE   75 Si Si   0.0000   75
Si      12.785757542   15.141841051    8.999959743 CORE   76 Si Si   0.0000   76
Si      17.673895843   18.328738585    8.958793504 CORE   77 Si Si   0.0000   77
Si       4.976465444    1.999666073    8.965878142 CORE   78 Si Si   0.0000   78
Si      15.143387446    2.271184207   10.811456932 CORE   79 Si Si   0.0000   79
Si      15.121666932    6.687931373   10.947552558 CORE   80 Si Si   0.0000   80
Si       2.483652327    6.154158768   10.638260235 CORE   81 Si Si   0.0000   81
Si      10.334227473    6.773729205   10.944244929 CORE   82 Si Si   0.0000   82
Si       7.409745450    3.035469282   10.563328955 CORE   83 Si Si   0.0000   83
Si      10.373371203    2.175638554   10.866504653 CORE   84 Si Si   0.0000   84
Si       2.685706034   15.085983586   10.642753726 CORE   85 Si Si   0.0000   85
Si       7.312956692    6.186708261   10.649551830 CORE   86 Si Si   0.0000   86
Si       2.627624839    2.969976374   10.816541288 CORE   87 Si Si   0.0000   87
Si       7.444041291   15.091137519   10.539011143 CORE   88 Si Si   0.0000   88
Si       7.495330714   18.277089834   10.548850903 CORE   89 Si Si   0.0000   89
Si       2.729873712   18.234685761   10.566029230 CORE   90 Si Si   0.0000   90
Si      15.216814129   19.253653420   10.579005692 CORE   91 Si Si   0.0000   91
Si      10.474933521   19.180218423   10.752690577 CORE   92 Si Si   0.0000   92
Si      15.352501592   14.454634440   10.714069139 CORE   93 Si Si   0.0000   93
Si      10.427576552   14.496792307   10.987869149 CORE   94 Si Si   0.0000   94
Si      14.399337710    4.340940243   12.980172970 CORE   95 Si Si   0.0000   95
Si      14.337527459    9.055807032   12.767027623 CORE   96 Si Si   0.0000   96
Si      11.176747219    4.353616008   12.922989551 CORE   97 Si Si   0.0000   97
Si      11.185318040    9.095875123   12.836066000 CORE   98 Si Si   0.0000   98
Si      14.398639926   12.208090174   12.677173152 CORE   99 Si Si   0.0000   99
Si      11.248907035   12.161506137   12.822733616 CORE  100 Si Si   0.0000  100
Si      11.432870975   16.956217367   12.736849571 CORE  101 Si Si   0.0000  101
Si      14.634566180   16.906302370   12.578590562 CORE  102 Si Si   0.0000  102
Si       3.087010316    6.790890649    0.110892570 CORE  103 Si Si   0.0000  103
Si       6.508636461    2.236302927    0.035378986 CORE  104 Si Si   0.0000  104
O       15.071091612    4.322093826    0.934542365 CORE  105 O  O    0.0000  105
O        4.998621350   18.774021925    0.056326444 CORE  106 O  O    0.0000  106
O       15.148484139    8.678495317    0.607491719 CORE  107 O  O    0.0000  107
O        4.822091073   14.562835707   13.502505780 CORE  108 O  O    0.0000  108
O       10.466102535    8.885064528    0.754501707 CORE  109 O  O    0.0000  109
O       10.456739028    4.420109717    0.847586565 CORE  110 O  O    0.0000  110
O       15.087318605   12.601836806    0.566885715 CORE  111 O  O    0.0000  111
O        3.197699234    0.584084288    0.449011898 CORE  112 O  O    0.0000  112
O        6.751578812    0.663796367    0.353889845 CORE  113 O  O    0.0000  113
O        2.374537404    8.059876586    0.829704536 CORE  114 O  O    0.0000  114
O        2.513756402   15.516377495    0.855861009 CORE  115 O  O    0.0000  115
O        6.933052465    8.280552944    0.570540137 CORE  116 O  O    0.0000  116
O       10.990077341   17.050366724    0.775737191 CORE  117 O  O    0.0000  117
O        6.890875063   13.028291205    0.638675087 CORE  118 O  O    0.0000  118
O       10.727029469   12.230393864    0.838891021 CORE  119 O  O    0.0000  119
O        2.896476772   12.883814231    0.735728478 CORE  120 O  O    0.0000  120
O        7.124768883   15.688115685    0.609439817 CORE  121 O  O    0.0000  121
O        2.857135446    5.452717188    0.993172935 CORE  122 O  O    0.0000  122
O       15.235263243   16.928613952    0.557812864 CORE  123 O  O    0.0000  123
O        7.300770518    3.116595827    1.146596391 CORE  124 O  O    0.0000  124
O        2.532284154   18.185640160    0.851811928 CORE  125 O  O    0.0000  125
O        6.580275530    5.694708017    1.163005226 CORE  126 O  O    0.0000  126
O        7.437673459   18.306056385    0.920824340 CORE  127 O  O    0.0000  127
O        2.703636754    2.886920532    1.529780306 CORE  128 O  O    0.0000  128
O        7.466215766   10.653660452    1.582600344 CORE  129 O  O    0.0000  129
O       15.342474740    6.610110931    2.270083645 CORE  130 O  O    0.0000  130
O        2.584205525   10.485440874    1.746029358 CORE  131 O  O    0.0000  131
O       10.547031035   14.665986650    1.809200736 CORE  132 O  O    0.0000  132
O       10.529845381    6.672266772    2.230083206 CORE  133 O  O    0.0000  133
O       15.486794145   14.733349778    2.078065528 CORE  134 O  O    0.0000  134
O       13.682808049    4.725936364    3.130377984 CORE  135 O  O    0.0000  135
O        8.603671982    4.853984262    2.673374283 CORE  136 O  O    0.0000  136
O        8.623378155    8.485066774    2.611112636 CORE  137 O  O    0.0000  137
O        8.867027169   16.654893756    2.367259639 CORE  138 O  O    0.0000  138
O        0.852086389    8.837888043    2.875261291 CORE  139 O  O    0.0000  139
O       16.321382092    4.348323301    3.245662397 CORE  140 O  O    0.0000  140
O       16.263545392    8.983815852    2.974675939 CORE  141 O  O    0.0000  141
O       13.637844122    8.588612474    2.769197979 CORE  142 O  O    0.0000  142
O        1.005483465   16.876398987    2.534107627 CORE  143 O  O    0.0000  143
O        8.767690989   12.801551887    2.526398746 CORE  144 O  O    0.0000  144
O       16.392788415   12.371018182    2.828875203 CORE  145 O  O    0.0000  145
O        0.969658901    4.512890311    2.654141846 CORE  146 O  O    0.0000  146
O        3.640734647   16.875645976    2.863439812 CORE  147 O  O    0.0000  147
O       13.780026659   12.850404157    2.858458216 CORE  148 O  O    0.0000  148
O       11.100366564    9.006174882    3.346530763 CORE  149 O  O    0.0000  149
O        1.047623669   12.479155231    2.650114205 CORE  150 O  O    0.0000  150
O        3.483470607    4.594553284    3.431058311 CORE  151 O  O    0.0000  151
O       11.070615970    4.383065197    3.438319535 CORE  152 O  O    0.0000  152
O       13.802354638   16.663279108    2.743377149 CORE  153 O  O    0.0000  153
O        3.605822414   12.381970309    3.252171719 CORE  154 O  O    0.0000  154
O        6.295864970   16.870896415    2.860755324 CORE  155 O  O    0.0000  155
O        3.433147854    8.410998360    3.244437356 CORE  156 O  O    0.0000  156
O       16.444374352   17.072959937    2.849943054 CORE  157 O  O    0.0000  157
O        6.269360670   12.394919056    3.174419876 CORE  158 O  O    0.0000  158
O        6.121429491    4.168434589    3.269702030 CORE  159 O  O    0.0000  159
O        6.029091512    8.905002905    2.986294887 CORE  160 O  O    0.0000  160
O       11.235746784   12.655192279    3.412733833 CORE  161 O  O    0.0000  161
O       18.749251041    8.417560630    3.668134325 CORE  162 O  O    0.0000  162
O       11.248875776   16.685070620    3.399663966 CORE  163 O  O    0.0000  163
O       18.929159040    4.568298902    3.656564784 CORE  164 O  O    0.0000  164
O       18.915504750   12.796218610    3.394651379 CORE  165 O  O    0.0000  165
O       18.962214057   16.659748020    3.495026109 CORE  166 O  O    0.0000  166
O        0.341955974   14.690921354    3.921202368 CORE  167 O  O    0.0000  167
O        4.949927257   14.657512140    3.462997990 CORE  168 O  O    0.0000  168
O        0.248668190    6.585175499    4.131390717 CORE  169 O  O    0.0000  169
O        5.208913836    6.558562307    3.927718845 CORE  170 O  O    0.0000  170
O       17.629488406   10.701020303    4.466670435 CORE  171 O  O    0.0000  171
O       12.923508602   10.721751441    4.216970919 CORE  172 O  O    0.0000  172
O       12.706717305    3.033888912    4.939688630 CORE  173 O  O    0.0000  173
O       12.458661236    5.674807753    5.289270090 CORE  174 O  O    0.0000  174
O       17.471680025    3.162097439    5.333185693 CORE  175 O  O    0.0000  175
O       12.806482633    8.330454083    5.287018800 CORE  176 O  O    0.0000  176
O       12.906648398   18.313166747    4.611209710 CORE  177 O  O    0.0000  177
O       17.264285387    5.812382949    5.288149513 CORE  178 O  O    0.0000  178
O        0.242354874    8.847580502    5.481578788 CORE  179 O  O    0.0000  179
O       16.827642639    8.423038954    5.521968401 CORE  180 O  O    0.0000  180
O       17.490482315   18.367958481    4.886366076 CORE  181 O  O    0.0000  181
O        4.989790572   16.744436240    5.119322677 CORE  182 O  O    0.0000  182
O       13.027324765   15.712089221    5.109448798 CORE  183 O  O    0.0000  183
O        0.635403295   17.000954070    5.152964701 CORE  184 O  O    0.0000  184
O        4.968734843    4.482093896    5.598941482 CORE  185 O  O    0.0000  185
O       13.014743811   13.057525056    5.386846636 CORE  186 O  O    0.0000  186
O       17.079857732   13.115293237    5.312272783 CORE  187 O  O    0.0000  187
O        0.648212987    4.253847191    5.292212245 CORE  188 O  O    0.0000  188
O       17.026976067   15.763003294    5.091351360 CORE  189 O  O    0.0000  189
O        5.002460237   12.845740282    5.433723246 CORE  190 O  O    0.0000  190
O        4.971421175    8.748208541    5.378914353 CORE  191 O  O    0.0000  191
O        0.390747723   12.369518902    5.223424030 CORE  192 O  O    0.0000  192
O       13.375292049    0.568245239    5.545170439 CORE  193 O  O    0.0000  193
O       16.786903978    0.637429585    5.679589204 CORE  194 O  O    0.0000  194
O       15.045903384   14.502215882    6.315701450 CORE  195 O  O    0.0000  195
O       14.835815624    6.677345109    5.836821502 CORE  196 O  O    0.0000  196
O       15.108075714   18.711201030    6.052078664 CORE  197 O  O    0.0000  197
O       15.023422940    2.593086855    6.135738041 CORE  198 O  O    0.0000  198
O        2.640995462   12.668448196    6.577699323 CORE  199 O  O    0.0000  199
O        2.687974052    4.635722335    6.968634552 CORE  200 O  O    0.0000  200
O        2.629055817    8.741143886    6.619824114 CORE  201 O  O    0.0000  201
O       12.807845295    7.024792569    7.542410848 CORE  202 O  O    0.0000  202
O        2.824930741   17.055198522    6.644454570 CORE  203 O  O    0.0000  203
O       12.760165518    2.235420149    7.478989409 CORE  204 O  O    0.0000  204
O       17.069652071    2.179235673    7.787500134 CORE  205 O  O    0.0000  205
O        0.928726206   10.712680263    7.222596131 CORE  206 O  O    0.0000  206
O        4.395485379   10.727597833    7.014826865 CORE  207 O  O    0.0000  207
O       16.757294111    6.897942185    7.667384831 CORE  208 O  O    0.0000  208
O        5.107614952   18.301031716    7.200323194 CORE  209 O  O    0.0000  209
O        0.652228702    3.062448054    7.621547604 CORE  210 O  O    0.0000  210
O       12.716744101   18.693583066    7.214002796 CORE  211 O  O    0.0000  211
O        4.907976497   15.667383582    7.523960721 CORE  212 O  O    0.0000  212
O        0.649835355   18.430933223    7.327044936 CORE  213 O  O    0.0000  213
O        4.654954301    3.024990915    7.754877909 CORE  214 O  O    0.0000  214
O       12.655976378   14.591861333    7.475642567 CORE  215 O  O    0.0000  215
O        0.675601303   15.781665584    7.513067325 CORE  216 O  O    0.0000  216
O        4.920100417    5.666882573    7.941308616 CORE  217 O  O    0.0000  217
O        0.448791896    8.291338662    8.085956869 CORE  218 O  O    0.0000  218
O       17.435218024   14.611382039    7.437623454 CORE  219 O  O    0.0000  219
O       17.340708922   18.868235947    7.469232030 CORE  220 O  O    0.0000  220
O        0.327071884    5.707771941    7.482672345 CORE  221 O  O    0.0000  221
O        4.780109807   13.081322026    8.078109779 CORE  222 O  O    0.0000  222
O        4.877704079    8.345647792    7.984467487 CORE  223 O  O    0.0000  223
O        0.293663388   13.192725020    7.737913734 CORE  224 O  O    0.0000  224
O        0.234596243    0.636509268    8.462637778 CORE  225 O  O    0.0000  225
O       17.373193995   16.733196696    9.048668280 CORE  226 O  O    0.0000  226
O       12.577394087   16.752174908    9.042954584 CORE  227 O  O    0.0000  227
O        4.835196325    0.489954693    8.394586249 CORE  228 O  O    0.0000  228
O       17.462810751    4.596305379    8.755130853 CORE  229 O  O    0.0000  229
O       12.472734883    4.610322112    8.596857394 CORE  230 O  O    0.0000  230
O       11.386154988    6.763283917    9.716942295 CORE  231 O  O    0.0000  231
O       14.016874125    6.382812456    9.803283642 CORE  232 O  O    0.0000  232
O       19.115512978    2.618179835    9.434254497 CORE  233 O  O    0.0000  233
O       19.298367291   14.901227370    9.281286295 CORE  234 O  O    0.0000  234
O       14.152224676    2.855046462    9.657020591 CORE  235 O  O    0.0000  235
O       18.951417203    6.770450340    9.170554180 CORE  236 O  O    0.0000  236
O       11.531412894    2.411916257    9.765106404 CORE  237 O  O    0.0000  237
O        6.634679614   14.555407501    9.228276509 CORE  238 O  O    0.0000  238
O        6.329927167    7.055345211    9.700873296 CORE  239 O  O    0.0000  239
O        6.634286356   18.856426384    9.299425504 CORE  240 O  O    0.0000  240
O       19.229623977   18.635846560    9.304952620 CORE  241 O  O    0.0000  241
O        6.491717578    2.193113361    9.522421156 CORE  242 O  O    0.0000  242
O       11.543250727   19.132238194    9.527585489 CORE  243 O  O    0.0000  243
O       16.673045419    2.625142442   10.381139956 CORE  244 O  O    0.0000  244
O       11.636256658   14.443015945    9.903601156 CORE  245 O  O    0.0000  245
O        4.133569515   14.855266184    9.949313229 CORE  246 O  O    0.0000  246
O        1.060420735    6.476586962    9.939133447 CORE  247 O  O    0.0000  247
O       14.199476527   18.827015754    9.381492205 CORE  248 O  O    0.0000  248
O        3.673264180    6.977767981    9.900028308 CORE  249 O  O    0.0000  249
O        4.041272300   18.356976768    9.615584045 CORE  250 O  O    0.0000  250
O       14.263928863   14.747652145    9.542865467 CORE  251 O  O    0.0000  251
O       16.603118161    6.588521583   10.298656766 CORE  252 O  O    0.0000  252
O        1.417696295   18.829217006    9.839346884 CORE  253 O  O    0.0000  253
O        1.253231710    2.432800899   10.147662722 CORE  254 O  O    0.0000  254
O        1.506233970   14.518158238    9.696314252 CORE  255 O  O    0.0000  255
O        3.916576688    2.197947947   10.189368293 CORE  256 O  O    0.0000  256
O        8.975381279    2.737618313   10.251297513 CORE  257 O  O    0.0000  257
O       16.833598130   14.335265954   10.031135907 CORE  258 O  O    0.0000  258
O       16.745582482   19.096269810   10.049627431 CORE  259 O  O    0.0000  259
O        8.842925213    6.613778973   10.334292991 CORE  260 O  O    0.0000  260
O        9.070107383   18.533823478   10.246078054 CORE  261 O  O    0.0000  261
O        9.004029656   14.753830341   10.246814389 CORE  262 O  O    0.0000  262
O        2.807282634    4.561765356   10.532634552 CORE  263 O  O    0.0000  263
O        7.087527678    4.609072959   10.339792749 CORE  264 O  O    0.0000  264
O        7.211339050   16.688126342   10.728471244 CORE  265 O  O    0.0000  265
O       14.947194362    0.674901901   10.995573927 CORE  266 O  O    0.0000  266
O        2.489105286   16.672221463   10.942077899 CORE  267 O  O    0.0000  267
O       10.242498628    0.598292590   11.209236863 CORE  268 O  O    0.0000  268
O       14.932260930    8.190740895   11.530780954 CORE  269 O  O    0.0000  269
O       10.441181451    8.191907014   11.719113451 CORE  270 O  O    0.0000  270
O       14.979347951    5.613695970   12.155180317 CORE  271 O  O    0.0000  271
O       15.038144800   13.044997649   11.443810253 CORE  272 O  O    0.0000  272
O       14.795873372    2.951265241   12.242190621 CORE  273 O  O    0.0000  273
O       10.648498028    5.568938727   11.987052163 CORE  274 O  O    0.0000  274
O       10.376254148   13.131090965   11.862597954 CORE  275 O  O    0.0000  275
O       10.635777224   15.745201915   12.016417604 CORE  276 O  O    0.0000  276
O       10.763237672    2.937090887   12.248331946 CORE  277 O  O    0.0000  277
O        2.384652716    6.615082618   12.184465847 CORE  278 O  O    0.0000  278
O        2.617317626   14.261073974   12.043173371 CORE  279 O  O    0.0000  279
O        6.915330872   14.322800489   11.872290701 CORE  280 O  O    0.0000  280
O        7.083748118    2.598336815   12.087451105 CORE  281 O  O    0.0000  281
O        2.958379778   19.097996604   11.913434020 CORE  282 O  O    0.0000  282
O        7.053423557   19.055224910   11.904929178 CORE  283 O  O    0.0000  283
O       15.345517375   15.687454577   11.772215316 CORE  284 O  O    0.0000  284
O       11.055623507   18.371888075   12.037010614 CORE  285 O  O    0.0000  285
O        6.973948496    6.468264016   12.206067515 CORE  286 O  O    0.0000  286
O       14.974795775   18.332883026   11.889519603 CORE  287 O  O    0.0000  287
O       14.555240979   10.617110569   12.389663513 CORE  288 O  O    0.0000  288
O        2.561679451    2.672598084   12.409016882 CORE  289 O  O    0.0000  289
O       11.045470353   10.628956688   12.326472373 CORE  290 O  O    0.0000  290
O       12.783851098    4.467497332   13.102031410 CORE  291 O  O    0.0000  291
O       12.813576983   12.594420646   12.757579379 CORE  292 O  O    0.0000  292
O       12.760401444    8.695045636   12.976274869 CORE  293 O  O    0.0000  293
O       13.027106367   16.672666046   12.606746525 CORE  294 O  O    0.0000  294
O        4.922310032    2.598310978    0.089101586 CORE  295 O  O    0.0000  295
O        4.679631178    7.052914825   13.439528789 CORE  296 O  O    0.0000  296
O       10.183936579   11.774978017    6.119848504 CORE  297 O  O    0.0000  297
O        9.248478400    9.625432918    7.668859933 CORE  298 O  O    0.0000  298
O        7.521447200   11.782633957    7.069158365 CORE  299 O  O    0.0000  299
O        9.668669182   12.148479396    8.850556607 CORE  300 O  O    0.0000  300
O       19.794128056   12.171837820   10.634531887 CORE  301 O  O    0.0000  301
O       19.375424419    9.639809685   11.796654093 CORE  302 O  O    0.0000  302
O       17.687568001   11.793392444   12.463282423 CORE  303 O  O    0.0000  303
O       20.367231339   11.772171483   13.350169741 CORE  304 O  O    0.0000  304
end
end
