# Supplementary material for: Zeolite-confined subnanometric PtSn mimicking mortise-and-tenon joinery for catalytic propane dehydrogenation
Source: Nat Commun. 2022 May 17;13:2716. doi: 10.1038/s41467-022-30522-1 (PMC9114386; doi:10.1038/s41467-022-30522-1)
Supplement: Supplementary file 8 — Source Data [file 41467_2022_30522_MOESM8_ESM.zip › allstructures/Pt10Sn0O0-MFI.arc]

!BIOSYM archive 2
PBC=ON
                      Energy         0          0.0495      -2323.530792        C1
!DATE
PBC   20.37460000   20.11910000   13.51960000   90.00000000   89.99990000   90.00000000
Pt      16.314080631    2.129625654    9.704306148 CORE    1 Pt Pt   0.0000    1
Pt      18.806588039    5.325745508    9.597126314 CORE    2 Pt Pt   0.0000    2
Pt      16.480215758    3.690244891   11.767282044 CORE    3 Pt Pt   0.0000    3
Pt      18.732895176    2.599782932    9.199855003 CORE    4 Pt Pt   0.0000    4
Pt      16.384063723    5.724857880   10.190015280 CORE    5 Pt Pt   0.0000    5
Pt      17.186363302    1.791747216    7.281039802 CORE    6 Pt Pt   0.0000    6
Pt       0.556575807    3.861280124    9.697312225 CORE    7 Pt Pt   0.0000    7
Pt      17.311431534    6.642826277    7.941643675 CORE    8 Pt Pt   0.0000    8
Pt      19.036479310    3.664214539   11.471942858 CORE    9 Pt Pt   0.0000    9
Pt      16.727668807    4.152344119    8.257389491 CORE   10 Pt Pt   0.0000   10
Si      12.682209414    2.329585904    8.788323905 CORE   11 Si Si   0.0000   11
Si      12.651559244    5.444870826    9.069755956 CORE   12 Si Si   0.0000   12
Si       9.767702204   10.040236141    8.990818665 CORE   13 Si Si   0.0000   13
Si       9.722895370   17.592861568    8.704643202 CORE   14 Si Si   0.0000   14
Si       9.519915717    5.423978227    8.912988224 CORE   15 Si Si   0.0000   15
Si      12.917906708   17.576875198    8.741600474 CORE   16 Si Si   0.0000   16
Si      12.943317882   10.053963947    9.124033555 CORE   17 Si Si   0.0000   17
Si       9.561314892    2.333263156    8.617325998 CORE   18 Si Si   0.0000   18
Si       5.828371575   16.379785380   10.718831354 CORE   19 Si Si   0.0000   19
Si       0.797285706   19.527729449   10.478068994 CORE   20 Si Si   0.0000   20
Si       0.850620931   16.322398443   10.580233641 CORE   21 Si Si   0.0000   21
Si       5.711160789   19.575338166   10.730410230 CORE   22 Si Si   0.0000   22
Si       8.811466950    7.629475370   10.922153005 CORE   23 Si Si   0.0000   23
Si       5.781640702    8.288784518   10.965837557 CORE   24 Si Si   0.0000   24
Si      13.425451555    7.598978762   11.168623649 CORE   25 Si Si   0.0000   25
Si      13.645338279   20.021444838   10.550481925 CORE   26 Si Si   0.0000   26
Si       8.688036073   20.092949608   10.417709639 CORE   27 Si Si   0.0000   27
Si       0.842235659   11.456271554   10.802255781 CORE   28 Si Si   0.0000   28
Si       5.827820124   11.466668734   10.920592775 CORE   29 Si Si   0.0000   29
Si       0.880654065    8.305955035   11.035470266 CORE   30 Si Si   0.0000   30
Si      13.511824349   15.478095845   10.892028152 CORE   31 Si Si   0.0000   31
Si       8.777124138   12.317435369   10.916389181 CORE   32 Si Si   0.0000   32
Si       8.774464929   15.443932964   10.699737463 CORE   33 Si Si   0.0000   33
Si      13.522681091   12.353864526   11.156071394 CORE   34 Si Si   0.0000   34
Si       3.349583482   15.465665745   12.389138983 CORE   35 Si Si   0.0000   35
Si       3.212612102    0.089309204   12.357051668 CORE   36 Si Si   0.0000   36
Si      18.960464811   15.509074331   12.577467001 CORE   37 Si Si   0.0000   37
Si      19.040900585    0.051138863   12.590366569 CORE   38 Si Si   0.0000   38
Si       3.335063954   12.336930229   12.611919382 CORE   39 Si Si   0.0000   39
Si      10.957858419    8.259294002   12.995411273 CORE   40 Si Si   0.0000   40
Si      16.002798328   11.469943717   12.812268600 CORE   41 Si Si   0.0000   41
Si       3.426399176    7.820530011   12.927927642 CORE   42 Si Si   0.0000   42
Si      15.922069672    8.290933598   12.823771206 CORE   43 Si Si   0.0000   43
Si      18.962768109   12.393435068   12.794791618 CORE   44 Si Si   0.0000   44
Si      15.976281333   19.519698435   12.566501099 CORE   45 Si Si   0.0000   45
Si      15.994156561   16.343069516   12.557743906 CORE   46 Si Si   0.0000   46
Si      11.020250754   11.457815129   12.918870391 CORE   47 Si Si   0.0000   47
Si      11.047735026   19.593803338   12.404197403 CORE   48 Si Si   0.0000   48
Si      11.045841981   16.424329942   12.667405509 CORE   49 Si Si   0.0000   49
Si      18.922631107    7.768587351   13.061858181 CORE   50 Si Si   0.0000   50
Si       2.745917032   17.761941077    0.903493506 CORE   51 Si Si   0.0000   51
Si      19.960783933   17.770040010    1.021608026 CORE   52 Si Si   0.0000   52
Si       2.480263963    2.270809174    0.922797309 CORE   53 Si Si   0.0000   53
Si      19.724378343    2.282933273    1.090520355 CORE   54 Si Si   0.0000   54
Si       2.505369463    5.374340215    1.162362625 CORE   55 Si Si   0.0000   55
Si       2.779555922   10.230253326    1.260885521 CORE   56 Si Si   0.0000   56
Si      19.956540498   10.256375572    1.272744118 CORE   57 Si Si   0.0000   57
Si      19.735762262    5.388207226    1.401235755 CORE   58 Si Si   0.0000   58
Si      11.704242919    7.738232889    2.422305581 CORE   59 Si Si   0.0000   59
Si      14.889258948    7.687965798    2.235870293 CORE   60 Si Si   0.0000   60
Si      15.024546136   12.412218447    2.165033329 CORE   61 Si Si   0.0000   61
Si      14.967622455    0.235067437    1.905584945 CORE   62 Si Si   0.0000   62
Si      15.037860943   15.493357742    1.912794494 CORE   63 Si Si   0.0000   63
Si      11.875571382   12.402622457    2.230034689 CORE   64 Si Si   0.0000   64
Si      11.879730258   15.542039007    2.029413436 CORE   65 Si Si   0.0000   65
Si      11.747247179    0.196618113    1.808314477 CORE   66 Si Si   0.0000   66
Si       3.483051175   18.368515975    3.821693920 CORE   67 Si Si   0.0000   67
Si       3.371913324    1.465993798    3.769777009 CORE   68 Si Si   0.0000   68
Si      18.904619467   18.347740442    3.951434955 CORE   69 Si Si   0.0000   69
Si      18.817378699    1.388487275    3.975852032 CORE   70 Si Si   0.0000   70
Si      11.242622502   10.257167903    4.394979712 CORE   71 Si Si   0.0000   71
Si      15.872123454   17.888146264    3.795749181 CORE   72 Si Si   0.0000   72
Si      15.879162098   10.138303174    4.105389873 CORE   73 Si Si   0.0000   73
Si       3.384639875    9.417666875    4.152039291 CORE   74 Si Si   0.0000   74
Si       3.336493040    6.283224617    3.983077039 CORE   75 Si Si   0.0000   75
Si      15.853223549    2.320368050    3.980005629 CORE   76 Si Si   0.0000   76
Si      18.964863584    9.498285586    4.145614314 CORE   77 Si Si   0.0000   77
Si      11.084211587    5.344259092    4.379520247 CORE   78 Si Si   0.0000   78
Si      11.095299821   17.956141326    3.811482191 CORE   79 Si Si   0.0000   79
Si      15.835847165    5.459386995    4.241844536 CORE   80 Si Si   0.0000   80
Si      18.815954210    6.323835103    4.241048855 CORE   81 Si Si   0.0000   81
Si      11.117454959    2.225391966    4.000284295 CORE   82 Si Si   0.0000   82
Si       1.014361242   17.562526231    5.585761415 CORE   83 Si Si   0.0000   83
Si       5.660484309    2.272643009    5.760852804 CORE   84 Si Si   0.0000   84
Si       5.703434911   17.712492061    5.922180767 CORE   85 Si Si   0.0000   85
Si       0.919099662    2.393328694    5.565543225 CORE   86 Si Si   0.0000   86
Si       8.745775174    9.457051207    6.036972695 CORE   87 Si Si   0.0000   87
Si       8.763784713   18.396298840    5.824313376 CORE   88 Si Si   0.0000   88
Si       5.632049707    5.406358494    6.015015469 CORE   89 Si Si   0.0000   89
Si      13.519631215    6.278041030    6.198300183 CORE   90 Si Si   0.0000   90
Si      13.708711664    9.489128360    6.191112827 CORE   91 Si Si   0.0000   91
Si       8.665150920    1.456137778    5.754240362 CORE   92 Si Si   0.0000   92
Si       0.917221619    9.923963596    6.159570506 CORE   93 Si Si   0.0000   93
Si       8.610165658    6.285727915    5.975491214 CORE   94 Si Si   0.0000   94
Si      13.514560116    1.401965770    5.943039725 CORE   95 Si Si   0.0000   95
Si       0.924743511    5.506163424    5.918851902 CORE   96 Si Si   0.0000   96
Si      13.550313930   18.400874028    5.846489824 CORE   97 Si Si   0.0000   97
Si       5.740334472    9.974426804    6.194728307 CORE   98 Si Si   0.0000   98
Si       1.514933071   20.088834670    7.528030620 CORE   99 Si Si   0.0000   99
Si       4.855275233   15.459020272    7.837732795 CORE  100 Si Si   0.0000  100
Si       4.707455319    0.024967104    7.784088498 CORE  101 Si Si   0.0000  101
Si       1.746835792   15.450561555    7.737229815 CORE  102 Si Si   0.0000  102
Si       4.817395778    7.544803921    8.090148175 CORE  103 Si Si   0.0000  103
Si       4.873348853   12.341026371    8.059381864 CORE  104 Si Si   0.0000  104
Si       1.762065761   12.308440976    7.950526269 CORE  105 Si Si   0.0000  105
Si       1.612340631    7.583069969    8.125178538 CORE  106 Si Si   0.0000  106
O       11.120414448    1.862764050    8.711249385 CORE  107 O  O    0.0000  107
O        5.646624835   15.817979869    9.206350181 CORE  108 O  O    0.0000  108
O       11.317993392   17.835974057    8.888908842 CORE  109 O  O    0.0000  109
O       11.090390543    5.851012084    8.826341614 CORE  110 O  O    0.0000  110
O        0.690377361   19.930689694    8.914668988 CORE  111 O  O    0.0000  111
O       11.367705546   10.060229704    8.732154921 CORE  112 O  O    0.0000  112
O        0.847872835   15.875466817    9.021924509 CORE  113 O  O    0.0000  113
O        5.362978047    0.062653400    9.264008727 CORE  114 O  O    0.0000  114
O        5.451593545    7.506895783    9.580549430 CORE  115 O  O    0.0000  115
O        0.903418037   12.072632007    9.305289951 CORE  116 O  O    0.0000  116
O       12.789026544    3.850167180    9.330032104 CORE  117 O  O    0.0000  117
O        9.374037021    3.833127356    9.205705352 CORE  118 O  O    0.0000  118
O        1.046823864    7.489563803    9.642734613 CORE  119 O  O    0.0000  119
O        5.624494804   12.218999693    9.493757896 CORE  120 O  O    0.0000  120
O        9.321561179   11.452070500    9.652537939 CORE  121 O  O    0.0000  121
O       13.382923491   11.456295292    9.811613366 CORE  122 O  O    0.0000  122
O       13.313979863   16.159021175    9.429526826 CORE  123 O  O    0.0000  123
O        9.408084034    8.795698920    9.963295676 CORE  124 O  O    0.0000  124
O        9.293886938   16.147791102    9.320457171 CORE  125 O  O    0.0000  125
O        8.937755045   18.774497742    9.495861108 CORE  126 O  O    0.0000  126
O       13.253074240    8.837217948   10.145505440 CORE  127 O  O    0.0000  127
O        8.788442705    6.212503590   10.127934508 CORE  128 O  O    0.0000  128
O       13.698878275   18.809184370    9.468766119 CORE  129 O  O    0.0000  129
O       13.181751402    6.187374488   10.410710349 CORE  130 O  O    0.0000  130
O       13.464314858    1.342737320    9.815789586 CORE  131 O  O    0.0000  131
O        8.663053107    1.304840108    9.487026084 CORE  132 O  O    0.0000  132
O        5.531744598    9.880212479   10.734620931 CORE  133 O  O    0.0000  133
O        5.489663416   17.965105047   10.744135331 CORE  134 O  O    0.0000  134
O        8.602195416   13.854812722   10.426227122 CORE  135 O  O    0.0000  135
O       13.220861009   13.891904224   10.743844577 CORE  136 O  O    0.0000  136
O        0.648640725   17.923990220   10.692061078 CORE  137 O  O    0.0000  137
O       20.001130486   15.564740433   11.330923349 CORE  138 O  O    0.0000  138
O       19.938933806    0.120258888   11.250316218 CORE  139 O  O    0.0000  139
O        7.364528459   16.106544767   11.176864560 CORE  140 O  O    0.0000  140
O        4.840838573   15.610348035   11.756525781 CORE  141 O  O    0.0000  141
O        0.549805266    9.864374343   10.722008688 CORE  142 O  O    0.0000  142
O        7.239588269   19.947272337   11.132523934 CORE  143 O  O    0.0000  143
O        7.315608284    8.009365102   11.405054914 CORE  144 O  O    0.0000  144
O        2.228438797   20.025253056   11.075107887 CORE  145 O  O    0.0000  145
O        2.269700901   15.917581277   11.261420157 CORE  146 O  O    0.0000  146
O        2.264506117    8.221088153   11.873130703 CORE  147 O  O    0.0000  147
O        4.750676714    0.126876498   11.849001493 CORE  148 O  O    0.0000  148
O        7.352769707   11.714226242   11.425986998 CORE  149 O  O    0.0000  149
O       15.020286026   12.256767424   11.783102875 CORE  150 O  O    0.0000  150
O       12.398097155    7.765368219   12.415999611 CORE  151 O  O    0.0000  151
O        4.846925468    7.726675917   12.159848033 CORE  152 O  O    0.0000  152
O        2.250947615   11.713042058   11.572766692 CORE  153 O  O    0.0000  153
O       19.998264412   12.195505212   11.566476398 CORE  154 O  O    0.0000  154
O       15.059989374   20.089058246   11.348861969 CORE  155 O  O    0.0000  155
O       20.040228591    7.658957844   11.894220294 CORE  156 O  O    0.0000  156
O       15.030535900   15.733881102   11.404298471 CORE  157 O  O    0.0000  157
O        4.829364318   12.086321661   12.035228493 CORE  158 O  O    0.0000  158
O       14.948799620    7.547787656   11.747760151 CORE  159 O  O    0.0000  159
O       12.463047505   11.857051667   12.284817085 CORE  160 O  O    0.0000  160
O       12.444544824   19.770688003   11.604174843 CORE  161 O  O    0.0000  161
O        9.827787693   12.248456611   12.154738014 CORE  162 O  O    0.0000  162
O       17.522789548   19.792641077   12.178207505 CORE  163 O  O    0.0000  163
O        9.751269802    7.482494848   12.238148149 CORE  164 O  O    0.0000  164
O       12.486799424   16.139334177   11.969686448 CORE  165 O  O    0.0000  165
O       17.529270936   16.107510025   12.083527641 CORE  166 O  O    0.0000  166
O       17.448181493    7.941862341   12.400549025 CORE  167 O  O    0.0000  167
O        9.830043715    0.129693568   11.558617650 CORE  168 O  O    0.0000  168
O       17.541489884   11.725575124   12.362962893 CORE  169 O  O    0.0000  169
O        9.857812363   15.656240227   11.886094568 CORE  170 O  O    0.0000  170
O       15.642129066    9.887766154   12.752286053 CORE  171 O  O    0.0000  171
O       10.790851851    9.859673913   12.759322995 CORE  172 O  O    0.0000  172
O        3.082650568   13.924275825   12.811366518 CORE  173 O  O    0.0000  173
O       18.784619186   13.978711560   13.087937047 CORE  174 O  O    0.0000  174
O        2.917145632    1.500582938   13.091326653 CORE  175 O  O    0.0000  175
O        3.132467133    6.365886824    0.052883122 CORE  176 O  O    0.0000  176
O       15.696296075   17.929915773   12.763062845 CORE  177 O  O    0.0000  177
O       19.094778252    1.513969165   13.319792692 CORE  178 O  O    0.0000  178
O       10.755937813   18.018323735   12.653987902 CORE  179 O  O    0.0000  179
O        3.201319376   16.365680607    0.212396146 CORE  180 O  O    0.0000  180
O       19.645871813   19.056962715    0.086288450 CORE  181 O  O    0.0000  181
O        2.993293048   18.983701949   13.393339650 CORE  182 O  O    0.0000  182
O       19.513522823   16.387610814    0.306114654 CORE  183 O  O    0.0000  183
O       19.178881006    9.065142394    0.492157497 CORE  184 O  O    0.0000  184
O        3.196397600   11.627211477    0.546592328 CORE  185 O  O    0.0000  185
O        3.529681223    8.963671287    0.564671160 CORE  186 O  O    0.0000  186
O       10.855436553    7.898359142    1.050059755 CORE  187 O  O    0.0000  187
O       15.825608455   12.008192232    0.814304305 CORE  188 O  O    0.0000  188
O       18.934211924    6.421466724    0.449862095 CORE  189 O  O    0.0000  189
O        2.653365325    3.854125252    0.627510540 CORE  190 O  O    0.0000  190
O       15.634745531    0.174748846    0.431551768 CORE  191 O  O    0.0000  191
O       19.513660549    3.876240209    0.834433718 CORE  192 O  O    0.0000  192
O       10.998113007   11.877891773    0.965792923 CORE  193 O  O    0.0000  193
O       15.619585987    7.727837985    0.792460363 CORE  194 O  O    0.0000  194
O       11.152425502    0.248561203    0.303394161 CORE  195 O  O    0.0000  195
O       15.736541349   15.577090429    0.448926019 CORE  196 O  O    0.0000  196
O       19.539378107   11.692001823    0.629773932 CORE  197 O  O    0.0000  197
O        1.175643005   10.003041948    1.121238020 CORE  198 O  O    0.0000  198
O        1.176691737   17.715607537    1.324370524 CORE  199 O  O    0.0000  199
O       11.058307781   15.878341904    0.672006824 CORE  200 O  O    0.0000  200
O        0.923537723    1.922199002    1.277075068 CORE  201 O  O    0.0000  201
O        0.942024666    5.765597357    1.410571490 CORE  202 O  O    0.0000  202
O       13.282838061    7.755059188    2.051820412 CORE  203 O  O    0.0000  203
O       13.364916167    0.057374518    1.774196228 CORE  204 O  O    0.0000  204
O       13.446702572   12.070867653    1.945733050 CORE  205 O  O    0.0000  205
O        3.624276246   17.989255114    2.249586303 CORE  206 O  O    0.0000  206
O       13.457646678   15.859755044    1.772820376 CORE  207 O  O    0.0000  207
O       19.126569066   17.919730683    2.400846869 CORE  208 O  O    0.0000  208
O        3.406157228    1.788416446    2.175115578 CORE  209 O  O    0.0000  209
O       15.228742779   13.989258222    2.491849703 CORE  210 O  O    0.0000  210
O       18.919852246    1.814509535    2.413184956 CORE  211 O  O    0.0000  211
O        3.310147433    5.498106373    2.565935093 CORE  212 O  O    0.0000  212
O        3.221312622   10.332909547    2.819653734 CORE  213 O  O    0.0000  213
O       11.656341576   13.993296547    2.447223673 CORE  214 O  O    0.0000  214
O       19.543877841   10.268306517    2.837569951 CORE  215 O  O    0.0000  215
O       11.281675517    6.332260239    3.109447320 CORE  216 O  O    0.0000  216
O       15.346798713    1.671368616    2.573439216 CORE  217 O  O    0.0000  217
O       11.322909441    1.590656454    2.521818580 CORE  218 O  O    0.0000  218
O       19.150970156    5.437125375    2.916679054 CORE  219 O  O    0.0000  219
O       11.365993820    8.975423134    3.409152446 CORE  220 O  O    0.0000  220
O       15.280611838    6.294979170    2.963243275 CORE  221 O  O    0.0000  221
O       15.385919233    8.967675673    3.095806630 CORE  222 O  O    0.0000  222
O       15.563142182   19.171805616    2.846265396 CORE  223 O  O    0.0000  223
O       11.131453273   19.027587746    2.588742729 CORE  224 O  O    0.0000  224
O       15.752393711   16.521749550    2.934575865 CORE  225 O  O    0.0000  225
O       11.382694494   11.646585620    3.572100890 CORE  226 O  O    0.0000  226
O       11.323843632   16.454543868    3.245849790 CORE  227 O  O    0.0000  227
O       15.619464031   11.589888117    3.426202475 CORE  228 O  O    0.0000  228
O       15.996923053    3.915216868    3.772243819 CORE  229 O  O    0.0000  229
O        3.371476957   19.980055665    4.026059190 CORE  230 O  O    0.0000  230
O       19.190900019   19.939351214    4.143977165 CORE  231 O  O    0.0000  231
O       19.028891814    7.893624874    3.873743729 CORE  232 O  O    0.0000  232
O       11.352733523    3.823404420    3.883970809 CORE  233 O  O    0.0000  233
O        3.557338551    7.866673639    3.704454875 CORE  234 O  O    0.0000  234
O        4.677149944    2.131405868    4.472559440 CORE  235 O  O    0.0000  235
O       17.379794286   18.002891743    4.383775902 CORE  236 O  O    0.0000  236
O        4.808931580   17.820532630    4.575225365 CORE  237 O  O    0.0000  237
O       17.448764022    9.972223270    4.439777323 CORE  238 O  O    0.0000  238
O       17.278771883    1.661726999    4.450283715 CORE  239 O  O    0.0000  239
O       19.914358942   17.523810787    4.910496171 CORE  240 O  O    0.0000  240
O        4.574747820    5.692749950    4.828271871 CORE  241 O  O    0.0000  241
O        9.785181483   10.269468261    5.098716999 CORE  242 O  O    0.0000  242
O        2.152677718   17.656944605    4.427616521 CORE  243 O  O    0.0000  243
O       19.812062875    2.268500474    4.902837122 CORE  244 O  O    0.0000  244
O        9.572926364    5.441269884    4.972490856 CORE  245 O  O    0.0000  245
O        2.014183531    2.103034869    4.394653613 CORE  246 O  O    0.0000  246
O        9.642507638   18.011734519    4.521056457 CORE  247 O  O    0.0000  247
O        2.063258271    9.542534200    5.078738229 CORE  248 O  O    0.0000  248
O       17.276214899    6.066166775    4.697405940 CORE  249 O  O    0.0000  249
O        4.691236075    9.921365020    4.961855093 CORE  250 O  O    0.0000  250
O        1.928818260    6.063269016    4.762172075 CORE  251 O  O    0.0000  251
O       12.403109826   10.198945223    5.532081386 CORE  252 O  O    0.0000  252
O       12.182905152    1.546074902    5.025522869 CORE  253 O  O    0.0000  253
O        9.616363777    1.881409221    4.511473187 CORE  254 O  O    0.0000  254
O       12.130099191    5.723020099    5.563950437 CORE  255 O  O    0.0000  255
O       12.240383110   18.313179921    4.900405773 CORE  256 O  O    0.0000  256
O       14.848499026   17.844395335    5.052629247 CORE  257 O  O    0.0000  257
O       14.787170472    5.564601443    5.477712197 CORE  258 O  O    0.0000  258
O       15.065331866   10.050089064    5.504355630 CORE  259 O  O    0.0000  259
O       19.840265513    9.900230010    5.445477620 CORE  260 O  O    0.0000  260
O       14.801104078    1.988118684    5.160713132 CORE  261 O  O    0.0000  261
O        7.249390284   17.930668051    5.504023443 CORE  262 O  O    0.0000  262
O       19.782402974    5.882502504    5.467115053 CORE  263 O  O    0.0000  263
O        7.137803168    1.769506075    5.310795042 CORE  264 O  O    0.0000  264
O        7.241823328    9.869930246    5.588883245 CORE  265 O  O    0.0000  265
O        7.067776383    6.014048715    5.549161980 CORE  266 O  O    0.0000  266
O        5.726388508    3.809811230    6.270446984 CORE  267 O  O    0.0000  267
O        8.980230367    7.860186120    5.830000482 CORE  268 O  O    0.0000  268
O        5.526005264   16.237801227    6.582023615 CORE  269 O  O    0.0000  269
O        8.835014332   19.997442946    6.112495472 CORE  270 O  O    0.0000  270
O        1.182111477   16.175555499    6.406241225 CORE  271 O  O    0.0000  271
O       13.604783443    7.881872743    5.962767459 CORE  272 O  O    0.0000  272
O        1.114912638    3.907163759    6.110569035 CORE  273 O  O    0.0000  273
O       13.754101344   19.953371943    6.292090146 CORE  274 O  O    0.0000  274
O        1.171067459   11.415968931    6.736964463 CORE  275 O  O    0.0000  275
O        1.143869817   18.838766972    6.571490069 CORE  276 O  O    0.0000  276
O        5.261335719   18.831690517    7.010359051 CORE  277 O  O    0.0000  277
O        5.123198140    1.382684233    7.006155568 CORE  278 O  O    0.0000  278
O        1.120896220    1.358519532    6.794542614 CORE  279 O  O    0.0000  279
O        0.922043469    8.851518662    7.379278898 CORE  280 O  O    0.0000  280
O        5.504746772    8.740485109    7.229607222 CORE  281 O  O    0.0000  281
O        5.594779554   11.392537858    6.966220988 CORE  282 O  O    0.0000  282
O        5.130874157    6.107525118    7.396932916 CORE  283 O  O    0.0000  283
O        8.972218580    9.856604354    7.595139155 CORE  284 O  O    0.0000  284
O        9.333581356   17.613098642    7.131809569 CORE  285 O  O    0.0000  285
O        8.801227093    5.811639077    7.514886830 CORE  286 O  O    0.0000  286
O        4.968326906   13.871132660    7.532928947 CORE  287 O  O    0.0000  287
O       13.802843106    9.854800248    7.766028828 CORE  288 O  O    0.0000  288
O       13.331030141    2.252833563    7.305932474 CORE  289 O  O    0.0000  289
O       13.515070067    5.929000134    7.781979391 CORE  290 O  O    0.0000  290
O        9.072114562    2.331091248    7.066199975 CORE  291 O  O    0.0000  291
O       13.349928139   17.496373466    7.179632676 CORE  292 O  O    0.0000  292
O        1.285290115    6.202106104    7.339423962 CORE  293 O  O    0.0000  293
O        3.096892180   20.063400693    7.880610313 CORE  294 O  O    0.0000  294
O        1.654802408   13.854847203    7.492800426 CORE  295 O  O    0.0000  295
O        3.293258198   15.903072903    8.004919390 CORE  296 O  O    0.0000  296
O        3.221844188    7.815104770    8.161591035 CORE  297 O  O    0.0000  297
O        3.314539806   11.896110402    8.240070912 CORE  298 O  O    0.0000  298
end
end
