# Supplementary material for: Zeolite-confined subnanometric PtSn mimicking mortise-and-tenon joinery for catalytic propane dehydrogenation
Source: Nat Commun. 2022 May 17;13:2716. doi: 10.1038/s41467-022-30522-1 (PMC9114386; doi:10.1038/s41467-022-30522-1)
Supplement: Supplementary file 8 — Source Data [file 41467_2022_30522_MOESM8_ESM.zip › allstructures/Pt10Sn0O10-MFI.arc]

!BIOSYM archive 2
PBC=ON
                      Energy         0          0.0389      -2383.984306        C1
!DATE
PBC   20.37460000   20.11910000   13.51960000   90.00000000   89.99990000   90.00000000
Pt       7.600278541   10.623668417   13.474983734 CORE    1 Pt Pt   0.0000    1
Pt       7.163289199   18.285451831    0.196834863 CORE    2 Pt Pt   0.0000    2
Pt       8.799702503   13.796656311    2.624086637 CORE    3 Pt Pt   0.0000    3
Pt      10.225460953   14.201612977    0.573067697 CORE    4 Pt Pt   0.0000    4
Pt       6.786196120   15.471216569    1.975506988 CORE    5 Pt Pt   0.0000    5
Pt       8.064788022   13.105721786   12.873779878 CORE    6 Pt Pt   0.0000    6
Pt      15.383056880   13.983611183    1.571730711 CORE    7 Pt Pt   0.0000    7
Pt       7.894378435    1.573939792   12.942413093 CORE    8 Pt Pt   0.0000    8
Pt      11.887037174   13.297851188    2.235460703 CORE    9 Pt Pt   0.0000    9
Pt       7.667120532   15.734426793   13.166704825 CORE   10 Pt Pt   0.0000   10
Si       2.886924600   12.170278461    0.319841298 CORE   11 Si Si   0.0000   11
Si       2.860787341   15.293688502    0.549980551 CORE   12 Si Si   0.0000   12
Si      20.371404463   19.975108670    0.561218304 CORE   13 Si Si   0.0000   13
Si      20.287265940    7.328967868    0.198312231 CORE   14 Si Si   0.0000   14
Si      20.131356792   15.289771807    0.525810733 CORE   15 Si Si   0.0000   15
Si       3.133776998    7.374117324    0.160013942 CORE   16 Si Si   0.0000   16
Si       3.165855804   19.916695304    0.706445391 CORE   17 Si Si   0.0000   17
Si      20.157093485   12.188133776    0.232241000 CORE   18 Si Si   0.0000   18
Si      16.411521496    6.099884082    2.477411425 CORE   19 Si Si   0.0000   19
Si      11.535101001    9.216246995    2.558195250 CORE   20 Si Si   0.0000   20
Si      11.569662607    6.067928046    2.381178519 CORE   21 Si Si   0.0000   21
Si      16.331518427    9.266728114    2.479267989 CORE   22 Si Si   0.0000   22
Si      19.319845872   17.563412602    2.447719060 CORE   23 Si Si   0.0000   23
Si      16.260657427   18.130769387    2.187415820 CORE   24 Si Si   0.0000   24
Si       3.593065985   17.436807068    2.712911025 CORE   25 Si Si   0.0000   25
Si       3.896684198    9.782751868    2.028855378 CORE   26 Si Si   0.0000   26
Si      19.319282643    9.808176830    1.996590781 CORE   27 Si Si   0.0000   27
Si      11.354104980    1.306294954    2.098471420 CORE   28 Si Si   0.0000   28
Si      16.360921856    1.196902775    2.158128737 CORE   29 Si Si   0.0000   29
Si      11.275822332   18.198294888    2.020239479 CORE   30 Si Si   0.0000   30
Si       3.859013525    5.309948219    2.304903534 CORE   31 Si Si   0.0000   31
Si      19.309065504    2.076778895    2.503658029 CORE   32 Si Si   0.0000   32
Si      19.376084670    5.207422793    2.248314944 CORE   33 Si Si   0.0000   33
Si       3.679631869    2.207216965    2.668631359 CORE   34 Si Si   0.0000   34
Si      14.032383937    5.261352828    4.265802716 CORE   35 Si Si   0.0000   35
Si      14.044663868    9.724116800    4.496765057 CORE   36 Si Si   0.0000   36
Si       9.176720420    5.217713953    4.314192983 CORE   37 Si Si   0.0000   37
Si       9.149363353    9.756921746    4.602032529 CORE   38 Si Si   0.0000   38
Si      13.892226566    2.153549574    3.903055089 CORE   39 Si Si   0.0000   39
Si       1.122726430   18.250772287    4.508626552 CORE   40 Si Si   0.0000   40
Si       6.146530505    1.200109465    4.387840831 CORE   41 Si Si   0.0000   41
Si      13.717472633   17.425318756    3.858705979 CORE   42 Si Si   0.0000   42
Si       6.090042417   18.146019504    4.431251208 CORE   43 Si Si   0.0000   43
Si       9.108456432    2.080307271    4.061626153 CORE   44 Si Si   0.0000   44
Si       6.126789173    9.298530435    4.113971790 CORE   45 Si Si   0.0000   45
Si       6.221861835    6.138600256    4.118415984 CORE   46 Si Si   0.0000   46
Si       1.174674239    1.343671709    4.473628468 CORE   47 Si Si   0.0000   47
Si       1.360044149    9.305812546    3.952445995 CORE   48 Si Si   0.0000   48
Si       1.376760470    6.137380068    4.148329759 CORE   49 Si Si   0.0000   49
Si       9.204747757   17.601761756    4.177082025 CORE   50 Si Si   0.0000   50
Si      13.304910898    7.341319393    6.414835545 CORE   51 Si Si   0.0000   51
Si      10.083027415    7.290684083    6.411148811 CORE   52 Si Si   0.0000   52
Si      13.136766346   12.148724857    6.236333689 CORE   53 Si Si   0.0000   53
Si       9.974180610   12.202912691    6.362387745 CORE   54 Si Si   0.0000   54
Si      13.131370349   15.269342883    6.018408759 CORE   55 Si Si   0.0000   55
Si      13.362722438   19.905676259    5.906902816 CORE   56 Si Si   0.0000   56
Si      10.221244144   20.040127856    6.035735425 CORE   57 Si Si   0.0000   57
Si       9.992609054   15.291560436    6.128877390 CORE   58 Si Si   0.0000   58
Si       1.925766193   17.651727695    7.449532302 CORE   59 Si Si   0.0000   59
Si       5.098653924   17.564605550    7.340252832 CORE   60 Si Si   0.0000   60
Si       5.264941419    2.172995415    7.243426608 CORE   61 Si Si   0.0000   61
Si       5.114701001   10.154084687    6.951888699 CORE   62 Si Si   0.0000   62
Si       5.250997143    5.267048445    6.969907981 CORE   63 Si Si   0.0000   63
Si       2.144545916    2.168589966    7.312384611 CORE   64 Si Si   0.0000   64
Si       2.114721620    5.295876390    7.085590096 CORE   65 Si Si   0.0000   65
Si       1.890700841   10.096981689    6.911205373 CORE   66 Si Si   0.0000   66
Si      13.881122762    8.098515705    9.363242973 CORE   67 Si Si   0.0000   67
Si      13.886437244   11.262427535    9.149256867 CORE   68 Si Si   0.0000   68
Si       9.079569427    8.137735751    9.236783110 CORE   69 Si Si   0.0000   69
Si       8.993049888   11.295823524    9.197628378 CORE   70 Si Si   0.0000   70
Si       1.542225472    0.019144413    9.479064326 CORE   71 Si Si   0.0000   71
Si       6.071265661    7.668807634    8.752951757 CORE   72 Si Si   0.0000   72
Si       6.106989357   20.024929185    9.187619172 CORE   73 Si Si   0.0000   73
Si      14.198209156   19.314698609    8.820926438 CORE   74 Si Si   0.0000   74
Si      14.154341665   16.106207997    8.831976592 CORE   75 Si Si   0.0000   75
Si       6.041951734   12.224042677    9.019175904 CORE   76 Si Si   0.0000   76
Si       9.178054426   19.462250589    8.925959793 CORE   77 Si Si   0.0000   77
Si       1.390202185   15.264865834    9.398222811 CORE   78 Si Si   0.0000   78
Si       1.151702240    7.698285148    8.806969688 CORE   79 Si Si   0.0000   79
Si       6.190617265   15.359670927    9.312743498 CORE   80 Si Si   0.0000   80
Si       9.137747875   16.261533784    8.976185865 CORE   81 Si Si   0.0000   81
Si       1.163851078   12.156583026    9.039618511 CORE   82 Si Si   0.0000   82
Si      11.340866066    7.645015144   11.285286904 CORE   83 Si Si   0.0000   83
Si      16.211622912   12.236471780   11.098181250 CORE   84 Si Si   0.0000   84
Si      16.275138665    7.631422322   11.349812070 CORE   85 Si Si   0.0000   85
Si      11.409073378   12.103876922   10.969850608 CORE   86 Si Si   0.0000   86
Si      19.385949236   19.435933903   11.159992739 CORE   87 Si Si   0.0000   87
Si      19.271330013    8.172202853   10.869388835 CORE   88 Si Si   0.0000   88
Si      16.343346492   15.364429377   10.812833906 CORE   89 Si Si   0.0000   89
Si       3.901839173   16.125408294   11.215036225 CORE   90 Si Si   0.0000   90
Si       3.988659337   19.351304235   11.295031694 CORE   91 Si Si   0.0000   91
Si      19.186671826   11.348724094   10.887278207 CORE   92 Si Si   0.0000   92
Si      11.710341743   20.092842630   10.606715260 CORE   93 Si Si   0.0000   93
Si      19.301886290   16.231687936   11.177266477 CORE   94 Si Si   0.0000   94
Si       3.628829475   11.328574578   10.904761116 CORE   95 Si Si   0.0000   95
Si      11.665354363   15.229478477   10.640345191 CORE   96 Si Si   0.0000   96
Si       3.672133185    8.174333952   10.745339519 CORE   97 Si Si   0.0000   97
Si      16.334818060   20.030992436   10.908126005 CORE   98 Si Si   0.0000   98
Si      12.093933783   10.051171329   13.167824563 CORE   99 Si Si   0.0000   99
Si      15.440445416    5.252862036   13.142440825 CORE  100 Si Si   0.0000  100
Si      15.316673342   10.116416591   13.149888713 CORE  101 Si Si   0.0000  101
Si      12.316517500    5.236950095   12.992382241 CORE  102 Si Si   0.0000  102
Si      15.301699522   17.607875577   12.782668433 CORE  103 Si Si   0.0000  103
Si      15.492318391    2.164407555   12.838206119 CORE  104 Si Si   0.0000  104
Si      12.381827457    2.132591172   12.782856210 CORE  105 Si Si   0.0000  105
Si      12.141124749   17.625814406   12.624833561 CORE  106 Si Si   0.0000  106
O        1.331723426   11.674935194    0.294580695 CORE  107 O  O    0.0000  107
O       15.972277996    5.249243713    1.159734046 CORE  108 O  O    0.0000  108
O        1.519969356    7.506418451    0.332630629 CORE  109 O  O    0.0000  109
O       19.554668551   16.089078429    1.812188835 CORE  110 O  O    0.0000  110
O       11.630911859   10.113121705    1.203134627 CORE  111 O  O    0.0000  111
O       20.077742707    1.249606178    1.333125312 CORE  112 O  O    0.0000  112
O       11.635896633    5.320483342    0.944919010 CORE  113 O  O    0.0000  113
O       15.777413915   10.083520619    1.183803356 CORE  114 O  O    0.0000  114
O       16.091697646   17.542728421    0.678248134 CORE  115 O  O    0.0000  115
O       11.466499321    1.717615050    0.536986117 CORE  116 O  O    0.0000  116
O        2.990389948   13.704569556    0.838395718 CORE  117 O  O    0.0000  117
O       20.055089250   13.697594038    0.813917003 CORE  118 O  O    0.0000  118
O       11.233551671   17.794592681    0.444991734 CORE  119 O  O    0.0000  119
O       17.913325108   19.832557221   10.618460875 CORE  120 O  O    0.0000  120
O       19.170080061    3.615375308    2.010137534 CORE  121 O  O    0.0000  121
O        3.541752434    1.216361906    1.390441343 CORE  122 O  O    0.0000  122
O        3.643031381    5.998494819    0.852889079 CORE  123 O  O    0.0000  123
O       19.574880965   20.002067543   12.670742558 CORE  124 O  O    0.0000  124
O       19.817701704    5.903052035    0.838218489 CORE  125 O  O    0.0000  125
O       19.564747278    8.542973740    1.001951169 CORE  126 O  O    0.0000  126
O        3.542025844   18.732092567    1.746628133 CORE  127 O  O    0.0000  127
O        0.055871453   15.478390242   10.294109226 CORE  128 O  O    0.0000  128
O        3.845848346    8.657382284    0.858369300 CORE  129 O  O    0.0000  129
O        3.415022985   16.063025455    1.871677880 CORE  130 O  O    0.0000  130
O        3.718204160   11.251536702    1.363467585 CORE  131 O  O    0.0000  131
O       19.254332699   11.182561853    1.130116984 CORE  132 O  O    0.0000  132
O       15.998277327   19.735431555    2.165654001 CORE  133 O  O    0.0000  133
O       16.132310534    7.675724610    2.196993762 CORE  134 O  O    0.0000  134
O       17.840070369    1.436285915    2.788328277 CORE  135 O  O    0.0000  135
O        3.640710699    3.719780349    2.103341303 CORE  136 O  O    0.0000  136
O       11.334978017    7.656813447    2.161789659 CORE  137 O  O    0.0000  137
O       10.332633227    5.433444431    3.203938164 CORE  138 O  O    0.0000  138
O       10.304207514    9.733196824    3.470132496 CORE  139 O  O    0.0000  139
O       17.988141438    5.862661771    2.796311770 CORE  140 O  O    0.0000  140
O       15.544362964    5.588299558    3.755044215 CORE  141 O  O    0.0000  141
O       11.342122336   19.806561598    2.228086253 CORE  142 O  O    0.0000  142
O       17.893645483    9.613501961    2.747966642 CORE  143 O  O    0.0000  143
O       17.744585084   17.799120489    2.745723827 CORE  144 O  O    0.0000  144
O       12.929904553    9.379828316    3.372204106 CORE  145 O  O    0.0000  145
O       12.971080267    5.841477118    3.176059385 CORE  146 O  O    0.0000  146
O       12.582737999   17.512524474    2.699067400 CORE  147 O  O    0.0000  147
O       15.514571765    9.702715704    3.811809270 CORE  148 O  O    0.0000  148
O        1.594492204   19.843843948    0.304888526 CORE  149 O  O    0.0000  149
O        5.088206144    1.978681137    3.444312071 CORE  150 O  O    0.0000  150
O        2.436266065   17.544292544    3.847482208 CORE  151 O  O    0.0000  151
O       15.189455555   17.443765860    3.189289677 CORE  152 O  O    0.0000  152
O       12.620082514    1.887861415    2.930082348 CORE  153 O  O    0.0000  153
O        9.974369351    1.935971513    2.689796851 CORE  154 O  O    0.0000  154
O        5.342293260    9.745962382    2.766673368 CORE  155 O  O    0.0000  155
O        9.913712647   17.634136007    2.714162459 CORE  156 O  O    0.0000  156
O        5.362747253    5.620284706    2.841197068 CORE  157 O  O    0.0000  157
O       15.265517922    1.984660402    3.055064952 CORE  158 O  O    0.0000  158
O        5.068450782   17.359587192    3.423935669 CORE  159 O  O    0.0000  159
O        2.455794813    1.994976119    3.716615835 CORE  160 O  O    0.0000  160
O        2.739247838    9.485258129    3.125201567 CORE  161 O  O    0.0000  161
O       20.170038495    1.972522748    3.882878443 CORE  162 O  O    0.0000  162
O        7.699110302    9.629074693    3.889617736 CORE  163 O  O    0.0000  163
O       20.130063083   17.669418737    3.853641117 CORE  164 O  O    0.0000  164
O        2.790875563    5.902295599    3.383651384 CORE  165 O  O    0.0000  165
O        7.798740588    5.912134360    3.797172173 CORE  166 O  O    0.0000  166
O        7.614623795   17.854587105    3.959808761 CORE  167 O  O    0.0000  167
O        0.115546054    9.916390309    3.111893234 CORE  168 O  O    0.0000  168
O        7.644602741    1.416283878    3.798088758 CORE  169 O  O    0.0000  169
O        0.157537996    5.424164079    3.360927433 CORE  170 O  O    0.0000  170
O        5.767967001   19.734481705    4.373564972 CORE  171 O  O    0.0000  171
O        1.210033063   19.853496178    4.243891767 CORE  172 O  O    0.0000  172
O       13.826845870    3.667905297    4.473361414 CORE  173 O  O    0.0000  173
O        8.951149256    3.624906452    4.521089737 CORE  174 O  O    0.0000  174
O       13.793499500   11.215377974    5.088543699 CORE  175 O  O    0.0000  175
O       13.551220953   16.019123295    4.648972221 CORE  176 O  O    0.0000  176
O        5.915297240    7.709444722    4.402087375 CORE  177 O  O    0.0000  177
O        9.169415172   11.162915019    5.420688924 CORE  178 O  O    0.0000  178
O        1.097957057    7.731854271    4.262766442 CORE  179 O  O    0.0000  179
O       13.796425705    5.964447015    5.710037865 CORE  180 O  O    0.0000  180
O        9.349676979    8.527003249    5.649894186 CORE  181 O  O    0.0000  181
O       13.987941371    8.637598322    5.704340869 CORE  182 O  O    0.0000  182
O        9.631447102    5.876940696    5.737201488 CORE  183 O  O    0.0000  183
O        9.850419993   18.748595860    5.123773378 CORE  184 O  O    0.0000  184
O       13.862364071    1.144762085    5.175975590 CORE  185 O  O    0.0000  185
O       13.538566677   18.658760624    4.892226566 CORE  186 O  O    0.0000  186
O        1.077474120   17.916622233    6.093476047 CORE  187 O  O    0.0000  187
O        6.106715598    1.755781517    5.914627067 CORE  188 O  O    0.0000  188
O        9.457451022   16.145566465    4.856099105 CORE  189 O  O    0.0000  189
O       13.346668534   13.683749960    5.760162647 CORE  190 O  O    0.0000  190
O        5.539675599   10.127455433    5.387502864 CORE  191 O  O    0.0000  191
O        9.759891845   13.717178636    5.802341019 CORE  192 O  O    0.0000  192
O        1.230932944    1.688362852    6.057182339 CORE  193 O  O    0.0000  193
O        5.900649929   17.570948143    5.931595402 CORE  194 O  O    0.0000  194
O        1.484333143   10.125471215    5.344998602 CORE  195 O  O    0.0000  195
O        5.801168224    5.282249301    5.439810250 CORE  196 O  O    0.0000  196
O        9.876669350    1.298801510    5.262036682 CORE  197 O  O    0.0000  197
O       11.806846844   20.014115839    6.373335468 CORE  198 O  O    0.0000  198
O       11.690130371    7.478439032    6.284482303 CORE  199 O  O    0.0000  199
O        1.434707481    5.468682848    5.623078377 CORE  200 O  O    0.0000  200
O       11.552196333   11.808260620    6.381763413 CORE  201 O  O    0.0000  201
O       11.573584945   15.588973649    6.397019389 CORE  202 O  O    0.0000  202
O        3.503624136   17.577609110    7.062741523 CORE  203 O  O    0.0000  203
O        3.505051679   10.007041096    7.101051027 CORE  204 O  O    0.0000  204
O        3.699260242    1.795903849    6.980770653 CORE  205 O  O    0.0000  205
O       13.768184693    7.280509518    7.966788943 CORE  206 O  O    0.0000  206
O        3.686194804    5.724111327    7.001169227 CORE  207 O  O    0.0000  207
O        9.643270313    7.279871012    7.971811815 CORE  208 O  O    0.0000  208
O       13.866481652   11.913004489    7.664738940 CORE  209 O  O    0.0000  209
O        5.423732367    3.758833130    7.550207144 CORE  210 O  O    0.0000  210
O        9.392399617   12.158988696    7.878716060 CORE  211 O  O    0.0000  211
O       14.063043054   15.783429699    7.245124107 CORE  212 O  O    0.0000  212
O       14.259445105   19.658883727    7.236558622 CORE  213 O  O    0.0000  213
O        1.973638085    3.757236302    7.571793288 CORE  214 O  O    0.0000  214
O        9.346719688   19.989316604    7.398301774 CORE  215 O  O    0.0000  215
O        1.413114760   16.265000274    8.117814842 CORE  216 O  O    0.0000  216
O        5.615369843   11.573233905    7.584018902 CORE  217 O  O    0.0000  217
O        1.332968080   11.469092387    7.578111336 CORE  218 O  O    0.0000  218
O        9.146569171   15.713026334    7.447279630 CORE  219 O  O    0.0000  219
O        1.686064223   18.868176866    8.485835310 CORE  220 O  O    0.0000  220
O        5.488757440   16.200968923    8.116885250 CORE  221 O  O    0.0000  221
O        5.534835252   18.874394612    8.189022337 CORE  222 O  O    0.0000  222
O        5.826382345    8.929490201    7.750986864 CORE  223 O  O    0.0000  223
O        1.202528883    8.803240825    7.616648730 CORE  224 O  O    0.0000  224
O        6.104999409    6.290200851    7.890604883 CORE  225 O  O    0.0000  225
O        1.670378678    1.409290085    8.658766232 CORE  226 O  O    0.0000  226
O        1.352157380    6.218592918    8.174922606 CORE  227 O  O    0.0000  227
O        5.832023301    1.366189191    8.531736928 CORE  228 O  O    0.0000  228
O        6.279198935   13.817895336    8.828200888 CORE  229 O  O    0.0000  229
O       14.159784323    9.669024712    9.048579674 CORE  230 O  O    0.0000  230
O        9.291214043    9.725051576    8.917686563 CORE  231 O  O    0.0000  231
O        9.410815287   17.856133852    8.977440734 CORE  232 O  O    0.0000  232
O        1.407690261   13.745573551    8.841997660 CORE  233 O  O    0.0000  233
O       14.110669649   17.709898854    9.076347563 CORE  234 O  O    0.0000  234
O       15.074083798   11.984740376    9.970523793 CORE  235 O  O    0.0000  235
O        7.506978113    7.833705626    9.488306252 CORE  236 O  O    0.0000  236
O       15.115233235    7.492846178   10.223607535 CORE  237 O  O    0.0000  237
O        7.692569193   19.830165269    9.449875356 CORE  238 O  O    0.0000  238
O        7.423331025   11.533792823    9.551778818 CORE  239 O  O    0.0000  239
O        9.884533433    7.716694814   10.577592890 CORE  240 O  O    0.0000  240
O       15.542391729   15.481141278    9.397619090 CORE  241 O  O    0.0000  241
O        0.085070943    0.014629671   10.174919893 CORE  242 O  O    0.0000  242
O       12.490042352    7.937351618   10.175203977 CORE  243 O  O    0.0000  243
O        9.890056574   11.819007094   10.455368807 CORE  244 O  O    0.0000  244
O       19.297264403   15.691731513   12.709263644 CORE  245 O  O    0.0000  245
O       12.448277380   11.501135935    9.875184609 CORE  246 O  O    0.0000  246
O       20.074468289    7.740316558    9.528768815 CORE  247 O  O    0.0000  247
O       12.891219611   20.007039571    9.494093115 CORE  248 O  O    0.0000  248
O        7.684107934   15.934365503    9.631665421 CORE  249 O  O    0.0000  249
O       15.560178025   19.892623036    9.488255420 CORE  250 O  O    0.0000  250
O       12.906709173   15.420423388    9.615467184 CORE  251 O  O    0.0000  251
O        2.699630223   20.072483818   10.618476516 CORE  252 O  O    0.0000  252
O        2.239332427   11.518975903   10.081593240 CORE  253 O  O    0.0000  253
O       20.039433462   11.867663563    9.604055581 CORE  254 O  O    0.0000  254
O        2.704313166   15.501216127   10.319807535 CORE  255 O  O    0.0000  255
O        2.297473815    8.018863290    9.905424025 CORE  256 O  O    0.0000  256
O        4.914699001    7.592235283    9.884425069 CORE  257 O  O    0.0000  257
O        5.322067623   15.525023029   10.681772921 CORE  258 O  O    0.0000  258
O        5.359459594   19.910630888   10.624933430 CORE  259 O  O    0.0000  259
O       10.265739547    0.065724032    9.880836505 CORE  260 O  O    0.0000  260
O        4.857336192   12.001509512   10.096691353 CORE  261 O  O    0.0000  261
O       17.709619529    7.806250227   10.614127045 CORE  262 O  O    0.0000  262
O       10.290425272   15.537825793    9.846273623 CORE  263 O  O    0.0000  263
O       17.613383901   11.602883322   10.570901254 CORE  264 O  O    0.0000  264
O       13.935796786    1.757619609   13.121713197 CORE  265 O  O    0.0000  265
O        1.314759973   15.724835316    0.277873803 CORE  266 O  O    0.0000  266
O       16.374956193   13.831220946   11.335065385 CORE  267 O  O    0.0000  267
O       19.598808146   17.826169076   11.148152547 CORE  268 O  O    0.0000  268
O       16.321818834    6.279678606   12.250269538 CORE  269 O  O    0.0000  269
O       19.448595739    9.766364886   11.150265577 CORE  270 O  O    0.0000  270
O       11.529801571    6.172045159   11.932014734 CORE  271 O  O    0.0000  271
O        3.880344372   17.743976683   11.066304281 CORE  272 O  O    0.0000  272
O       11.657144568   13.695978891   11.174574626 CORE  273 O  O    0.0000  273
O        3.907133511    9.742019805   11.108855244 CORE  274 O  O    0.0000  274
O       11.895195485    1.325034979   11.471516972 CORE  275 O  O    0.0000  275
O       11.418109793    8.762196122   12.459000523 CORE  276 O  O    0.0000  276
O       16.021439425    8.915055184   12.315553206 CORE  277 O  O    0.0000  277
O       15.764402137   11.544428352   12.506217017 CORE  278 O  O    0.0000  278
O       11.616500848   11.421829769   12.429346838 CORE  279 O  O    0.0000  279
O       11.749959714   18.777182725   11.558387756 CORE  280 O  O    0.0000  280
O       16.363713688    1.752901810    0.628549979 CORE  281 O  O    0.0000  281
O       16.057541240    1.388308489   11.529426913 CORE  282 O  O    0.0000  282
O       15.583201616   16.249905216   11.946540492 CORE  283 O  O    0.0000  283
O       19.865316193   18.698750679    1.419884665 CORE  284 O  O    0.0000  284
O       19.848821568    7.357220923   12.156143767 CORE  285 O  O    0.0000  285
O       17.842411204   15.923357139   10.538256472 CORE  286 O  O    0.0000  286
O       15.617514555    3.754630889   12.541227929 CORE  287 O  O    0.0000  287
O        4.045699396   19.721350059   12.875079956 CORE  288 O  O    0.0000  288
O        3.497057447   12.068895191   12.339424577 CORE  289 O  O    0.0000  289
O        3.728505160   15.697597161   12.762687438 CORE  290 O  O    0.0000  290
O       19.636948155   12.186401715   12.209247381 CORE  291 O  O    0.0000  291
O        3.549482159    7.315018150   12.115049063 CORE  292 O  O    0.0000  292
O       11.832736238   16.170024866   11.960505533 CORE  293 O  O    0.0000  293
O       13.709653982    9.935476862   13.048627068 CORE  294 O  O    0.0000  294
O       12.230318225    3.710485221   12.455991860 CORE  295 O  O    0.0000  295
O       13.876699163    5.715383280   13.092269392 CORE  296 O  O    0.0000  296
O       13.704260877   17.741039544   13.049160011 CORE  297 O  O    0.0000  297
O       15.809357693   18.907674149   11.957982985 CORE  298 O  O    0.0000  298
O       13.612223982   13.758166477    1.700186261 CORE  299 O  O    0.0000  299
O       10.294652559   12.681774642    3.018756232 CORE  300 O  O    0.0000  300
O        6.105047365   16.687435493    0.522363630 CORE  301 O  O    0.0000  301
O        9.147254897   14.716222394   12.427489450 CORE  302 O  O    0.0000  302
O        7.897335391   19.937191838   13.292027896 CORE  303 O  O    0.0000  303
O        6.559210078   11.910250599   12.651932305 CORE  304 O  O    0.0000  304
O        7.184994190   14.359484682    3.430848066 CORE  305 O  O    0.0000  305
O        7.796969622    3.264924308   12.566584563 CORE  306 O  O    0.0000  306
O       17.105470005   14.167654743    1.459495326 CORE  307 O  O    0.0000  307
O        8.315015713    9.120495718    0.488841535 CORE  308 O  O    0.0000  308
end
end
