# Supplementary material for: Zeolite-confined subnanometric PtSn mimicking mortise-and-tenon joinery for catalytic propane dehydrogenation
Source: Nat Commun. 2022 May 17;13:2716. doi: 10.1038/s41467-022-30522-1 (PMC9114386; doi:10.1038/s41467-022-30522-1)
Supplement: Supplementary file 8 — Source Data [file 41467_2022_30522_MOESM8_ESM.zip › allstructures/Pt10Sn0O2-MFI.arc]

!BIOSYM archive 2
PBC=ON
                      Energy         0          0.0458      -2336.718163        C1
!DATE
PBC   20.37460000   20.11910000   13.51960000   90.00000000   89.99990000   90.00000000
Pt       6.827955253    7.299031733    3.405219370 CORE    1 Pt Pt   0.0000    1
Pt       6.812868148   11.886522243    2.444922133 CORE    2 Pt Pt   0.0000    2
Pt       5.521600598    8.002540489    5.463347594 CORE    3 Pt Pt   0.0000    3
Pt       8.436133018   10.437755847    7.018384684 CORE    4 Pt Pt   0.0000    4
Pt       8.055796457   11.345748211    4.620648976 CORE    5 Pt Pt   0.0000    5
Pt       8.052581520    8.618751687    5.217949453 CORE    6 Pt Pt   0.0000    6
Pt      10.152526917   10.055067399    5.180904315 CORE    7 Pt Pt   0.0000    7
Pt       5.570765611   11.938404575    4.750086599 CORE    8 Pt Pt   0.0000    8
Pt       5.885141482   10.259343712    6.679702548 CORE    9 Pt Pt   0.0000    9
Pt       6.096337682    9.694042132    3.605018277 CORE   10 Pt Pt   0.0000   10
Si       2.019052144    8.403655486    4.287863225 CORE   11 Si Si   0.0000   11
Si       2.030700831   11.547304465    4.152041353 CORE   12 Si Si   0.0000   12
Si      19.416694391   16.334066766    4.117887468 CORE   13 Si Si   0.0000   13
Si      19.441164574    3.757536553    4.137797286 CORE   14 Si Si   0.0000   14
Si      19.285856986   11.537297133    4.080345012 CORE   15 Si Si   0.0000   15
Si       2.240284676    3.836215948    4.164607784 CORE   16 Si Si   0.0000   16
Si       2.223924147   16.329543512    4.373732523 CORE   17 Si Si   0.0000   17
Si      19.271701969    8.423116370    4.102020746 CORE   18 Si Si   0.0000   18
Si      15.559806679    2.405836204    6.184308920 CORE   19 Si Si   0.0000   19
Si      10.586938796    5.580021300    6.266338961 CORE   20 Si Si   0.0000   20
Si      10.605808099    2.403734533    5.997011303 CORE   21 Si Si   0.0000   21
Si      15.532020438    5.586503872    6.206636636 CORE   22 Si Si   0.0000   22
Si      18.325362420   13.893332174    5.860728037 CORE   23 Si Si   0.0000   23
Si      15.290847876   14.487624496    6.081202451 CORE   24 Si Si   0.0000   24
Si       2.875576001   13.798760536    6.170214770 CORE   25 Si Si   0.0000   25
Si       2.772880027    6.202329346    6.304857113 CORE   26 Si Si   0.0000   26
Si      18.554079161    6.172840096    6.093926392 CORE   27 Si Si   0.0000   27
Si      10.581358706   17.732718178    5.938908445 CORE   28 Si Si   0.0000   28
Si      15.478997072   17.671096620    6.150343224 CORE   29 Si Si   0.0000   29
Si      10.532356023   14.560370189    5.892392424 CORE   30 Si Si   0.0000   30
Si       2.914583003    1.676269325    6.247000725 CORE   31 Si Si   0.0000   31
Si      18.473762261   18.527920569    6.166091965 CORE   32 Si Si   0.0000   32
Si      18.510618087    1.544490932    6.086096094 CORE   33 Si Si   0.0000   33
Si       2.804330517   18.691509361    6.369216119 CORE   34 Si Si   0.0000   34
Si      13.075205224    1.523676486    7.830549135 CORE   35 Si Si   0.0000   35
Si      13.161943279    6.156052564    8.102435873 CORE   36 Si Si   0.0000   36
Si       8.342591010    1.552892282    8.008668127 CORE   37 Si Si   0.0000   37
Si       8.257575611    6.150721423    8.318178892 CORE   38 Si Si   0.0000   38
Si      13.016049001   18.489277113    7.875491844 CORE   39 Si Si   0.0000   39
Si       0.301429020   14.496843348    7.865324398 CORE   40 Si Si   0.0000   40
Si       5.317568782   17.692319151    7.902412419 CORE   41 Si Si   0.0000   41
Si      12.911715042   13.996890352    7.948203360 CORE   42 Si Si   0.0000   42
Si       5.282544798   14.526551029    7.986027700 CORE   43 Si Si   0.0000   43
Si       8.282887509   18.548511970    7.962042808 CORE   44 Si Si   0.0000   44
Si       5.245355829    5.615949293    8.073914997 CORE   45 Si Si   0.0000   45
Si       5.375209994    2.442457785    8.002478011 CORE   46 Si Si   0.0000   46
Si       0.392550242   17.692197281    8.123290509 CORE   47 Si Si   0.0000   47
Si       0.338756607    5.670833015    8.205050407 CORE   48 Si Si   0.0000   48
Si       0.420224635    2.479693985    8.067698520 CORE   49 Si Si   0.0000   49
Si       8.349387692   13.950037945    8.001982091 CORE   50 Si Si   0.0000   50
Si      12.514428858    3.737275322    9.939869848 CORE   51 Si Si   0.0000   51
Si       9.327130502    3.700449637   10.038723355 CORE   52 Si Si   0.0000   52
Si      12.257165373    8.553477191    9.932121034 CORE   53 Si Si   0.0000   53
Si       9.089069640    8.543365528   10.144876999 CORE   54 Si Si   0.0000   54
Si      12.229423157   11.652694623    9.854250697 CORE   55 Si Si   0.0000   55
Si      12.370955963   16.371925476   10.047451140 CORE   56 Si Si   0.0000   56
Si       9.199366736   16.353988796   10.001799238 CORE   57 Si Si   0.0000   57
Si       9.086394416   11.640888470   10.004247570 CORE   58 Si Si   0.0000   58
Si       1.066460787   13.848030309   10.807943073 CORE   59 Si Si   0.0000   59
Si       4.230900232   13.803454938   10.870356464 CORE   60 Si Si   0.0000   60
Si       4.380371773   18.492398524   10.835892052 CORE   61 Si Si   0.0000   61
Si       4.231441087    6.265652928   10.956445296 CORE   62 Si Si   0.0000   62
Si       4.380149090    1.467205411   10.838959914 CORE   63 Si Si   0.0000   63
Si       1.237648252   18.452257974   10.986332277 CORE   64 Si Si   0.0000   64
Si       1.231808939    1.490169517   10.915420450 CORE   65 Si Si   0.0000   65
Si       1.047689382    6.234299488   11.150944774 CORE   66 Si Si   0.0000   66
Si      13.136609564    4.477552388   12.874824619 CORE   67 Si Si   0.0000   67
Si      13.111039416    7.619238685   12.782681887 CORE   68 Si Si   0.0000   68
Si       8.330288185    4.416956082   12.911579335 CORE   69 Si Si   0.0000   69
Si       8.143235269    7.581982887   12.977233639 CORE   70 Si Si   0.0000   70
Si       0.541841461   16.209276926   12.956308300 CORE   71 Si Si   0.0000   71
Si       5.292556578    3.810274363   12.727410705 CORE   72 Si Si   0.0000   72
Si       5.088873570   16.208648252   12.837817130 CORE   73 Si Si   0.0000   73
Si      13.148251949   15.677262843   12.938441062 CORE   74 Si Si   0.0000   74
Si      13.142732104   12.458236217   12.700458524 CORE   75 Si Si   0.0000   75
Si       5.155318131    8.494728290   12.961554518 CORE   76 Si Si   0.0000   76
Si       8.142316449   15.670016797   12.878938850 CORE   77 Si Si   0.0000   77
Si       0.404239173   11.746146713   12.914500571 CORE   78 Si Si   0.0000   78
Si       0.478969630    3.713089612   13.013464447 CORE   79 Si Si   0.0000   79
Si       5.179393819   11.615974792   12.845354590 CORE   80 Si Si   0.0000   80
Si       8.151857665   12.504440082   12.872185728 CORE   81 Si Si   0.0000   81
Si       0.462623481    8.620618151   13.119109314 CORE   82 Si Si   0.0000   82
Si      10.679719859    3.985186290    1.354390273 CORE   83 Si Si   0.0000   83
Si      15.403500167    8.496671325    1.270658884 CORE   84 Si Si   0.0000   84
Si      15.426955183    3.897044896    1.377868180 CORE   85 Si Si   0.0000   85
Si      10.647262230    8.364136735    1.142955884 CORE   86 Si Si   0.0000   86
Si      18.473719107   15.688558929    1.228420349 CORE   87 Si Si   0.0000   87
Si      18.426651285    4.456342840    1.226209857 CORE   88 Si Si   0.0000   88
Si      15.384636889   11.623000835    1.195653329 CORE   89 Si Si   0.0000   89
Si       2.859850689   12.532110424    1.289891365 CORE   90 Si Si   0.0000   90
Si       2.943143976   15.702427422    1.447102554 CORE   91 Si Si   0.0000   91
Si      18.361850463    7.619772866    1.146038255 CORE   92 Si Si   0.0000   92
Si      10.536299162   16.343309382    1.152450424 CORE   93 Si Si   0.0000   93
Si      18.358340781   12.520491884    1.220833803 CORE   94 Si Si   0.0000   94
Si       2.871571974    7.670686883    1.396289353 CORE   95 Si Si   0.0000   95
Si      10.655139075   11.503257572    0.932573484 CORE   96 Si Si   0.0000   96
Si       3.014744973    4.473888249    1.232189985 CORE   97 Si Si   0.0000   97
Si      15.470523661   16.266950026    1.463822924 CORE   98 Si Si   0.0000   98
Si      11.322954056    6.316918065    3.380682578 CORE   99 Si Si   0.0000   99
Si      14.627884925    1.581176023    3.274855005 CORE  100 Si Si   0.0000  100
Si      14.532319913    6.335868671    3.320378254 CORE  101 Si Si   0.0000  101
Si      11.516359553    1.612635206    3.113564526 CORE  102 Si Si   0.0000  102
Si      14.358604528   13.820160909    3.167147869 CORE  103 Si Si   0.0000  103
Si      14.580319382   18.613250107    3.284157222 CORE  104 Si Si   0.0000  104
Si      11.474009518   18.624498910    3.095203699 CORE  105 Si Si   0.0000  105
Si      11.175564625   13.854152406    2.947946283 CORE  106 Si Si   0.0000  106
O        0.465511507    7.974232488    4.053252436 CORE  107 O  O    0.0000  107
O       15.340792031    1.738190622    4.721971637 CORE  108 O  O    0.0000  108
O        0.657204696    3.747967911    3.812478135 CORE  109 O  O    0.0000  109
O        0.472897479   12.019550430    4.126001663 CORE  110 O  O    0.0000  110
O       10.652493823    6.369391242    4.856260281 CORE  111 O  O    0.0000  111
O        0.636309310   16.035298061    4.207180496 CORE  112 O  O    0.0000  112
O       10.652626139    1.859731416    4.469380143 CORE  113 O  O    0.0000  113
O       15.292113212    6.254502077    4.748580621 CORE  114 O  O    0.0000  114
O       14.716926511   13.750452917    4.748369248 CORE  115 O  O    0.0000  115
O       10.682977733   18.472852477    4.504562625 CORE  116 O  O    0.0000  116
O        2.138316025    9.992104296    4.576860372 CORE  117 O  O    0.0000  117
O       19.149893494    9.984574172    4.530361041 CORE  118 O  O    0.0000  118
O       10.628505723   13.807306839    4.468409945 CORE  119 O  O    0.0000  119
O       15.162284012   18.512061500    4.797053684 CORE  120 O  O    0.0000  120
O       19.077530620   17.721514781    4.888016522 CORE  121 O  O    0.0000  121
O        2.476430834   17.761843682    5.084054398 CORE  122 O  O    0.0000  122
O        2.761423683    2.455764096    4.833056995 CORE  123 O  O    0.0000  123
O       18.627074818   15.087260784    4.796693507 CORE  124 O  O    0.0000  124
O       18.989391160    2.313459742    4.732017150 CORE  125 O  O    0.0000  125
O       19.129767740    4.930735308    5.215151266 CORE  126 O  O    0.0000  126
O        2.891844939   15.137372775    5.256061115 CORE  127 O  O    0.0000  127
O       18.451158698   12.452099599    5.122335062 CORE  128 O  O    0.0000  128
O        2.495530614    5.053367414    5.209536299 CORE  129 O  O    0.0000  129
O        2.845495057   12.457763369    5.236474175 CORE  130 O  O    0.0000  130
O        2.575324122    7.667068102    5.630603112 CORE  131 O  O    0.0000  131
O       18.488781215    7.528209929    5.202582589 CORE  132 O  O    0.0000  132
O       15.212937585   16.097481999    5.856335025 CORE  133 O  O    0.0000  133
O       15.222905362    3.991497555    6.124267573 CORE  134 O  O    0.0000  134
O       18.343794885   20.087384593    5.741393506 CORE  135 O  O    0.0000  135
O        2.613633027    0.117056035    5.930842868 CORE  136 O  O    0.0000  136
O       10.331895396    3.998464742    6.013966020 CORE  137 O  O    0.0000  137
O        9.386607282    1.659128774    6.769797596 CORE  138 O  O    0.0000  138
O        9.352611045    6.189196911    7.128995705 CORE  139 O  O    0.0000  139
O       17.105931215    2.163810451    6.630087041 CORE  140 O  O    0.0000  140
O       14.593041891    1.693916896    7.276553450 CORE  141 O  O    0.0000  141
O       10.312624516   16.154862943    5.686460499 CORE  142 O  O    0.0000  142
O       17.073391375    5.836047275    6.655318950 CORE  143 O  O    0.0000  143
O       16.811656125   14.035915871    6.404599619 CORE  144 O  O    0.0000  144
O       11.982417609    5.767677128    7.064149897 CORE  145 O  O    0.0000  145
O       12.029202971    2.084946447    6.719286088 CORE  146 O  O    0.0000  146
O       11.894349066   14.320497181    6.732057283 CORE  147 O  O    0.0000  147
O       14.575427862    6.271666223    7.318550495 CORE  148 O  O    0.0000  148
O       17.024896045   17.920298187    6.588163520 CORE  149 O  O    0.0000  149
O        4.332590115   18.473064392    6.876762894 CORE  150 O  O    0.0000  150
O        1.597911950   13.802388426    7.167870601 CORE  151 O  O    0.0000  151
O       14.425822598   14.048961094    7.379410472 CORE  152 O  O    0.0000  152
O       11.968716521   17.922576891    6.765348691 CORE  153 O  O    0.0000  153
O        9.345264068   18.392671653    6.749690049 CORE  154 O  O    0.0000  154
O        4.329684805    6.171499049    6.825531299 CORE  155 O  O    0.0000  155
O        9.250309510   13.944042549    6.666928198 CORE  156 O  O    0.0000  156
O        4.423673086    1.851704729    6.825807928 CORE  157 O  O    0.0000  157
O       14.529766405   18.187648890    7.364237620 CORE  158 O  O    0.0000  158
O        4.260142262   13.707238800    7.021263889 CORE  159 O  O    0.0000  159
O        1.773004017   18.364576003    7.585208659 CORE  160 O  O    0.0000  160
O        1.810584368    6.017627814    7.591622145 CORE  161 O  O    0.0000  161
O       19.464804301   18.386925224    7.450241693 CORE  162 O  O    0.0000  162
O        6.772505878    5.975486202    7.681654239 CORE  163 O  O    0.0000  163
O       19.329890419   13.971500593    7.135082031 CORE  164 O  O    0.0000  164
O        1.863926334    2.270184802    7.343402666 CORE  165 O  O    0.0000  165
O        6.927140831    2.237031215    7.566955730 CORE  166 O  O    0.0000  166
O        6.808771154   14.184428878    7.564135346 CORE  167 O  O    0.0000  167
O       19.550841789    6.417639065    7.355457316 CORE  168 O  O    0.0000  168
O        6.858115145   17.939946419    7.456412065 CORE  169 O  O    0.0000  169
O       19.629108300    1.724025321    7.243640162 CORE  170 O  O    0.0000  170
O        4.967362402   16.108173095    7.824878835 CORE  171 O  O    0.0000  171
O        0.410636060   16.113610866    7.732220678 CORE  172 O  O    0.0000  172
O       12.785683357   20.073545526    8.112955824 CORE  173 O  O    0.0000  173
O        8.116265898   20.106506979    8.370077587 CORE  174 O  O    0.0000  174
O       12.868884268    7.592533006    8.789352303 CORE  175 O  O    0.0000  175
O       12.616209374   12.521766334    8.548002551 CORE  176 O  O    0.0000  176
O        5.032201548    4.017463747    8.224141626 CORE  177 O  O    0.0000  177
O        8.298764402    7.542452672    9.153575006 CORE  178 O  O    0.0000  178
O        0.101207682    4.066384809    8.162729978 CORE  179 O  O    0.0000  179
O       12.907604234    2.330892623    9.229045426 CORE  180 O  O    0.0000  180
O        8.498416171    4.904356680    9.329860361 CORE  181 O  O    0.0000  181
O       13.279631691    4.987842209    9.233590764 CORE  182 O  O    0.0000  182
O        8.928348741    2.284750150    9.341044348 CORE  183 O  O    0.0000  183
O        8.865999257   15.104002901    9.016952343 CORE  184 O  O    0.0000  184
O       12.768966303   17.754740492    9.301430760 CORE  185 O  O    0.0000  185
O       12.740866041   15.092136809    9.128744985 CORE  186 O  O    0.0000  186
O        0.248876815   14.075114213    9.427756276 CORE  187 O  O    0.0000  187
O        5.121416325   18.234937014    9.417710667 CORE  188 O  O    0.0000  188
O        8.510482213   12.495065221    8.740883915 CORE  189 O  O    0.0000  189
O       12.442198567   10.096043795    9.467157402 CORE  190 O  O    0.0000  190
O        4.796932452    6.370439695    9.436031982 CORE  191 O  O    0.0000  191
O        8.824047977   10.076051128    9.604467120 CORE  192 O  O    0.0000  192
O        0.338043462   17.921018943    9.731976628 CORE  193 O  O    0.0000  193
O        5.096330950   14.091281094    9.536182841 CORE  194 O  O    0.0000  194
O        0.279078693    6.229997882    9.722075558 CORE  195 O  O    0.0000  195
O        5.108528864    1.663479595    9.400967366 CORE  196 O  O    0.0000  196
O        8.800868928   17.750496282    9.283142795 CORE  197 O  O    0.0000  197
O       10.775380528   16.348045327   10.376116251 CORE  198 O  O    0.0000  198
O       10.910344739    3.987481069    9.826590595 CORE  199 O  O    0.0000  199
O        0.430165388    1.841047451    9.552663208 CORE  200 O  O    0.0000  200
O       10.676013361    8.209415046   10.140342647 CORE  201 O  O    0.0000  201
O       10.661024582   11.926237209   10.259048991 CORE  202 O  O    0.0000  202
O        2.658916018   13.726180924   10.485001490 CORE  203 O  O    0.0000  203
O        2.635319050    5.982536441   10.921089664 CORE  204 O  O    0.0000  204
O        2.803977947   18.111297837   10.680815205 CORE  205 O  O    0.0000  205
O       12.966942672    3.648132509   11.491485653 CORE  206 O  O    0.0000  206
O        2.804077840    1.849628220   10.693862979 CORE  207 O  O    0.0000  207
O        8.953260059    3.643772514   11.611201067 CORE  208 O  O    0.0000  208
O       13.039090947    8.347611459   11.336839972 CORE  209 O  O    0.0000  209
O        4.555281994   20.037262920   11.291412496 CORE  210 O  O    0.0000  210
O        8.501972306    8.464825568   11.646165747 CORE  211 O  O    0.0000  211
O       13.158326979   12.088438948   11.116476043 CORE  212 O  O    0.0000  212
O       13.204913511   16.285737944   11.434589511 CORE  213 O  O    0.0000  213
O        1.032535466   20.036335961   11.247744139 CORE  214 O  O    0.0000  214
O        8.318531837   16.193798450   11.351835598 CORE  215 O  O    0.0000  215
O        0.524692608   12.468140663   11.465421562 CORE  216 O  O    0.0000  216
O        4.528038801    7.675589780   11.700871270 CORE  217 O  O    0.0000  217
O        0.793602681    7.679123443   11.841065145 CORE  218 O  O    0.0000  218
O        8.232385985   12.027420049   11.323210704 CORE  219 O  O    0.0000  219
O        0.828885257   15.097764817   11.810579649 CORE  220 O  O    0.0000  220
O        4.742656973   12.388345747   11.485781123 CORE  221 O  O    0.0000  221
O        4.479166586   14.978796934   11.960712102 CORE  222 O  O    0.0000  222
O        4.973868410    5.036051021   11.704135001 CORE  223 O  O    0.0000  223
O        0.455208716    5.033655705   12.065398325 CORE  224 O  O    0.0000  224
O        5.060691033    2.392511331   11.971179492 CORE  225 O  O    0.0000  225
O        0.766465353   17.690816996   12.336230146 CORE  226 O  O    0.0000  226
O        0.630300005    2.356875976   12.140316175 CORE  227 O  O    0.0000  227
O        5.083002389   17.574392856   11.969959172 CORE  228 O  O    0.0000  228
O        5.310145146   10.047197698   12.497265633 CORE  229 O  O    0.0000  229
O       13.446464576    6.044214899   12.565978111 CORE  230 O  O    0.0000  230
O        8.344118454    6.015653441   12.597942398 CORE  231 O  O    0.0000  231
O        8.497059580   14.081148484   12.970904458 CORE  232 O  O    0.0000  232
O        0.677643100   10.167001989   12.681512437 CORE  233 O  O    0.0000  233
O       13.280948189   14.060550688   12.904791403 CORE  234 O  O    0.0000  234
O       14.302262025    8.328782006    0.095693029 CORE  235 O  O    0.0000  235
O        6.832745752    3.877768281   13.188386440 CORE  236 O  O    0.0000  236
O       14.378830692    3.807852116    0.148215665 CORE  237 O  O    0.0000  237
O        6.601451918   15.892016193   13.325277778 CORE  238 O  O    0.0000  238
O        6.602343764    7.901717365   13.369714493 CORE  239 O  O    0.0000  239
O        9.212294507    4.047094797    0.689978994 CORE  240 O  O    0.0000  240
O       14.394774712   11.726848376   13.427741807 CORE  241 O  O    0.0000  241
O       19.387137887   16.100720738   13.473807757 CORE  242 O  O    0.0000  242
O       11.778397315    4.388096951    0.229106655 CORE  243 O  O    0.0000  243
O        9.133279176    8.057653214    0.646401223 CORE  244 O  O    0.0000  244
O       19.296322607   12.000942721    0.001680062 CORE  245 O  O    0.0000  245
O       11.687073491    7.780718122    0.027786751 CORE  246 O  O    0.0000  246
O       19.443934102    3.613268483    0.288190830 CORE  247 O  O    0.0000  247
O       11.734125643   16.097871372    0.088304002 CORE  248 O  O    0.0000  248
O        6.618526619   12.215520975   13.402377348 CORE  249 O  O    0.0000  249
O       14.385747787   16.298357149    0.259682148 CORE  250 O  O    0.0000  250
O       11.732488657   11.943378623   13.317726588 CORE  251 O  O    0.0000  251
O        1.528533277   15.988599959    0.705714266 CORE  252 O  O    0.0000  252
O        1.468750717    8.278805088    0.833099644 CORE  253 O  O    0.0000  253
O       19.299603554    8.420247625    0.085816094 CORE  254 O  O    0.0000  254
O        1.505422932   12.396112401    0.404652841 CORE  255 O  O    0.0000  255
O        1.698474309    3.800594260    0.561141953 CORE  256 O  O    0.0000  256
O        4.342946395    3.890650067    0.518282163 CORE  257 O  O    0.0000  257
O        4.105014882   11.860332156    0.505024372 CORE  258 O  O    0.0000  258
O        4.169549774   16.389041286    0.639361899 CORE  259 O  O    0.0000  259
O        9.124017110   16.481556883    0.357408241 CORE  260 O  O    0.0000  260
O        4.140089276    8.417674782    0.711681244 CORE  261 O  O    0.0000  261
O       16.910085033    4.128057361    0.758442779 CORE  262 O  O    0.0000  262
O        9.160776179   11.658185017    0.287714295 CORE  263 O  O    0.0000  263
O       16.806387156    7.849576866    0.745212841 CORE  264 O  O    0.0000  264
O       15.200918481   15.034534701    2.490071373 CORE  265 O  O    0.0000  265
O       16.814019209   12.286306609    0.787346681 CORE  266 O  O    0.0000  266
O       15.605750871   10.071007803    1.600982317 CORE  267 O  O    0.0000  267
O       18.619453043   14.094266083    1.516980175 CORE  268 O  O    0.0000  268
O       15.411188894    2.491064304    2.188906669 CORE  269 O  O    0.0000  269
O       18.746276490    6.043857763    1.071015972 CORE  270 O  O    0.0000  270
O       10.929061558    2.469753494    1.876150867 CORE  271 O  O    0.0000  271
O        3.166252286   14.096532411    1.575633248 CORE  272 O  O    0.0000  272
O       10.872385065    9.958184462    1.332736021 CORE  273 O  O    0.0000  273
O        2.935637289    6.087916301    1.044050581 CORE  274 O  O    0.0000  274
O       10.761102917   17.735649797    1.947063534 CORE  275 O  O    0.0000  275
O       10.780194574    4.990877942    2.618166199 CORE  276 O  O    0.0000  276
O       15.047460041    5.123097913    2.369757843 CORE  277 O  O    0.0000  277
O       14.914132942    7.755202538    2.630828163 CORE  278 O  O    0.0000  278
O       10.917437113    7.653123149    2.567922921 CORE  279 O  O    0.0000  279
O       10.444197127   15.085732332    2.176983380 CORE  280 O  O    0.0000  280
O       15.430906782   17.674072018    2.274433514 CORE  281 O  O    0.0000  281
O       16.953275441   16.086676831    0.830829199 CORE  282 O  O    0.0000  282
O       14.758077597   12.404962522    2.478178095 CORE  283 O  O    0.0000  283
O       18.950911665   16.484456138    2.569347470 CORE  284 O  O    0.0000  284
O       18.601141106    4.027177427    2.783498073 CORE  285 O  O    0.0000  285
O       18.707316588   11.683473591    2.570761321 CORE  286 O  O    0.0000  286
O       14.718641195    0.033187526    2.789062211 CORE  287 O  O    0.0000  287
O        2.933552320   16.373087741    2.919794595 CORE  288 O  O    0.0000  288
O        2.889422845    7.926602957    3.001712550 CORE  289 O  O    0.0000  289
O        2.678796014   11.734331777    2.683044762 CORE  290 O  O    0.0000  290
O       18.607003843    8.188140654    2.646460490 CORE  291 O  O    0.0000  291
O        3.076048428    4.092551609    2.805774205 CORE  292 O  O    0.0000  292
O       10.814900991   12.446353718    2.235998334 CORE  293 O  O    0.0000  293
O       12.937079567    6.203359153    3.532951930 CORE  294 O  O    0.0000  294
O       11.426875540    0.060113084    2.652837126 CORE  295 O  O    0.0000  295
O       13.068077922    2.043232011    3.394306362 CORE  296 O  O    0.0000  296
O       12.780405443   14.119269865    2.933139936 CORE  297 O  O    0.0000  297
O       13.020664467   18.131606605    3.273875866 CORE  298 O  O    0.0000  298
O       11.866181009    9.918673383    4.755496123 CORE  299 O  O    0.0000  299
O        7.187698387    6.035841199    2.210991913 CORE  300 O  O    0.0000  300
end
end
