# Supplementary material for: Zeolite-confined subnanometric PtSn mimicking mortise-and-tenon joinery for catalytic propane dehydrogenation
Source: Nat Commun. 2022 May 17;13:2716. doi: 10.1038/s41467-022-30522-1 (PMC9114386; doi:10.1038/s41467-022-30522-1)
Supplement: Supplementary file 8 — Source Data [file 41467_2022_30522_MOESM8_ESM.zip › allstructures/Pt10Sn0O4-MFI.arc]

!BIOSYM archive 2
PBC=ON
                      Energy         0          0.0496      -2347.589131        C1
!DATE
PBC   20.37460000   20.11910000   13.51960000   90.00000000   89.99990000   90.00000000
Pt      13.034410193   12.631386100    3.157656489 CORE    1 Pt Pt   0.0000    1
Pt       8.725527358   16.993484996    0.182756955 CORE    2 Pt Pt   0.0000    2
Pt       9.547255909   15.817167079    2.306236558 CORE    3 Pt Pt   0.0000    3
Pt      11.519233859   16.698620583    0.826805216 CORE    4 Pt Pt   0.0000    4
Pt      11.364713999   13.082480997    1.244497924 CORE    5 Pt Pt   0.0000    5
Pt      12.836853241   14.991378920    2.319404802 CORE    6 Pt Pt   0.0000    6
Pt      14.628413194   14.478661776    4.002594647 CORE    7 Pt Pt   0.0000    7
Pt      10.320153146   19.082317768    0.631264454 CORE    8 Pt Pt   0.0000    8
Pt      10.795432209   13.989414378    3.601820317 CORE    9 Pt Pt   0.0000    9
Pt      10.044440998   14.840847043   13.390219094 CORE   10 Pt Pt   0.0000   10
Si       5.499502816   12.698894927    0.969915961 CORE   11 Si Si   0.0000   11
Si       5.313707399   15.837170695    1.080907954 CORE   12 Si Si   0.0000   12
Si       2.235147889    0.256103588    1.061611504 CORE   13 Si Si   0.0000   13
Si       2.598560305    7.726509019    0.775307310 CORE   14 Si Si   0.0000   14
Si       2.197227597   15.697760996    1.007068760 CORE   15 Si Si   0.0000   15
Si       5.806944381    7.853382186    0.882573647 CORE   16 Si Si   0.0000   16
Si       5.429760337    0.355290184    1.196547465 CORE   17 Si Si   0.0000   17
Si       2.376456422   12.623426179    0.706220003 CORE   18 Si Si   0.0000   18
Si      18.953402625    6.577745573    2.905224389 CORE   19 Si Si   0.0000   19
Si      14.130594783    9.658284172    2.922091361 CORE   20 Si Si   0.0000   20
Si      14.038572740    6.460634256    2.891603803 CORE   21 Si Si   0.0000   21
Si      18.967143597    9.742981903    2.908653702 CORE   22 Si Si   0.0000   22
Si       1.388688600   17.921398036    2.945427337 CORE   23 Si Si   0.0000   23
Si      18.808866858   18.612885295    2.994537464 CORE   24 Si Si   0.0000   24
Si       6.096332694   18.033086623    3.185054206 CORE   25 Si Si   0.0000   25
Si       6.399402765   10.346598538    2.746103660 CORE   26 Si Si   0.0000   26
Si       1.612720995   10.253809632    2.544713337 CORE   27 Si Si   0.0000   27
Si      13.890359003    1.813950349    2.794845159 CORE   28 Si Si   0.0000   28
Si      18.783939884    1.663020046    3.022210460 CORE   29 Si Si   0.0000   29
Si      13.860577740   18.747709718    2.930586332 CORE   30 Si Si   0.0000   30
Si       6.463665936    5.791972954    3.032093659 CORE   31 Si Si   0.0000   31
Si       1.347888523    2.578274197    3.073995680 CORE   32 Si Si   0.0000   32
Si       1.524828678    5.678268665    2.713396096 CORE   33 Si Si   0.0000   33
Si       6.097195296    2.707355635    3.138695495 CORE   34 Si Si   0.0000   34
Si      16.561947892    5.685586295    4.706785240 CORE   35 Si Si   0.0000   35
Si      16.606108047   10.290066688    4.788784823 CORE   36 Si Si   0.0000   36
Si      11.798119891    5.597227540    4.878891181 CORE   37 Si Si   0.0000   37
Si      11.791854081   10.225621554    4.966012595 CORE   38 Si Si   0.0000   38
Si      16.301236101    2.565953333    4.707645384 CORE   39 Si Si   0.0000   39
Si       3.649270265   18.731788481    4.968702382 CORE   40 Si Si   0.0000   40
Si       8.531381545    1.720549383    4.843715096 CORE   41 Si Si   0.0000   41
Si      16.280039082   18.099617026    4.797461497 CORE   42 Si Si   0.0000   42
Si       8.520860042   18.658214236    4.937674240 CORE   43 Si Si   0.0000   43
Si      11.562461321    2.470085122    4.841217378 CORE   44 Si Si   0.0000   44
Si       8.786561673    9.730327916    4.614460004 CORE   45 Si Si   0.0000   45
Si       8.832794089    6.560001701    4.899458972 CORE   46 Si Si   0.0000   46
Si       3.675759769    1.809283790    4.984967259 CORE   47 Si Si   0.0000   47
Si       3.884759109    9.827783565    4.637994524 CORE   48 Si Si   0.0000   48
Si       3.872035479    6.658369537    4.667237665 CORE   49 Si Si   0.0000   49
Si      11.584635085   18.128664792    5.075952401 CORE   50 Si Si   0.0000   50
Si      15.918416377    7.889979130    6.823524807 CORE   51 Si Si   0.0000   51
Si      12.751924650    7.772646495    6.827400230 CORE   52 Si Si   0.0000   52
Si      15.680792922   12.617340018    6.624049827 CORE   53 Si Si   0.0000   53
Si      12.535546515   12.597150112    6.864221966 CORE   54 Si Si   0.0000   54
Si      15.584451231   15.741026466    6.714504208 CORE   55 Si Si   0.0000   55
Si      15.594988373    0.395294554    6.834597869 CORE   56 Si Si   0.0000   56
Si      12.437042244    0.368411425    7.038266448 CORE   57 Si Si   0.0000   57
Si      12.433581995   15.688023283    6.776339578 CORE   58 Si Si   0.0000   58
Si       4.257700081   18.186995517    7.950070980 CORE   59 Si Si   0.0000   59
Si       7.450186195   17.956638445    7.823585355 CORE   60 Si Si   0.0000   60
Si       7.618047504    2.601417221    7.754212640 CORE   61 Si Si   0.0000   61
Si       7.806903486   10.467705344    7.463428802 CORE   62 Si Si   0.0000   62
Si       7.676636443    5.711394030    7.721312526 CORE   63 Si Si   0.0000   63
Si       4.494295517    2.596883982    7.882140574 CORE   64 Si Si   0.0000   64
Si       4.557426756    5.723045950    7.536381719 CORE   65 Si Si   0.0000   65
Si       4.602966179   10.540358010    7.535003446 CORE   66 Si Si   0.0000   66
Si      16.596226457    8.593494859    9.695014933 CORE   67 Si Si   0.0000   67
Si      16.465121613   11.829628753    9.564667124 CORE   68 Si Si   0.0000   68
Si      11.570969626    8.557721132    9.634518069 CORE   69 Si Si   0.0000   69
Si      11.583472684   11.762827946    9.762938901 CORE   70 Si Si   0.0000   70
Si       3.666375508    0.525311703    9.964485219 CORE   71 Si Si   0.0000   71
Si       8.561748044    8.121418455    9.465839075 CORE   72 Si Si   0.0000   72
Si       8.399350628    0.305970661    9.703717656 CORE   73 Si Si   0.0000   73
Si      16.393136931   19.828659616    9.675480913 CORE   74 Si Si   0.0000   74
Si      16.401353789   16.605882670    9.596259499 CORE   75 Si Si   0.0000   75
Si       8.543787055   12.544848530    9.665256317 CORE   76 Si Si   0.0000   76
Si      11.387055245   19.807771555    9.856351682 CORE   77 Si Si   0.0000   77
Si       3.618009541   15.788995638    9.879341667 CORE   78 Si Si   0.0000   78
Si       3.802018155    8.071661286    9.417051216 CORE   79 Si Si   0.0000   79
Si       8.373671555   15.724877096    9.752876607 CORE   80 Si Si   0.0000   80
Si      11.376933881   16.606909910    9.635403861 CORE   81 Si Si   0.0000   81
Si       3.860842846   12.719509577    9.640039686 CORE   82 Si Si   0.0000   82
Si      14.031896642    7.992220207   11.459990307 CORE   83 Si Si   0.0000   83
Si      18.835841124   12.631757753   11.484089328 CORE   84 Si Si   0.0000   84
Si      18.899885122    7.960625323   11.811748041 CORE   85 Si Si   0.0000   85
Si      14.025170283   12.648732948   11.491709741 CORE   86 Si Si   0.0000   86
Si       1.263086344   19.819622101   11.658339475 CORE   87 Si Si   0.0000   87
Si       1.546282419    8.594730513   11.450682673 CORE   88 Si Si   0.0000   88
Si      18.677144562   15.756041531   11.611838606 CORE   89 Si Si   0.0000   89
Si       6.091377337   16.716084773   11.683249352 CORE   90 Si Si   0.0000   90
Si       6.109267154   19.941505894   11.752981817 CORE   91 Si Si   0.0000   91
Si       1.439209396   11.775904536   11.359234489 CORE   92 Si Si   0.0000   92
Si      13.922640478    0.295311165   11.565866312 CORE   93 Si Si   0.0000   93
Si       1.232958402   16.669188054   11.675294703 CORE   94 Si Si   0.0000   94
Si       6.167114449   11.798135925   11.628141116 CORE   95 Si Si   0.0000   95
Si      13.865943038   15.786240802   11.395794801 CORE   96 Si Si   0.0000   96
Si       6.160401393    8.655607381   11.454801678 CORE   97 Si Si   0.0000   97
Si      18.592365912    0.175440078   11.849009855 CORE   98 Si Si   0.0000   98
Si      14.745021384   10.390112122   13.447362373 CORE   99 Si Si   0.0000   99
Si      17.916458686    5.623495084    0.077708178 CORE  100 Si Si   0.0000  100
Si      17.961116514   10.434988902    0.068342851 CORE  101 Si Si   0.0000  101
Si      14.808270934    5.734267224   13.461512040 CORE  102 Si Si   0.0000  102
Si      17.680297168   17.797941744    0.189955973 CORE  103 Si Si   0.0000  103
Si      17.800500941    2.549625886    0.164519709 CORE  104 Si Si   0.0000  104
Si      14.691670967    2.607349720   13.443063444 CORE  105 Si Si   0.0000  105
Si      14.517894379   17.982065541    0.046984451 CORE  106 Si Si   0.0000  106
O        3.951970555   12.214975578    0.763820840 CORE  107 O  O    0.0000  107
O       18.563205347    5.755864509    1.560264732 CORE  108 O  O    0.0000  108
O        4.199187911    7.640657296    1.017895009 CORE  109 O  O    0.0000  109
O        6.080993434   18.325616013   11.530735759 CORE  110 O  O    0.0000  110
O       14.065328454   10.159876326    1.389923428 CORE  111 O  O    0.0000  111
O        1.823232930    1.580585522    1.890352821 CORE  112 O  O    0.0000  112
O       14.027054246    6.056308522    1.328391941 CORE  113 O  O    0.0000  113
O       18.485144778   10.579129578    1.597415306 CORE  114 O  O    0.0000  114
O        5.011796370    2.475307425    4.335713175 CORE  115 O  O    0.0000  115
O       13.829109284    2.383760881    1.279341273 CORE  116 O  O    0.0000  116
O        5.545382352   14.266010086    1.378667178 CORE  117 O  O    0.0000  117
O        1.376084674   16.054455759   13.172800640 CORE  118 O  O    0.0000  118
O       13.678644459   18.045161460    1.454710313 CORE  119 O  O    0.0000  119
O       20.063026763   16.499872840   11.200863172 CORE  120 O  O    0.0000  120
O       18.861963109    0.082954188    2.659663277 CORE  121 O  O    0.0000  121
O        3.842690242    0.166272495    0.915275447 CORE  122 O  O    0.0000  122
O        6.577147370    6.642362203    1.649026625 CORE  123 O  O    0.0000  123
O        2.395862580   18.058008411    4.200386570 CORE  124 O  O    0.0000  124
O        1.890979884    6.348589373    1.274054882 CORE  125 O  O    0.0000  125
O        1.999304601    8.968744205    1.632049701 CORE  126 O  O    0.0000  126
O        5.930316987   19.327843747    2.225084560 CORE  127 O  O    0.0000  127
O        1.545865071    0.353822527   13.118278047 CORE  128 O  O    0.0000  128
O        6.221604967    9.288185430    1.524514648 CORE  129 O  O    0.0000  129
O        5.846502191   16.666231689    2.354795512 CORE  130 O  O    0.0000  130
O        6.174663592   11.848413769    2.173190968 CORE  131 O  O    0.0000  131
O        1.525742947   11.569817393    1.597589457 CORE  132 O  O    0.0000  132
O       17.758459267   18.299679157    4.182515006 CORE  133 O  O    0.0000  133
O       18.713922796    8.160967918    2.630068958 CORE  134 O  O    0.0000  134
O        1.535997552   16.444739191    2.284634945 CORE  135 O  O    0.0000  135
O        6.060743668    4.262545892    2.676004868 CORE  136 O  O    0.0000  136
O       13.846295568    8.075409999    3.060210737 CORE  137 O  O    0.0000  137
O       12.788763544    5.712250426    3.594528790 CORE  138 O  O    0.0000  138
O       12.933145970   10.460937857    3.766347067 CORE  139 O  O    0.0000  139
O        0.129874319    6.292581966    3.292153273 CORE  140 O  O    0.0000  140
O       18.031074710    6.097760940    4.152037557 CORE  141 O  O    0.0000  141
O       14.146652728    0.212543143    2.799535760 CORE  142 O  O    0.0000  142
O        0.156770848   10.024705773    3.227541098 CORE  143 O  O    0.0000  143
O        1.381261325    4.084549339    2.479438599 CORE  144 O  O    0.0000  144
O       15.562525577   10.060942106    3.556991800 CORE  145 O  O    0.0000  145
O       15.451933244    6.026226155    3.562873026 CORE  146 O  O    0.0000  146
O       15.184310323   18.089985739    3.606791609 CORE  147 O  O    0.0000  147
O       18.115743854   10.219726899    4.209215621 CORE  148 O  O    0.0000  148
O        5.716440248    1.818392388    1.837618689 CORE  149 O  O    0.0000  149
O        7.581598723    2.339807230    3.682894940 CORE  150 O  O    0.0000  150
O        5.042884995   18.101590112    4.423619252 CORE  151 O  O    0.0000  151
O       20.255532977   18.101835731    3.514275484 CORE  152 O  O    0.0000  152
O       15.168455357    2.499761724    3.547186817 CORE  153 O  O    0.0000  153
O       12.534655008    2.212274225    3.575167813 CORE  154 O  O    0.0000  154
O        7.900779573   10.244269033    3.359861256 CORE  155 O  O    0.0000  155
O       12.559570727   18.434309813    3.822593206 CORE  156 O  O    0.0000  156
O        7.892371165    5.803173411    3.810377550 CORE  157 O  O    0.0000  157
O       20.076403595   20.010218772   11.268634500 CORE  158 O  O    0.0000  158
O        7.598464806   17.990595097    3.784729689 CORE  159 O  O    0.0000  159
O        3.658983971    0.213928197    4.682225977 CORE  160 O  O    0.0000  160
O        5.330716297   10.022021713    3.926569825 CORE  161 O  O    0.0000  161
O       18.119750123   19.067033176   12.803051701 CORE  162 O  O    0.0000  162
O       10.360998856    9.981915603    4.255626075 CORE  163 O  O    0.0000  163
O       17.684598339    1.890008729    4.190455472 CORE  164 O  O    0.0000  164
O        5.331663061    6.476454010    3.979237981 CORE  165 O  O    0.0000  165
O       10.392566836    6.326735213    4.510619485 CORE  166 O  O    0.0000  166
O       10.065000643   18.345812124    4.574165254 CORE  167 O  O    0.0000  167
O        2.708955706   10.477235650    3.722315678 CORE  168 O  O    0.0000  168
O       10.076362664    1.971523558    4.428152529 CORE  169 O  O    0.0000  169
O        2.705734183    5.994613030    3.770840206 CORE  170 O  O    0.0000  170
O        8.230816100    0.135920075    4.995967653 CORE  171 O  O    0.0000  171
O        1.693495751   19.035988850    1.802216047 CORE  172 O  O    0.0000  172
O       16.544697883    4.118326561    5.091699888 CORE  173 O  O    0.0000  173
O       11.548541878    4.043569967    5.237175457 CORE  174 O  O    0.0000  174
O       14.118358649   12.210797253    6.787507020 CORE  175 O  O    0.0000  175
O       16.217014804   16.649681827    5.535177352 CORE  176 O  O    0.0000  176
O        8.507758402    8.150458653    4.876726313 CORE  177 O  O    0.0000  177
O       11.726993163   11.516517945    5.948164826 CORE  178 O  O    0.0000  178
O        3.591461591    8.244719995    4.872289208 CORE  179 O  O    0.0000  179
O       16.244064061    6.497378359    6.072264702 CORE  180 O  O    0.0000  180
O       12.256053766    8.913228313    5.779634093 CORE  181 O  O    0.0000  181
O       16.368762346    9.150327550    5.909423577 CORE  182 O  O    0.0000  182
O       12.505519928    6.309652705    6.166899388 CORE  183 O  O    0.0000  183
O       11.903595651   19.139898207    6.307638429 CORE  184 O  O    0.0000  184
O       15.832484525    1.795943992    6.056740016 CORE  185 O  O    0.0000  185
O       15.987782739   19.262062493    5.881934678 CORE  186 O  O    0.0000  186
O        3.477516344   18.408670168    6.545898807 CORE  187 O  O    0.0000  187
O        8.236403540    2.450706479    6.263398755 CORE  188 O  O    0.0000  188
O       11.805829222   16.605653872    5.599961743 CORE  189 O  O    0.0000  189
O       16.387559185   11.752204879    5.456674657 CORE  190 O  O    0.0000  190
O        8.421134825   10.557623809    5.965057610 CORE  191 O  O    0.0000  191
O       12.238972142   14.118802079    6.381510945 CORE  192 O  O    0.0000  192
O        3.669453085    2.080212873    6.581036118 CORE  193 O  O    0.0000  193
O        8.173922488   18.022396843    6.384238949 CORE  194 O  O    0.0000  194
O        3.992755719    9.315772920    8.399084369 CORE  195 O  O    0.0000  195
O        8.573522390    5.960269773    6.388217514 CORE  196 O  O    0.0000  196
O       12.092036212    1.680017853    6.156779252 CORE  197 O  O    0.0000  197
O       14.038225583    0.256890819    7.252485270 CORE  198 O  O    0.0000  198
O       14.326686494    7.998020153    7.140144133 CORE  199 O  O    0.0000  199
O        3.840673001    5.891203911    6.092923477 CORE  200 O  O    0.0000  200
O       15.814904130   14.197123344    6.164378192 CORE  201 O  O    0.0000  201
O       14.016009797   16.042383579    7.012020961 CORE  202 O  O    0.0000  202
O        5.846697217   18.093659273    7.655944281 CORE  203 O  O    0.0000  203
O        3.896119929   10.590590509    6.073160020 CORE  204 O  O    0.0000  204
O        6.053272759    2.140547294    7.736833188 CORE  205 O  O    0.0000  205
O       16.745154269    7.936705958    8.217400034 CORE  206 O  O    0.0000  206
O        6.132364907    6.123433999    7.394116462 CORE  207 O  O    0.0000  207
O       11.898458228    7.880431520    8.193023464 CORE  208 O  O    0.0000  208
O       16.439407096   12.390579660    8.037599615 CORE  209 O  O    0.0000  209
O        7.766502989    4.160290440    8.195433594 CORE  210 O  O    0.0000  210
O       12.051101338   12.512347569    8.402168625 CORE  211 O  O    0.0000  211
O       16.402123344   15.978368453    8.093887616 CORE  212 O  O    0.0000  212
O       16.494170838    0.365292603    8.189598921 CORE  213 O  O    0.0000  213
O        4.394906647    4.200284002    8.042619661 CORE  214 O  O    0.0000  214
O       11.726212103    0.506227760    8.487554771 CORE  215 O  O    0.0000  215
O        3.709707730   16.824395252    8.637886985 CORE  216 O  O    0.0000  216
O        8.194520831   11.836355439    8.240929337 CORE  217 O  O    0.0000  217
O        4.322067230   11.946878459    8.290829910 CORE  218 O  O    0.0000  218
O       11.654228671   15.970848279    8.169568957 CORE  219 O  O    0.0000  219
O        3.959522724   19.440575789    8.922360344 CORE  220 O  O    0.0000  220
O        9.878502594   16.210705820   10.105067263 CORE  221 O  O    0.0000  221
O        8.001805969   19.147863092    8.776879644 CORE  222 O  O    0.0000  222
O        8.445583340    9.174083002    8.224236509 CORE  223 O  O    0.0000  223
O        6.198687832   10.297068294    7.375900719 CORE  224 O  O    0.0000  224
O        8.228162582    6.621403318    8.944137718 CORE  225 O  O    0.0000  225
O        3.835583157    1.951102808    9.211792018 CORE  226 O  O    0.0000  226
O        3.820645385    6.671056695    8.614617017 CORE  227 O  O    0.0000  227
O        8.419770471    1.667822524    8.809753738 CORE  228 O  O    0.0000  228
O        8.342625278   14.136770759    9.457730993 CORE  229 O  O    0.0000  229
O       16.574747336   10.213078525    9.577153019 CORE  230 O  O    0.0000  230
O       11.717455149   10.167065338    9.511918322 CORE  231 O  O    0.0000  231
O       11.535955828   18.216393232    9.560023894 CORE  232 O  O    0.0000  232
O       18.380842547    2.483735778    1.679615857 CORE  233 O  O    0.0000  233
O       16.577089374   18.215473758    9.551625728 CORE  234 O  O    0.0000  234
O       17.770185816   12.467664293   10.274136745 CORE  235 O  O    0.0000  235
O       10.066871106    8.148406932   10.068515289 CORE  236 O  O    0.0000  236
O       17.858072194    8.108867866   10.580747656 CORE  237 O  O    0.0000  237
O        9.882345609    0.073775693   10.321422534 CORE  238 O  O    0.0000  238
O       10.061319687   12.183838075   10.107696879 CORE  239 O  O    0.0000  239
O       12.579532131    7.983989313   10.756857861 CORE  240 O  O    0.0000  240
O       17.643428583   15.922973949   10.373979470 CORE  241 O  O    0.0000  241
O        4.696810242    0.430743779   11.214221258 CORE  242 O  O    0.0000  242
O       15.204081371    8.075204409   10.342584596 CORE  243 O  O    0.0000  243
O       12.545514232   12.221523620   10.984603267 CORE  244 O  O    0.0000  244
O        4.768443968   16.093663191   10.989854377 CORE  245 O  O    0.0000  245
O       15.103761496   12.283478491   10.323359912 CORE  246 O  O    0.0000  246
O        2.345308005    8.210918586   10.102458789 CORE  247 O  O    0.0000  247
O       14.945925717    0.075785019   10.318773971 CORE  248 O  O    0.0000  248
O        7.428044428   16.074888736   11.030294767 CORE  249 O  O    0.0000  249
O        1.652189582   18.237759746   11.681882367 CORE  250 O  O    0.0000  250
O       15.000337011   16.260100964   10.336041154 CORE  251 O  O    0.0000  251
O       17.580581454    0.327574374   10.589892655 CORE  252 O  O    0.0000  252
O        4.935660509   12.512894372   10.843042523 CORE  253 O  O    0.0000  253
O        2.400223178   12.173537280   10.112081307 CORE  254 O  O    0.0000  254
O        3.795023528   14.297109765    9.275617943 CORE  255 O  O    0.0000  255
O        4.969584657    8.038846042   10.544401908 CORE  256 O  O    0.0000  256
O        7.569332600    8.540413646   10.671708322 CORE  257 O  O    0.0000  257
O        7.797131800   16.497781282    8.447802578 CORE  258 O  O    0.0000  258
O        7.333491809    0.475464329   10.913869289 CORE  259 O  O    0.0000  259
O       12.403799613    0.109800248   11.045294167 CORE  260 O  O    0.0000  260
O        7.554537471   11.990488511   10.822990613 CORE  261 O  O    0.0000  261
O        0.032557950    8.061965754   11.238303471 CORE  262 O  O    0.0000  262
O       12.412180310   15.983414303   10.718284221 CORE  263 O  O    0.0000  263
O       20.279867488   12.116533435   10.946454356 CORE  264 O  O    0.0000  264
O        2.337089191    2.476387774    4.356855231 CORE  265 O  O    0.0000  265
O       18.422098423   17.824054351    1.627758200 CORE  266 O  O    0.0000  266
O       18.934042994   14.188129837   11.915286091 CORE  267 O  O    0.0000  267
O        2.136428449   14.107529314    1.312274979 CORE  268 O  O    0.0000  268
O       18.738091277    6.508418969   12.517939974 CORE  269 O  O    0.0000  269
O        1.564766920   10.197668622   11.702781447 CORE  270 O  O    0.0000  270
O       14.149146291    6.604255404   12.275191993 CORE  271 O  O    0.0000  271
O       11.533793945    0.068762526    1.330448981 CORE  272 O  O    0.0000  272
O       14.090383590   14.237262147   11.805491313 CORE  273 O  O    0.0000  273
O        5.829301140   10.214161210   11.775577511 CORE  274 O  O    0.0000  274
O       14.071477151    1.785548117   12.190343596 CORE  275 O  O    0.0000  275
O       14.140799018    9.270496817   12.450143649 CORE  276 O  O    0.0000  276
O       18.666413170    9.140806465   12.906290806 CORE  277 O  O    0.0000  277
O       18.359357863   11.787509341   12.788568675 CORE  278 O  O    0.0000  278
O       14.384661107   11.864954651   12.873505053 CORE  279 O  O    0.0000  279
O       16.229897662    2.116380419    0.175441200 CORE  280 O  O    0.0000  280
O        3.744708245   16.174734195    0.809049660 CORE  281 O  O    0.0000  281
O       18.623758010    1.553136293   12.707132421 CORE  282 O  O    0.0000  282
O       18.062916028   16.409571203   12.966624505 CORE  283 O  O    0.0000  283
O       16.079104412   17.831029209    0.424435513 CORE  284 O  O    0.0000  284
O        2.270120348    7.891826711   12.721431929 CORE  285 O  O    0.0000  285
O        2.173357444   15.875510681   10.617578121 CORE  286 O  O    0.0000  286
O        2.144349007    0.445170115   10.520298091 CORE  287 O  O    0.0000  287
O        6.231151957    0.227836609   13.315678828 CORE  288 O  O    0.0000  288
O        6.309497924   12.470595965   13.097789141 CORE  289 O  O    0.0000  289
O        6.136635613   16.294921870   13.261698745 CORE  290 O  O    0.0000  290
O        1.864061041   12.622115599   12.682550610 CORE  291 O  O    0.0000  291
O        6.255988804    7.822300614   12.843829619 CORE  292 O  O    0.0000  292
O       13.974043094   16.683538817   12.755158837 CORE  293 O  O    0.0000  293
O       16.352813495   10.219682113    0.046861337 CORE  294 O  O    0.0000  294
O       14.663745489    4.179077768   13.048505072 CORE  295 O  O    0.0000  295
O       16.373832139    6.149330309    0.122227295 CORE  296 O  O    0.0000  296
O       14.286847989   19.331304853   12.719018907 CORE  297 O  O    0.0000  297
O       20.218743680    2.196875659    3.566612192 CORE  298 O  O    0.0000  298
O        9.084115060   14.822925618    3.911381084 CORE  299 O  O    0.0000  299
O        8.748136284   18.842391423   13.135154229 CORE  300 O  O    0.0000  300
O       17.977894520    4.068746110   13.133204550 CORE  301 O  O    0.0000  301
O       10.194559553   12.910792406   13.242474676 CORE  302 O  O    0.0000  302
end
end
