# Supplementary material for: Zeolite-confined subnanometric PtSn mimicking mortise-and-tenon joinery for catalytic propane dehydrogenation
Source: Nat Commun. 2022 May 17;13:2716. doi: 10.1038/s41467-022-30522-1 (PMC9114386; doi:10.1038/s41467-022-30522-1)
Supplement: Supplementary file 8 — Source Data [file 41467_2022_30522_MOESM8_ESM.zip › allstructures/Pt10Sn0O6-MFI.arc]

!BIOSYM archive 2
PBC=ON
                      Energy         0          0.0438      -2360.684576        C1
!DATE
PBC   20.37460000   20.11910000   13.51960000   90.00000000   89.99990000   90.00000000
Pt       6.816475748   12.334711249    6.482878424 CORE    1 Pt Pt   0.0000    1
Pt       8.050673158   16.875344728    6.605058792 CORE    2 Pt Pt   0.0000    2
Pt       5.474100646   16.343881390   10.246757205 CORE    3 Pt Pt   0.0000    3
Pt      10.039061224   16.015335436    7.948806022 CORE    4 Pt Pt   0.0000    4
Pt       6.117762367   17.674009857    8.158996727 CORE    5 Pt Pt   0.0000    5
Pt       5.898386532   15.061237610    8.086291807 CORE    6 Pt Pt   0.0000    6
Pt      10.241903296   16.026832591   10.534037561 CORE    7 Pt Pt   0.0000    7
Pt       6.417742295   19.683634919    6.571707680 CORE    8 Pt Pt   0.0000    8
Pt       7.857950251   16.190826160    9.432912077 CORE    9 Pt Pt   0.0000    9
Pt       8.209426115   14.348167814    7.232926300 CORE   10 Pt Pt   0.0000   10
Si       1.986808973   14.548697398    7.317302467 CORE   11 Si Si   0.0000   11
Si       2.067536406   17.689137025    7.226612959 CORE   12 Si Si   0.0000   12
Si      19.486545111    2.415741020    7.060002794 CORE   13 Si Si   0.0000   13
Si      19.467454179    9.909835126    7.311010745 CORE   14 Si Si   0.0000   14
Si      19.281737350   17.720718046    7.020744653 CORE   15 Si Si   0.0000   15
Si       2.266526221    9.866149607    7.511150207 CORE   16 Si Si   0.0000   16
Si       2.299979471    2.335847100    7.018916820 CORE   17 Si Si   0.0000   17
Si      19.207787488   14.630684185    7.294925508 CORE   18 Si Si   0.0000   18
Si      15.492118347    8.455924524    9.180805921 CORE   19 Si Si   0.0000   19
Si      10.429428994   11.699946262    8.978336460 CORE   20 Si Si   0.0000   20
Si      10.507605196    8.511756171    8.921198233 CORE   21 Si Si   0.0000   21
Si      15.452250876   11.649094836    9.098321454 CORE   22 Si Si   0.0000   22
Si      18.616922468   20.085863979    8.972065859 CORE   23 Si Si   0.0000   23
Si      15.585573846    0.509424692    9.050734237 CORE   24 Si Si   0.0000   24
Si       2.810091056   20.040392449    9.081843315 CORE   25 Si Si   0.0000   25
Si       2.748072689   12.374087006    9.466597660 CORE   26 Si Si   0.0000   26
Si      18.473340930   12.325907043    9.192961003 CORE   27 Si Si   0.0000   27
Si      10.593686405    3.619477297    8.856642729 CORE   28 Si Si   0.0000   28
Si      15.541972399    3.682700612    9.091841265 CORE   29 Si Si   0.0000   29
Si      10.577118895    0.426408029    9.078370266 CORE   30 Si Si   0.0000   30
Si       2.822800488    7.456669257    9.474190324 CORE   31 Si Si   0.0000   31
Si      18.494761026    4.526209583    9.014944092 CORE   32 Si Si   0.0000   32
Si      18.482998607    7.635704384    9.318825029 CORE   33 Si Si   0.0000   33
Si       2.991977469    4.351478687    9.181849055 CORE   34 Si Si   0.0000   34
Si      12.936371034    7.666777698   10.814356752 CORE   35 Si Si   0.0000   35
Si      12.948595922   12.174743698   10.908392065 CORE   36 Si Si   0.0000   36
Si       8.303904796    7.605023738   10.976919137 CORE   37 Si Si   0.0000   37
Si       8.281741554   12.217431844   11.114119488 CORE   38 Si Si   0.0000   38
Si      13.031880921    4.523802430   10.689260408 CORE   39 Si Si   0.0000   39
Si       0.407075932    0.393783934   11.096310858 CORE   40 Si Si   0.0000   40
Si       5.426041938    3.579488422   11.022000716 CORE   41 Si Si   0.0000   41
Si      13.191751230   19.954967091   10.871113906 CORE   42 Si Si   0.0000   42
Si       5.241868126    0.411228901   10.920836979 CORE   43 Si Si   0.0000   43
Si       8.388436312    4.470520218   10.935361029 CORE   44 Si Si   0.0000   44
Si       5.209755855   11.656024426   11.153680591 CORE   45 Si Si   0.0000   45
Si       5.315334271    8.476843277   11.072148110 CORE   46 Si Si   0.0000   46
Si       0.469225358    3.548355227   10.948284291 CORE   47 Si Si   0.0000   47
Si       0.297005824   11.558661864   11.241568152 CORE   48 Si Si   0.0000   48
Si       0.382029779    8.373167688   11.284416857 CORE   49 Si Si   0.0000   49
Si       8.264119959   19.982244903   11.140692229 CORE   50 Si Si   0.0000   50
Si      12.394900602    9.772290265   12.986466941 CORE   51 Si Si   0.0000   51
Si       9.242766103    9.770849063   12.993014871 CORE   52 Si Si   0.0000   52
Si      12.291315285   14.499491532   12.862944714 CORE   53 Si Si   0.0000   53
Si       9.193824625   14.510830960   13.056407769 CORE   54 Si Si   0.0000   54
Si      12.327894903   17.668837758   12.815435870 CORE   55 Si Si   0.0000   55
Si      12.546554783    2.239010412   12.748738027 CORE   56 Si Si   0.0000   56
Si       9.369526281    2.273594241   12.899287234 CORE   57 Si Si   0.0000   57
Si       9.225261188   17.674735896   13.003372915 CORE   58 Si Si   0.0000   58
Si       1.139024183   19.811464075    0.497610699 CORE   59 Si Si   0.0000   59
Si       4.319227543   19.843125588    0.278857539 CORE   60 Si Si   0.0000   60
Si       4.419859133    4.490848006    0.341960284 CORE   61 Si Si   0.0000   61
Si       4.176986760   12.296096321    0.567686555 CORE   62 Si Si   0.0000   62
Si       4.411270740    7.610498983    0.472370195 CORE   63 Si Si   0.0000   63
Si       1.296144718    4.475579613    0.260811682 CORE   64 Si Si   0.0000   64
Si       1.295302528    7.591728746    0.613163441 CORE   65 Si Si   0.0000   65
Si       1.027999817   12.125612580    0.675920849 CORE   66 Si Si   0.0000   66
Si      13.272343490   10.477691968    2.314950760 CORE   67 Si Si   0.0000   67
Si      13.243947810   13.688887527    2.169737592 CORE   68 Si Si   0.0000   68
Si       8.195845597   10.576053612    2.302279654 CORE   69 Si Si   0.0000   69
Si       8.214899487   13.773726515    2.402352661 CORE   70 Si Si   0.0000   70
Si       0.475269553    2.213598080    2.256465642 CORE   71 Si Si   0.0000   71
Si       5.162907686    9.871071170    2.442936858 CORE   72 Si Si   0.0000   72
Si       5.355954836    2.092057468    2.103278875 CORE   73 Si Si   0.0000   73
Si      13.246466919    1.604051004    2.200990099 CORE   74 Si Si   0.0000   74
Si      13.234482533   18.545596743    2.124802896 CORE   75 Si Si   0.0000   75
Si       5.206783780   14.541049782    2.530172117 CORE   76 Si Si   0.0000   76
Si       8.402089759    1.546801597    2.273223313 CORE   77 Si Si   0.0000   77
Si       0.537496195   17.471006056    2.460306793 CORE   78 Si Si   0.0000   78
Si       0.642383952    9.677809664    2.734093447 CORE   79 Si Si   0.0000   79
Si       5.206299618   17.689882257    2.382451183 CORE   80 Si Si   0.0000   80
Si       8.232851691   18.480936182    2.314303676 CORE   81 Si Si   0.0000   81
Si       0.395115444   14.431568535    2.645453659 CORE   82 Si Si   0.0000   82
Si      10.666411895    9.953021895    4.117217636 CORE   83 Si Si   0.0000   83
Si      15.413071863   14.550468951    4.239577000 CORE   84 Si Si   0.0000   84
Si      15.484734911    9.926183679    4.420135779 CORE   85 Si Si   0.0000   85
Si      10.792791432   14.598476625    3.984001561 CORE   86 Si Si   0.0000   86
Si      18.484015263    1.581482365    4.156726204 CORE   87 Si Si   0.0000   87
Si      18.501385787   10.448290075    4.383395911 CORE   88 Si Si   0.0000   88
Si      15.476105315   17.665134038    4.162613750 CORE   89 Si Si   0.0000   89
Si       2.863664778   18.486371885    4.340641534 CORE   90 Si Si   0.0000   90
Si       2.960156845    1.555733713    4.076949367 CORE   91 Si Si   0.0000   91
Si      18.341453235   13.626355121    4.442476694 CORE   92 Si Si   0.0000   92
Si      10.776715997    2.115976316    4.201791561 CORE   93 Si Si   0.0000   93
Si      18.429515359   18.507741831    4.056877109 CORE   94 Si Si   0.0000   94
Si       2.938621942   13.600261097    4.464972577 CORE   95 Si Si   0.0000   95
Si      10.782925019   17.757071591    3.966853564 CORE   96 Si Si   0.0000   96
Si       3.064041898   10.379242133    4.590432407 CORE   97 Si Si   0.0000   97
Si      15.452191507    2.231114080    4.230492532 CORE   98 Si Si   0.0000   98
Si      11.278948969   12.378590779    6.095294705 CORE   99 Si Si   0.0000   99
Si      14.579391339    7.591549507    6.299153794 CORE  100 Si Si   0.0000  100
Si      14.448598478   12.392237474    6.230773643 CORE  101 Si Si   0.0000  101
Si      11.453683323    7.626987458    6.075023900 CORE  102 Si Si   0.0000  102
Si      14.581416751   19.903324002    6.168647701 CORE  103 Si Si   0.0000  103
Si      14.612953547    4.514326288    6.166219642 CORE  104 Si Si   0.0000  104
Si      11.483278270    4.498012940    6.000471680 CORE  105 Si Si   0.0000  105
Si      11.400110524   19.862281645    6.224084851 CORE  106 Si Si   0.0000  106
O        0.404027656   14.270860589    7.058760314 CORE  107 O  O    0.0000  107
O       15.198889234    7.646982690    7.800793207 CORE  108 O  O    0.0000  108
O        0.697495801   10.001930090    7.114094866 CORE  109 O  O    0.0000  109
O        0.501219026   18.035275814    6.945191340 CORE  110 O  O    0.0000  110
O       10.484492086   12.406059805    7.513795601 CORE  111 O  O    0.0000  111
O        0.701431410    2.586434053    6.824774668 CORE  112 O  O    0.0000  112
O       10.611744443    7.855844704    7.444536102 CORE  113 O  O    0.0000  113
O       15.140678731   12.404505596    7.693598664 CORE  114 O  O    0.0000  114
O       15.427672121   20.051613945    7.540059270 CORE  115 O  O    0.0000  115
O       10.608235817    4.175385349    7.333171722 CORE  116 O  O    0.0000  116
O        2.252979251   16.122434483    7.596908918 CORE  117 O  O    0.0000  117
O       19.013419068   16.217906991    7.577412095 CORE  118 O  O    0.0000  118
O       10.622589016   19.783296667    7.645822864 CORE  119 O  O    0.0000  119
O       15.325485246    4.286247848    7.602439795 CORE  120 O  O    0.0000  120
O       18.866712138    3.817246227    7.600680109 CORE  121 O  O    0.0000  121
O        2.988700093    3.623362838    7.732506000 CORE  122 O  O    0.0000  122
O        2.550809490    8.430784368    8.207802080 CORE  123 O  O    0.0000  123
O       19.212199852    1.233836094    8.143732213 CORE  124 O  O    0.0000  124
O       19.095093103    8.576271859    8.147764130 CORE  125 O  O    0.0000  125
O       18.948573812   11.247451777    8.071748278 CORE  126 O  O    0.0000  126
O        2.485180862    0.994598653    7.914042470 CORE  127 O  O    0.0000  127
O       18.561931081   18.767211782    8.027646387 CORE  128 O  O    0.0000  128
O        2.682816758   11.063092290    8.516998290 CORE  129 O  O    0.0000  129
O        2.609988221   18.540540837    8.492483898 CORE  130 O  O    0.0000  130
O        2.499684713   13.730244621    8.616143956 CORE  131 O  O    0.0000  131
O       18.636475733   13.826359202    8.584977018 CORE  132 O  O    0.0000  132
O       15.214235101    2.091626662    9.085836238 CORE  133 O  O    0.0000  133
O       15.336063315   10.043636335    8.874846882 CORE  134 O  O    0.0000  134
O       18.419264436    6.121221205    8.749926821 CORE  135 O  O    0.0000  135
O        2.670795610    5.926145477    8.962951358 CORE  136 O  O    0.0000  136
O       10.219602866   10.104005039    8.809549503 CORE  137 O  O    0.0000  137
O        9.280486937    7.796652004    9.695959850 CORE  138 O  O    0.0000  138
O        9.165183321   12.360945227    9.759659938 CORE  139 O  O    0.0000  139
O       16.988291598    8.134527297    9.721322694 CORE  140 O  O    0.0000  140
O       14.455278154    7.978207071   10.334242410 CORE  141 O  O    0.0000  141
O       10.353120191    2.016991218    8.859012397 CORE  142 O  O    0.0000  142
O       16.929841722   12.064459132    9.605860144 CORE  143 O  O    0.0000  143
O       17.120306418    0.281517529    9.520219291 CORE  144 O  O    0.0000  144
O       11.811144609   11.991432859    9.771697248 CORE  145 O  O    0.0000  145
O       11.909973089    8.292631733    9.718276414 CORE  146 O  O    0.0000  146
O       11.972897637    0.173908523    9.861957160 CORE  147 O  O    0.0000  147
O       14.414336209   12.122954953   10.241524226 CORE  148 O  O    0.0000  148
O       17.068517398    3.962153809    9.564463959 CORE  149 O  O    0.0000  149
O        4.443776718    4.193213854    9.888769082 CORE  150 O  O    0.0000  150
O        1.821812442    0.155234769   10.345635285 CORE  151 O  O    0.0000  151
O       14.590118231   19.836947062   10.060783987 CORE  152 O  O    0.0000  152
O       12.029089031    3.939751285    9.551366501 CORE  153 O  O    0.0000  153
O        9.388193128    4.349584025    9.659479335 CORE  154 O  O    0.0000  154
O        4.207677837   12.462018385   10.169183093 CORE  155 O  O    0.0000  155
O        9.333921124   19.948459981    9.929520516 CORE  156 O  O    0.0000  156
O        4.320271102    7.678171714   10.068460421 CORE  157 O  O    0.0000  157
O       14.558870012    4.421445844   10.150899318 CORE  158 O  O    0.0000  158
O        4.331776497    0.037377956    9.634409516 CORE  159 O  O    0.0000  159
O        1.856571909    3.637068147   10.107261579 CORE  160 O  O    0.0000  160
O        1.621825325   12.269883408   10.634057813 CORE  161 O  O    0.0000  161
O       19.621666304    4.202317081   10.124696807 CORE  162 O  O    0.0000  162
O        6.732676506   12.009249563   10.715362381 CORE  163 O  O    0.0000  163
O       19.569959313   19.823499664   10.259730247 CORE  164 O  O    0.0000  164
O        1.732763031    7.720329679   10.655438807 CORE  165 O  O    0.0000  165
O        6.851894567    8.235626581   10.599698989 CORE  166 O  O    0.0000  166
O        6.768468223   20.109753412   10.540525557 CORE  167 O  O    0.0000  167
O       19.345650293   12.184000943   10.550556146 CORE  168 O  O    0.0000  168
O        6.962249623    3.799163946   10.538311128 CORE  169 O  O    0.0000  169
O       19.423742783    7.694511548   10.645511869 CORE  170 O  O    0.0000  170
O        5.133777921    1.999824162   11.233660867 CORE  171 O  O    0.0000  171
O        0.149158926    1.991417471   11.280799631 CORE  172 O  O    0.0000  172
O       12.679045886    6.076145415   10.992509308 CORE  173 O  O    0.0000  173
O        8.178039311    6.028400918   11.324580491 CORE  174 O  O    0.0000  174
O       12.800498176   13.634358466   11.606377812 CORE  175 O  O    0.0000  175
O       12.937228657   18.513839292   11.585884834 CORE  176 O  O    0.0000  176
O        4.946539170   10.058144946   11.009409803 CORE  177 O  O    0.0000  177
O        8.408228320   13.578709775   12.008306254 CORE  178 O  O    0.0000  178
O        0.367262094    9.961438620   10.940405250 CORE  179 O  O    0.0000  179
O       12.686377993    8.351017029   12.264331433 CORE  180 O  O    0.0000  180
O        8.850029920   10.963179014   11.963377200 CORE  181 O  O    0.0000  181
O       12.818427326   11.009290215   12.025565986 CORE  182 O  O    0.0000  182
O        8.931889970    8.340825800   12.290758562 CORE  183 O  O    0.0000  183
O        8.521900559    1.101777431   12.159220638 CORE  184 O  O    0.0000  184
O       12.872500322    3.672077235   12.062621126 CORE  185 O  O    0.0000  185
O       13.311032120    1.018187042   11.987050091 CORE  186 O  O    0.0000  186
O        0.452835900   19.802510093   12.550618932 CORE  187 O  O    0.0000  187
O        5.199371159    4.338135938   12.443231250 CORE  188 O  O    0.0000  188
O        8.381500362   18.584626021   11.982255546 CORE  189 O  O    0.0000  189
O       12.321543227   16.077722103   12.416194261 CORE  190 O  O    0.0000  190
O        4.982777663   12.112342901   12.693821313 CORE  191 O  O    0.0000  191
O        9.196003127   16.084597250   12.441634833 CORE  192 O  O    0.0000  192
O        0.609467039    4.405415983   12.314600107 CORE  193 O  O    0.0000  193
O        4.760284258   19.717318631   12.243765217 CORE  194 O  O    0.0000  194
O        0.201714948   11.826675591   12.834271659 CORE  195 O  O    0.0000  195
O        5.166600650    7.929331310   12.592570692 CORE  196 O  O    0.0000  196
O        9.026776895    3.715890388   12.235341103 CORE  197 O  O    0.0000  197
O       10.947307458    1.940622403   12.706380158 CORE  198 O  O    0.0000  198
O       10.817466760    9.894240375   13.362309510 CORE  199 O  O    0.0000  199
O        0.380452261    8.116055009   12.888804245 CORE  200 O  O    0.0000  200
O       10.750652689   14.081079706   13.241497009 CORE  201 O  O    0.0000  201
O       10.781714408   18.134322759   13.104436577 CORE  202 O  O    0.0000  202
O        2.727527585    0.027902063    0.394976969 CORE  203 O  O    0.0000  203
O        2.581747533   12.430070543    0.303386529 CORE  204 O  O    0.0000  204
O        2.863928477    4.039462354    0.148465349 CORE  205 O  O    0.0000  205
O       13.270747916    9.832095532    0.827925723 CORE  206 O  O    0.0000  206
O        2.842077592    8.035976880    0.331387575 CORE  207 O  O    0.0000  207
O        8.367077464    9.911821225    0.824960319 CORE  208 O  O    0.0000  208
O       13.228067417   14.239982219    0.636846848 CORE  209 O  O    0.0000  209
O        4.529393115    6.033476132    0.830283467 CORE  210 O  O    0.0000  210
O        8.447870625   14.530319539    0.964460932 CORE  211 O  O    0.0000  211
O       13.209311592   17.893422483    0.634042407 CORE  212 O  O    0.0000  212
O       13.063423049    2.307955793    0.757821159 CORE  213 O  O    0.0000  213
O        1.177175064    5.990856397    0.808599860 CORE  214 O  O    0.0000  214
O        8.977691831    2.308358988    0.952489300 CORE  215 O  O    0.0000  215
O        0.922887243   18.347205616    1.154999024 CORE  216 O  O    0.0000  216
O        4.707982680   13.657785391    1.265703358 CORE  217 O  O    0.0000  217
O        0.322972271   13.391734749    1.404311201 CORE  218 O  O    0.0000  218
O        8.543753634   17.645296335    0.941656796 CORE  219 O  O    0.0000  219
O        0.420936408    0.818915274    1.422282539 CORE  220 O  O    0.0000  220
O        4.695592970   18.462456534    1.047895753 CORE  221 O  O    0.0000  221
O        5.129908205    0.968287473    0.946257422 CORE  222 O  O    0.0000  222
O        4.458722531   11.009465117    1.516043125 CORE  223 O  O    0.0000  223
O        0.961906622   10.839625591    1.653050610 CORE  224 O  O    0.0000  224
O        5.127260460    8.444680587    1.665088125 CORE  225 O  O    0.0000  225
O        0.499876677    3.486541203    1.258879457 CORE  226 O  O    0.0000  226
O        0.770589826    8.237712495    2.002142480 CORE  227 O  O    0.0000  227
O        5.098315648    3.571156591    1.488926798 CORE  228 O  O    0.0000  228
O        5.177106093   16.098479369    2.087334133 CORE  229 O  O    0.0000  229
O       13.483555419   12.088856532    2.210510145 CORE  230 O  O    0.0000  230
O        8.448580893   12.184561226    2.185732734 CORE  231 O  O    0.0000  231
O        8.451645802   20.057182570    2.002862146 CORE  232 O  O    0.0000  232
O        0.614913174   15.912074168    2.024681677 CORE  233 O  O    0.0000  233
O       13.554285213    0.012896046    2.027390974 CORE  234 O  O    0.0000  234
O       14.452944080   14.443544595    2.932273401 CORE  235 O  O    0.0000  235
O        6.687912328   10.278934677    2.798099238 CORE  236 O  O    0.0000  236
O       14.502027388    9.814280236    3.135065877 CORE  237 O  O    0.0000  237
O        6.893700709    2.019262243    2.609396088 CORE  238 O  O    0.0000  238
O        6.724426007   14.104191678    2.933621271 CORE  239 O  O    0.0000  239
O        9.258696765    9.916832674    3.324346593 CORE  240 O  O    0.0000  240
O       14.381165759   17.781894675    2.968224311 CORE  241 O  O    0.0000  241
O       19.501458274    2.333884128    3.148867666 CORE  242 O  O    0.0000  242
O       11.868747831   10.148162868    3.044971738 CORE  243 O  O    0.0000  243
O        9.267637717   14.361335407    3.487014943 CORE  244 O  O    0.0000  244
O       19.407464670   17.816341560    2.966972851 CORE  245 O  O    0.0000  245
O       11.807057916   14.036262505    2.847087818 CORE  246 O  O    0.0000  246
O       19.507710634    9.796651827    3.300917943 CORE  247 O  O    0.0000  247
O       11.892019180    1.791593653    3.069662320 CORE  248 O  O    0.0000  248
O        6.716760172   18.163165001    2.778898967 CORE  249 O  O    0.0000  249
O       14.502002939    2.332615988    2.918639279 CORE  250 O  O    0.0000  250
O       11.774788764   18.325435903    2.809672230 CORE  251 O  O    0.0000  251
O        1.799293257    2.269785552    3.193210016 CORE  252 O  O    0.0000  252
O        1.617572233   14.042267756    3.637063965 CORE  253 O  O    0.0000  253
O       19.377738502   14.430701870    3.487682199 CORE  254 O  O    0.0000  254
O        1.592197895   17.722365842    3.675028433 CORE  255 O  O    0.0000  255
O        1.685701806    9.773959470    3.974162753 CORE  256 O  O    0.0000  256
O        4.351276544    9.736876795    3.841466004 CORE  257 O  O    0.0000  257
O        4.257651459   18.032270619    3.651591997 CORE  258 O  O    0.0000  258
O        4.400290648    1.816428357    3.381120728 CORE  259 O  O    0.0000  259
O        9.303165466    1.932970894    3.559705329 CORE  260 O  O    0.0000  260
O        4.257568821   14.303105540    3.827006465 CORE  261 O  O    0.0000  261
O       17.000296522   10.101270308    3.880905096 CORE  262 O  O    0.0000  262
O        9.252506084   17.969981907    3.468560648 CORE  263 O  O    0.0000  263
O       16.828058906   13.831912167    3.880578171 CORE  264 O  O    0.0000  264
O       16.965460475    1.954637781    3.725388904 CORE  265 O  O    0.0000  265
O       16.889397813   18.242624486    3.604428590 CORE  266 O  O    0.0000  266
O       15.632131117   16.113380597    4.604811768 CORE  267 O  O    0.0000  267
O       18.728418005   20.098813784    4.087774288 CORE  268 O  O    0.0000  268
O       15.398413180    8.573967270    5.309289347 CORE  269 O  O    0.0000  269
O       18.739609008   12.055262489    4.435678044 CORE  270 O  O    0.0000  270
O       10.842165887    8.538391471    4.887023882 CORE  271 O  O    0.0000  271
O        2.643757933   20.081868798    4.153121361 CORE  272 O  O    0.0000  272
O       11.055939391   16.178905876    4.232815121 CORE  273 O  O    0.0000  273
O        3.086541791   11.990692053    4.394604989 CORE  274 O  O    0.0000  274
O       10.923305852    3.642057675    4.738432904 CORE  275 O  O    0.0000  275
O       10.700368372   11.197005838    5.159509514 CORE  276 O  O    0.0000  276
O       15.091486977   11.213161722    5.327330514 CORE  277 O  O    0.0000  277
O       14.705227388   13.830503286    5.518898295 CORE  278 O  O    0.0000  278
O       11.049986881   13.830058217    5.393075167 CORE  279 O  O    0.0000  279
O       10.943873832    1.093243335    5.450096454 CORE  280 O  O    0.0000  280
O       14.930344448    1.015548587    5.174205015 CORE  281 O  O    0.0000  281
O       15.380750292    3.633502898    5.042893157 CORE  282 O  O    0.0000  282
O       14.985925028   18.497167671    5.469046994 CORE  283 O  O    0.0000  283
O       18.727205417    2.071607861    5.678462444 CORE  284 O  O    0.0000  284
O       18.743519526    9.817083161    5.862572281 CORE  285 O  O    0.0000  285
O       18.651425609   17.860386365    5.531525579 CORE  286 O  O    0.0000  286
O       14.728061667    6.075921403    5.737624224 CORE  287 O  O    0.0000  287
O        2.968378820    2.196584562    5.556126967 CORE  288 O  O    0.0000  288
O        2.807509030   14.078759777    6.003183872 CORE  289 O  O    0.0000  289
O        2.934542431   18.073544073    5.906881341 CORE  290 O  O    0.0000  290
O       18.383492976   14.202311268    5.961539765 CORE  291 O  O    0.0000  291
O        3.156108303    9.979137242    6.158985394 CORE  292 O  O    0.0000  292
O       11.050678897   18.533480939    5.361073512 CORE  293 O  O    0.0000  293
O       12.855147518   12.128590683    6.383503235 CORE  294 O  O    0.0000  294
O       11.353789938    6.070720102    5.622935869 CORE  295 O  O    0.0000  295
O       13.011563950    8.041706078    6.340176866 CORE  296 O  O    0.0000  296
O       12.998390122   19.918807378    6.508286600 CORE  297 O  O    0.0000  297
O       13.041456383    4.085067250    6.270859778 CORE  298 O  O    0.0000  298
O        7.899150040   18.707204479    6.008103031 CORE  299 O  O    0.0000  299
O        5.491352356   13.338966699    7.329724437 CORE  300 O  O    0.0000  300
O        4.462061120   16.519317269   11.681246284 CORE  301 O  O    0.0000  301
O        5.286096373    0.889184683    6.843937629 CORE  302 O  O    0.0000  302
O       11.555600869   15.875097023    9.118063279 CORE  303 O  O    0.0000  303
O        7.699795606   10.940236786    5.856161909 CORE  304 O  O    0.0000  304
end
end
