# Supplementary material for: Zeolite-confined subnanometric PtSn mimicking mortise-and-tenon joinery for catalytic propane dehydrogenation
Source: Nat Commun. 2022 May 17;13:2716. doi: 10.1038/s41467-022-30522-1 (PMC9114386; doi:10.1038/s41467-022-30522-1)
Supplement: Supplementary file 8 — Source Data [file 41467_2022_30522_MOESM8_ESM.zip › allstructures/Pt10Sn0O8-MFI.arc]

!BIOSYM archive 2
PBC=ON
                      Energy         0          0.0470      -2372.790709        C1
!DATE
PBC   20.37460000   20.11910000   13.51960000   90.00000000   89.99990000   90.00000000
Pt       8.045475518    5.554499837    6.284778239 CORE    1 Pt Pt   0.0000    1
Pt       9.518400949   10.971363926    5.395432809 CORE    2 Pt Pt   0.0000    2
Pt       7.365129501    9.301846748    9.415272228 CORE    3 Pt Pt   0.0000    3
Pt      11.502605644    9.875493164    6.787490061 CORE    4 Pt Pt   0.0000    4
Pt       7.672135419   10.442682420    7.159323032 CORE    5 Pt Pt   0.0000    5
Pt       8.216756426    7.884923061    7.498583828 CORE    6 Pt Pt   0.0000    6
Pt      11.841768179    9.652305732    9.903175663 CORE    7 Pt Pt   0.0000    7
Pt       7.944696423   13.760824497    6.437309205 CORE    8 Pt Pt   0.0000    8
Pt       9.731232325    9.695219664    8.588625761 CORE    9 Pt Pt   0.0000    9
Pt       9.050151437    7.809695017    5.091028173 CORE   10 Pt Pt   0.0000   10
Si       3.600232829    7.989581142    6.499931726 CORE   11 Si Si   0.0000   11
Si       3.552348435   11.119402312    6.721520565 CORE   12 Si Si   0.0000   12
Si       0.657743574   15.739415214    6.696920945 CORE   13 Si Si   0.0000   13
Si       0.642033263    3.170056470    6.347669160 CORE   14 Si Si   0.0000   14
Si       0.434889341   11.104466500    6.613418973 CORE   15 Si Si   0.0000   15
Si       3.830579412    3.206275199    6.489858005 CORE   16 Si Si   0.0000   16
Si       3.798177354   15.725138690    6.793433617 CORE   17 Si Si   0.0000   17
Si       0.464205286    8.010888709    6.328593010 CORE   18 Si Si   0.0000   18
Si      17.080848126    1.855856483    8.452381121 CORE   19 Si Si   0.0000   19
Si      12.191572314    5.155623005    8.310282849 CORE   20 Si Si   0.0000   20
Si      12.234477443    2.003873286    8.268638251 CORE   21 Si Si   0.0000   21
Si      16.963701285    5.016557988    8.442484842 CORE   22 Si Si   0.0000   22
Si      20.028996895   13.333907815    8.598252796 CORE   23 Si Si   0.0000   23
Si      17.003655416   14.047209664    8.310079648 CORE   24 Si Si   0.0000   24
Si       4.170076865   13.271657892    8.871640788 CORE   25 Si Si   0.0000   25
Si       4.542573618    5.636215626    8.346862084 CORE   26 Si Si   0.0000   26
Si      19.949792717    5.615275652    8.075108553 CORE   27 Si Si   0.0000   27
Si      12.019538671   17.202237441    8.090812717 CORE   28 Si Si   0.0000   28
Si      17.031943056   17.225129919    8.407748317 CORE   29 Si Si   0.0000   29
Si      11.958975764   13.975751188    8.291895027 CORE   30 Si Si   0.0000   30
Si       4.476520741    1.048614936    8.557180169 CORE   31 Si Si   0.0000   31
Si      20.022931626   18.031666725    8.640432872 CORE   32 Si Si   0.0000   32
Si      20.084263473    1.019149729    8.357020869 CORE   33 Si Si   0.0000   33
Si       4.354074055   18.051240496    8.824468411 CORE   34 Si Si   0.0000   34
Si      14.624156734    1.174812202   10.193401125 CORE   35 Si Si   0.0000   35
Si      14.622731326    5.564577542   10.377656730 CORE   36 Si Si   0.0000   36
Si       9.928941764    1.073727846   10.262418273 CORE   37 Si Si   0.0000   37
Si       9.980287059    5.624780615   10.412754611 CORE   38 Si Si   0.0000   38
Si      14.452869555   18.181412018    9.918988006 CORE   39 Si Si   0.0000   39
Si       1.710744171   14.003436453   10.723697303 CORE   40 Si Si   0.0000   40
Si       6.881977996   17.134562940   10.503778072 CORE   41 Si Si   0.0000   41
Si      14.545773605   13.321396048   10.051257755 CORE   42 Si Si   0.0000   42
Si       6.727360385   13.922596977   10.550074866 CORE   43 Si Si   0.0000   43
Si       9.863607520   18.038847932   10.144554026 CORE   44 Si Si   0.0000   44
Si       6.906411143    5.073829547   10.299538346 CORE   45 Si Si   0.0000   45
Si       6.952773787    1.902643091   10.233257759 CORE   46 Si Si   0.0000   46
Si       1.838879815   17.219132443   10.657170826 CORE   47 Si Si   0.0000   47
Si       1.926856904    5.130638979   10.145447858 CORE   48 Si Si   0.0000   48
Si       2.003796702    1.954614761   10.359648463 CORE   49 Si Si   0.0000   49
Si       9.762106511   13.405380327   10.386271119 CORE   50 Si Si   0.0000   50
Si      14.004173192    3.202025744   12.450782984 CORE   51 Si Si   0.0000   51
Si      10.834055308    3.171856688   12.348944020 CORE   52 Si Si   0.0000   52
Si      13.942803271    7.938046578   12.182887333 CORE   53 Si Si   0.0000   53
Si      10.839689373    7.939624304   12.327140433 CORE   54 Si Si   0.0000   54
Si      13.933978360   11.089064929   12.165979884 CORE   55 Si Si   0.0000   55
Si      14.028368879   15.816441812   11.951032447 CORE   56 Si Si   0.0000   56
Si      10.862390747   15.872827149   12.134033329 CORE   57 Si Si   0.0000   57
Si      10.836495160   11.124868731   12.319092799 CORE   58 Si Si   0.0000   58
Si       2.555149021   13.477184916    0.124921803 CORE   59 Si Si   0.0000   59
Si       5.722503222   13.449661792   13.477816563 CORE   60 Si Si   0.0000   60
Si       5.975360035   18.101427549   13.379312436 CORE   61 Si Si   0.0000   61
Si       5.806974838    5.905480835   13.123069024 CORE   62 Si Si   0.0000   62
Si       5.985404563    1.082913126   13.110795531 CORE   63 Si Si   0.0000   63
Si       2.853473839   18.088685684   13.478236148 CORE   64 Si Si   0.0000   64
Si       2.855634319    1.098276156   13.220875868 CORE   65 Si Si   0.0000   65
Si       2.609956572    5.927161820   12.996160910 CORE   66 Si Si   0.0000   66
Si      14.777676986    3.936799676    1.795337861 CORE   67 Si Si   0.0000   67
Si      14.739385915    7.122488976    1.532221216 CORE   68 Si Si   0.0000   68
Si       9.726167415    4.009000067    1.641564003 CORE   69 Si Si   0.0000   69
Si       9.743493252    7.204001299    1.639528909 CORE   70 Si Si   0.0000   70
Si       2.183834481   15.967130645    2.129974302 CORE   71 Si Si   0.0000   71
Si       6.706057043    3.443569666    1.514802735 CORE   72 Si Si   0.0000   72
Si       6.832872341   15.861502115    1.794588810 CORE   73 Si Si   0.0000   73
Si      14.936340455   15.201891342    1.319039463 CORE   74 Si Si   0.0000   74
Si      14.890471292   12.019576202    1.413819339 CORE   75 Si Si   0.0000   75
Si       6.719527159    8.074329031    1.623606421 CORE   76 Si Si   0.0000   76
Si       9.887151799   15.196424434    1.505270150 CORE   77 Si Si   0.0000   77
Si       2.111328471   11.056414612    2.092887621 CORE   78 Si Si   0.0000   78
Si       2.014354267    3.513293034    1.471316327 CORE   79 Si Si   0.0000   79
Si       6.780039937   11.186108315    1.903353605 CORE   80 Si Si   0.0000   80
Si       9.802014934   12.005715495    1.594032544 CORE   81 Si Si   0.0000   81
Si       1.999312291    7.945279160    1.713270407 CORE   82 Si Si   0.0000   82
Si      12.131796290    3.433351000    3.557179548 CORE   83 Si Si   0.0000   83
Si      16.977996927    8.017874647    3.584097098 CORE   84 Si Si   0.0000   84
Si      17.097160768    3.367816174    3.859724605 CORE   85 Si Si   0.0000   85
Si      12.281899972    8.043468970    3.251644927 CORE   86 Si Si   0.0000   86
Si      20.054286586   15.204803822    3.783964192 CORE   87 Si Si   0.0000   87
Si      20.091039461    3.951620449    3.471027903 CORE   88 Si Si   0.0000   88
Si      17.047896755   11.149277638    3.543979543 CORE   89 Si Si   0.0000   89
Si       4.609296942   11.961163260    3.904294201 CORE   90 Si Si   0.0000   90
Si       4.707068403   15.176502498    3.890660939 CORE   91 Si Si   0.0000   91
Si      19.936012907    7.123436466    3.460723447 CORE   92 Si Si   0.0000   92
Si      12.437115145   15.720238908    3.281667884 CORE   93 Si Si   0.0000   93
Si      19.986610217   12.038014332    3.740186004 CORE   94 Si Si   0.0000   94
Si       4.446075747    7.111611632    3.606841870 CORE   95 Si Si   0.0000   95
Si      12.397045869   11.222628536    3.222187703 CORE   96 Si Si   0.0000   96
Si       4.448125270    3.953409016    3.526006913 CORE   97 Si Si   0.0000   97
Si      16.986994018   15.750348421    3.474808572 CORE   98 Si Si   0.0000   98
Si      12.869767837    5.867054023    5.386324625 CORE   99 Si Si   0.0000   99
Si      16.169481443    0.969435673    5.594352895 CORE  100 Si Si   0.0000  100
Si      16.047910810    5.827608741    5.578949122 CORE  101 Si Si   0.0000  101
Si      13.018767106    1.029270786    5.395161034 CORE  102 Si Si   0.0000  102
Si      16.041846193   13.375782861    5.422438066 CORE  103 Si Si   0.0000  103
Si      16.157807466   18.039251752    5.480092066 CORE  104 Si Si   0.0000  104
Si      13.014941869   18.034666324    5.278728005 CORE  105 Si Si   0.0000  105
Si      12.908204096   13.346697205    5.418791653 CORE  106 Si Si   0.0000  106
O        2.029067419    7.554622334    6.387848725 CORE  107 O  O    0.0000  107
O       16.648812637    0.987459659    7.146818412 CORE  108 O  O    0.0000  108
O        2.220071694    3.413747635    6.640420877 CORE  109 O  O    0.0000  109
O        2.001020288   11.477104683    6.355771427 CORE  110 O  O    0.0000  110
O       12.360481477    5.977427813    6.919950156 CORE  111 O  O    0.0000  111
O        2.236577077   15.736989518    6.323132747 CORE  112 O  O    0.0000  112
O       12.347050846    1.209405870    6.861151001 CORE  113 O  O    0.0000  113
O       16.383204915    5.850466920    7.166618532 CORE  114 O  O    0.0000  114
O       16.950661184   13.668301134    6.728604385 CORE  115 O  O    0.0000  115
O       12.055881907   17.568853245    6.507834917 CORE  116 O  O    0.0000  116
O        3.732487424    9.529912701    6.981386230 CORE  117 O  O    0.0000  117
O        0.273919075    9.516593222    6.898222851 CORE  118 O  O    0.0000  118
O       11.997819240   13.443736058    6.755586798 CORE  119 O  O    0.0000  119
O       16.944287755   17.718612055    6.862164723 CORE  120 O  O    0.0000  120
O        0.300101192   17.111347943    7.474595867 CORE  121 O  O    0.0000  121
O        4.207628850   17.123030241    7.503847081 CORE  122 O  O    0.0000  122
O        4.272396999    1.778064363    7.121677005 CORE  123 O  O    0.0000  123
O        0.320987867   14.454653404    7.627282526 CORE  124 O  O    0.0000  124
O        0.175280775    1.741483881    6.972269516 CORE  125 O  O    0.0000  125
O       20.181271047    4.371567706    7.053104277 CORE  126 O  O    0.0000  126
O        4.040362488   14.505147378    7.827877227 CORE  127 O  O    0.0000  127
O       20.211859414   11.872793485    7.911011917 CORE  128 O  O    0.0000  128
O        4.579979132    4.430559096    7.253239948 CORE  129 O  O    0.0000  129
O        3.971830022   11.865308112    8.092186849 CORE  130 O  O    0.0000  130
O        4.344628337    7.057873523    7.592455692 CORE  131 O  O    0.0000  131
O       19.953795715    7.008132998    7.242048788 CORE  132 O  O    0.0000  132
O       16.726817089   15.634033125    8.498266282 CORE  133 O  O    0.0000  133
O       16.852174534    3.428271220    8.108731227 CORE  134 O  O    0.0000  134
O       19.992844214   19.548157407    8.072440733 CORE  135 O  O    0.0000  135
O        4.190545322   19.589393508    8.344421432 CORE  136 O  O    0.0000  136
O       11.962212428    3.580280343    7.984065198 CORE  137 O  O    0.0000  137
O       11.008179862    1.348514419    9.086716897 CORE  138 O  O    0.0000  138
O       10.915772043    5.774539467    9.097462728 CORE  139 O  O    0.0000  139
O       18.634212977    1.586122159    8.835725128 CORE  140 O  O    0.0000  140
O       16.163200119    1.391485830    9.711807947 CORE  141 O  O    0.0000  141
O       12.011006123   15.595332638    8.320709909 CORE  142 O  O    0.0000  142
O       18.492600251    5.442578472    8.766963153 CORE  143 O  O    0.0000  143
O       18.462526804   13.639749656    8.872333585 CORE  144 O  O    0.0000  144
O       13.532408605    5.325311329    9.206932128 CORE  145 O  O    0.0000  145
O       13.626979620    1.870236908    9.106498601 CORE  146 O  O    0.0000  146
O       13.230856303   13.397692576    9.114627911 CORE  147 O  O    0.0000  147
O       16.108949815    5.360378720    9.775312394 CORE  148 O  O    0.0000  148
O       18.513902300   17.537170809    8.987712378 CORE  149 O  O    0.0000  149
O        5.801345598   17.855509321    9.532165111 CORE  150 O  O    0.0000  150
O        3.047986998   13.395038163   10.038417560 CORE  151 O  O    0.0000  151
O       15.877116875   13.227042628    9.135824539 CORE  152 O  O    0.0000  152
O       13.361503629   17.816561261    8.776281762 CORE  153 O  O    0.0000  153
O       10.689784996   17.849846332    8.755694455 CORE  154 O  O    0.0000  154
O        5.943694676    5.709608125    9.160926139 CORE  155 O  O    0.0000  155
O       10.603355346   13.417957331    8.996682138 CORE  156 O  O    0.0000  156
O        5.994176276    1.267909083    9.089204760 CORE  157 O  O    0.0000  157
O       15.951698882   18.009964874    9.323488912 CORE  158 O  O    0.0000  158
O        5.626271884   13.276336750    9.566419310 CORE  159 O  O    0.0000  159
O        3.190054899   17.702652899    9.901677902 CORE  160 O  O    0.0000  160
O        3.337299792    5.377200503    9.395576382 CORE  161 O  O    0.0000  161
O        0.532517129   17.937775036   10.003733236 CORE  162 O  O    0.0000  162
O        8.458211499    5.387530611    9.939521539 CORE  163 O  O    0.0000  163
O        0.388219773   13.350834747   10.044068114 CORE  164 O  O    0.0000  164
O        3.433304677    1.679579909    9.638228601 CORE  165 O  O    0.0000  165
O        8.500624714    1.690177328    9.798451843 CORE  166 O  O    0.0000  166
O        8.187200816   13.432282872   10.033175139 CORE  167 O  O    0.0000  167
O        0.702551888    5.663729651    9.231535997 CORE  168 O  O    0.0000  168
O        8.372395061   17.436780268    9.943658042 CORE  169 O  O    0.0000  169
O        0.781886442    1.283485879    9.540084894 CORE  170 O  O    0.0000  170
O        6.601752123   15.539031694   10.523102857 CORE  171 O  O    0.0000  171
O        1.686543963   15.612975291   10.510449925 CORE  172 O  O    0.0000  172
O       14.262951637   19.726067329   10.369316841 CORE  173 O  O    0.0000  173
O        9.793261578   19.606412238   10.533217057 CORE  174 O  O    0.0000  174
O       14.521228936    7.090213170   10.937502958 CORE  175 O  O    0.0000  175
O       14.495781768   11.957186946   10.933598072 CORE  176 O  O    0.0000  176
O        6.633685927    3.480169071   10.424654815 CORE  177 O  O    0.0000  177
O       10.052998112    7.006988794   11.282776917 CORE  178 O  O    0.0000  178
O        1.750118202    3.550285924   10.469356212 CORE  179 O  O    0.0000  179
O       14.441810130    1.868158307   11.646913726 CORE  180 O  O    0.0000  180
O       10.526955136    4.398114063   11.325785155 CORE  181 O  O    0.0000  181
O       14.378328978    4.546090652   11.615344487 CORE  182 O  O    0.0000  182
O       10.434071196    1.763849082   11.651976111 CORE  183 O  O    0.0000  183
O       10.139114870   14.686184839   11.301520445 CORE  184 O  O    0.0000  184
O       14.239934095   17.247178794   11.226548362 CORE  185 O  O    0.0000  185
O       14.624817134   14.618449037   11.027763742 CORE  186 O  O    0.0000  186
O        1.664757120   13.625031957   12.298565218 CORE  187 O  O    0.0000  187
O        6.778213930   17.712238914   12.022396868 CORE  188 O  O    0.0000  188
O       10.080297216   12.050638521   11.245549961 CORE  189 O  O    0.0000  189
O       13.972392290    9.511892092   11.732045615 CORE  190 O  O    0.0000  190
O        6.626369456    5.754065615   11.743473170 CORE  191 O  O    0.0000  191
O       10.803827300    9.527304524   11.786617554 CORE  192 O  O    0.0000  192
O        1.928368378   17.631102635   12.222705894 CORE  193 O  O    0.0000  193
O        6.512616938   13.382349154   12.067682532 CORE  194 O  O    0.0000  194
O        1.900533547    5.962104253   11.538260266 CORE  195 O  O    0.0000  195
O        6.693023348    1.145463989   11.652386978 CORE  196 O  O    0.0000  196
O       10.638718481   17.285635504   11.370654982 CORE  197 O  O    0.0000  197
O       12.450334670   15.545775592   12.243878898 CORE  198 O  O    0.0000  198
O       12.406192982    3.187022778   12.741087704 CORE  199 O  O    0.0000  199
O        2.021312761    1.292451955   11.840299586 CORE  200 O  O    0.0000  200
O       12.394108991    7.499441721   12.490024484 CORE  201 O  O    0.0000  201
O       12.398061411   11.536928119   12.532473294 CORE  202 O  O    0.0000  202
O        4.124520003   13.556716689   13.229274462 CORE  203 O  O    0.0000  203
O        4.220618657    5.849955026   12.820001494 CORE  204 O  O    0.0000  204
O        4.407730984   17.683399545   13.181016088 CORE  205 O  O    0.0000  205
O       14.795874872    3.203873742    0.347488789 CORE  206 O  O    0.0000  206
O        4.415854372    1.506066157   12.968936030 CORE  207 O  O    0.0000  207
O        9.962611329    3.334603685    0.184296529 CORE  208 O  O    0.0000  208
O       14.823057883    7.682154371    0.002647381 CORE  209 O  O    0.0000  209
O        6.114929563   19.689767997    0.164141629 CORE  210 O  O    0.0000  210
O       10.104832418    7.946326263    0.239379112 CORE  211 O  O    0.0000  211
O       14.847081642   11.282672646   13.486294185 CORE  212 O  O    0.0000  212
O       14.831859598   15.847210280   13.358052222 CORE  213 O  O    0.0000  213
O        2.731817891   19.684090393    0.202479885 CORE  214 O  O    0.0000  214
O       10.204103837   15.947672945    0.096539462 CORE  215 O  O    0.0000  215
O        2.193995723   12.057794010    0.820915157 CORE  216 O  O    0.0000  216
O        6.219348796    7.324464739    0.277520686 CORE  217 O  O    0.0000  217
O        2.194604718    7.291319957    0.244501019 CORE  218 O  O    0.0000  218
O       10.077306857   11.152454348    0.226355916 CORE  219 O  O    0.0000  219
O        2.187835094   14.685576226    1.136741283 CORE  220 O  O    0.0000  220
O        6.041130509   12.100114582    0.790391058 CORE  221 O  O    0.0000  221
O        6.226127499   14.754215763    0.774106318 CORE  222 O  O    0.0000  222
O        6.198399987    4.699358031    0.620054513 CORE  223 O  O    0.0000  223
O        2.099713183    4.615694270    0.286817386 CORE  224 O  O    0.0000  224
O        6.732070925    2.088084017    0.622373873 CORE  225 O  O    0.0000  225
O        2.328712212   17.350400844    1.299500356 CORE  226 O  O    0.0000  226
O        2.232350727    2.028352740    0.866778203 CORE  227 O  O    0.0000  227
O        6.613481249   17.333691048    1.141002939 CORE  228 O  O    0.0000  228
O        6.782109929    9.666293494    1.348756810 CORE  229 O  O    0.0000  229
O       15.025369113    5.530694722    1.583352016 CORE  230 O  O    0.0000  230
O        9.990907605    5.613349377    1.503710225 CORE  231 O  O    0.0000  231
O        9.977968072   13.582464062    1.263173451 CORE  232 O  O    0.0000  232
O        2.235175761    9.538020566    1.550040325 CORE  233 O  O    0.0000  233
O       15.171967745   13.596445157    1.203980086 CORE  234 O  O    0.0000  234
O       15.858279519    7.894482787    2.410188680 CORE  235 O  O    0.0000  235
O        8.198346856    3.725878119    2.096076870 CORE  236 O  O    0.0000  236
O       15.969904998    3.316129273    2.695982124 CORE  237 O  O    0.0000  237
O        8.416436191   15.608444656    2.037896178 CORE  238 O  O    0.0000  238
O        8.215129317    7.550672234    2.038279555 CORE  239 O  O    0.0000  239
O       10.724633553    3.380399227    2.751573500 CORE  240 O  O    0.0000  240
O       16.073565707   11.315661899    2.256090650 CORE  241 O  O    0.0000  241
O        0.765182459   16.033337601    2.915346756 CORE  242 O  O    0.0000  242
O       13.344940465    3.684095890    2.509340190 CORE  243 O  O    0.0000  243
O       10.718272034    7.804670232    2.809299864 CORE  244 O  O    0.0000  244
O        0.687783578   11.199050159    2.866128196 CORE  245 O  O    0.0000  245
O       13.233696639    7.412849251    2.089727830 CORE  246 O  O    0.0000  246
O        0.537282594    3.568656037    2.132751020 CORE  247 O  O    0.0000  247
O       13.566964148   15.495841048    2.139386309 CORE  248 O  O    0.0000  248
O        8.317051611   11.673822744    2.135858825 CORE  249 O  O    0.0000  249
O       16.226762433   15.872432147    2.043182528 CORE  250 O  O    0.0000  250
O       13.450749026   11.841442898    2.158121601 CORE  251 O  O    0.0000  251
O        3.408408745   15.855396473    3.188391730 CORE  252 O  O    0.0000  252
O        3.065660638    7.302956857    2.763839306 CORE  253 O  O    0.0000  253
O        0.488171494    7.625031130    2.226933065 CORE  254 O  O    0.0000  254
O        3.323978441   11.344740546    3.129040726 CORE  255 O  O    0.0000  255
O        3.117245219    3.817737302    2.616055169 CORE  256 O  O    0.0000  256
O        5.713459355    3.258339274    2.783792250 CORE  257 O  O    0.0000  257
O        5.983694768   11.300033126    3.322134471 CORE  258 O  O    0.0000  258
O        6.073196980   15.763886832    3.228889543 CORE  259 O  O    0.0000  259
O       10.963871408   15.652603419    2.621040837 CORE  260 O  O    0.0000  260
O        5.691690887    7.799332423    2.839215754 CORE  261 O  O    0.0000  261
O       18.557856339    3.508678870    3.180643483 CORE  262 O  O    0.0000  262
O       10.875295832   11.529971925    2.729104155 CORE  263 O  O    0.0000  263
O       18.376396903    7.371439113    3.058069696 CORE  264 O  O    0.0000  264
O       18.568134037   15.521395314    3.215346505 CORE  265 O  O    0.0000  265
O       18.492304890   11.783656270    3.145083336 CORE  266 O  O    0.0000  266
O       17.186134661    9.584834014    3.936709162 CORE  267 O  O    0.0000  267
O       20.367845336   13.613700915    3.648716156 CORE  268 O  O    0.0000  268
O       17.065058544    1.987343413    4.711885443 CORE  269 O  O    0.0000  269
O       20.186725193    5.549138511    3.769886196 CORE  270 O  O    0.0000  270
O       12.311160040    2.012526023    4.317966257 CORE  271 O  O    0.0000  271
O        4.643140846   13.565977204    3.667231771 CORE  272 O  O    0.0000  272
O       12.627032548    9.624952154    3.376280220 CORE  273 O  O    0.0000  273
O        4.724433144    5.527845207    3.805725602 CORE  274 O  O    0.0000  274
O       12.635414561   17.183912479    3.951356677 CORE  275 O  O    0.0000  275
O       12.080175252    4.664976171    4.626095585 CORE  276 O  O    0.0000  276
O       16.875313526    4.633018463    4.858275397 CORE  277 O  O    0.0000  277
O       16.472654488    7.261276898    4.937316919 CORE  278 O  O    0.0000  278
O       12.582141017    7.298114420    4.661343393 CORE  279 O  O    0.0000  279
O       12.554691090   14.558412720    4.409254632 CORE  280 O  O    0.0000  280
O       16.334762709   14.491961039    4.280155996 CORE  281 O  O    0.0000  281
O       16.763682884   17.122329360    4.298254997 CORE  282 O  O    0.0000  282
O       16.403710298   11.906867993    4.833577805 CORE  283 O  O    0.0000  283
O       20.136658369   15.659037644    5.344319408 CORE  284 O  O    0.0000  284
O        0.329323400    3.156574663    4.755192270 CORE  285 O  O    0.0000  285
O       19.975694083   11.548588885    5.290675289 CORE  286 O  O    0.0000  286
O       16.390151838   19.582840445    5.030700709 CORE  287 O  O    0.0000  287
O        4.718844908   15.535131077    5.471545824 CORE  288 O  O    0.0000  288
O        4.305149176    7.837211398    5.047263072 CORE  289 O  O    0.0000  289
O        4.485632718   11.606218303    5.481711279 CORE  290 O  O    0.0000  290
O       20.306397358    7.980864978    4.792743544 CORE  291 O  O    0.0000  291
O        4.241519996    3.177656171    4.928241310 CORE  292 O  O    0.0000  292
O       12.614922616   11.911195987    4.684859636 CORE  293 O  O    0.0000  293
O       14.464439055    5.551706812    5.332366465 CORE  294 O  O    0.0000  294
O       12.808353265   19.608133048    4.920596774 CORE  295 O  O    0.0000  295
O       14.603385849    1.403706395    5.483962469 CORE  296 O  O    0.0000  296
O       14.474672661   13.425339802    5.846175656 CORE  297 O  O    0.0000  297
O       14.567968402   17.747392013    5.698672761 CORE  298 O  O    0.0000  298
O        6.988509875   12.254931090    7.033251965 CORE  299 O  O    0.0000  299
O       10.439482080    9.182465605    5.262616364 CORE  300 O  O    0.0000  300
O        8.782249674   12.698070238    5.076292410 CORE  301 O  O    0.0000  301
O        7.675095791    6.535614198    4.726663467 CORE  302 O  O    0.0000  302
O        6.410429191    9.146125088   10.887433823 CORE  303 O  O    0.0000  303
O        8.467280953   15.334141896    7.048130914 CORE  304 O  O    0.0000  304
O       12.720443687    9.968639114    8.223899062 CORE  305 O  O    0.0000  305
O        7.968706581    4.127115802    7.313788318 CORE  306 O  O    0.0000  306
end
end
