# Supplementary material for: Zeolite-confined subnanometric PtSn mimicking mortise-and-tenon joinery for catalytic propane dehydrogenation
Source: Nat Commun. 2022 May 17;13:2716. doi: 10.1038/s41467-022-30522-1 (PMC9114386; doi:10.1038/s41467-022-30522-1)
Supplement: Supplementary file 8 — Source Data [file 41467_2022_30522_MOESM8_ESM.zip › allstructures/Pt10Sn6O0.arc]

!BIOSYM archive 2
PBC=ON
                      Energy         0          0.0157        -91.238107        C1
!DATE
PBC   13.13185150    5.62020358    4.09346346   89.90701978   89.94490054   89.99331074
Pt      11.935939968    4.079179115    2.634947701 CORE    1 Pt Pt   0.0000    1
Pt       8.999393008    1.249777788    2.635183132 CORE    2 Pt Pt   0.0000    2
Pt       6.063849748    1.268300460    2.641516414 CORE    3 Pt Pt   0.0000    3
Pt       2.432102372    4.056709885    0.587768692 CORE    4 Pt Pt   0.0000    4
Pt      10.341636582    5.461997492    0.587092880 CORE    5 Pt Pt   0.0000    5
Pt       2.431466144    1.246511428    0.588058780 CORE    6 Pt Pt   0.0000    6
Pt       7.654123178    2.651592684    0.589708784 CORE    7 Pt Pt   0.0000    7
Pt       6.064356373    4.041225299    2.634968020 CORE    8 Pt Pt   0.0000    8
Pt      11.935105896    1.231960046    2.629039352 CORE    9 Pt Pt   0.0000    9
Pt       9.000136860    4.059881526    2.635176928 CORE   10 Pt Pt   0.0000   10
Sn       3.729686969    5.464931190    2.634216803 CORE   11 Sn Sn   0.0000   11
Sn       7.442096750    5.461581083    0.590328443 CORE   12 Sn Sn   0.0000   12
Sn       0.072254449    5.462034585    0.584261646 CORE   13 Sn Sn   0.0000   13
Sn       4.791782975    2.651430577    0.592506608 CORE   14 Sn Sn   0.0000   14
Sn      10.553854300    2.651992337    0.586557914 CORE   15 Sn Sn   0.0000   15
Sn       1.138325524    2.655049578    2.635239109 CORE   16 Sn Sn   0.0000   16
end
end
