# Supplementary material for: Zeolite-confined subnanometric PtSn mimicking mortise-and-tenon joinery for catalytic propane dehydrogenation
Source: Nat Commun. 2022 May 17;13:2716. doi: 10.1038/s41467-022-30522-1 (PMC9114386; doi:10.1038/s41467-022-30522-1)
Supplement: Supplementary file 8 — Source Data [file 41467_2022_30522_MOESM8_ESM.zip › allstructures/Pt10Sn6O12.arc]

!BIOSYM archive 2
PBC=ON
                      Energy         0          0.0188       -169.625923        C1
!DATE
PBC    3.20889356   26.76431842    4.59315683   94.73977413   89.99978824   90.00789828
Pt       2.874937724    2.995789938    2.154172478 CORE    1 Pt Pt   0.0000    1
Pt       1.270820385    5.192518689    2.920002206 CORE    2 Pt Pt   0.0000    2
Pt       1.270518225    2.846280905    4.440048356 CORE    3 Pt Pt   0.0000    3
Pt       1.269158145   25.355152300    2.921947184 CORE    4 Pt Pt   0.0000    4
Pt       2.875297803    5.316446005    0.631424658 CORE    5 Pt Pt   0.0000    5
Pt       2.875622435    0.730610060    3.695428470 CORE    6 Pt Pt   0.0000    6
Pt       2.875280737   23.211894602    2.096046488 CORE    7 Pt Pt   0.0000    7
Pt       1.271020539   23.060182118    4.354600797 CORE    8 Pt Pt   0.0000    8
Pt       1.271280615    0.893019566    1.402257663 CORE    9 Pt Pt   0.0000    9
Pt       2.873517154   25.577966015    0.619186409 CORE   10 Pt Pt   0.0000   10
Sn       2.879863358   20.635216237    1.022443496 CORE   11 Sn Sn   0.0000   11
Sn       1.274312546   12.913952519    2.692696221 CORE   12 Sn Sn   0.0000   12
Sn       1.275701702   17.919750619    3.125174549 CORE   13 Sn Sn   0.0000   13
Sn       2.877583808   10.599348879    0.199436406 CORE   14 Sn Sn   0.0000   14
Sn       1.272139599    7.886896603    2.242414434 CORE   15 Sn Sn   0.0000   15
Sn       2.879657979   15.606432411    0.615832922 CORE   16 Sn Sn   0.0000   16
O        1.275441872   16.201835741    4.303527451 CORE   17 O  O    0.0000   17
O        1.272937306    9.649198053    1.109518656 CORE   18 O  O    0.0000   18
O        1.275078323   14.630237013    1.502668411 CORE   19 O  O    0.0000   19
O        1.275021215   21.029186620    4.442979418 CORE   20 O  O    0.0000   20
O        2.880129688   17.114255407    2.071850411 CORE   21 O  O    0.0000   21
O        1.273454994   11.193658780    3.879885290 CORE   22 O  O    0.0000   22
O        2.879087703   13.736661563    3.730018427 CORE   23 O  O    0.0000   23
O        2.878548041   12.101201812    1.652198814 CORE   24 O  O    0.0000   24
O        2.876856996    8.701064356    3.303615384 CORE   25 O  O    0.0000   25
O        1.275559152   19.664548858    1.935981398 CORE   26 O  O    0.0000   26
O        2.880113855   18.712224587    4.180270933 CORE   27 O  O    0.0000   27
O        2.876374663    7.328045126    0.952347847 CORE   28 O  O    0.0000   28
end
end
