# Supplementary material for: Zeolite-confined subnanometric PtSn mimicking mortise-and-tenon joinery for catalytic propane dehydrogenation
Source: Nat Commun. 2022 May 17;13:2716. doi: 10.1038/s41467-022-30522-1 (PMC9114386; doi:10.1038/s41467-022-30522-1)
Supplement: Supplementary file 8 — Source Data [file 41467_2022_30522_MOESM8_ESM.zip › allstructures/Pt10Sn6O16.arc]

!BIOSYM archive 2
PBC=ON
                      Energy         0          0.0176       -190.412103        C1
!DATE
PBC    4.76320631   16.12636558    5.68792455   96.07552789   90.41050611   83.08511474
Pt       3.576221357    2.299968655    2.265305272 CORE    1 Pt Pt   0.0000    1
Pt       5.135884388   13.616665620    0.108357229 CORE    2 Pt Pt   0.0000    2
Pt       2.111421047    0.017117378    1.906725359 CORE    3 Pt Pt   0.0000    3
Pt       4.016532295   15.291875871    4.702194869 CORE    4 Pt Pt   0.0000    4
Pt       6.408831316   15.909564397    0.442579681 CORE    5 Pt Pt   0.0000    5
Pt       1.232674587    2.316716674    0.856361702 CORE    6 Pt Pt   0.0000    6
Pt       4.943974825    4.865717204    5.350903930 CORE    7 Pt Pt   0.0000    7
Pt       1.195447201    2.054534891    3.646907580 CORE    8 Pt Pt   0.0000    8
Pt       4.494621687   -0.293753280    3.305084253 CORE    9 Pt Pt   0.0000    9
Pt       3.626382723    1.685556282    5.077070128 CORE   10 Pt Pt   0.0000   10
Sn       2.691786558    4.987207986    2.486593524 CORE   11 Sn Sn   0.0000   11
Sn       2.710596344   10.731626299    0.907241252 CORE   12 Sn Sn   0.0000   12
Sn       2.664494724    7.597265405    4.528252690 CORE   13 Sn Sn   0.0000   13
Sn       5.041590191   10.437035235    3.759311041 CORE   14 Sn Sn   0.0000   14
Sn       5.085199819    7.908792692    1.730020237 CORE   15 Sn Sn   0.0000   15
Sn       2.618297200   13.261723683    2.959440600 CORE   16 Sn Sn   0.0000   16
O        6.001058231   12.296188001    4.114565761 CORE   17 O  O    0.0000   17
O        4.086544099   11.163058624    5.437125441 CORE   18 O  O    0.0000   18
O        1.328796105    7.182969472    0.054269483 CORE   19 O  O    0.0000   19
O        3.955810477    6.189860057    1.272961917 CORE   20 O  O    0.0000   20
O        4.263034564   14.044482978    1.826708710 CORE   21 O  O    0.0000   21
O        3.780717033    5.894770439    4.063015422 CORE   22 O  O    0.0000   22
O        1.267669918    9.751179795    2.058030129 CORE   23 O  O    0.0000   23
O        1.706321001    9.431481614    4.867226810 CORE   24 O  O    0.0000   24
O        4.077902233    8.624468958    3.392224587 CORE   25 O  O    0.0000   25
O        3.497828345    3.596590771    5.224343150 CORE   26 O  O    0.0000   26
O        1.711521076    6.840943837    2.847850790 CORE   27 O  O    0.0000   27
O        1.257938623    4.389992126    1.012869355 CORE   28 O  O    0.0000   28
O        3.592680817   11.443886426    2.656491666 CORE   29 O  O    0.0000   29
O        1.704453731   12.523884497    1.247209349 CORE   30 O  O    0.0000   30
O        3.686220919    8.923798544    0.560086970 CORE   31 O  O    0.0000   31
O        1.148740558    4.103180300    3.765554657 CORE   32 O  O    0.0000   32
end
end
