# Supplementary material for: Zeolite-confined subnanometric PtSn mimicking mortise-and-tenon joinery for catalytic propane dehydrogenation
Source: Nat Commun. 2022 May 17;13:2716. doi: 10.1038/s41467-022-30522-1 (PMC9114386; doi:10.1038/s41467-022-30522-1)
Supplement: Supplementary file 8 — Source Data [file 41467_2022_30522_MOESM8_ESM.zip › allstructures/Pt10Sn6O20.arc]

!BIOSYM archive 2
PBC=ON
                      Energy         0          0.0141       -212.602819        C1
!DATE
PBC    3.19339368   12.27706296   13.17213488   96.47183937   83.04294696   90.02510120
Pt       4.051915165    8.530896547    7.455059663 CORE    1 Pt Pt   0.0000    1
Pt       0.856895946   10.839547629    3.411099796 CORE    2 Pt Pt   0.0000    2
Pt       0.858397417    8.121808804    3.031731918 CORE    3 Pt Pt   0.0000    3
Pt       2.454410544   10.279995078    1.262578793 CORE    4 Pt Pt   0.0000    4
Pt       2.456253168    9.614618621    5.439043370 CORE    5 Pt Pt   0.0000    5
Pt       0.862444572    0.782156620    1.933177460 CORE    6 Pt Pt   0.0000    6
Pt       2.459981957    0.269538074    4.821242844 CORE    7 Pt Pt   0.0000    7
Pt       4.052375286    6.714719290    9.346262885 CORE    8 Pt Pt   0.0000    8
Pt       0.859490990    5.278540188    3.175722619 CORE    9 Pt Pt   0.0000    9
Pt       2.451157897    8.326926250   12.117235089 CORE   10 Pt Pt   0.0000   10
Sn       4.053226402    2.389262204    7.432840473 CORE   11 Sn Sn   0.0000   11
Sn       2.455781607    3.600983560   10.642269836 CORE   12 Sn Sn   0.0000   12
Sn       2.457245430   -0.755484613    8.505193199 CORE   13 Sn Sn   0.0000   13
Sn       2.457376423    3.924105587    0.229863110 CORE   14 Sn Sn   0.0000   14
Sn       4.048290247   10.335433650   11.480385446 CORE   15 Sn Sn   0.0000   15
Sn       2.456496842    5.580821512    6.412195786 CORE   16 Sn Sn   0.0000   16
O        2.460521743   11.346160712    6.452663976 CORE   17 O  O    0.0000   17
O        2.455270593    7.669053481   10.166145034 CORE   18 O  O    0.0000   18
O        2.456029750    3.694219439   12.750109799 CORE   19 O  O    0.0000   19
O        0.859842905    4.265298538    6.571205990 CORE   20 O  O    0.0000   20
O        4.053900945    0.545850498    8.471108002 CORE   21 O  O    0.0000   21
O        4.052616638    2.272380381   11.081097751 CORE   22 O  O    0.0000   22
O        4.049118207   10.138243482    8.779466849 CORE   23 O  O    0.0000   23
O        2.456650766    1.854599949    6.197065260 CORE   24 O  O    0.0000   24
O        4.052285731    4.942356035   10.554592724 CORE   25 O  O    0.0000   25
O        2.456259942    5.074068303    1.994059042 CORE   26 O  O    0.0000   26
O        0.859777989    6.908075126    6.261438660 CORE   27 O  O    0.0000   27
O        2.459059634    1.377232293    3.112563431 CORE   28 O  O    0.0000   28
O        2.456432233    2.934426804    8.649871147 CORE   29 O  O    0.0000   29
O        2.456194090    5.248499537    4.376589309 CORE   30 O  O    0.0000   30
O        2.455150663    8.326900262    1.742631043 CORE   31 O  O    0.0000   31
O        2.455064983    7.987804549    4.294535217 CORE   32 O  O    0.0000   32
O        2.457080140   -0.835690550   10.723570716 CORE   33 O  O    0.0000   33
O        0.861090183    2.649708164    0.750468472 CORE   34 O  O    0.0000   34
O        2.459038701    0.069220552    0.741982789 CORE   35 O  O    0.0000   35
O        2.455734464    5.804843194    8.484867530 CORE   36 O  O    0.0000   36
end
end
