# Supplementary material for: Zeolite-confined subnanometric PtSn mimicking mortise-and-tenon joinery for catalytic propane dehydrogenation
Source: Nat Commun. 2022 May 17;13:2716. doi: 10.1038/s41467-022-30522-1 (PMC9114386; doi:10.1038/s41467-022-30522-1)
Supplement: Supplementary file 8 — Source Data [file 41467_2022_30522_MOESM8_ESM.zip › allstructures/Pt10Sn6O24.arc]

!BIOSYM archive 2
PBC=ON
                      Energy         0          0.0178       -235.492109        C1
!DATE
PBC   13.62158698   13.32199421    3.20483606   83.09722611   96.74242801   80.78901258
Pt      10.421532864    0.894504599    1.720723314 CORE    1 Pt Pt   0.0000    1
Pt      10.224788069   12.860546276    1.613030501 CORE    2 Pt Pt   0.0000    2
Pt       1.498570276    9.632165458    2.664057101 CORE    3 Pt Pt   0.0000    3
Pt       7.529413263    1.937008693    2.856730787 CORE    4 Pt Pt   0.0000    4
Pt       7.731951065    4.500978482    2.512109989 CORE    5 Pt Pt   0.0000    5
Pt      13.421778565    3.315524788    0.100955905 CORE    6 Pt Pt   0.0000    6
Pt      10.704813805    5.259118767    1.129232275 CORE    7 Pt Pt   0.0000    7
Pt      13.503805153    6.314953944    2.943256565 CORE    8 Pt Pt   0.0000    8
Pt       6.971831533   11.439694577    3.058722999 CORE    9 Pt Pt   0.0000    9
Pt      12.802202143   11.000977977    0.559075519 CORE   10 Pt Pt   0.0000   10
Sn       5.690021523    6.133251916    0.405875639 CORE   11 Sn Sn   0.0000   11
Sn       2.678781969    4.138579819    1.960097403 CORE   12 Sn Sn   0.0000   12
Sn       4.671856177    0.929153617    1.030150948 CORE   13 Sn Sn   0.0000   13
Sn       4.334724086    9.462928111    1.397500522 CORE   14 Sn Sn   0.0000   14
Sn       8.558258940    8.130654772    2.092788852 CORE   15 Sn Sn   0.0000   15
Sn      12.087482583    8.617891059    0.814922202 CORE   16 Sn Sn   0.0000   16
O        6.733616083    7.024418693    2.033255865 CORE   17 O  O    0.0000   17
O        4.294170577    5.664552748    1.936035269 CORE   18 O  O    0.0000   18
O        3.478711348    2.705924161    0.631098343 CORE   19 O  O    0.0000   19
O       14.704416964   10.501504292    0.859874851 CORE   20 O  O    0.0000   20
O        9.493711812    2.086800919    3.069084714 CORE   21 O  O    0.0000   21
O        6.659164300    4.355587672    0.774963522 CORE   22 O  O    0.0000   22
O        5.074766081    8.068580612    0.055560926 CORE   23 O  O    0.0000   23
O       11.973428295    3.720830866    1.499960738 CORE   24 O  O    0.0000   24
O       13.465335236    8.403960097    2.641065392 CORE   25 O  O    0.0000   25
O        3.246524461   10.717893497    2.717853060 CORE   26 O  O    0.0000   26
O        9.270094591    6.713551762    0.750756303 CORE   27 O  O    0.0000   27
O        8.098691832   12.169012078    1.458849847 CORE   28 O  O    0.0000   28
O       12.381017617    6.447820095    1.160204672 CORE   29 O  O    0.0000   29
O        5.507957091    1.962646326    2.612196112 CORE   30 O  O    0.0000   30
O        8.395649957    9.223649413    0.286687649 CORE   31 O  O    0.0000   31
O        5.835840339   13.116099947    2.682375157 CORE   32 O  O    0.0000   32
O        2.483842738    8.442976601    1.321969614 CORE   33 O  O    0.0000   33
O       10.862845903   11.411490426    0.267109279 CORE   34 O  O    0.0000   34
O       10.620131358    8.596872283    2.272549327 CORE   35 O  O    0.0000   35
O       13.626517430   12.983194515    0.370880626 CORE   36 O  O    0.0000   36
O        1.329810290    5.872881571    1.549326410 CORE   37 O  O    0.0000   37
O        9.148749025    4.054587628    1.115082824 CORE   38 O  O    0.0000   38
O        6.184365653   10.411857437    1.481843526 CORE   39 O  O    0.0000   39
O        0.789978574    3.073409147    1.884061382 CORE   40 O  O    0.0000   40
end
end
