# Supplementary material for: Zeolite-confined subnanometric PtSn mimicking mortise-and-tenon joinery for catalytic propane dehydrogenation
Source: Nat Commun. 2022 May 17;13:2716. doi: 10.1038/s41467-022-30522-1 (PMC9114386; doi:10.1038/s41467-022-30522-1)
Supplement: Supplementary file 8 — Source Data [file 41467_2022_30522_MOESM8_ESM.zip › allstructures/Pt10Sn6O4.arc]

!BIOSYM archive 2
PBC=ON
                      Energy         0          0.0141       -116.935145        C1
!DATE
PBC    5.69866264   12.59272549    4.74303141   92.33078112   89.55469356   79.14533496
Pt       5.395592154    1.771095931    2.370392133 CORE    1 Pt Pt   0.0000    1
Pt       5.353478005    6.969513383    2.212584145 CORE    2 Pt Pt   0.0000    2
Pt       1.113315863    1.106783607    4.697024459 CORE    3 Pt Pt   0.0000    3
Pt       5.335808124    3.740543469    0.061746834 CORE    4 Pt Pt   0.0000    4
Pt       3.966273680    1.075445887    4.706334899 CORE    5 Pt Pt   0.0000    5
Pt       3.952569018    6.130053342    4.586337067 CORE    6 Pt Pt   0.0000    6
Pt       1.099283027    4.275185259    2.469710737 CORE    7 Pt Pt   0.0000    7
Pt       2.531825104    1.773738336    2.349701363 CORE    8 Pt Pt   0.0000    8
Pt       2.496642815    3.722038449    0.104650650 CORE    9 Pt Pt   0.0000    9
Pt       2.452967163    6.940245845    2.299871207 CORE   10 Pt Pt   0.0000   10
Sn       6.748829117    8.963754942    3.287670438 CORE   11 Sn Sn   0.0000   11
Sn       7.762795364   11.712308061    1.111702574 CORE   12 Sn Sn   0.0000   12
Sn       3.949577917    4.306568855    2.430424289 CORE   13 Sn Sn   0.0000   13
Sn       3.858557847    8.855508111    0.889902557 CORE   14 Sn Sn   0.0000   14
Sn       4.834304902   11.611397223    3.388210792 CORE   15 Sn Sn   0.0000   15
Sn       6.818065293    5.891972188    4.735212197 CORE   16 Sn Sn   0.0000   16
O        2.245367736    9.905158247    0.013770029 CORE   17 O  O    0.0000   17
O        3.571464012   10.607882178    2.087061453 CORE   18 O  O    0.0000   18
O        6.426182431   10.746971748    2.339789068 CORE   19 O  O    0.0000   19
O        5.156189971    9.768984530    4.405046606 CORE   20 O  O    0.0000   20
end
end
