# Supplementary material for: Zeolite-confined subnanometric PtSn mimicking mortise-and-tenon joinery for catalytic propane dehydrogenation
Source: Nat Commun. 2022 May 17;13:2716. doi: 10.1038/s41467-022-30522-1 (PMC9114386; doi:10.1038/s41467-022-30522-1)
Supplement: Supplementary file 8 — Source Data [file 41467_2022_30522_MOESM8_ESM.zip › allstructures/Pt10Sn6O8.arc]

!BIOSYM archive 2
PBC=ON
                      Energy         0          0.0192       -143.877763        C1
!DATE
PBC   25.07241716    4.59178651    3.26056362   89.95556469   89.93553595   94.05633497
Pt      19.815944487    0.394257634    1.148689445 CORE    1 Pt Pt   0.0000    1
Pt      21.695257985    4.538388153    2.780687905 CORE    2 Pt Pt   0.0000    2
Pt      17.466697214    3.107777150    1.146405313 CORE    3 Pt Pt   0.0000    3
Pt      19.641501049    2.675957127    2.778334009 CORE    4 Pt Pt   0.0000    4
Pt      21.821816380    2.265690081    1.150279514 CORE    5 Pt Pt   0.0000    5
Pt      15.243540338    3.396481856    2.775304681 CORE    6 Pt Pt   0.0000    6
Pt      24.012651079    1.849662446    2.781428184 CORE    7 Pt Pt   0.0000    7
Pt      17.536768143    0.813458900    2.777434131 CORE    8 Pt Pt   0.0000    8
Pt      13.054873129    3.764311277    1.144669642 CORE    9 Pt Pt   0.0000    9
Pt      23.957587672    4.195008999    1.152418056 CORE   10 Pt Pt   0.0000   10
Sn       3.668292010    1.554154840    1.154540885 CORE   11 Sn Sn   0.0000   11
Sn       0.991466118    3.642229242    2.785899666 CORE   12 Sn Sn   0.0000   12
Sn      11.017572606    4.344750840    2.773797014 CORE   13 Sn Sn   0.0000   13
Sn       5.994700036    4.014615040    2.780753769 CORE   14 Sn Sn   0.0000   14
Sn       8.642778448    1.904895338    1.145794814 CORE   15 Sn Sn   0.0000   15
Sn      15.235335873    1.194805468    1.146254442 CORE   16 Sn Sn   0.0000   16
O        7.817955156    0.896828138    2.777650770 CORE   17 O  O    0.0000   17
O        9.498952547    2.931763344    2.774279801 CORE   18 O  O    0.0000   18
O        5.332480505    0.295781765    1.151541835 CORE   19 O  O    0.0000   19
O        2.073245487    2.887421809    1.155923445 CORE   20 O  O    0.0000   20
O        6.995739891    3.159554886    1.149307172 CORE   21 O  O    0.0000   21
O        2.752260241    0.603812170    2.786388749 CORE   22 O  O    0.0000   22
O        4.552726622    2.527942648    2.783550378 CORE   23 O  O    0.0000   23
O       10.406131728    0.749699848    1.143230276 CORE   24 O  O    0.0000   24
end
end
