# Supplementary material for: Zeolite-confined subnanometric PtSn mimicking mortise-and-tenon joinery for catalytic propane dehydrogenation
Source: Nat Commun. 2022 May 17;13:2716. doi: 10.1038/s41467-022-30522-1 (PMC9114386; doi:10.1038/s41467-022-30522-1)
Supplement: Supplementary file 8 — Source Data [file 41467_2022_30522_MOESM8_ESM.zip › allstructures/Pt12Sn4O0.arc]

!BIOSYM archive 2
PBC=ON
                      Energy         0          0.0178        -94.339015        C1
!DATE
PBC    4.04993360    8.09991744    9.05595656   63.43487890   90.00000128   89.99999847
Pt       1.129078931    7.404599450    1.683396942 CORE    1 Pt Pt   0.0000    1
Pt       3.154033708    5.379640027    5.733308401 CORE    2 Pt Pt   0.0000    2
Pt       1.129073879    3.354651508    1.683364586 CORE    3 Pt Pt   0.0000    3
Pt       3.154034025    9.429579314    5.733340193 CORE    4 Pt Pt   0.0000    4
Pt       3.153952930    3.354645839    3.706908300 CORE    5 Pt Pt   0.0000    5
Pt       3.153970374    7.404646494    3.709853177 CORE    6 Pt Pt   0.0000    6
Pt       1.129034425    7.404595019    5.732989248 CORE    7 Pt Pt   0.0000    7
Pt       3.154102469    7.404578662    7.759710716 CORE    8 Pt Pt   0.0000    8
Pt       1.129080456    3.354636355    5.733651836 CORE    9 Pt Pt   0.0000    9
Pt       3.154021940    5.379290465    1.683415553 CORE   10 Pt Pt   0.0000   10
Pt       3.154079080   11.454520014    7.756870241 CORE   11 Pt Pt   0.0000   11
Pt       3.154019742    1.329991802    1.683346420 CORE   12 Pt Pt   0.0000   12
Sn       1.128960203    9.429133201    3.708410749 CORE   13 Sn Sn   0.0000   13
Sn       1.129023014    9.430006643    7.758272646 CORE   14 Sn Sn   0.0000   14
Sn       1.129021822    5.379109891    7.758292864 CORE   15 Sn Sn   0.0000   15
Sn       1.128960623    5.380065411    3.708405748 CORE   16 Sn Sn   0.0000   16
end
end
