# Supplementary material for: Zeolite-confined subnanometric PtSn mimicking mortise-and-tenon joinery for catalytic propane dehydrogenation
Source: Nat Commun. 2022 May 17;13:2716. doi: 10.1038/s41467-022-30522-1 (PMC9114386; doi:10.1038/s41467-022-30522-1)
Supplement: Supplementary file 8 — Source Data [file 41467_2022_30522_MOESM8_ESM.zip › allstructures/Pt12Sn4O12.arc]

!BIOSYM archive 2
PBC=ON
                      Energy         0          0.0195       -167.926922        C1
!DATE
PBC    3.15412479    4.61155655   26.85626154   86.92142662   90.01043594   89.99999766
Pt       0.395787635    2.201471822   25.227430653 CORE    1 Pt Pt   0.0000    1
Pt       0.397837207    3.770557117    9.730382273 CORE    2 Pt Pt   0.0000    2
Pt       1.976489424    0.078028996    0.572154589 CORE    3 Pt Pt   0.0000    3
Pt       1.974878052    0.527032940    7.146868797 CORE    4 Pt Pt   0.0000    4
Pt       0.397857434    1.180805637    4.972705282 CORE    5 Pt Pt   0.0000    5
Pt       1.975432384    1.776031025    2.778405596 CORE    6 Pt Pt   0.0000    6
Pt       0.398425564    4.087313444    2.765008183 CORE    7 Pt Pt   0.0000    7
Pt       1.974993219    3.477638183    4.949895376 CORE    8 Pt Pt   0.0000    8
Pt       0.399246445    2.396555175    0.591755894 CORE    9 Pt Pt   0.0000    9
Pt       0.397829614    2.844292969    7.221792242 CORE   10 Pt Pt   0.0000   10
Pt       1.972984132    4.504681578   25.116692450 CORE   11 Pt Pt   0.0000   11
Pt       1.974779902    3.549978983   22.616982908 CORE   12 Pt Pt   0.0000   12
Sn       0.398572825    1.206236239   15.075592437 CORE   13 Sn Sn   0.0000   13
Sn       1.975907517    3.509406699   17.603527245 CORE   14 Sn Sn   0.0000   14
Sn       1.975162220    3.529696341   12.552218459 CORE   15 Sn Sn   0.0000   15
Sn       0.398542240    1.217982207   20.133309289 CORE   16 Sn Sn   0.0000   16
O        1.975492094    2.292944369   20.889575059 CORE   17 O  O    0.0000   17
O        0.397987336    4.584363259   11.672284106 CORE   18 O  O    0.0000   18
O        0.398203315    2.456605869   13.374144198 CORE   19 O  O    0.0000   19
O        0.397830808    4.621346311   21.923872828 CORE   20 O  O    0.0000   20
O        1.975659064    4.799371529   19.269149314 CORE   21 O  O    0.0000   21
O        1.975679003    2.220405383   15.934908822 CORE   22 O  O    0.0000   22
O        1.974930787    2.721163258   10.501741345 CORE   23 O  O    0.0000   23
O        0.397689975    2.422704794   23.229948476 CORE   24 O  O    0.0000   24
O        0.398803609    4.516599837   16.716514911 CORE   25 O  O    0.0000   25
O        1.974855342    4.923938789    9.145999443 CORE   26 O  O    0.0000   26
O        0.398800423    2.488391309   18.446034368 CORE   27 O  O    0.0000   27
O        1.975525486    4.799423187   14.201924649 CORE   28 O  O    0.0000   28
end
end
