# Supplementary material for: Zeolite-confined subnanometric PtSn mimicking mortise-and-tenon joinery for catalytic propane dehydrogenation
Source: Nat Commun. 2022 May 17;13:2716. doi: 10.1038/s41467-022-30522-1 (PMC9114386; doi:10.1038/s41467-022-30522-1)
Supplement: Supplementary file 8 — Source Data [file 41467_2022_30522_MOESM8_ESM.zip › allstructures/Pt12Sn4O16.arc]

!BIOSYM archive 2
PBC=ON
                      Energy         0          0.0183       -186.820148        C1
!DATE
PBC   13.06191009   12.28565562    3.13605986   90.01405278   83.11698547  112.48755185
Pt       7.814687199    9.413183547    2.111271389 CORE    1 Pt Pt   0.0000    1
Pt       6.802805551    6.868020554    2.363190058 CORE    2 Pt Pt   0.0000    2
Pt       0.380996314    0.419939478    1.880474512 CORE    3 Pt Pt   0.0000    3
Pt       6.380556923    1.768198238    1.088215087 CORE    4 Pt Pt   0.0000    4
Pt      10.014924303    0.183599486    0.726171157 CORE    5 Pt Pt   0.0000    5
Pt       5.466394108    4.437969882    2.646267447 CORE    6 Pt Pt   0.0000    6
Pt       0.572472487    5.325800392    0.031561649 CORE    7 Pt Pt   0.0000    7
Pt       3.957409393    2.647817900    1.338768795 CORE    8 Pt Pt   0.0000    8
Pt       1.369717699    3.005797962    1.632181525 CORE    9 Pt Pt   0.0000    9
Pt      11.871701799    1.920759016    0.414243936 CORE   10 Pt Pt   0.0000   10
Pt       2.267223623    1.033215047    0.041925434 CORE   11 Pt Pt   0.0000   11
Pt      10.278056779    3.311974001    2.119106079 CORE   12 Pt Pt   0.0000   12
Sn       9.753341663    6.692307141    0.432332663 CORE   13 Sn Sn   0.0000   13
Sn       3.457272703    6.960567262    1.181868563 CORE   14 Sn Sn   0.0000   14
Sn       2.329719139   10.142620096    2.739932797 CORE   15 Sn Sn   0.0000   15
Sn      -1.180528115    9.143159646    1.634002484 CORE   16 Sn Sn   0.0000   16
O        3.910366926    5.714907905    2.770590980 CORE   17 O  O    0.0000   17
O        9.549430553    1.456412267    2.300399212 CORE   18 O  O    0.0000   18
O        7.761383443    6.183866880    0.699677888 CORE   19 O  O    0.0000   19
O        6.111931637    0.649113919    2.757769391 CORE   20 O  O    0.0000   20
O       -0.070516180    4.456387587    1.734217152 CORE   21 O  O    0.0000   21
O        0.859098106    9.472292161    1.369872534 CORE   22 O  O    0.0000   22
O        9.643455233    8.258498137    1.948634043 CORE   23 O  O    0.0000   23
O        3.288068804    8.320580501    2.715856945 CORE   24 O  O    0.0000   24
O       10.324472096    5.454391188    2.006516073 CORE   25 O  O    0.0000   25
O        3.327934179   10.674520607    1.011230764 CORE   26 O  O    0.0000   26
O       -1.746044115   10.349922033    0.061032562 CORE   27 O  O    0.0000   27
O        1.435716824    6.459497458    1.452015985 CORE   28 O  O    0.0000   28
O        6.052304175   10.375763162    2.276032881 CORE   29 O  O    0.0000   29
O        6.950109131    3.094597456    2.534494204 CORE   30 O  O    0.0000   30
O       -1.396582613    7.656106909    0.152730135 CORE   31 O  O    0.0000   31
O        5.487970581    7.404083403    0.913797522 CORE   32 O  O    0.0000   32
end
end
