# Supplementary material for: Zeolite-confined subnanometric PtSn mimicking mortise-and-tenon joinery for catalytic propane dehydrogenation
Source: Nat Commun. 2022 May 17;13:2716. doi: 10.1038/s41467-022-30522-1 (PMC9114386; doi:10.1038/s41467-022-30522-1)
Supplement: Supplementary file 8 — Source Data [file 41467_2022_30522_MOESM8_ESM.zip › allstructures/Pt12Sn4O20.arc]

!BIOSYM archive 2
PBC=ON
                      Energy         0          0.0179       -210.588539        C1
!DATE
PBC   16.32045071    3.15943340   10.19668333   90.00493289   94.89426515   89.99040318
Pt       6.349654877    1.381617126    3.764953554 CORE    1 Pt Pt   0.0000    1
Pt       5.537970420    2.960436057    8.306356671 CORE    2 Pt Pt   0.0000    2
Pt       4.300701085    2.961566326    4.278458019 CORE    3 Pt Pt   0.0000    3
Pt       8.904274345    1.381300776    0.137738173 CORE    4 Pt Pt   0.0000    4
Pt       7.810378719    1.381261089    6.044083972 CORE    5 Pt Pt   0.0000    5
Pt       0.559904039    1.380676579    6.627410665 CORE    6 Pt Pt   0.0000    6
Pt       3.187130439    1.381719325    6.173830951 CORE    7 Pt Pt   0.0000    7
Pt       8.369271702    2.961031990    3.127200872 CORE    8 Pt Pt   0.0000    8
Pt       2.693877670    1.379955518    9.756897095 CORE    9 Pt Pt   0.0000    9
Pt       4.246267631    1.381917342    2.179685520 CORE   10 Pt Pt   0.0000   10
Pt      13.867855552    2.959677264    4.891231715 CORE   11 Pt Pt   0.0000   11
Pt       1.713844484    2.961741679    3.596468518 CORE   12 Pt Pt   0.0000   12
Sn      13.133407243    1.379941634    7.651607484 CORE   13 Sn Sn   0.0000   13
Sn      -0.571426873    2.959256300    9.708952167 CORE   14 Sn Sn   0.0000   14
Sn      10.791647358    2.959895447   10.114730784 CORE   15 Sn Sn   0.0000   15
Sn      14.360895969    1.380056483    2.134894298 CORE   16 Sn Sn   0.0000   16
O        7.156459671    2.961076580    7.090067086 CORE   17 O  O    0.0000   17
O       12.492321121    2.959792390    6.400397469 CORE   18 O  O    0.0000   18
O        1.456242378    2.959910023   10.123774221 CORE   19 O  O    0.0000   19
O       15.190635710    2.959571927    3.298446198 CORE   20 O  O    0.0000   20
O        8.691347286    2.960884357    5.096055888 CORE   21 O  O    0.0000   21
O       10.771688518    1.381038636    1.038644896 CORE   22 O  O    0.0000   22
O        4.842252862    1.381073483    7.221356648 CORE   23 O  O    0.0000   23
O       13.336719192    2.960004682    1.236762009 CORE   24 O  O    0.0000   24
O       13.842919148    2.959545189    8.765435193 CORE   25 O  O    0.0000   25
O       13.074996839    1.380083936    3.861374673 CORE   26 O  O    0.0000   26
O        1.550216103    1.381942122    4.905363664 CORE   27 O  O    0.0000   27
O        6.198030725    1.380754158    9.421215537 CORE   28 O  O    0.0000   28
O        2.060410825    1.381961019    2.370586827 CORE   29 O  O    0.0000   29
O        8.849744986    2.960134686    9.262115949 CORE   30 O  O    0.0000   30
O        3.939244996    2.959779891    9.556494750 CORE   31 O  O    0.0000   31
O       14.650547270    1.379849703    5.985192116 CORE   32 O  O    0.0000   32
O        8.097094157    2.961120408    1.163584364 CORE   33 O  O    0.0000   33
O       11.464000742    1.380091583    8.909857409 CORE   34 O  O    0.0000   34
O       -0.285219950    1.379591702    8.437490983 CORE   35 O  O    0.0000   35
O       15.946764366    1.380232342    0.782344813 CORE   36 O  O    0.0000   36
end
end
