# Supplementary material for: Zeolite-confined subnanometric PtSn mimicking mortise-and-tenon joinery for catalytic propane dehydrogenation
Source: Nat Commun. 2022 May 17;13:2716. doi: 10.1038/s41467-022-30522-1 (PMC9114386; doi:10.1038/s41467-022-30522-1)
Supplement: Supplementary file 8 — Source Data [file 41467_2022_30522_MOESM8_ESM.zip › allstructures/Pt12Sn4O4.arc]

!BIOSYM archive 2
PBC=ON
                      Energy         0          0.0151       -118.873408        C1
!DATE
PBC    4.80172533    5.61833571   12.36331332   77.50859918   83.55088744   89.96918938
Pt       2.824780257    5.239290257    9.639819549 CORE    1 Pt Pt   0.0000    1
Pt       2.090155234    4.009815498    0.135404905 CORE    2 Pt Pt   0.0000    2
Pt       5.255313472    3.854123612    9.971211118 CORE    3 Pt Pt   0.0000    3
Pt       4.550776281    5.402835356    0.351003333 CORE    4 Pt Pt   0.0000    4
Pt       5.226556845    6.660305711    9.978259396 CORE    5 Pt Pt   0.0000    5
Pt       0.380188753    1.227048676    2.842871053 CORE    6 Pt Pt   0.0000    6
Pt       2.755470019    5.421843781    2.513956766 CORE    7 Pt Pt   0.0000    7
Pt       2.826238778    2.430758578    9.642027904 CORE    8 Pt Pt   0.0000    8
Pt       2.784594716    2.615565568    2.507125840 CORE    9 Pt Pt   0.0000    9
Pt       2.071743593    1.199609774    0.143834506 CORE   10 Pt Pt   0.0000   10
Pt       4.532341206    2.592505982    0.359660603 CORE   11 Pt Pt   0.0000   11
Pt       0.384478919    4.036841951    2.844965383 CORE   12 Pt Pt   0.0000   12
Sn       1.654690813    2.749330347    4.868584256 CORE   13 Sn Sn   0.0000   13
Sn       3.945157875    5.554052149    4.864297468 CORE   14 Sn Sn   0.0000   14
Sn       4.064962047    3.723140166    7.620583949 CORE   15 Sn Sn   0.0000   15
Sn       1.553801943    6.527672166    7.616490208 CORE   16 Sn Sn   0.0000   16
O        5.090176634    5.245224734    6.587574946 CORE   17 O  O    0.0000   17
O        2.919943838    4.031671272    5.897150921 CORE   18 O  O    0.0000   18
O        5.318560792    2.434192669    6.590806154 CORE   19 O  O    0.0000   19
O        2.690730294    6.842673239    5.893866106 CORE   20 O  O    0.0000   20
end
end
