# Supplementary material for: Zeolite-confined subnanometric PtSn mimicking mortise-and-tenon joinery for catalytic propane dehydrogenation
Source: Nat Commun. 2022 May 17;13:2716. doi: 10.1038/s41467-022-30522-1 (PMC9114386; doi:10.1038/s41467-022-30522-1)
Supplement: Supplementary file 8 — Source Data [file 41467_2022_30522_MOESM8_ESM.zip › allstructures/Pt12Sn4O8.arc]

!BIOSYM archive 2
PBC=ON
                      Energy         0          0.0161       -144.183886        C1
!DATE
PBC    4.55281573   24.02185230    3.20466076   86.18487711   90.00602081   93.88268396
Pt       0.283351444    8.889237463    0.397687399 CORE    1 Pt Pt   0.0000    1
Pt       1.430511500   13.330242121    0.100382673 CORE    2 Pt Pt   0.0000    2
Pt       3.143069815   11.138886077    0.246935231 CORE    3 Pt Pt   0.0000    3
Pt       2.624662716   17.861965905    3.008746159 CORE    4 Pt Pt   0.0000    4
Pt       0.957609292   20.117386938    2.857535575 CORE    5 Pt Pt   0.0000    5
Pt      -0.845706417   13.410767764    1.700958065 CORE    6 Pt Pt   0.0000    6
Pt      -1.283640553   19.949611586    1.262799847 CORE    7 Pt Pt   0.0000    7
Pt       0.860880805   11.261801169    1.844707976 CORE    8 Pt Pt   0.0000    8
Pt       2.020142226   15.593816288    1.554784916 CORE    9 Pt Pt   0.0000    9
Pt       2.554221144    9.085725526    1.990495647 CORE   10 Pt Pt   0.0000   10
Pt      -0.260562909   15.698262686    3.153741964 CORE   11 Pt Pt   0.0000   11
Pt       0.343642915   17.780864749    1.408423896 CORE   12 Pt Pt   0.0000   12
Sn       1.157338448    1.224050349    0.911062248 CORE   13 Sn Sn   0.0000   13
Sn       3.439756862    3.849401184    2.341241553 CORE   14 Sn Sn   0.0000   14
Sn       1.198626175    6.281725309    0.572129032 CORE   15 Sn Sn   0.0000   15
Sn       1.828405408   22.759265133    2.679382949 CORE   16 Sn Sn   0.0000   16
O        0.167702967    0.456586738    2.568254966 CORE   17 O  O    0.0000   17
O        2.451575743    4.605694952    0.684699381 CORE   18 O  O    0.0000   18
O        2.435116628    7.051712647    2.126492250 CORE   19 O  O    0.0000   19
O        3.040278632   21.969809872    1.126425212 CORE   20 O  O    0.0000   20
O        2.144206167    2.207670487    2.451258273 CORE   21 O  O    0.0000   21
O       -0.134068203    2.856030758    0.801837028 CORE   22 O  O    0.0000   22
O        0.838966075   23.538617312    1.021262493 CORE   23 O  O    0.0000   23
O        0.215457725    5.485432378    2.231282384 CORE   24 O  O    0.0000   24
end
end
