# Supplementary material for: Zeolite-confined subnanometric PtSn mimicking mortise-and-tenon joinery for catalytic propane dehydrogenation
Source: Nat Commun. 2022 May 17;13:2716. doi: 10.1038/s41467-022-30522-1 (PMC9114386; doi:10.1038/s41467-022-30522-1)
Supplement: Supplementary file 8 — Source Data [file 41467_2022_30522_MOESM8_ESM.zip › allstructures/Pt14Sn2O0.arc]

!BIOSYM archive 2
PBC=ON
                      Energy         0          0.0164        -95.605147        Cs
!DATE
PBC    5.69323000    5.69326030    8.05145363   90.00056653   89.99993228   90.00033667
Pt       1.131171933    2.419549336    3.026743687 CORE    1 Pt Pt   0.0000    1
Pt       3.977969363    5.265907575    7.052460085 CORE    2 Pt Pt   0.0000    2
Pt       3.978027796    2.419777653    3.026835046 CORE    3 Pt Pt   0.0000    3
Pt       1.131940647    2.419846724    7.052395968 CORE    4 Pt Pt   0.0000    4
Pt       5.404042705    3.845273630    1.016580496 CORE    5 Pt Pt   0.0000    5
Pt       5.398699372    3.840936640    5.042267570 CORE    6 Pt Pt   0.0000    6
Pt       2.552209631    0.994472507    5.036903806 CORE    7 Pt Pt   0.0000    7
Pt       2.556327741    3.843693242    1.013926367 CORE    8 Pt Pt   0.0000    8
Pt       1.131581779    5.266236887    7.052429863 CORE    9 Pt Pt   0.0000    9
Pt       5.399700929    0.996017828    5.040809935 CORE   10 Pt Pt   0.0000   10
Pt       2.552895320    3.842828099    5.038217910 CORE   11 Pt Pt   0.0000   11
Pt       5.402797129    0.997305040    1.013933892 CORE   12 Pt Pt   0.0000   12
Pt       3.978337972    5.266680090    3.026795564 CORE   13 Pt Pt   0.0000   13
Pt       2.557445703    0.998571709    1.011138291 CORE   14 Pt Pt   0.0000   14
Sn       3.977859260    2.420087271    7.052321450 CORE   15 Sn Sn   0.0000   15
Sn       1.131043762    5.266931841    3.026554240 CORE   16 Sn Sn   0.0000   16
end
end
