# Supplementary material for: Zeolite-confined subnanometric PtSn mimicking mortise-and-tenon joinery for catalytic propane dehydrogenation
Source: Nat Commun. 2022 May 17;13:2716. doi: 10.1038/s41467-022-30522-1 (PMC9114386; doi:10.1038/s41467-022-30522-1)
Supplement: Supplementary file 8 — Source Data [file 41467_2022_30522_MOESM8_ESM.zip › allstructures/Pt14Sn2O12.arc]

!BIOSYM archive 2
PBC=ON
                      Energy         0          0.0189       -162.780434        C1
!DATE
PBC    3.09998137    8.58907857   18.14868239   96.23231641   94.87519411  100.39402199
Pt      -1.918055069    5.180867767    9.562649698 CORE    1 Pt Pt   0.0000    1
Pt      -0.362723643    1.089512412    9.592766247 CORE    2 Pt Pt   0.0000    2
Pt      -1.924818904    7.377250318    7.911946496 CORE    3 Pt Pt   0.0000    3
Pt      -0.367908672    3.359054067    8.324333624 CORE    4 Pt Pt   0.0000    4
Pt       1.171788864    1.265492362    7.258865449 CORE    5 Pt Pt   0.0000    5
Pt       1.184543317    4.971964219    6.752828300 CORE    6 Pt Pt   0.0000    6
Pt      -1.922753426    6.390222232   14.603435944 CORE    7 Pt Pt   0.0000    7
Pt      -0.354992999    0.483097695    5.035743314 CORE    8 Pt Pt   0.0000    8
Pt      -0.355605554    6.899076180    5.726118137 CORE    9 Pt Pt   0.0000    9
Pt       1.184520722   -1.047609555   10.151323956 CORE   10 Pt Pt   0.0000   10
Pt       1.176299909    0.386768639   12.450339766 CORE   11 Pt Pt   0.0000   11
Pt       1.166820233    4.845447508    3.638277446 CORE   12 Pt Pt   0.0000   12
Pt      -0.373339960    3.019660922    5.622196259 CORE   13 Pt Pt   0.0000   13
Pt      -0.381144965    7.617330120    2.113366741 CORE   14 Pt Pt   0.0000   14
Sn      -0.371966613    3.663453414   12.669307051 CORE   15 Sn Sn   0.0000   15
Sn      -0.372776597    5.781226659   17.304397709 CORE   16 Sn Sn   0.0000   16
O        2.719401588    0.140128373    3.024451099 CORE   17 O  O    0.0000   17
O       -1.922189967    2.845764830   13.657894312 CORE   18 O  O    0.0000   18
O       -0.372505469    5.625133994   13.523621008 CORE   19 O  O    0.0000   19
O        1.176842066   -1.270315482   15.689046118 CORE   20 O  O    0.0000   20
O       -0.383677348    3.547491401    3.656564846 CORE   21 O  O    0.0000   21
O       -0.373076577    1.488975385   11.622603619 CORE   22 O  O    0.0000   22
O        1.169031822    6.748174899    1.071185814 CORE   23 O  O    0.0000   23
O       -0.373713253   -0.394032564   13.445878969 CORE   24 O  O    0.0000   24
O       -1.921163936    4.240462282   11.375250487 CORE   25 O  O    0.0000   25
O       -0.383225019    6.198382128    3.622053353 CORE   26 O  O    0.0000   26
O        1.169038664    0.463171493    0.521454591 CORE   27 O  O    0.0000   27
O       -1.922532027    4.977753394   16.121491422 CORE   28 O  O    0.0000   28
end
end
