# Supplementary material for: Zeolite-confined subnanometric PtSn mimicking mortise-and-tenon joinery for catalytic propane dehydrogenation
Source: Nat Commun. 2022 May 17;13:2716. doi: 10.1038/s41467-022-30522-1 (PMC9114386; doi:10.1038/s41467-022-30522-1)
Supplement: Supplementary file 8 — Source Data [file 41467_2022_30522_MOESM8_ESM.zip › allstructures/Pt14Sn2O16.arc]

!BIOSYM archive 2
PBC=ON
                      Energy         0          0.0180       -185.681443        C1
!DATE
PBC   17.00723193    8.72554810    3.10062589   79.90875409   90.04753373   90.66780563
Pt       8.350310714    3.920057452    2.369248102 CORE    1 Pt Pt   0.0000    1
Pt       8.002249989    6.680931209    0.294592894 CORE    2 Pt Pt   0.0000    2
Pt      12.039035478    5.084812631    0.590164376 CORE    3 Pt Pt   0.0000    3
Pt      14.145658756    7.678313412    1.696930579 CORE    4 Pt Pt   0.0000    4
Pt       1.935447148    7.466767635    0.157826963 CORE    5 Pt Pt   0.0000    5
Pt       1.853731051    3.288297428    0.904367063 CORE    6 Pt Pt   0.0000    6
Pt       4.983235967    6.784533226    1.852946895 CORE    7 Pt Pt   0.0000    7
Pt       4.152131166    1.818764089    2.740620342 CORE    8 Pt Pt   0.0000    8
Pt      16.663455146    3.791996816    2.394953960 CORE    9 Pt Pt   0.0000    9
Pt      14.539053885    4.413549927    0.709361977 CORE   10 Pt Pt   0.0000   10
Pt       6.052430667    3.698486564    0.831233051 CORE   11 Pt Pt   0.0000   11
Pt      16.495298289    0.587654170    1.401074048 CORE   12 Pt Pt   0.0000   12
Pt       3.962429237    4.375327732    2.283975625 CORE   13 Pt Pt   0.0000   13
Pt       1.521752549    5.670610954    2.054432586 CORE   14 Pt Pt   0.0000   14
Sn       9.398431998    0.611376917    1.394801431 CORE   15 Sn Sn   0.0000   15
Sn      12.597567809    2.199442700    2.684813573 CORE   16 Sn Sn   0.0000   16
O       14.972176805    6.341176152    0.361334721 CORE   17 O  O    0.0000   17
O        8.609955316    1.961500408    2.727891892 CORE   18 O  O    0.0000   18
O       11.314480949    1.389172486    1.254132446 CORE   19 O  O    0.0000   19
O        5.495269945    1.774979860    1.174594956 CORE   20 O  O    0.0000   20
O        6.166759072    5.765018221    0.460733077 CORE   21 O  O    0.0000   21
O       13.807522862    2.516634201    1.054026596 CORE   22 O  O    0.0000   22
O        8.648661597    5.823263062    2.023420510 CORE   23 O  O    0.0000   23
O       13.346696812    9.005197551    3.034003653 CORE   24 O  O    0.0000   24
O        0.007916447    7.916392640    0.075779094 CORE   25 O  O    0.0000   25
O       12.300494108    6.609243516    1.892766009 CORE   26 O  O    0.0000   26
O        2.806298885    1.341564105    1.249209201 CORE   27 O  O    0.0000   27
O       15.825968027    1.954383446    2.730735591 CORE   28 O  O    0.0000   28
O       11.599121751    4.113625467    2.338054155 CORE   29 O  O    0.0000   29
O        9.734355641    7.733236666    0.106622808 CORE   30 O  O    0.0000   30
O        7.482059498    8.158091847    1.606072485 CORE   31 O  O    0.0000   31
O        3.973221202    7.336274071    0.179705548 CORE   32 O  O    0.0000   32
end
end
