# Supplementary material for: Zeolite-confined subnanometric PtSn mimicking mortise-and-tenon joinery for catalytic propane dehydrogenation
Source: Nat Commun. 2022 May 17;13:2716. doi: 10.1038/s41467-022-30522-1 (PMC9114386; doi:10.1038/s41467-022-30522-1)
Supplement: Supplementary file 8 — Source Data [file 41467_2022_30522_MOESM8_ESM.zip › allstructures/Pt14Sn2O4.arc]

!BIOSYM archive 2
PBC=ON
                      Energy         0          0.0165       -118.783573        C1
!DATE
PBC   20.80495687    4.48923596    3.28170612   89.99328149   94.51920481   92.45682916
Pt       3.359093927    4.179238977    2.744100289 CORE    1 Pt Pt   0.0000    1
Pt      20.038738830    2.835537413    0.767596606 CORE    2 Pt Pt   0.0000    2
Pt       7.902153107    0.993539305    1.446416649 CORE    3 Pt Pt   0.0000    3
Pt       1.513708966    0.147191970    0.938270281 CORE    4 Pt Pt   0.0000    4
Pt       5.640960977    1.484039589    2.915029632 CORE    5 Pt Pt   0.0000    5
Pt      15.585756481    1.443817637    2.056418340 CORE    6 Pt Pt   0.0000    6
Pt      17.759637945    3.280975809    2.235066348 CORE    7 Pt Pt   0.0000    7
Pt       5.646428727    3.731319400    1.277798813 CORE    8 Pt Pt   0.0000    8
Pt      17.957241202    1.049567591    0.596230881 CORE    9 Pt Pt   0.0000    9
Pt       1.274623996    2.383974050    2.573015951 CORE   10 Pt Pt   0.0000   10
Pt       7.701963185    3.222123967    3.084521601 CORE   11 Pt Pt   0.0000   11
Pt      20.024128634    0.592361521    2.404378118 CORE   12 Pt Pt   0.0000   12
Pt       3.594162472    1.941714199    1.108618271 CORE   13 Pt Pt   0.0000   13
Pt      15.709020524    3.730529133    0.428274714 CORE   14 Pt Pt   0.0000   14
Sn      13.599423593    1.991722093    0.255656953 CORE   15 Sn Sn   0.0000   15
Sn      10.907253701    4.123726077    1.695793674 CORE   16 Sn Sn   0.0000   16
O        9.736295176    3.345100788    3.246604301 CORE   17 O  O    0.0000   17
O       12.354370040    2.597540440    1.805439436 CORE   18 O  O    0.0000   18
O        9.809284656    1.216774941    1.601090009 CORE   19 O  O    0.0000   19
O       12.403439245    0.313384353    0.155254529 CORE   20 O  O    0.0000   20
end
end
