# Supplementary material for: Zeolite-confined subnanometric PtSn mimicking mortise-and-tenon joinery for catalytic propane dehydrogenation
Source: Nat Commun. 2022 May 17;13:2716. doi: 10.1038/s41467-022-30522-1 (PMC9114386; doi:10.1038/s41467-022-30522-1)
Supplement: Supplementary file 8 — Source Data [file 41467_2022_30522_MOESM8_ESM.zip › allstructures/Pt14Sn2O8.arc]

!BIOSYM archive 2
PBC=ON
                      Energy         0          0.0140       -141.779879        C1
!DATE
PBC   23.55602757    4.56805613    3.20561149   89.98248978   86.11375922   86.04014937
Pt      20.685430874    3.728359713    1.167295589 CORE    1 Pt Pt   0.0000    1
Pt      11.355463230    0.244969110    0.184914775 CORE    2 Pt Pt   0.0000    2
Pt      20.655389460    1.449107316    2.765333854 CORE    3 Pt Pt   0.0000    3
Pt      16.265421785    2.929911251    3.072541724 CORE    4 Pt Pt   0.0000    4
Pt      16.153183507    0.597602151    1.461294790 CORE    5 Pt Pt   0.0000    5
Pt      22.658759708    0.718449681    1.018506592 CORE    6 Pt Pt   0.0000    6
Pt       6.509990041    0.576181713    0.516052241 CORE    7 Pt Pt   0.0000    7
Pt       3.640837148    1.503082058    2.321735056 CORE    8 Pt Pt   0.0000    8
Pt      22.926634173    2.997657263    2.617519001 CORE    9 Pt Pt   0.0000    9
Pt       1.381466312    2.273855454    0.871073690 CORE   10 Pt Pt   0.0000   10
Pt      18.405312672    2.196883062    1.315229238 CORE   11 Pt Pt   0.0000   11
Pt       1.660219759    4.541807087    2.469474672 CORE   12 Pt Pt   0.0000   12
Pt      18.684217015    4.449898015    2.913288538 CORE   13 Pt Pt   0.0000   13
Pt       3.653161217    3.824420707    0.724826083 CORE   14 Pt Pt   0.0000   14
Sn       9.186502721    2.705143410    1.950749619 CORE   15 Sn Sn   0.0000   15
Sn      14.048957770    2.341501468    1.617277323 CORE   16 Sn Sn   0.0000   16
O       10.127125417    3.510263436    0.284137302 CORE   17 O  O    0.0000   17
O       12.635016101    3.868577786    1.721556283 CORE   18 O  O    0.0000   18
O       12.937672155    1.498897166    0.082908298 CORE   19 O  O    0.0000   19
O        7.957728186    4.407738417    2.042292584 CORE   20 O  O    0.0000   20
O        5.686215646    1.444273026    2.182468110 CORE   21 O  O    0.0000   21
O       10.628258937    1.162472483    1.845079312 CORE   22 O  O    0.0000   22
O        5.562683571    3.662515285    0.594839973 CORE   23 O  O    0.0000   23
O        8.013134094    1.996048651    0.420564278 CORE   24 O  O    0.0000   24
end
end
