# Supplementary material for: Zeolite-confined subnanometric PtSn mimicking mortise-and-tenon joinery for catalytic propane dehydrogenation
Source: Nat Commun. 2022 May 17;13:2716. doi: 10.1038/s41467-022-30522-1 (PMC9114386; doi:10.1038/s41467-022-30522-1)
Supplement: Supplementary file 8 — Source Data [file 41467_2022_30522_MOESM8_ESM.zip › allstructures/Pt16Sn0O12.arc]

!BIOSYM archive 2
PBC=ON
                      Energy         0          0.0169       -160.342650        C1
!DATE
PBC    2.98402729   14.28358980    9.33837049   99.89925405   90.00384123   90.02481871
Pt       1.791935442    1.458971287    2.190837525 CORE    1 Pt Pt   0.0000    1
Pt       1.788037821    6.037286952    8.286568479 CORE    2 Pt Pt   0.0000    2
Pt       0.296480007    8.614989691    2.073133567 CORE    3 Pt Pt   0.0000    3
Pt       0.296100013    6.750613449    6.239664783 CORE    4 Pt Pt   0.0000    4
Pt       0.301902341    0.402529056    5.107461568 CORE    5 Pt Pt   0.0000    5
Pt       0.297537894    4.229048706    0.798458430 CORE    6 Pt Pt   0.0000    6
Pt       0.295652082    9.443364176    6.490085723 CORE    7 Pt Pt   0.0000    7
Pt       1.788742160    3.714080977    6.943337610 CORE    8 Pt Pt   0.0000    8
Pt       1.788194543   10.558320778    3.352124739 CORE    9 Pt Pt   0.0000    9
Pt       0.296571905   12.957726746    1.158796530 CORE   10 Pt Pt   0.0000   10
Pt       1.788337473    7.466494617    4.153065660 CORE   11 Pt Pt   0.0000   11
Pt       1.789012172    6.390854748    1.256475465 CORE   12 Pt Pt   0.0000   12
Pt       0.295093533   12.201287510    6.182301883 CORE   13 Pt Pt   0.0000   13
Pt       1.788368017    9.899068962    0.227840869 CORE   14 Pt Pt   0.0000   14
Pt       0.297265310    4.242669980    3.448864791 CORE   15 Pt Pt   0.0000   15
Pt       1.793889459   -0.612325327    8.017171101 CORE   16 Pt Pt   0.0000   16
O        1.787791999    9.318913192    5.023660248 CORE   17 O  O    0.0000   17
O        0.296838893    2.795380784    7.895461275 CORE   18 O  O    0.0000   18
O        1.794649669   -0.012642391    0.683055173 CORE   19 O  O    0.0000   19
O        1.790199964    2.706529988    0.587887320 CORE   20 O  O    0.0000   20
O        0.296039219   11.711206642    4.248462080 CORE   21 O  O    0.0000   21
O        1.788554272   11.665345521    1.597264987 CORE   22 O  O    0.0000   22
O        1.787685274    9.610038109    7.830930832 CORE   23 O  O    0.0000   23
O        1.793792612    0.162318585    3.761083919 CORE   24 O  O    0.0000   24
O        1.793801105    0.647479074    6.453444168 CORE   25 O  O    0.0000   25
O        1.789321003    5.634050075    3.283329387 CORE   26 O  O    0.0000   26
O        0.296768377    4.555837272    5.833375010 CORE   27 O  O    0.0000   27
O        1.789502414    2.895955512    3.615429117 CORE   28 O  O    0.0000   28
end
end
