# Supplementary material for: Zeolite-confined subnanometric PtSn mimicking mortise-and-tenon joinery for catalytic propane dehydrogenation
Source: Nat Commun. 2022 May 17;13:2716. doi: 10.1038/s41467-022-30522-1 (PMC9114386; doi:10.1038/s41467-022-30522-1)
Supplement: Supplementary file 8 — Source Data [file 41467_2022_30522_MOESM8_ESM.zip › allstructures/Pt16Sn0O16.arc]

!BIOSYM archive 2
PBC=ON
                      Energy         0          0.0197       -185.020093        C1
!DATE
PBC   22.10885490    3.09490191    6.49104656   76.40989877   98.27142367   90.11621703
Pt      15.249220016    2.038060421    5.526170551 CORE    1 Pt Pt   0.0000    1
Pt       4.606428871    3.549338022    5.866581732 CORE    2 Pt Pt   0.0000    2
Pt       9.440737969    2.027133790    3.617373066 CORE    3 Pt Pt   0.0000    3
Pt       3.569222356    2.009381867    2.980980154 CORE    4 Pt Pt   0.0000    4
Pt       6.459235905    3.560857299    4.061252117 CORE    5 Pt Pt   0.0000    5
Pt       8.435402160    0.484948658    0.716209173 CORE    6 Pt Pt   0.0000    6
Pt       0.689062827    0.455098457    1.861004679 CORE    7 Pt Pt   0.0000    7
Pt      11.317721465    2.038516023    1.820376059 CORE    8 Pt Pt   0.0000    8
Pt      21.688898860    2.000140158    0.018528724 CORE    9 Pt Pt   0.0000    9
Pt      19.868078089    2.010745348    4.015038047 CORE   10 Pt Pt   0.0000   10
Pt      12.287055387    3.579072255    4.717919748 CORE   11 Pt Pt   0.0000   11
Pt       2.547682262    0.468290336    0.116390200 CORE   12 Pt Pt   0.0000   12
Pt      17.018684726    2.064275657    3.471582714 CORE   13 Pt Pt   0.0000   13
Pt      18.139744559    3.571979720    5.381645061 CORE   14 Pt Pt   0.0000   14
Pt      19.764934500    0.535525448    1.277568755 CORE   15 Pt Pt   0.0000   15
Pt      14.458265174    0.499497558    1.316235666 CORE   16 Pt Pt   0.0000   16
O        3.647963598    2.017754238    0.935665633 CORE   17 O  O    0.0000   17
O        1.563391176    2.007107569    2.959812723 CORE   18 O  O    0.0000   18
O        8.372332113    3.572483489    2.743758046 CORE   19 O  O    0.0000   19
O       12.324862636    3.588012520    2.700318873 CORE   20 O  O    0.0000   20
O       15.339853478    2.047481765    2.257830705 CORE   21 O  O    0.0000   21
O       20.857021525    3.555509393    3.025244758 CORE   22 O  O    0.0000   22
O       10.271981214    3.576003139    4.630366934 CORE   23 O  O    0.0000   23
O       14.279107870    3.583717331    4.652621532 CORE   24 O  O    0.0000   24
O       17.214390766    2.063423804    0.096204613 CORE   25 O  O    0.0000   25
O        6.416126779    0.480138605    0.611453102 CORE   26 O  O    0.0000   26
O        3.537970521    2.000101379    5.008291676 CORE   27 O  O    0.0000   27
O       10.455102251    0.489632611    0.817504102 CORE   28 O  O    0.0000   28
O        7.533228158    2.015536432    4.925595936 CORE   29 O  O    0.0000   29
O       13.303792182    2.044440090    0.526424195 CORE   30 O  O    0.0000   30
O        0.583387533    3.539479797    5.538168145 CORE   31 O  O    0.0000   31
O        5.592446767    2.011728317    3.075481703 CORE   32 O  O    0.0000   32
end
end
