# Supplementary material for: Zeolite-confined subnanometric PtSn mimicking mortise-and-tenon joinery for catalytic propane dehydrogenation
Source: Nat Commun. 2022 May 17;13:2716. doi: 10.1038/s41467-022-30522-1 (PMC9114386; doi:10.1038/s41467-022-30522-1)
Supplement: Supplementary file 8 — Source Data [file 41467_2022_30522_MOESM8_ESM.zip › allstructures/Pt16Sn0O4.arc]

!BIOSYM archive 2
PBC=ON
                      Energy         0          0.0162       -117.687157        C1
!DATE
PBC    2.81376557    7.07335281   14.62643052   90.01492941   85.43119342   89.26578340
Pt       0.846814281    1.917080346    7.659117707 CORE    1 Pt Pt   0.0000    1
Pt       0.924802913    3.273712447    4.702776251 CORE    2 Pt Pt   0.0000    2
Pt       1.006393785    4.632375355    1.746053956 CORE    3 Pt Pt   0.0000    3
Pt       3.593500520    2.082449251   12.382025203 CORE    4 Pt Pt   0.0000    4
Pt       2.313777903    4.158313612    6.839799184 CORE    5 Pt Pt   0.0000    5
Pt       0.970462462    6.810044690    4.702460189 CORE    6 Pt Pt   0.0000    6
Pt       2.228162322    2.128759095    9.994211603 CORE    7 Pt Pt   0.0000    7
Pt       3.603879890    4.408954902   13.990686840 CORE    8 Pt Pt   0.0000    8
Pt       2.431232158    6.853799690    1.045403940 CORE    9 Pt Pt   0.0000    9
Pt       0.878776575    4.491575986    9.199275091 CORE   10 Pt Pt   0.0000   10
Pt       2.238993511    4.458255739   11.603277354 CORE   11 Pt Pt   0.0000   11
Pt       2.238386035    6.781145509   13.186468291 CORE   12 Pt Pt   0.0000   12
Pt       2.327720282    6.770508086    8.361423313 CORE   13 Pt Pt   0.0000   13
Pt       3.682912530    6.830979226   10.800594956 CORE   14 Pt Pt   0.0000   14
Pt       0.974814883    2.062383328    0.205621040 CORE   15 Pt Pt   0.0000   15
Pt       2.350333990    2.390259295    2.565499319 CORE   16 Pt Pt   0.0000   16
O        2.361671193    6.179192779    6.096480202 CORE   17 O  O    0.0000   17
O        0.866019854    1.523234960    5.637029268 CORE   18 O  O    0.0000   18
O        0.981903847    5.023930497    3.768067228 CORE   19 O  O    0.0000   19
O        2.301994511    0.368705340    3.309874245 CORE   20 O  O    0.0000   20
end
end
