# Supplementary material for: Zeolite-confined subnanometric PtSn mimicking mortise-and-tenon joinery for catalytic propane dehydrogenation
Source: Nat Commun. 2022 May 17;13:2716. doi: 10.1038/s41467-022-30522-1 (PMC9114386; doi:10.1038/s41467-022-30522-1)
Supplement: Supplementary file 8 — Source Data [file 41467_2022_30522_MOESM8_ESM.zip › allstructures/Pt16Sn0O8.arc]

!BIOSYM archive 2
PBC=ON
                      Energy         0          0.0193       -139.621474        C1
!DATE
PBC    9.87660833   12.73085296    2.79441350   89.98470629   89.99321679  100.98155929
Pt       0.057983896    6.035649351    2.577279619 CORE    1 Pt Pt   0.0000    1
Pt       5.515403303    9.535017265    1.179523802 CORE    2 Pt Pt   0.0000    2
Pt       6.716767931    3.283579760    2.576695017 CORE    3 Pt Pt   0.0000    3
Pt       3.830444725   11.224388007    2.576925610 CORE    4 Pt Pt   0.0000    4
Pt       3.511424472    0.533479027    2.577252391 CORE    5 Pt Pt   0.0000    5
Pt       1.787033142    3.285654968    1.180137346 CORE    6 Pt Pt   0.0000    6
Pt       6.366420959   11.719980111    2.576836856 CORE    7 Pt Pt   0.0000    7
Pt       7.581642848    5.463253674    1.179626950 CORE    8 Pt Pt   0.0000    8
Pt       5.865693631    1.098451323    1.179553988 CORE    9 Pt Pt   0.0000    9
Pt       0.568591151    9.533630250    2.577446400 CORE   10 Pt Pt   0.0000   10
Pt      -1.155436228   12.285788299    1.180092248 CORE   11 Pt Pt   0.0000   11
Pt       5.044078809    4.982455712    1.179639100 CORE   12 Pt Pt   0.0000   12
Pt       7.188901346    7.836034067    2.576942921 CORE   13 Pt Pt   0.0000   13
Pt       8.401585561    1.594387439    1.179688044 CORE   14 Pt Pt   0.0000   14
Pt       4.650716670    7.355504896    2.576746514 CORE   15 Pt Pt   0.0000   15
Pt       2.297515377    6.783500731    1.180029947 CORE   16 Pt Pt   0.0000   16
O        2.990899184    4.905723807    1.180594520 CORE   17 O  O    0.0000   17
O        1.776175507   11.151941151    2.578015125 CORE   18 O  O    0.0000   18
O       -0.680925964   10.332451591    1.180208588 CORE   19 O  O    0.0000   19
O        3.037155897    2.486463122    2.577318692 CORE   20 O  O    0.0000   20
O       -0.635179991    7.913544769    2.578380801 CORE   21 O  O    0.0000   21
O        0.536513200    4.083581508    2.577378861 CORE   22 O  O    0.0000   22
O        0.580324864    1.667204577    1.181219037 CORE   23 O  O    0.0000   23
O        1.818979796    8.735437879    1.180183457 CORE   24 O  O    0.0000   24
end
end
