# Supplementary material for: Zeolite-confined subnanometric PtSn mimicking mortise-and-tenon joinery for catalytic propane dehydrogenation
Source: Nat Commun. 2022 May 17;13:2716. doi: 10.1038/s41467-022-30522-1 (PMC9114386; doi:10.1038/s41467-022-30522-1)
Supplement: Supplementary file 8 — Source Data [file 41467_2022_30522_MOESM8_ESM.zip › allstructures/Pt1Sn3O0-MFI.arc]

!BIOSYM archive 2
PBC=ON
                      Energy         0          0.0463      -2294.497384        C1
!DATE
PBC   20.37460000   20.11910000   13.51960000   90.00000000   89.99990000   90.00000000
Sn       0.710028621   17.940164282    4.540648907 CORE    1 Sn Sn   0.0000    1
Sn       2.040333046   19.685503773    1.767340609 CORE    2 Sn Sn   0.0000    2
Sn       2.111913787   16.893729458    2.272292660 CORE    3 Sn Sn   0.0000    3
Pt       3.176077011   18.673687647    3.966467558 CORE    4 Pt Pt   0.0000    4
Si      14.558335105   11.805839076    1.903373271 CORE    5 Si Si   0.0000    5
Si      14.394249674   19.679736570    1.798076341 CORE    6 Si Si   0.0000    6
Si      14.400760901   16.599106838    1.894669526 CORE    7 Si Si   0.0000    7
Si      17.524251573   16.583438928    2.012574032 CORE    8 Si Si   0.0000    8
Si      14.484722327    4.371220032    1.809036398 CORE    9 Si Si   0.0000    9
Si      17.515468354   19.702287902    1.955459956 CORE   10 Si Si   0.0000   10
Si      17.780579867   11.804287276    1.930599203 CORE   11 Si Si   0.0000   11
Si      17.700931618    4.341992115    1.744180572 CORE   12 Si Si   0.0000   12
Si       5.645878733    2.508478545    3.825333995 CORE   13 Si Si   0.0000   13
Si       5.764991818    5.726488629    3.792854385 CORE   14 Si Si   0.0000   14
Si       5.784530700   13.661950918    4.230281694 CORE   15 Si Si   0.0000   15
Si       5.836370795   10.512524804    4.074976037 CORE   16 Si Si   0.0000   16
Si      10.548255016    2.436904873    3.947549638 CORE   17 Si Si   0.0000   17
Si      10.579109620   13.676774026    4.146104255 CORE   18 Si Si   0.0000   18
Si      10.651462619    5.600529633    3.995346925 CORE   19 Si Si   0.0000   19
Si      10.664090379   10.518120724    4.177084644 CORE   20 Si Si   0.0000   20
Si      13.586736451   14.261578619    3.719161854 CORE   21 Si Si   0.0000   21
Si      13.546974152    1.900912717    3.657051963 CORE   22 Si Si   0.0000   22
Si      13.600617184    9.632583627    3.919824906 CORE   23 Si Si   0.0000   23
Si      13.589705219    6.519688802    3.866213126 CORE   24 Si Si   0.0000   24
Si      18.469850103    9.610310986    4.035421198 CORE   25 Si Si   0.0000   25
Si      18.355856541    6.450536123    3.919596562 CORE   26 Si Si   0.0000   26
Si      18.486033899   14.229848441    3.782220514 CORE   27 Si Si   0.0000   27
Si      18.405994763    1.978100887    3.701548130 CORE   28 Si Si   0.0000   28
Si       8.092246350    1.691249110    5.617854470 CORE   29 Si Si   0.0000   29
Si       8.296150921   14.152068613    6.174301001 CORE   30 Si Si   0.0000   30
Si       8.208088709    6.611967872    5.623572820 CORE   31 Si Si   0.0000   31
Si       8.282321546    9.721214196    5.971762720 CORE   32 Si Si   0.0000   32
Si       3.407378257    6.469735686    5.747947810 CORE   33 Si Si   0.0000   33
Si       3.468266552    9.598779496    5.999783679 CORE   34 Si Si   0.0000   34
Si       3.393262303    1.826631514    5.910456054 CORE   35 Si Si   0.0000   35
Si       3.394563351   14.159145670    6.248983857 CORE   36 Si Si   0.0000   36
Si      15.972184522   10.455730968    5.848461088 CORE   37 Si Si   0.0000   37
Si       0.505083412   10.456461086    5.791701140 CORE   38 Si Si   0.0000   38
Si      15.966763092   13.643921538    5.686399171 CORE   39 Si Si   0.0000   39
Si       0.321924303    2.445117996    5.723080623 CORE   40 Si Si   0.0000   40
Si      15.900054237    5.653085637    5.813486444 CORE   41 Si Si   0.0000   41
Si       0.423135566    5.628746102    5.662526194 CORE   42 Si Si   0.0000   42
Si      15.895759513    2.482389273    5.643665710 CORE   43 Si Si   0.0000   43
Si       0.379070082   13.637947351    5.761077800 CORE   44 Si Si   0.0000   44
Si       7.554526948    4.200668962    7.561254216 CORE   45 Si Si   0.0000   45
Si       7.568675997   11.786518345    8.122829413 CORE   46 Si Si   0.0000   46
Si       4.346524312    4.240806266    7.794941298 CORE   47 Si Si   0.0000   47
Si       7.347887802   19.670510930    7.762365645 CORE   48 Si Si   0.0000   48
Si       7.365704347   16.525285683    7.918440184 CORE   49 Si Si   0.0000   49
Si       4.346875337   11.704433747    8.086311016 CORE   50 Si Si   0.0000   50
Si       4.221692904   19.642532846    7.790530113 CORE   51 Si Si   0.0000   51
Si       4.228151285   16.547437125    8.040672114 CORE   52 Si Si   0.0000   52
Si      16.765833411    9.601739344    8.758738932 CORE   53 Si Si   0.0000   53
Si      19.888588715    9.567984783    8.673290023 CORE   54 Si Si   0.0000   54
Si      16.746153301    6.480711844    8.716451202 CORE   55 Si Si   0.0000   55
Si      19.694718121    1.704255088    8.588069668 CORE   56 Si Si   0.0000   56
Si      19.858384806    6.496476987    8.529507644 CORE   57 Si Si   0.0000   57
Si      19.740984843   14.332200109    8.658768060 CORE   58 Si Si   0.0000   58
Si      16.518968724   14.346818864    8.663806727 CORE   59 Si Si   0.0000   59
Si      16.506830555    1.756250367    8.606718608 CORE   60 Si Si   0.0000   60
Si       8.230127355    3.663696632   10.537128117 CORE   61 Si Si   0.0000   61
Si       8.193161443    0.447896692   10.614761244 CORE   62 Si Si   0.0000   62
Si       8.158318301   12.520268035   11.084434687 CORE   63 Si Si   0.0000   63
Si       3.332846489    3.655640087   10.719826012 CORE   64 Si Si   0.0000   64
Si       8.145460107   15.688692286   10.849343557 CORE   65 Si Si   0.0000   65
Si       3.316005672   12.504146356   10.931529292 CORE   66 Si Si   0.0000   66
Si       3.202865053    0.469609435   10.629461229 CORE   67 Si Si   0.0000   67
Si       3.257472282   15.681719981   10.908673402 CORE   68 Si Si   0.0000   68
Si       0.314130250   11.898015506   10.507950475 CORE   69 Si Si   0.0000   69
Si       0.348291400    4.145825826   10.347138814 CORE   70 Si Si   0.0000   70
Si      15.833268083   16.538806294   10.765576889 CORE   71 Si Si   0.0000   71
Si       0.263066773   19.657053250   10.590276607 CORE   72 Si Si   0.0000   72
Si       0.296679694   16.534881005   10.675459436 CORE   73 Si Si   0.0000   73
Si      15.895607661   19.692857815   10.701468878 CORE   74 Si Si   0.0000   74
Si      15.803654491   11.943751839   10.545076300 CORE   75 Si Si   0.0000   75
Si      15.770498113    4.125318764   10.501563210 CORE   76 Si Si   0.0000   76
Si       5.805607140    4.334256857   12.396097102 CORE   77 Si Si   0.0000   77
Si       5.599737510   12.063152566   12.973860281 CORE   78 Si Si   0.0000   78
Si       5.647519634   19.686804246   12.362508976 CORE   79 Si Si   0.0000   79
Si       5.665581356   16.553099631   12.665904908 CORE   80 Si Si   0.0000   80
Si      10.514845300   19.723451297   12.555926679 CORE   81 Si Si   0.0000   81
Si      10.482975265   16.609884007   12.758190255 CORE   82 Si Si   0.0000   82
Si      10.396090622    4.263548195   12.619461434 CORE   83 Si Si   0.0000   83
Si      10.543467166   11.980789954   13.056312611 CORE   84 Si Si   0.0000   84
Si      13.544788044   12.508982945   12.524600296 CORE   85 Si Si   0.0000   85
Si      13.428672324   15.698241091   12.526468360 CORE   86 Si Si   0.0000   86
Si      18.305506457   15.708348047   12.623997107 CORE   87 Si Si   0.0000   87
Si      13.464481174    0.439008699   12.437029503 CORE   88 Si Si   0.0000   88
Si      13.453498769    3.609880220   12.474730587 CORE   89 Si Si   0.0000   89
Si      18.355470851    0.411787699   12.571794614 CORE   90 Si Si   0.0000   90
Si      18.300142902   12.523081148   12.478460062 CORE   91 Si Si   0.0000   91
Si      18.341033587    3.590071875   12.346852328 CORE   92 Si Si   0.0000   92
Si       6.312265397    1.853244262    0.885937523 CORE   93 Si Si   0.0000   93
Si       6.353018115   14.480062355    1.313507542 CORE   94 Si Si   0.0000   94
Si       9.486613450    1.826676536    1.008603093 CORE   95 Si Si   0.0000   95
Si       6.583996079    6.528968996    0.913048267 CORE   96 Si Si   0.0000   96
Si       6.591986471    9.644500872    1.169418127 CORE   97 Si Si   0.0000   97
Si       9.568723634   14.479410920    1.300568375 CORE   98 Si Si   0.0000   98
Si       9.718281584    6.509983627    1.077443315 CORE   99 Si Si   0.0000   99
Si       9.719438195    9.609765008    1.330887935 CORE  100 Si Si   0.0000  100
O       16.166069888   11.908473271    2.088081762 CORE  101 O  O    0.0000  101
O       15.957692187    0.027584866    1.766975637 CORE  102 O  O    0.0000  102
O       16.088035642    4.153316002    1.732134526 CORE  103 O  O    0.0000  103
O       15.963240370   16.126419165    1.886366484 CORE  104 O  O    0.0000  104
O        5.492500699    2.083215499    2.267901075 CORE  105 O  O    0.0000  105
O        5.706840042    6.093571574    2.213478788 CORE  106 O  O    0.0000  106
O        5.895945608   14.542022500    2.869620610 CORE  107 O  O    0.0000  107
O        5.925916484    9.756255748    2.645292032 CORE  108 O  O    0.0000  108
O       10.267590777    2.003020836    2.411810186 CORE  109 O  O    0.0000  109
O       10.020969183   14.501479680    2.858010651 CORE  110 O  O    0.0000  110
O       17.623837738   18.151442617    2.420432748 CORE  111 O  O    0.0000  111
O       10.439033300    6.115811493    2.472782583 CORE  112 O  O    0.0000  112
O       10.236713079    9.642046748    2.872299985 CORE  113 O  O    0.0000  113
O       14.273588215   18.154526196    2.342275502 CORE  114 O  O    0.0000  114
O       14.032495484   10.419440008    2.563902908 CORE  115 O  O    0.0000  115
O       14.133688610    5.790577079    2.516207056 CORE  116 O  O    0.0000  116
O       18.322867047   10.456049164    2.655942085 CORE  117 O  O    0.0000  117
O       13.865935807   13.079806876    2.635829589 CORE  118 O  O    0.0000  118
O       18.087920336    5.732878068    2.487487420 CORE  119 O  O    0.0000  119
O       13.831873659    3.159059395    2.668395262 CORE  120 O  O    0.0000  120
O       13.561915537    0.522018341    2.800232787 CORE  121 O  O    0.0000  121
O       13.569558219   15.695765684    2.953682010 CORE  122 O  O    0.0000  122
O       18.365024050    3.061219188    2.493235705 CORE  123 O  O    0.0000  123
O       18.237426476   15.719812518    3.185092507 CORE  124 O  O    0.0000  124
O       18.453558621   13.132804210    2.582458177 CORE  125 O  O    0.0000  125
O       18.194289558    0.478059546    3.122811716 CORE  126 O  O    0.0000  126
O       18.179592050    8.048112836    3.711638939 CORE  127 O  O    0.0000  127
O       10.391889104   12.086509558    3.850010738 CORE  128 O  O    0.0000  128
O       10.267839473    4.029083597    4.122464005 CORE  129 O  O    0.0000  129
O       13.344110099    8.082972743    3.518775992 CORE  130 O  O    0.0000  130
O        5.795781533    4.117092879    3.996414776 CORE  131 O  O    0.0000  131
O        5.550341184   12.096242578    3.850848439 CORE  132 O  O    0.0000  132
O        4.449595014    6.352024756    4.507741960 CORE  133 O  O    0.0000  133
O       12.083532852    2.078198817    4.336496905 CORE  134 O  O    0.0000  134
O       12.141165761   14.026285209    4.414709844 CORE  135 O  O    0.0000  135
O        6.959446222    1.790857721    4.455446863 CORE  136 O  O    0.0000  136
O        4.614841413    9.833646636    4.883735179 CORE  137 O  O    0.0000  137
O        4.305804492    2.021250722    4.589465130 CORE  138 O  O    0.0000  138
O        7.164287228   13.800989996    5.068015268 CORE  139 O  O    0.0000  139
O       12.233846195   10.278537685    4.526975607 CORE  140 O  O    0.0000  140
O       12.211038880    5.828078130    4.390255121 CORE  141 O  O    0.0000  141
O        4.540526483   14.219635347    5.105077900 CORE  142 O  O    0.0000  142
O        7.235592361   10.333831219    4.883940588 CORE  143 O  O    0.0000  143
O        7.120968202    6.354469338    4.437441876 CORE  144 O  O    0.0000  144
O        9.565890435    1.621621568    4.945661932 CORE  145 O  O    0.0000  145
O        9.709187471    6.431362614    5.024911889 CORE  146 O  O    0.0000  146
O        9.760416045   14.100937660    5.479320008 CORE  147 O  O    0.0000  147
O       19.980151861    9.769313401    4.622163183 CORE  148 O  O    0.0000  148
O        9.794031531   10.041437865    5.463469717 CORE  149 O  O    0.0000  149
O       19.867427031    2.022777790    4.397811551 CORE  150 O  O    0.0000  150
O       19.860021033    6.093376051    4.421510069 CORE  151 O  O    0.0000  151
O       19.949602731   14.217919397    4.478266281 CORE  152 O  O    0.0000  152
O       17.304829720    5.902102495    5.034537598 CORE  153 O  O    0.0000  153
O       17.405795012   10.159013192    5.138765077 CORE  154 O  O    0.0000  154
O       14.725109343   14.286605900    4.870498546 CORE  155 O  O    0.0000  155
O       17.358737012   13.857838740    4.886717738 CORE  156 O  O    0.0000  156
O       14.657500046    1.817922375    4.836686168 CORE  157 O  O    0.0000  157
O        2.080342662   10.250510028    5.445002633 CORE  158 O  O    0.0000  158
O       14.768801249    9.728307129    5.041694835 CORE  159 O  O    0.0000  159
O       17.269640085    2.332515649    4.799362175 CORE  160 O  O    0.0000  160
O        1.851507737    1.994410793    5.464346443 CORE  161 O  O    0.0000  161
O        1.962538777    5.923843480    5.237800753 CORE  162 O  O    0.0000  162
O       14.687013152    6.401770244    5.051574023 CORE  163 O  O    0.0000  163
O        1.951141248   13.966232844    5.540083854 CORE  164 O  O    0.0000  164
O       15.705071725   12.055038228    5.896518375 CORE  165 O  O    0.0000  165
O       15.602493322    4.059620169    5.897868689 CORE  166 O  O    0.0000  166
O        3.282683701    8.007896870    6.245992973 CORE  167 O  O    0.0000  167
O        0.217349777    4.047641173    5.977765522 CORE  168 O  O    0.0000  168
O        8.058895888    8.129873421    6.165151446 CORE  169 O  O    0.0000  169
O        0.146115349   12.034573580    5.886217142 CORE  170 O  O    0.0000  170
O        7.881920324    0.314652470    6.442604616 CORE  171 O  O    0.0000  171
O        8.076801729   15.648439934    6.757997519 CORE  172 O  O    0.0000  172
O        7.997244644    2.979947783    6.595106855 CORE  173 O  O    0.0000  173
O        3.633358040    0.329004260    6.505206912 CORE  174 O  O    0.0000  174
O        8.239031648   13.075709403    7.392283647 CORE  175 O  O    0.0000  175
O        3.377042177   15.554653952    7.083898405 CORE  176 O  O    0.0000  176
O        3.755291879    2.919243000    7.057305528 CORE  177 O  O    0.0000  177
O        3.642131675   12.925453278    7.279828079 CORE  178 O  O    0.0000  178
O        7.950506961    5.615482798    6.876099295 CORE  179 O  O    0.0000  179
O        3.919479858    5.592742406    7.013140836 CORE  180 O  O    0.0000  180
O        8.052476127   10.404197012    7.425106315 CORE  181 O  O    0.0000  181
O        3.914290067   10.287497449    7.409666489 CORE  182 O  O    0.0000  182
O        4.069295674   18.059519880    7.465773003 CORE  183 O  O    0.0000  183
O        0.193239394    9.746925302    7.215145207 CORE  184 O  O    0.0000  184
O       20.095774314    1.668918679    7.018737269 CORE  185 O  O    0.0000  185
O        0.039105253    6.470920997    7.001209614 CORE  186 O  O    0.0000  186
O        7.512966435   18.082345164    7.503331500 CORE  187 O  O    0.0000  187
O       20.185259674   14.356811073    7.103470402 CORE  188 O  O    0.0000  188
O       15.992093382    9.861733164    7.355497426 CORE  189 O  O    0.0000  189
O       16.069401924   14.409696299    7.110521823 CORE  190 O  O    0.0000  190
O       15.977218814    6.274494567    7.304393207 CORE  191 O  O    0.0000  191
O       16.056001121    1.697912484    7.052529136 CORE  192 O  O    0.0000  192
O        5.781693882   20.042661581    8.034402145 CORE  193 O  O    0.0000  193
O        5.795294008   16.097836059    8.036105144 CORE  194 O  O    0.0000  194
O        5.960097651    4.132915543    7.841866306 CORE  195 O  O    0.0000  195
O        5.952685445   11.910550932    8.015693602 CORE  196 O  O    0.0000  196
O       18.108616378    2.010787057    8.747506713 CORE  197 O  O    0.0000  197
O       18.131418054   14.208071178    8.800095156 CORE  198 O  O    0.0000  198
O       18.329052228   10.046560195    8.603452982 CORE  199 O  O    0.0000  199
O       18.300693254    6.012980282    8.549225015 CORE  200 O  O    0.0000  200
O        8.342883520    4.057279887    8.969957922 CORE  201 O  O    0.0000  201
O        8.218279234    0.023489696    9.049610101 CORE  202 O  O    0.0000  202
O        8.051888293   11.740797233    9.667620036 CORE  203 O  O    0.0000  203
O        8.102204821   16.267911686    9.338929846 CORE  204 O  O    0.0000  204
O       16.659955013    8.035608687    9.166537863 CORE  205 O  O    0.0000  205
O        3.735158005    4.320210888    9.291488979 CORE  206 O  O    0.0000  206
O        3.857144321   11.688344685    9.631019888 CORE  207 O  O    0.0000  207
O        3.373958817   20.022907563    9.115793816 CORE  208 O  O    0.0000  208
O        3.656939460   16.505051274    9.560588365 CORE  209 O  O    0.0000  209
O       19.986513497    8.007355818    9.109472296 CORE  210 O  O    0.0000  210
O       16.018151758   15.715524826    9.378495604 CORE  211 O  O    0.0000  211
O       20.066158245    0.265120527    9.247216472 CORE  212 O  O    0.0000  212
O       20.240507929   15.717252980    9.338386925 CORE  213 O  O    0.0000  213
O       16.122363483    0.330735134    9.282719439 CORE  214 O  O    0.0000  214
O        0.150869149    2.874725871    9.348501188 CORE  215 O  O    0.0000  215
O        0.050963851   13.056330769    9.395408040 CORE  216 O  O    0.0000  216
O       15.733518469    2.988715115    9.335310484 CORE  217 O  O    0.0000  217
O        0.315186744   10.447964534    9.774421511 CORE  218 O  O    0.0000  218
O       15.832018506   13.042454955    9.347043358 CORE  219 O  O    0.0000  219
O        0.359769243    5.514057034    9.472462882 CORE  220 O  O    0.0000  220
O       16.076568198   10.462301805    9.945274219 CORE  221 O  O    0.0000  221
O       16.037252172    5.592158980    9.867554054 CORE  222 O  O    0.0000  222
O       16.103767794   18.105858497   10.453653956 CORE  223 O  O    0.0000  223
O        3.505016708   14.096422018   10.647712265 CORE  224 O  O    0.0000  224
O        3.561794659    2.048709914   10.654555389 CORE  225 O  O    0.0000  225
O        0.482886392   18.088458310   10.250441095 CORE  226 O  O    0.0000  226
O        8.359863668    2.055966702   10.755125114 CORE  227 O  O    0.0000  227
O        8.456586822   14.096723066   10.831954817 CORE  228 O  O    0.0000  228
O        9.422204732   19.814691822   11.358545712 CORE  229 O  O    0.0000  229
O        1.787268502    4.000321922   11.085832464 CORE  230 O  O    0.0000  230
O        9.335844098   16.458817636   11.625315313 CORE  231 O  O    0.0000  231
O        1.756745633   12.143373532   11.207636291 CORE  232 O  O    0.0000  232
O        6.798615085    4.184564365   11.113680483 CORE  233 O  O    0.0000  233
O        6.753597741   12.356013782   11.872740265 CORE  234 O  O    0.0000  234
O        1.660210132    0.222612338   11.072752749 CORE  235 O  O    0.0000  235
O        9.457492354    4.398074088   11.302612048 CORE  236 O  O    0.0000  236
O        1.694177195   15.944826648   11.268491278 CORE  237 O  O    0.0000  237
O        9.373385059   11.864768185   11.936936205 CORE  238 O  O    0.0000  238
O        6.781411069   20.112732311   11.277615885 CORE  239 O  O    0.0000  239
O        6.716422624   15.956282933   11.573099821 CORE  240 O  O    0.0000  240
O        4.265092791    4.275197717   11.893174854 CORE  241 O  O    0.0000  241
O       14.331195119   11.943423456   11.224280365 CORE  242 O  O    0.0000  242
O       14.317310350   16.342403491   11.325178589 CORE  243 O  O    0.0000  243
O        4.148334857   12.064572472   12.250754156 CORE  244 O  O    0.0000  244
O        4.184469696   19.807479841   11.662433977 CORE  245 O  O    0.0000  245
O       14.392120310   19.995134477   11.232308834 CORE  246 O  O    0.0000  246
O        4.162525375   16.202458181   12.152870401 CORE  247 O  O    0.0000  247
O       14.324206559    4.174872905   11.230842006 CORE  248 O  O    0.0000  248
O       16.885603366   15.998881166   11.885269441 CORE  249 O  O    0.0000  249
O       16.948429264    0.114488294   11.816965813 CORE  250 O  O    0.0000  250
O       19.544621087   11.902754137   11.652286942 CORE  251 O  O    0.0000  251
O       16.919884759    3.755668501   11.585302261 CORE  252 O  O    0.0000  252
O       11.974771772   12.157677297   12.316954521 CORE  253 O  O    0.0000  253
O       11.922012467    0.194890479   11.994588603 CORE  254 O  O    0.0000  254
O       19.526996657   16.401918740   11.817639396 CORE  255 O  O    0.0000  255
O       19.578207853   19.795804809   11.809293778 CORE  256 O  O    0.0000  256
O       19.545712360    4.214512744   11.459598995 CORE  257 O  O    0.0000  257
O       11.889808024    3.865164132   12.140079263 CORE  258 O  O    0.0000  258
O       16.911706148   12.322294034   11.667808163 CORE  259 O  O    0.0000  259
O       11.853347183   15.927587483   12.197334599 CORE  260 O  O    0.0000  260
O       18.548379019   14.108032624   12.726723985 CORE  261 O  O    0.0000  261
O       18.617555481    2.012476652   12.621380031 CORE  262 O  O    0.0000  262
O       13.752987213   14.115068303   12.656958080 CORE  263 O  O    0.0000  263
O       10.711530581   18.189129547   13.046728676 CORE  264 O  O    0.0000  264
O        5.878294792   18.152205214   12.829964314 CORE  265 O  O    0.0000  265
O       13.740323737    2.021444999   12.682445142 CORE  266 O  O    0.0000  266
O        6.026868769    5.770898949   13.114960174 CORE  267 O  O    0.0000  267
O        5.815199690   10.604159183    0.125214287 CORE  268 O  O    0.0000  268
O        6.112317368    3.140853861   13.447402488 CORE  269 O  O    0.0000  269
O        5.619869931   13.216576891    0.599083787 CORE  270 O  O    0.0000  270
O       10.430987874    5.694637813   13.388767108 CORE  271 O  O    0.0000  271
O       10.603573525   10.612514819    0.413553282 CORE  272 O  O    0.0000  272
O        9.778966925    3.125330372    0.082344182 CORE  273 O  O    0.0000  273
O       10.295806234   13.251940176    0.521958462 CORE  274 O  O    0.0000  274
O        5.736723156    0.519115485    0.158057213 CORE  275 O  O    0.0000  275
O        5.922810062   15.875968736    0.601802359 CORE  276 O  O    0.0000  276
O       10.035539843    0.467483497    0.322481543 CORE  277 O  O    0.0000  277
O       10.014476146   15.893017390    0.626467050 CORE  278 O  O    0.0000  278
O        9.889012363    8.095180795    0.772805550 CORE  279 O  O    0.0000  279
O       14.148702399   11.797825602    0.337508197 CORE  280 O  O    0.0000  280
O       13.783493641   19.756485078    0.295622359 CORE  281 O  O    0.0000  281
O       13.786788874   16.437019722    0.405267711 CORE  282 O  O    0.0000  282
O       13.857388098    4.398042475    0.316844940 CORE  283 O  O    0.0000  283
O       18.275646717   16.341786007    0.595003896 CORE  284 O  O    0.0000  284
O        6.453723141    8.120704032    0.637460865 CORE  285 O  O    0.0000  285
O       18.303365394   19.928358861    0.555394759 CORE  286 O  O    0.0000  286
O       18.280934713    4.403590322    0.230993840 CORE  287 O  O    0.0000  287
O       18.203600365   11.730617827    0.369355151 CORE  288 O  O    0.0000  288
O        8.160755188   10.083942295    1.256097609 CORE  289 O  O    0.0000  289
O        8.139471054    6.114580439    1.175118559 CORE  290 O  O    0.0000  290
O        7.888636439    1.682988543    1.242656592 CORE  291 O  O    0.0000  291
O        7.962907785   14.279028991    1.190177906 CORE  292 O  O    0.0000  292
end
end
