# Supplementary material for: Zeolite-confined subnanometric PtSn mimicking mortise-and-tenon joinery for catalytic propane dehydrogenation
Source: Nat Commun. 2022 May 17;13:2716. doi: 10.1038/s41467-022-30522-1 (PMC9114386; doi:10.1038/s41467-022-30522-1)
Supplement: Supplementary file 8 — Source Data [file 41467_2022_30522_MOESM8_ESM.zip › allstructures/Pt1Sn3O1-MFI.arc]

!BIOSYM archive 2
PBC=ON
                      Energy         0          0.0489      -2302.652682        C1
!DATE
PBC   20.37460000   20.11910000   13.51960000   90.00000000   89.99990000   90.00000000
Sn       3.005364778    8.893296988    8.869887962 CORE    1 Sn Sn   0.0000    1
Sn       3.428258263   12.233680345    9.644400120 CORE    2 Sn Sn   0.0000    2
Sn       2.286873567   10.173735085   11.420369143 CORE    3 Sn Sn   0.0000    3
Pt       4.757920653   10.096698558   10.442130385 CORE    4 Pt Pt   0.0000    4
Si      15.664108196    3.919726201    8.617080371 CORE    5 Si Si   0.0000    5
Si      15.614346405   11.835799002    8.895088350 CORE    6 Si Si   0.0000    6
Si      15.608968199    8.740284183    8.627931043 CORE    7 Si Si   0.0000    7
Si      18.739943783    8.704666672    8.753457101 CORE    8 Si Si   0.0000    8
Si      15.740942183   16.542066431    8.927954944 CORE    9 Si Si   0.0000    9
Si      18.750054215   11.863699964    8.953781405 CORE   10 Si Si   0.0000   10
Si      18.876951500    3.952642551    8.532013421 CORE   11 Si Si   0.0000   11
Si      18.938369190   16.521226403    9.114933196 CORE   12 Si Si   0.0000   12
Si       6.946120464   14.772798886   11.105261315 CORE   13 Si Si   0.0000   13
Si       6.975009406   17.913740721   10.932395504 CORE   14 Si Si   0.0000   14
Si       6.794088422    5.876432740   10.599852014 CORE   15 Si Si   0.0000   15
Si       6.916592298    2.657570137   10.587604973 CORE   16 Si Si   0.0000   16
Si      11.749112642   14.772904929   11.030809943 CORE   17 Si Si   0.0000   17
Si      11.731366868    5.864195660   10.722084281 CORE   18 Si Si   0.0000   18
Si      11.840294302   17.951766761   11.063107294 CORE   19 Si Si   0.0000   19
Si      11.839909420    2.704887184   10.751447088 CORE   20 Si Si   0.0000   20
Si      14.757320826    6.379273214   10.515977612 CORE   21 Si Si   0.0000   21
Si      14.803262715   14.098771968   10.821547073 CORE   22 Si Si   0.0000   22
Si      14.801868489    1.801878552   10.683714403 CORE   23 Si Si   0.0000   23
Si      14.815590849   18.793011847   10.941039943 CORE   24 Si Si   0.0000   24
Si      19.519384493    1.905321039   10.733188698 CORE   25 Si Si   0.0000   25
Si      19.573847918   18.908513401   11.094418447 CORE   26 Si Si   0.0000   26
Si      19.550060992    6.311014594   10.539384819 CORE   27 Si Si   0.0000   27
Si      19.501473700   14.009122586   11.066827716 CORE   28 Si Si   0.0000   28
Si       9.453482451   14.339025979   13.067908429 CORE   29 Si Si   0.0000   29
Si       9.261254630    6.673181415   12.369380429 CORE   30 Si Si   0.0000   30
Si       9.409325115   18.757494177   12.805557593 CORE   31 Si Si   0.0000   31
Si       9.384080339    1.741988739   12.381802799 CORE   32 Si Si   0.0000   32
Si       4.635107369   18.870628177   12.875680427 CORE   33 Si Si   0.0000   33
Si       4.587425426    1.872266007   12.559855653 CORE   34 Si Si   0.0000   34
Si       4.570073670   14.267506215   13.123953656 CORE   35 Si Si   0.0000   35
Si       4.565107239    6.548357320   12.688153917 CORE   36 Si Si   0.0000   36
Si      17.111588545    2.712637345   12.666696021 CORE   37 Si Si   0.0000   37
Si       1.595374168    2.669638550   12.457862515 CORE   38 Si Si   0.0000   38
Si      17.078990226    5.855956804   12.553658894 CORE   39 Si Si   0.0000   39
Si       1.575521274   14.807443220   12.731978614 CORE   40 Si Si   0.0000   40
Si      17.137903929   17.988549041   12.906218794 CORE   41 Si Si   0.0000   41
Si       1.671822213   17.981636475   12.695104093 CORE   42 Si Si   0.0000   42
Si      17.049760565   14.768351353   12.877382254 CORE   43 Si Si   0.0000   43
Si       1.500402333    5.845887259   12.546086348 CORE   44 Si Si   0.0000   44
Si       8.722806812   16.724809482    1.464467529 CORE   45 Si Si   0.0000   45
Si       8.748897859    4.155180074    0.803068483 CORE   46 Si Si   0.0000   46
Si       5.501942106   16.751181180    1.421531548 CORE   47 Si Si   0.0000   47
Si       8.539198273   11.915937578    1.279327195 CORE   48 Si Si   0.0000   48
Si       8.533686393    8.782774318    0.998026607 CORE   49 Si Si   0.0000   49
Si       5.543548256    4.132691668    1.050497371 CORE   50 Si Si   0.0000   50
Si       5.402637154   11.886967752    1.437356303 CORE   51 Si Si   0.0000   51
Si       5.397106827    8.785358556    1.091533970 CORE   52 Si Si   0.0000   52
Si      17.926304678    1.820902709    2.012957215 CORE   53 Si Si   0.0000   53
Si       0.677790865    1.804364805    1.794623664 CORE   54 Si Si   0.0000   54
Si      17.950221876   18.818199747    2.268879310 CORE   55 Si Si   0.0000   55
Si       0.525906363   14.195121004    2.175316941 CORE   56 Si Si   0.0000   56
Si       0.713237774   18.841723190    2.106236912 CORE   57 Si Si   0.0000   57
Si       0.532475096    6.641891102    1.901914434 CORE   58 Si Si   0.0000   58
Si      17.717678120    6.644723432    1.952810922 CORE   59 Si Si   0.0000   59
Si      17.706721099   14.167432898    2.319630891 CORE   60 Si Si   0.0000   60
Si       9.327490876   15.933565337    4.387958287 CORE   61 Si Si   0.0000   61
Si       9.330108084   12.782284566    4.173499225 CORE   62 Si Si   0.0000   62
Si       9.415759294    4.676129952    3.785547755 CORE   63 Si Si   0.0000   63
Si       4.492355430   15.916126111    4.282332081 CORE   64 Si Si   0.0000   64
Si       9.371221981    7.887448812    3.856716531 CORE   65 Si Si   0.0000   65
Si       4.529249792    4.671094164    4.021084248 CORE   66 Si Si   0.0000   66
Si       4.447905648   12.734492044    4.312164803 CORE   67 Si Si   0.0000   67
Si       4.402042026    7.862302315    3.972955654 CORE   68 Si Si   0.0000   68
Si       1.554977167    4.152475644    3.614008700 CORE   69 Si Si   0.0000   69
Si       1.446264075   16.630950945    4.088268545 CORE   70 Si Si   0.0000   70
Si      17.120300336    8.757787467    4.086167507 CORE   71 Si Si   0.0000   71
Si       1.488031178   11.922142932    4.125330828 CORE   72 Si Si   0.0000   72
Si       1.453597557    8.811694540    3.888611972 CORE   73 Si Si   0.0000   73
Si      17.060168529   11.885842583    4.337553803 CORE   74 Si Si   0.0000   74
Si      16.971161356    4.227868667    3.795335560 CORE   75 Si Si   0.0000   75
Si      17.172948646   16.641754518    4.333759174 CORE   76 Si Si   0.0000   76
Si       6.788463687   16.356414371    6.311977849 CORE   77 Si Si   0.0000   77
Si       7.008444747    3.958673269    5.652607092 CORE   78 Si Si   0.0000   78
Si       6.892466376   11.898456932    6.022536069 CORE   79 Si Si   0.0000   79
Si       6.866433939    8.775815460    5.635508204 CORE   80 Si Si   0.0000   80
Si      11.638317301   11.829685933    6.139011552 CORE   81 Si Si   0.0000   81
Si      11.662742750    8.721072737    5.825214390 CORE   82 Si Si   0.0000   82
Si      11.719537436   16.439419577    6.377691214 CORE   83 Si Si   0.0000   83
Si      11.576847029    4.013343751    5.849632134 CORE   84 Si Si   0.0000   84
Si      14.615781586    4.725687669    5.763847323 CORE   85 Si Si   0.0000   85
Si      14.628444983    7.918099542    5.745906305 CORE   86 Si Si   0.0000   86
Si      19.578847899    7.836274999    5.873151165 CORE   87 Si Si   0.0000   87
Si      14.596131004   12.739671617    6.014199263 CORE   88 Si Si   0.0000   88
Si      14.693376045   15.934601806    5.995600195 CORE   89 Si Si   0.0000   89
Si      19.560379534   12.794261537    6.092440395 CORE   90 Si Si   0.0000   90
Si      19.577797611    4.671614984    5.619325736 CORE   91 Si Si   0.0000   91
Si      19.643548277   15.999077191    6.157747901 CORE   92 Si Si   0.0000   92
Si       7.543778729   13.961410289    8.183549576 CORE   93 Si Si   0.0000   93
Si       7.505259327    6.445918292    7.660569166 CORE   94 Si Si   0.0000   94
Si      10.746745883   13.968068115    8.167178892 CORE   95 Si Si   0.0000   95
Si       7.748375611   18.797334606    8.039954111 CORE   96 Si Si   0.0000   96
Si       7.760826144    1.791815517    7.729361912 CORE   97 Si Si   0.0000   97
Si      10.673522676    6.430408150    7.778424180 CORE   98 Si Si   0.0000   98
Si      10.899726178   18.824385230    8.196472573 CORE   99 Si Si   0.0000   99
Si      10.911933624    1.790940179    7.847837515 CORE  100 Si Si   0.0000  100
O       17.263362990    4.111118062    8.448140741 CORE  101 O  O    0.0000  101
O       17.178951259   12.264831755    8.743523716 CORE  102 O  O    0.0000  102
O       17.351382512   16.496636294    8.789000404 CORE  103 O  O    0.0000  103
O       17.175643662    8.305324221    8.511624888 CORE  104 O  O    0.0000  104
O        7.097009360   13.895923188    9.744377390 CORE  105 O  O    0.0000  105
O        7.049841676   18.663249677    9.498831094 CORE  106 O  O    0.0000  106
O        6.652562374    6.258649701    9.029320543 CORE  107 O  O    0.0000  107
O        6.879003303    2.303699459    9.001635040 CORE  108 O  O    0.0000  108
O       11.176106921   13.984272772    9.728743850 CORE  109 O  O    0.0000  109
O       11.472644055    6.276579309    9.174982877 CORE  110 O  O    0.0000  110
O       18.878949819   10.262920061    9.161752417 CORE  111 O  O    0.0000  111
O       11.440076920   18.798327665    9.730397233 CORE  112 O  O    0.0000  112
O       11.666950989    2.258707692    9.201953677 CORE  113 O  O    0.0000  113
O       15.478393568   10.249010660    9.209052225 CORE  114 O  O    0.0000  114
O       15.311264514    2.481196968    9.291357654 CORE  115 O  O    0.0000  115
O       15.313383936   17.917913216    9.668387151 CORE  116 O  O    0.0000  116
O       19.255026522    2.558721648    9.272281480 CORE  117 O  O    0.0000  117
O       15.084799538    5.101016104    9.567979366 CORE  118 O  O    0.0000  118
O       19.355575645   17.914089005    9.833266827 CORE  119 O  O    0.0000  119
O       15.235815161   15.244991421    9.757136062 CORE  120 O  O    0.0000  120
O       14.921772277   12.635886417   10.125514211 CORE  121 O  O    0.0000  121
O       14.838410244    7.744272447    9.645186470 CORE  122 O  O    0.0000  122
O       19.316120778   15.262034100   10.056505405 CORE  123 O  O    0.0000  123
O       19.341409211    7.815098054    9.968761482 CORE  124 O  O    0.0000  124
O       19.488815527    5.235500108    9.321920757 CORE  125 O  O    0.0000  125
O       19.309139437   12.600697647   10.286417378 CORE  126 O  O    0.0000  126
O       19.301350458    0.306016412   10.590682428 CORE  127 O  O    0.0000  127
O       11.455213662    4.273341020   10.925309548 CORE  128 O  O    0.0000  128
O       11.627298367   16.371348650   10.748833812 CORE  129 O  O    0.0000  129
O       14.664218294    0.207112588   10.436462008 CORE  130 O  O    0.0000  130
O        6.684543316   16.329801190   10.713829929 CORE  131 O  O    0.0000  131
O        6.905338095    4.265908612   10.808432810 CORE  132 O  O    0.0000  132
O        5.763333136   18.588234179   11.753605198 CORE  133 O  O    0.0000  133
O       13.282534362   14.343989744   11.313240094 CORE  134 O  O    0.0000  134
O       13.259370365    6.232432054   11.122519588 CORE  135 O  O    0.0000  135
O        8.309936346   14.675770402   11.969324650 CORE  136 O  O    0.0000  136
O        5.622206587    1.995334272   11.311507037 CORE  137 O  O    0.0000  137
O        5.700676521   14.178516458   11.960683512 CORE  138 O  O    0.0000  138
O        8.125253238    6.583094035   11.208670762 CORE  139 O  O    0.0000  139
O       13.385840091    2.442010036   11.170060845 CORE  140 O  O    0.0000  140
O       13.384110207   18.236725490   11.474725572 CORE  141 O  O    0.0000  141
O        5.465443777    6.422706649   11.347381971 CORE  142 O  O    0.0000  142
O        8.283442788    2.049925404   11.223528223 CORE  143 O  O    0.0000  143
O        8.379768222   18.095159157   11.729958996 CORE  144 O  O    0.0000  144
O       10.905013416   14.365733808   12.351888180 CORE  145 O  O    0.0000  145
O       10.922508905   18.427631898   12.314800500 CORE  146 O  O    0.0000  146
O       10.735973302    6.691254022   11.696858487 CORE  147 O  O    0.0000  147
O        0.662157914    2.255791540   11.196405729 CORE  148 O  O    0.0000  148
O       10.871910015    1.841646890   11.731336582 CORE  149 O  O    0.0000  149
O        0.630802477   14.013274379   11.679414062 CORE  150 O  O    0.0000  150
O        0.720669765   18.808074133   11.664972089 CORE  151 O  O    0.0000  151
O        0.636973895    6.230692078   11.231929171 CORE  152 O  O    0.0000  152
O       18.540575671   18.547787917   12.299756117 CORE  153 O  O    0.0000  153
O       18.493653211    2.540578151   11.827642850 CORE  154 O  O    0.0000  154
O       15.796807352    6.452036585   11.760065100 CORE  155 O  O    0.0000  155
O       18.410467135    5.970123212   11.639735475 CORE  156 O  O    0.0000  156
O       15.759655684   14.143876112   12.126548319 CORE  157 O  O    0.0000  157
O        3.126972141    2.348295641   12.029447617 CORE  158 O  O    0.0000  158
O       15.871734906    2.066715417   11.865359966 CORE  159 O  O    0.0000  159
O       18.422364858   14.129867521   12.280488311 CORE  160 O  O    0.0000  160
O        3.122921224   14.432079445   12.404563873 CORE  161 O  O    0.0000  161
O        3.226225167   18.269755763   12.322720248 CORE  162 O  O    0.0000  162
O       15.878271966   18.697185699   12.167111470 CORE  163 O  O    0.0000  163
O        3.027893208    6.294419827   12.264345914 CORE  164 O  O    0.0000  164
O       16.845288650    4.292345386   12.936236079 CORE  165 O  O    0.0000  165
O       17.064394027   16.383096864   12.671032421 CORE  166 O  O    0.0000  166
O        4.520989845    0.349197643   13.111251711 CORE  167 O  O    0.0000  167
O        1.331771735   16.402961959   12.538598239 CORE  168 O  O    0.0000  168
O        9.167565943    0.235129939   12.938478875 CORE  169 O  O    0.0000  169
O        1.422238103    4.243293192   12.827102252 CORE  170 O  O    0.0000  170
O        9.232024740   12.855017113    0.159564319 CORE  171 O  O    0.0000  171
O        9.096840191    8.067576081   13.179878728 CORE  172 O  O    0.0000  172
O        9.421476613   15.447150277    0.738341778 CORE  173 O  O    0.0000  173
O        4.571864708   12.909707430    0.494209822 CORE  174 O  O    0.0000  174
O        9.119575434    5.407395597   13.368981402 CORE  175 O  O    0.0000  175
O        4.733525412    8.034410008   13.331850811 CORE  176 O  O    0.0000  176
O        4.812752279   15.547630455    0.575736377 CORE  177 O  O    0.0000  177
O        5.027431651    5.464379108    0.285524375 CORE  178 O  O    0.0000  178
O        9.174404175   18.116819187    0.759809582 CORE  179 O  O    0.0000  179
O        5.058065256   18.177704703    0.772322530 CORE  180 O  O    0.0000  180
O        9.216887348    2.767497245    0.106867145 CORE  181 O  O    0.0000  181
O        5.047805679    2.793234058    0.291305283 CORE  182 O  O    0.0000  182
O        5.234047538   10.382770138    0.850965530 CORE  183 O  O    0.0000  183
O        1.172388092    1.792995242    0.244455954 CORE  184 O  O    0.0000  184
O        1.226521353   14.371719905    0.731619454 CORE  185 O  O    0.0000  185
O        1.424034438   18.450916242    0.706298582 CORE  186 O  O    0.0000  186
O        8.681624775   10.381048905    0.787082404 CORE  187 O  O    0.0000  187
O        0.915339804    6.627531603    0.327575832 CORE  188 O  O    0.0000  188
O       17.212522075    1.927484281    0.559625879 CORE  189 O  O    0.0000  189
O       17.270202195    6.717424801    0.395828134 CORE  190 O  O    0.0000  190
O       17.085179265   18.351351458    0.969018513 CORE  191 O  O    0.0000  191
O       16.913317307   14.386807439    0.924998492 CORE  192 O  O    0.0000  192
O        6.970721131   12.330208143    1.442726070 CORE  193 O  O    0.0000  193
O        6.969892355    8.380229103    1.232682385 CORE  194 O  O    0.0000  194
O        7.110012006   16.559691363    1.355591109 CORE  195 O  O    0.0000  195
O        7.158062702    4.139884477    1.096762363 CORE  196 O  O    0.0000  196
O       19.295828786   14.075924420    2.012806560 CORE  197 O  O    0.0000  197
O       19.316941314    6.367294646    2.089493530 CORE  198 O  O    0.0000  198
O       19.490346473    2.263641821    1.876400485 CORE  199 O  O    0.0000  199
O       19.514525160   18.420822304    2.029278871 CORE  200 O  O    0.0000  200
O        9.199019466   16.787538908    3.013527338 CORE  201 O  O    0.0000  201
O        9.287144320   12.096095282    2.707196896 CORE  202 O  O    0.0000  202
O        9.531623314    4.321845000    2.211122133 CORE  203 O  O    0.0000  203
O        9.396140076    8.283155883    2.283156974 CORE  204 O  O    0.0000  204
O       17.799781350    0.292404194    2.535900017 CORE  205 O  O    0.0000  205
O        5.002517479   16.717096325    2.961689083 CORE  206 O  O    0.0000  206
O        4.934367678    4.126613751    2.547057564 CORE  207 O  O    0.0000  207
O        4.828337894   11.911825269    2.958419730 CORE  208 O  O    0.0000  208
O        4.615320571    8.335787187    2.435835332 CORE  209 O  O    0.0000  209
O        0.865655343    0.310936612    2.397585203 CORE  210 O  O    0.0000  210
O       17.349726889    8.076949418    2.627879480 CORE  211 O  O    0.0000  211
O        1.096249658   12.834073936    2.840876289 CORE  212 O  O    0.0000  212
O        0.941470045    8.094296480    2.514061809 CORE  213 O  O    0.0000  213
O       17.178722603   12.788629674    2.993229897 CORE  214 O  O    0.0000  214
O        0.878912776   15.484660633    3.089537341 CORE  215 O  O    0.0000  215
O        1.347691084    5.480938031    2.695079489 CORE  216 O  O    0.0000  216
O       17.410814975   15.418873231    3.300014891 CORE  217 O  O    0.0000  217
O        1.574421704    2.835161415    2.664031857 CORE  218 O  O    0.0000  218
O       16.929412950    5.428620513    2.694699360 CORE  219 O  O    0.0000  219
O        1.459050642   18.060392575    3.316546444 CORE  220 O  O    0.0000  220
O       17.189830169    2.793021247    3.074666798 CORE  221 O  O    0.0000  221
O       17.394483472   18.063343406    3.587587290 CORE  222 O  O    0.0000  222
O       17.391445535   10.348521218    3.939299434 CORE  223 O  O    0.0000  223
O        4.732254432    6.281037211    4.102627928 CORE  224 O  O    0.0000  224
O        4.674686201   14.318809514    4.025045602 CORE  225 O  O    0.0000  225
O        1.623843270   10.395337669    3.592359449 CORE  226 O  O    0.0000  226
O        9.611839891   14.374076794    4.031639256 CORE  227 O  O    0.0000  227
O        9.531401099    6.281610327    4.038570910 CORE  228 O  O    0.0000  228
O       10.532620041   12.082076607    4.986490067 CORE  229 O  O    0.0000  229
O        2.942044440   16.267576200    4.585504378 CORE  230 O  O    0.0000  230
O       10.601158198    8.643622282    4.597387136 CORE  231 O  O    0.0000  231
O        2.992718905    4.267078569    4.358378984 CORE  232 O  O    0.0000  232
O        7.941696410   16.042842948    5.217240069 CORE  233 O  O    0.0000  233
O        7.993911455    4.133045089    4.367343544 CORE  234 O  O    0.0000  234
O        2.908700250   12.435645486    4.734549914 CORE  235 O  O    0.0000  235
O       10.550085135   16.546275180    5.258757529 CORE  236 O  O    0.0000  236
O        2.861119221    8.161515503    4.384848373 CORE  237 O  O    0.0000  237
O       10.650049696    3.927789851    4.522740167 CORE  238 O  O    0.0000  238
O        7.911652695   12.553418190    4.934912317 CORE  239 O  O    0.0000  239
O        7.957190955    8.367993816    4.499698228 CORE  240 O  O    0.0000  240
O        5.344923814   16.383440063    5.578039757 CORE  241 O  O    0.0000  241
O       15.544972964    4.163870486    4.561716743 CORE  242 O  O    0.0000  242
O       15.599254661    8.480251536    4.575511862 CORE  243 O  O    0.0000  243
O        5.469049752    3.975987959    5.144678147 CORE  244 O  O    0.0000  244
O        5.374324493   12.234839207    5.549318298 CORE  245 O  O    0.0000  245
O       15.555309168   11.970666727    4.949009346 CORE  246 O  O    0.0000  246
O        5.380547458    8.685075024    4.979988284 CORE  247 O  O    0.0000  247
O       15.647615794   16.625353375    4.882623811 CORE  248 O  O    0.0000  248
O       18.131488591    8.104138938    5.181935772 CORE  249 O  O    0.0000  249
O       18.109115334   12.405120486    5.467144221 CORE  250 O  O    0.0000  250
O        0.385428904    4.006438978    4.729065697 CORE  251 O  O    0.0000  251
O       18.204458598   16.498976613    5.584218565 CORE  252 O  O    0.0000  252
O       13.072265762    4.417347996    5.379031039 CORE  253 O  O    0.0000  253
O       13.048076054   12.452436263    5.614535308 CORE  254 O  O    0.0000  254
O        0.369755153    8.620115852    5.075674868 CORE  255 O  O    0.0000  255
O        0.362640900   12.013137501    5.292499440 CORE  256 O  O    0.0000  256
O        0.485226966   16.748029750    5.388854012 CORE  257 O  O    0.0000  257
O       13.152597196   16.298430416    5.626831825 CORE  258 O  O    0.0000  258
O       18.150523648    4.513010140    4.870579065 CORE  259 O  O    0.0000  259
O       13.107272188    8.224608596    5.269849951 CORE  260 O  O    0.0000  260
O       19.896599707    6.245280092    5.861650130 CORE  261 O  O    0.0000  261
O       19.794834463   14.393736850    5.943922926 CORE  262 O  O    0.0000  262
O       14.851116528    6.322790699    5.956142782 CORE  263 O  O    0.0000  263
O       11.767309389   10.235475490    6.395446901 CORE  264 O  O    0.0000  264
O        7.126142233   10.297958472    6.134399352 CORE  265 O  O    0.0000  265
O       14.920870661   14.326753445    5.958735490 CORE  266 O  O    0.0000  266
O        7.025441625   17.809970484    6.983976519 CORE  267 O  O    0.0000  267
O        7.259847112    2.528720145    6.376179867 CORE  268 O  O    0.0000  268
O        6.775822763   15.196440164    7.453395436 CORE  269 O  O    0.0000  269
O        7.277781989    5.162430097    6.703077074 CORE  270 O  O    0.0000  270
O       11.741757096   17.787910108    7.280603014 CORE  271 O  O    0.0000  271
O       11.576414573    2.561638328    6.582361102 CORE  272 O  O    0.0000  272
O       11.507925621   15.147045977    7.345847363 CORE  273 O  O    0.0000  273
O       10.961124374    5.122822785    6.865120915 CORE  274 O  O    0.0000  274
O        7.143613440   12.541356811    7.496082320 CORE  275 O  O    0.0000  275
O        6.990451896    7.796381517    6.923263162 CORE  276 O  O    0.0000  276
O       11.172154591   12.527823797    7.538391841 CORE  277 O  O    0.0000  277
O       11.196262014    7.780353867    7.058995421 CORE  278 O  O    0.0000  278
O       11.112930302    0.199724204    7.602381397 CORE  279 O  O    0.0000  279
O       14.965479165    3.971802388    7.158587520 CORE  280 O  O    0.0000  280
O       14.837047499   12.188582359    7.518423665 CORE  281 O  O    0.0000  281
O       14.930104759    8.678613701    7.152618363 CORE  282 O  O    0.0000  282
O       15.049487804   16.520242821    7.466765512 CORE  283 O  O    0.0000  283
O       19.569901092    8.392596815    7.393853567 CORE  284 O  O    0.0000  284
O        7.568594136    0.197084712    7.505561918 CORE  285 O  O    0.0000  285
O       19.586912357   12.366509616    7.654730531 CORE  286 O  O    0.0000  286
O       19.758959896   16.396887106    7.723265819 CORE  287 O  O    0.0000  287
O       19.515888166    3.895491072    7.042979642 CORE  288 O  O    0.0000  288
O        9.328967524    2.151270196    7.996028266 CORE  289 O  O    0.0000  289
O        9.325475028   18.404292469    8.163534810 CORE  290 O  O    0.0000  290
O        9.145866237   14.206500548    8.036699698 CORE  291 O  O    0.0000  291
O        9.079770706    6.558739078    8.042444676 CORE  292 O  O    0.0000  292
O        2.000215021   10.744941081    9.141726887 CORE  293 O  O    0.0000  293
end
end
