# Supplementary material for: Zeolite-confined subnanometric PtSn mimicking mortise-and-tenon joinery for catalytic propane dehydrogenation
Source: Nat Commun. 2022 May 17;13:2716. doi: 10.1038/s41467-022-30522-1 (PMC9114386; doi:10.1038/s41467-022-30522-1)
Supplement: Supplementary file 8 — Source Data [file 41467_2022_30522_MOESM8_ESM.zip › allstructures/Pt1Sn3O2-MFI.arc]

!BIOSYM archive 2
PBC=ON
                      Energy         0          0.0471      -2310.273682        C1
!DATE
PBC   20.37460000   20.11910000   13.51960000   90.00000000   89.99990000   90.00000000
Sn       2.531293470    3.309998645    3.821637115 CORE    1 Sn Sn   0.0000    1
Sn       3.160151094    5.876353077    1.190179842 CORE    2 Sn Sn   0.0000    2
Sn       4.005212702    2.626585954    1.066952973 CORE    3 Sn Sn   0.0000    3
Pt       5.299993855    4.794996510    0.549201011 CORE    4 Pt Pt   0.0000    4
Si      16.255115674   17.168997775    0.914809132 CORE    5 Si Si   0.0000    5
Si      16.082155182    5.023008968    1.176286504 CORE    6 Si Si   0.0000    6
Si      16.104080010    1.926167763    0.931324925 CORE    7 Si Si   0.0000    7
Si      19.234533278    1.901517609    1.044744424 CORE    8 Si Si   0.0000    8
Si      16.277680866    9.710987893    1.255621448 CORE    9 Si Si   0.0000    9
Si      19.204912073    5.027995854    1.244806200 CORE   10 Si Si   0.0000   10
Si      19.474456352   17.218262524    0.892840328 CORE   11 Si Si   0.0000   11
Si      19.437131822    9.627476189    1.377024049 CORE   12 Si Si   0.0000   12
Si       7.221209648    7.980894965    2.800634148 CORE   13 Si Si   0.0000   13
Si       7.344117813   11.189531038    2.812351784 CORE   14 Si Si   0.0000   14
Si       7.498548958   19.136645194    3.296761374 CORE   15 Si Si   0.0000   15
Si       7.526153814   15.975447962    3.123938939 CORE   16 Si Si   0.0000   16
Si      12.214468409    7.852567425    2.884329360 CORE   17 Si Si   0.0000   17
Si      12.280099459   19.122336581    3.178598179 CORE   18 Si Si   0.0000   18
Si      12.306173934   11.037295919    2.953311029 CORE   19 Si Si   0.0000   19
Si      12.375805763   15.965472461    3.178176744 CORE   20 Si Si   0.0000   20
Si      15.281438424   19.651606288    2.707526485 CORE   21 Si Si   0.0000   21
Si      15.251272191    7.282101166    3.144664248 CORE   22 Si Si   0.0000   22
Si      15.327861716   15.058777033    2.969241549 CORE   23 Si Si   0.0000   23
Si      15.258040676   11.933810687    3.207529769 CORE   24 Si Si   0.0000   24
Si      20.176990190   15.126259564    3.039786549 CORE   25 Si Si   0.0000   25
Si      20.000030747   12.005125214    3.343321522 CORE   26 Si Si   0.0000   26
Si      20.213906072   19.623807975    2.767355958 CORE   27 Si Si   0.0000   27
Si      19.855929514    7.169016880    3.420725558 CORE   28 Si Si   0.0000   28
Si       9.694408054    7.146544425    4.564542300 CORE   29 Si Si   0.0000   29
Si      10.023708438   19.601436185    5.238346407 CORE   30 Si Si   0.0000   30
Si       9.822246867   12.044473266    4.640163118 CORE   31 Si Si   0.0000   31
Si      10.000201610   15.150397016    4.994866959 CORE   32 Si Si   0.0000   32
Si       5.092399382   11.938647401    4.782136862 CORE   33 Si Si   0.0000   33
Si       5.148330769   15.074241318    5.042581512 CORE   34 Si Si   0.0000   34
Si       5.069565921    7.298383077    4.895918529 CORE   35 Si Si   0.0000   35
Si       5.103570958   19.646630062    5.290825318 CORE   36 Si Si   0.0000   36
Si      17.698089724   15.971363873    4.876086203 CORE   37 Si Si   0.0000   37
Si       2.172746725   15.951982574    4.837119893 CORE   38 Si Si   0.0000   38
Si      17.675608267   19.137193239    4.681362346 CORE   39 Si Si   0.0000   39
Si       2.012527025    7.824552427    5.110951324 CORE   40 Si Si   0.0000   40
Si      17.496174895   11.154881804    5.167114988 CORE   41 Si Si   0.0000   41
Si       2.128067246   11.032416594    5.044168746 CORE   42 Si Si   0.0000   42
Si      17.393660078    7.947696240    5.221058615 CORE   43 Si Si   0.0000   43
Si       2.084818098   19.115531568    4.831132018 CORE   44 Si Si   0.0000   44
Si       9.276642570    9.617884594    6.579080549 CORE   45 Si Si   0.0000   45
Si       9.297284948   17.215621758    7.155345338 CORE   46 Si Si   0.0000   46
Si       6.103756193    9.726384969    6.765662029 CORE   47 Si Si   0.0000   47
Si       9.077674827    5.012178312    6.752199775 CORE   48 Si Si   0.0000   48
Si       9.087109662    1.889820586    6.949435389 CORE   49 Si Si   0.0000   49
Si       6.069930873   17.171067544    7.114714052 CORE   50 Si Si   0.0000   50
Si       5.950729262    5.013568850    6.814130670 CORE   51 Si Si   0.0000   51
Si       5.940740832    1.922415642    7.063532671 CORE   52 Si Si   0.0000   52
Si      18.444098921   15.115813336    7.809704724 CORE   53 Si Si   0.0000   53
Si       1.207376470   15.088278958    7.694855893 CORE   54 Si Si   0.0000   54
Si      18.468039940   11.981722117    8.002058045 CORE   55 Si Si   0.0000   55
Si       1.018543616    7.292095830    8.039188923 CORE   56 Si Si   0.0000   56
Si       1.217024463   11.997966123    7.912030139 CORE   57 Si Si   0.0000   57
Si       1.079514417   19.959159087    7.680171043 CORE   58 Si Si   0.0000   58
Si      18.234029122   19.899045382    7.637812595 CORE   59 Si Si   0.0000   59
Si      18.218094274    7.385451128    8.160624389 CORE   60 Si Si   0.0000   60
Si      10.107209477    9.088872158    9.513576214 CORE   61 Si Si   0.0000   61
Si      10.059062079    5.869670155    9.584915829 CORE   62 Si Si   0.0000   62
Si       9.852475685   17.996928780   10.095577800 CORE   63 Si Si   0.0000   63
Si       5.124822983    9.194626413    9.689453385 CORE   64 Si Si   0.0000   64
Si       9.831593452    1.042232634    9.886807965 CORE   65 Si Si   0.0000   65
Si       5.047801180   17.996921519    9.955816422 CORE   66 Si Si   0.0000   66
Si       5.051003096    5.994798760    9.660994873 CORE   67 Si Si   0.0000   67
Si       4.978414846    1.046467921    9.925348051 CORE   68 Si Si   0.0000   68
Si       2.043277912   17.481410225    9.483008175 CORE   69 Si Si   0.0000   69
Si       2.055448872    9.740404827    9.891629589 CORE   70 Si Si   0.0000   70
Si      17.525436916    1.864445050    9.777790144 CORE   71 Si Si   0.0000   71
Si       2.093390983    5.083042051    9.984778226 CORE   72 Si Si   0.0000   72
Si       2.007396404    1.945971110    9.734167875 CORE   73 Si Si   0.0000   73
Si      17.708896287    4.978581282   10.096787765 CORE   74 Si Si   0.0000   74
Si      17.494189887   17.508766081    9.534471598 CORE   75 Si Si   0.0000   75
Si      17.804408733    9.855322567   10.190098868 CORE   76 Si Si   0.0000   76
Si       7.669560522    9.842970426   11.350732739 CORE   77 Si Si   0.0000   77
Si       7.311177836   17.527710056   12.003067971 CORE   78 Si Si   0.0000   78
Si       7.538773331    5.019025841   11.396786579 CORE   79 Si Si   0.0000   79
Si       7.352707838    1.891167561   11.723450099 CORE   80 Si Si   0.0000   80
Si      12.294158069    5.090390568   11.539566632 CORE   81 Si Si   0.0000   81
Si      12.197183473    1.961269242   11.796129384 CORE   82 Si Si   0.0000   82
Si      12.226415144    9.734462877   11.624496048 CORE   83 Si Si   0.0000   83
Si      12.247507169   17.490307648   12.083600868 CORE   84 Si Si   0.0000   84
Si      15.242986874   18.001451489   11.589853690 CORE   85 Si Si   0.0000   85
Si      15.150615142    1.045561215   11.596760196 CORE   86 Si Si   0.0000   86
Si      20.003483156    1.037766060   11.640839678 CORE   87 Si Si   0.0000   87
Si      15.240623602    5.980351670   11.828442064 CORE   88 Si Si   0.0000   88
Si      15.293752996    9.163351653   11.860198961 CORE   89 Si Si   0.0000   89
Si      20.215358435    5.857129969   11.914485698 CORE   90 Si Si   0.0000   90
Si      20.020432681   17.994418751   11.465249617 CORE   91 Si Si   0.0000   91
Si      20.282485580    9.071200062   11.974544441 CORE   92 Si Si   0.0000   92
Si       8.100027985    7.387210481   13.411284049 CORE   93 Si Si   0.0000   93
Si       8.061304007   19.935898585    0.360039226 CORE   94 Si Si   0.0000   94
Si      11.240358346    7.294549942   13.507232738 CORE   95 Si Si   0.0000   95
Si       8.316360662   11.999180715   13.497576649 CORE   96 Si Si   0.0000   96
Si       8.288572798   15.118522496    0.206084452 CORE   97 Si Si   0.0000   97
Si      11.279306523   19.977889019    0.341365670 CORE   98 Si Si   0.0000   98
Si      11.438074424   12.004438748    0.083570916 CORE   99 Si Si   0.0000   99
Si      11.424502198   15.088469807    0.333579592 CORE  100 Si Si   0.0000  100
O       17.861614906   17.351203118    1.054076382 CORE  101 O  O    0.0000  101
O       17.647830844    5.409297482    0.929659019 CORE  102 O  O    0.0000  102
O       17.867011303    9.575063938    0.955326277 CORE  103 O  O    0.0000  103
O       17.665321442    1.455792548    0.975915781 CORE  104 O  O    0.0000  104
O        7.187412847    7.640084806    1.212903022 CORE  105 O  O    0.0000  105
O        7.388128279   11.518022061    1.223487326 CORE  106 O  O    0.0000  106
O        7.631367188   19.991790691    1.921969887 CORE  107 O  O    0.0000  107
O        7.606971437   15.259992742    1.671941341 CORE  108 O  O    0.0000  108
O       12.128294978    7.336800402    1.344215574 CORE  109 O  O    0.0000  109
O       11.711807005   19.966005488    1.905381742 CORE  110 O  O    0.0000  110
O       19.357612487    3.441639328    1.522605500 CORE  111 O  O    0.0000  111
O       12.252439253   11.620892232    1.435789355 CORE  112 O  O    0.0000  112
O       11.959395573   15.091590412    1.869032997 CORE  113 O  O    0.0000  113
O       15.935970833    3.437613722    1.500170346 CORE  114 O  O    0.0000  114
O       15.788037972   15.747976054    1.562636972 CORE  115 O  O    0.0000  115
O       16.001962663   11.117852571    2.012701285 CORE  116 O  O    0.0000  116
O       19.979515943   15.845230044    1.596843030 CORE  117 O  O    0.0000  117
O       15.540204124   18.395262187    1.706807506 CORE  118 O  O    0.0000  118
O       19.818771809   11.059956973    2.035875017 CORE  119 O  O    0.0000  119
O       15.792163932    8.454623259    2.158065987 CORE  120 O  O    0.0000  120
O       15.484517209    5.833056768    2.447251633 CORE  121 O  O    0.0000  121
O       15.232964899    0.913708923    1.850792099 CORE  122 O  O    0.0000  122
O       19.766617811    8.459148622    2.447120525 CORE  123 O  O    0.0000  123
O       20.009135252    0.988017740    2.139498005 CORE  124 O  O    0.0000  124
O       20.181963581   18.512505215    1.581073812 CORE  125 O  O    0.0000  125
O       19.691419615    5.794942042    2.583238232 CORE  126 O  O    0.0000  126
O       19.931896536   13.539897452    2.830408661 CORE  127 O  O    0.0000  127
O       12.084375869   17.534686664    2.867045601 CORE  128 O  O    0.0000  128
O       11.946075459    9.454773961    2.944715135 CORE  129 O  O    0.0000  129
O       15.091035373   13.473339847    2.723441514 CORE  130 O  O    0.0000  130
O        7.375015967    9.582779195    3.053520546 CORE  131 O  O    0.0000  131
O        7.265847537   17.566414370    2.939848932 CORE  132 O  O    0.0000  132
O        5.972224005   11.823106188    3.416278795 CORE  133 O  O    0.0000  133
O       13.680582219    7.497407098    3.472928714 CORE  134 O  O    0.0000  134
O       13.847049714   19.457589372    3.438829407 CORE  135 O  O    0.0000  135
O        8.469469241    7.217993264    3.502017637 CORE  136 O  O    0.0000  136
O        6.285072597   15.303916316    3.913646994 CORE  137 O  O    0.0000  137
O        5.825448953    7.480643988    3.469471438 CORE  138 O  O    0.0000  138
O        8.872880462   19.280527108    4.143878164 CORE  139 O  O    0.0000  139
O       13.952081728   15.743848587    3.512734794 CORE  140 O  O    0.0000  140
O       13.806120617   11.275222387    3.531577556 CORE  141 O  O    0.0000  141
O        6.248539762   19.708823047    4.147545059 CORE  142 O  O    0.0000  142
O        8.921383742   15.742811670    3.927306862 CORE  143 O  O    0.0000  143
O        8.635851255   11.850176343    3.544686928 CORE  144 O  O    0.0000  144
O       11.107069250    7.086297917    3.778882552 CORE  145 O  O    0.0000  145
O       11.257275632   11.800478204    3.922987484 CORE  146 O  O    0.0000  146
O       11.479879341   19.534837194    4.525760441 CORE  147 O  O    0.0000  147
O        1.317102667   15.400424032    3.569465740 CORE  148 O  O    0.0000  148
O       11.504631021   15.462846309    4.454524364 CORE  149 O  O    0.0000  149
O        0.935865182    7.117377212    4.131080781 CORE  150 O  O    0.0000  150
O        1.060825757   11.747833940    4.057300876 CORE  151 O  O    0.0000  151
O        1.286806476   19.602985647    3.501928648 CORE  152 O  O    0.0000  152
O       18.818093500   11.743858535    4.428349112 CORE  153 O  O    0.0000  153
O       19.119725098   15.732703494    4.122589798 CORE  154 O  O    0.0000  154
O       16.439357824   19.760250172    3.838260619 CORE  155 O  O    0.0000  155
O       19.057594820   19.298045108    3.854740197 CORE  156 O  O    0.0000  156
O       16.045511007    7.331029137    4.560298085 CORE  157 O  O    0.0000  157
O        3.753349636   15.739665312    4.525715698 CORE  158 O  O    0.0000  158
O       16.487849220   15.248954152    4.083649569 CORE  159 O  O    0.0000  159
O       18.704859901    7.248695005    4.563013080 CORE  160 O  O    0.0000  160
O        3.478296648    7.373299651    4.579084096 CORE  161 O  O    0.0000  161
O        3.623656927   11.310453006    4.475269129 CORE  162 O  O    0.0000  162
O       16.155322068   11.847521509    4.563100153 CORE  163 O  O    0.0000  163
O        3.655583250   19.421421697    4.600019126 CORE  164 O  O    0.0000  164
O       17.403755779   17.564141723    4.979836455 CORE  165 O  O    0.0000  165
O       17.442634538    9.548266958    4.936356934 CORE  166 O  O    0.0000  166
O        4.948536781   13.479779026    5.266894772 CORE  167 O  O    0.0000  167
O        1.834011457    9.436011069    5.063217148 CORE  168 O  O    0.0000  168
O        9.783361486   13.560727370    5.205751186 CORE  169 O  O    0.0000  169
O        1.844558284   17.524528838    5.086323583 CORE  170 O  O    0.0000  170
O        9.563666781    5.778301164    5.416145315 CORE  171 O  O    0.0000  171
O        9.837437988    0.970824520    5.849088030 CORE  172 O  O    0.0000  172
O        9.665918184    8.442992847    5.536945179 CORE  173 O  O    0.0000  173
O        5.404258346    5.838253773    5.525685806 CORE  174 O  O    0.0000  174
O        9.968728238   18.515432459    6.446389811 CORE  175 O  O    0.0000  175
O        5.072178581    0.904640141    6.152643999 CORE  176 O  O    0.0000  176
O        5.493879174    8.465971321    5.941381912 CORE  177 O  O    0.0000  177
O        5.382781969   18.403201201    6.313287475 CORE  178 O  O    0.0000  178
O        9.616305765   11.053421676    5.907749014 CORE  179 O  O    0.0000  179
O        5.835971221   11.114228607    5.972136137 CORE  180 O  O    0.0000  180
O        9.807602950   15.847178174    6.447828375 CORE  181 O  O    0.0000  181
O        5.607159599   15.753357828    6.452853934 CORE  182 O  O    0.0000  182
O        5.751144768    3.434358369    6.498750634 CORE  183 O  O    0.0000  183
O        1.754462114   15.109997760    6.165288215 CORE  184 O  O    0.0000  184
O        1.817208528    7.285743793    6.629057520 CORE  185 O  O    0.0000  185
O        2.033879578   11.620700259    6.558169763 CORE  186 O  O    0.0000  186
O        9.260520950    3.428547767    6.482232137 CORE  187 O  O    0.0000  187
O        1.519270266   19.939170285    6.119545147 CORE  188 O  O    0.0000  188
O       17.752315493   15.320807906    6.357288320 CORE  189 O  O    0.0000  189
O       17.809950407   19.954449093    6.075421641 CORE  190 O  O    0.0000  190
O       17.553001020   11.491832305    6.752201417 CORE  191 O  O    0.0000  191
O       17.354632213    7.630825619    6.809664247 CORE  192 O  O    0.0000  192
O        7.519626046    5.368853799    7.080599706 CORE  193 O  O    0.0000  193
O        7.510502414    1.482514334    7.025238677 CORE  194 O  O    0.0000  194
O        7.699784961    9.517145642    6.968390791 CORE  195 O  O    0.0000  195
O        7.682212334   17.325727240    7.029001554 CORE  196 O  O    0.0000  196
O       19.797421125    7.413290420    7.775226939 CORE  197 O  O    0.0000  197
O       19.846567577   19.780494393    7.805978491 CORE  198 O  O    0.0000  198
O       20.016562604   15.543245231    7.727028504 CORE  199 O  O    0.0000  199
O       20.023667780   11.619788621    7.666018523 CORE  200 O  O    0.0000  200
O       10.159175246    9.438926849    7.930131540 CORE  201 O  O    0.0000  201
O        9.980093356    5.490653428    8.012054051 CORE  202 O  O    0.0000  202
O        9.763942642   17.162794676    8.707084902 CORE  203 O  O    0.0000  203
O        9.769154830    1.696153775    8.408226193 CORE  204 O  O    0.0000  204
O       18.290991744   13.569611052    8.261711862 CORE  205 O  O    0.0000  205
O        5.357521353    9.812449278    8.202467546 CORE  206 O  O    0.0000  206
O        5.600056936   17.169577200    8.667623332 CORE  207 O  O    0.0000  207
O        5.105620397    5.427081235    8.137621385 CORE  208 O  O    0.0000  208
O        5.406428909    1.887791132    8.600012473 CORE  209 O  O    0.0000  209
O        1.378237732   13.576179009    8.262068933 CORE  210 O  O    0.0000  210
O       17.713290095    1.151965803    8.330979405 CORE  211 O  O    0.0000  211
O        1.328933477    5.895690229    8.799727193 CORE  212 O  O    0.0000  212
O        1.540282222    1.266205039    8.322687879 CORE  213 O  O    0.0000  213
O       17.798938648    5.955186639    8.803118978 CORE  214 O  O    0.0000  214
O        1.524763026    8.557693882    8.913148403 CORE  215 O  O    0.0000  215
O        1.796252030   18.742414219    8.484093041 CORE  216 O  O    0.0000  216
O       17.881444311    8.558895598    9.221167454 CORE  217 O  O    0.0000  217
O        2.070106132   16.103928981    8.618455548 CORE  218 O  O    0.0000  218
O       17.542480421   18.599688256    8.329526564 CORE  219 O  O    0.0000  219
O        1.806402282   11.178561530    9.179458266 CORE  220 O  O    0.0000  220
O       17.695780755   16.020468880    8.925104776 CORE  221 O  O    0.0000  221
O       17.996247350   11.224320272    9.348959421 CORE  222 O  O    0.0000  222
O       17.748351966    3.452659230    9.558094518 CORE  223 O  O    0.0000  223
O        5.260025111   19.585049701    9.666902422 CORE  224 O  O    0.0000  224
O        5.342444804    7.588948576    9.645703987 CORE  225 O  O    0.0000  225
O        2.205589754    3.538672277    9.506301106 CORE  226 O  O    0.0000  226
O       10.088103453    7.482937339    9.766819711 CORE  227 O  O    0.0000  227
O       10.124078738   19.567554638    9.781250244 CORE  228 O  O    0.0000  228
O       11.422054893    5.207766441   10.172928306 CORE  229 O  O    0.0000  229
O        3.632910932    9.556812784   10.203663898 CORE  230 O  O    0.0000  230
O       11.046186489    1.763024507   10.675517150 CORE  231 O  O    0.0000  231
O        3.479661499   17.661618327   10.214388399 CORE  232 O  O    0.0000  232
O        8.762457091    9.746774616   10.151978197 CORE  233 O  O    0.0000  233
O        8.450788292   17.843078660   10.892523160 CORE  234 O  O    0.0000  234
O        3.568343370    5.704912658   10.256529301 CORE  235 O  O    0.0000  235
O       11.438383957    9.719727454   10.202932544 CORE  236 O  O    0.0000  236
O        3.401900149    1.281073340   10.245228760 CORE  237 O  O    0.0000  237
O       11.072830761   17.386342822   10.971306554 CORE  238 O  O    0.0000  238
O        8.778574709    5.269039088   10.377120666 CORE  239 O  O    0.0000  239
O        8.416614947    1.285790319   10.647059534 CORE  240 O  O    0.0000  240
O        6.173001831    9.848946866   10.735157479 CORE  241 O  O    0.0000  241
O       16.039490389   17.561135866   10.248429761 CORE  242 O  O    0.0000  242
O       16.023049148    1.565451875   10.328036608 CORE  243 O  O    0.0000  243
O        5.853119015   17.551246740   11.291995329 CORE  244 O  O    0.0000  244
O        6.159118850    5.274187815   10.590182796 CORE  245 O  O    0.0000  245
O       16.324683803    5.202439235   10.911348426 CORE  246 O  O    0.0000  246
O        5.848181125    1.574696228   11.192301918 CORE  247 O  O    0.0000  247
O       16.349010665    9.927540968   10.897812340 CORE  248 O  O    0.0000  248
O       18.606381359    1.271659190   10.842022068 CORE  249 O  O    0.0000  249
O       18.965524358    5.222977019   11.097569138 CORE  250 O  O    0.0000  250
O        0.886334342   17.388786528   10.615695628 CORE  251 O  O    0.0000  251
O       18.966206073    9.763435892   11.321218197 CORE  252 O  O    0.0000  252
O       13.675911612   17.662743607   11.333994762 CORE  253 O  O    0.0000  253
O       13.756620448    5.727263052   11.220092116 CORE  254 O  O    0.0000  254
O        0.869939842    1.724172685   10.865101073 CORE  255 O  O    0.0000  255
O        1.242490307    5.224894212   11.372141383 CORE  256 O  O    0.0000  256
O        1.259538479    9.679735941   11.307198700 CORE  257 O  O    0.0000  257
O       13.797505799    9.477146946   11.325684369 CORE  258 O  O    0.0000  258
O       18.640194365   17.843799364   10.631207469 CORE  259 O  O    0.0000  259
O       13.575387973    1.271722600   11.264549527 CORE  260 O  O    0.0000  260
O       20.275239325   19.563945729   11.797362623 CORE  261 O  O    0.0000  261
O       20.221542210    7.467307732   11.703948464 CORE  262 O  O    0.0000  262
O       15.447615096   19.591640759   11.878311046 CORE  263 O  O    0.0000  263
O       12.432536347    3.548780284   12.025342770 CORE  264 O  O    0.0000  264
O        7.582156257    3.483140039   11.911123547 CORE  265 O  O    0.0000  265
O       15.593235159    7.564918548   11.817759052 CORE  266 O  O    0.0000  266
O        7.861012391   11.240193352   12.144993232 CORE  267 O  O    0.0000  267
O        7.529993472   16.056327303   12.646147189 CORE  268 O  O    0.0000  268
O        7.859103578    8.587371724   12.355133849 CORE  269 O  O    0.0000  269
O        7.354034513   18.650039984   13.177733712 CORE  270 O  O    0.0000  270
O       12.032022798   11.181405318   12.338799148 CORE  271 O  O    0.0000  271
O       12.297142553   16.116512186   12.952517843 CORE  272 O  O    0.0000  272
O       11.624169066    8.571405537   12.585333696 CORE  273 O  O    0.0000  273
O       12.017716463   18.760979651   13.074176808 CORE  274 O  O    0.0000  274
O        7.683095541    5.981960817   12.704672138 CORE  275 O  O    0.0000  275
O        7.570299373    1.196992097   13.177756630 CORE  276 O  O    0.0000  276
O       11.552736636    5.905630175   12.734824644 CORE  277 O  O    0.0000  277
O       11.734892879    1.281946486   13.207984424 CORE  278 O  O    0.0000  278
O       11.604079558   13.585292480   13.263925045 CORE  279 O  O    0.0000  279
O       15.815740017   17.176909143   12.872727730 CORE  280 O  O    0.0000  280
O       15.256315383    5.417317671   13.353581665 CORE  281 O  O    0.0000  281
O       15.565562401    1.901511753   12.917262536 CORE  282 O  O    0.0000  282
O       15.444616414    9.710178633   13.383892954 CORE  283 O  O    0.0000  283
O       19.910729618    1.731047262   13.100988800 CORE  284 O  O    0.0000  284
O        8.146288000   13.585765322   13.223486452 CORE  285 O  O    0.0000  285
O       20.098198100    5.501299533   13.491693169 CORE  286 O  O    0.0000  286
O       20.332350659    9.396362344    0.043273230 CORE  287 O  O    0.0000  287
O       19.898196968   17.156122311   12.849264886 CORE  288 O  O    0.0000  288
O        9.860762709   15.548530069    0.293718897 CORE  289 O  O    0.0000  289
O        9.868141340   11.633093950    0.327332334 CORE  290 O  O    0.0000  290
O        9.659774782    7.354840596    0.356760267 CORE  291 O  O    0.0000  291
O        9.674480144   19.786932214    0.198651882 CORE  292 O  O    0.0000  292
O        2.365504649    4.037138289    1.833619440 CORE  293 O  O    0.0000  293
O        4.110590748    2.340722131    3.151043006 CORE  294 O  O    0.0000  294
end
end
