# Supplementary material for: Zeolite-confined subnanometric PtSn mimicking mortise-and-tenon joinery for catalytic propane dehydrogenation
Source: Nat Commun. 2022 May 17;13:2716. doi: 10.1038/s41467-022-30522-1 (PMC9114386; doi:10.1038/s41467-022-30522-1)
Supplement: Supplementary file 8 — Source Data [file 41467_2022_30522_MOESM8_ESM.zip › allstructures/Pt1Sn3O3-MFI.arc]

!BIOSYM archive 2
PBC=ON
                      Energy         0          0.0445      -2317.233228        C1
!DATE
PBC   20.37460000   20.11910000   13.51960000   90.00000000   89.99990000   90.00000000
Sn       7.781186454    2.779284652    2.246743130 CORE    1 Sn Sn   0.0000    1
Sn      10.960213043    3.028569851    1.605038390 CORE    2 Sn Sn   0.0000    2
Sn       8.606910421    5.437029582    0.806825086 CORE    3 Sn Sn   0.0000    3
Pt       9.737294548    3.493539121   12.763803844 CORE    4 Pt Pt   0.0000    4
Si       0.634209410   16.821087901    1.040486166 CORE    5 Si Si   0.0000    5
Si       0.495766463    4.459133750    0.715573486 CORE    6 Si Si   0.0000    6
Si       0.491878876    1.369552890    1.015229280 CORE    7 Si Si   0.0000    7
Si       3.626833059    1.365290381    1.089637114 CORE    8 Si Si   0.0000    8
Si       0.632823736    9.316602578    0.683946871 CORE    9 Si Si   0.0000    9
Si       3.641893985    4.498599698    0.860302325 CORE   10 Si Si   0.0000   10
Si       3.840992122   16.853085716    1.293369724 CORE   11 Si Si   0.0000   11
Si       3.858370592    9.269549737    0.685148056 CORE   12 Si Si   0.0000   12
Si      12.287028734    7.334836989    3.054015706 CORE   13 Si Si   0.0000   13
Si      12.292791998   10.518900624    2.865339685 CORE   14 Si Si   0.0000   14
Si      12.128628910   18.508240199    2.885618132 CORE   15 Si Si   0.0000   15
Si      12.170860349   15.341583413    2.802538003 CORE   16 Si Si   0.0000   16
Si      17.127487034    7.368305643    3.050108871 CORE   17 Si Si   0.0000   17
Si      16.918157405   18.554712219    2.985217418 CORE   18 Si Si   0.0000   18
Si      17.180826886   10.559549206    2.999815734 CORE   19 Si Si   0.0000   19
Si      17.070378109   15.369607465    3.087642659 CORE   20 Si Si   0.0000   20
Si      19.976377109   19.226695869    2.891142452 CORE   21 Si Si   0.0000   21
Si      20.103684347    6.854794130    2.527489211 CORE   22 Si Si   0.0000   22
Si      20.067872495   14.555699135    3.057124458 CORE   23 Si Si   0.0000   23
Si      20.143305799   11.437335271    2.747084626 CORE   24 Si Si   0.0000   24
Si       4.456821328   14.424766342    3.217138074 CORE   25 Si Si   0.0000   25
Si       4.572827827   11.312276922    2.854743678 CORE   26 Si Si   0.0000   26
Si       4.361513220   19.355417640    3.232488600 CORE   27 Si Si   0.0000   27
Si       4.588442267    6.897156898    2.614749540 CORE   28 Si Si   0.0000   28
Si      14.803811788    6.783327569    4.959690052 CORE   29 Si Si   0.0000   29
Si      14.554816155   19.016870545    4.946241253 CORE   30 Si Si   0.0000   30
Si      14.744201209   11.400031179    4.696763107 CORE   31 Si Si   0.0000   31
Si      14.582510820   14.563078245    4.764321875 CORE   32 Si Si   0.0000   32
Si       9.933942058   11.380644556    4.831082776 CORE   33 Si Si   0.0000   33
Si       9.881096052   14.522958258    4.823179721 CORE   34 Si Si   0.0000   34
Si       9.895503121    6.761978242    5.053578556 CORE   35 Si Si   0.0000   35
Si       9.881601721   19.105997467    4.936688883 CORE   36 Si Si   0.0000   36
Si       2.003692735   15.333518547    5.022445001 CORE   37 Si Si   0.0000   37
Si       6.929620421   15.419604271    4.832632612 CORE   38 Si Si   0.0000   38
Si       1.852693085   18.544370291    4.962349690 CORE   39 Si Si   0.0000   39
Si       6.896179751    7.327869188    4.606095344 CORE   40 Si Si   0.0000   40
Si       2.118106825   10.502121767    4.703949456 CORE   41 Si Si   0.0000   41
Si       6.982514729   10.498023873    4.611814567 CORE   42 Si Si   0.0000   42
Si       2.109254281    7.373729954    4.552301661 CORE   43 Si Si   0.0000   43
Si       6.826536037   18.579484969    4.917596883 CORE   44 Si Si   0.0000   44
Si      14.069537310    9.222514241    6.813049570 CORE   45 Si Si   0.0000   45
Si      13.943782533   16.644241792    6.983695012 CORE   46 Si Si   0.0000   46
Si      10.850465663    9.228033584    6.853968207 CORE   47 Si Si   0.0000   47
Si      13.858548769    4.412883657    6.748804902 CORE   48 Si Si   0.0000   48
Si      13.825491546    1.294953479    6.762925601 CORE   49 Si Si   0.0000   49
Si      10.763149312   16.670087866    6.895233196 CORE   50 Si Si   0.0000   50
Si      10.722595654    4.405212912    6.899907443 CORE   51 Si Si   0.0000   51
Si      10.689475136    1.328275607    6.857819110 CORE   52 Si Si   0.0000   52
Si       2.883227179   14.506444811    7.872548634 CORE   53 Si Si   0.0000   53
Si       6.031780633   14.494389616    7.734156259 CORE   54 Si Si   0.0000   54
Si       2.857946700   11.399930626    7.593009433 CORE   55 Si Si   0.0000   55
Si       5.875723749    6.503256072    7.457139190 CORE   56 Si Si   0.0000   56
Si       6.016986840   11.409937027    7.463153092 CORE   57 Si Si   0.0000   57
Si       5.766750062   19.163182235    7.826291968 CORE   58 Si Si   0.0000   58
Si       2.613253813   19.150269023    7.887285910 CORE   59 Si Si   0.0000   59
Si       2.646637183    6.503733454    7.456488311 CORE   60 Si Si   0.0000   60
Si      14.622072169    8.507124248    9.774984347 CORE   61 Si Si   0.0000   61
Si      14.578148074    5.342446083    9.638379936 CORE   62 Si Si   0.0000   62
Si      14.743122130   17.352614898    9.848621775 CORE   63 Si Si   0.0000   63
Si       9.846392736    8.458985546    9.746885436 CORE   64 Si Si   0.0000   64
Si      14.758921424    0.398941008    9.599811761 CORE   65 Si Si   0.0000   65
Si       9.716201018   17.392724583    9.749002539 CORE   66 Si Si   0.0000   66
Si       9.736275697    5.273664124    9.780028554 CORE   67 Si Si   0.0000   67
Si       9.739504285    0.453726500    9.733441750 CORE   68 Si Si   0.0000   68
Si       6.677656627   16.742630303    9.752065297 CORE   69 Si Si   0.0000   69
Si       6.822427972    9.005789094    9.255594759 CORE   70 Si Si   0.0000   70
Si       1.988396659    1.326579646    9.939261115 CORE   71 Si Si   0.0000   71
Si       6.768299908    4.404097084    9.544728051 CORE   72 Si Si   0.0000   72
Si       6.783773413    1.287165913    9.793297206 CORE   73 Si Si   0.0000   73
Si       1.930980580    4.467372156    9.638610982 CORE   74 Si Si   0.0000   74
Si       2.138285146   16.690856687    9.936964610 CORE   75 Si Si   0.0000   75
Si       1.932352681    8.957426956    9.317834205 CORE   76 Si Si   0.0000   76
Si      12.115629717    9.008624848   11.717490596 CORE   77 Si Si   0.0000   77
Si      12.114732458   16.838153199   11.623370804 CORE   78 Si Si   0.0000   78
Si      12.220848509    4.452243608   11.501802758 CORE   79 Si Si   0.0000   79
Si      12.275504309    1.316377295   11.358972560 CORE   80 Si Si   0.0000   80
Si      16.923875678    4.475135592   11.617432833 CORE   81 Si Si   0.0000   81
Si      16.951333418    1.342116823   11.636769883 CORE   82 Si Si   0.0000   82
Si      17.013664092    9.101407996   11.754570808 CORE   83 Si Si   0.0000   83
Si      17.045803828   16.804101516   11.903682183 CORE   84 Si Si   0.0000   84
Si      20.034595873   17.333042437   11.600299580 CORE   85 Si Si   0.0000   85
Si      19.905303884    0.410402073   11.655414966 CORE   86 Si Si   0.0000   86
Si       4.503025949    0.463142400   11.749978672 CORE   87 Si Si   0.0000   87
Si      19.876320715    5.314772106   11.375298342 CORE   88 Si Si   0.0000   88
Si      20.002077071    8.493259341   11.341212283 CORE   89 Si Si   0.0000   89
Si       4.402960358    5.351614632   11.462090849 CORE   90 Si Si   0.0000   90
Si       4.538131127   17.371882621   11.831320570 CORE   91 Si Si   0.0000   91
Si       4.456044322    8.516770345   11.261930605 CORE   92 Si Si   0.0000   92
Si      12.891136045    6.631195432    0.117095625 CORE   93 Si Si   0.0000   93
Si      12.778685908   19.256100856   13.472749756 CORE   94 Si Si   0.0000   94
Si      16.106393243    6.679772431    0.139092157 CORE   95 Si Si   0.0000   95
Si      13.066604444   11.381921325   13.478997370 CORE   96 Si Si   0.0000   96
Si      13.051093235   14.478854462   13.478055583 CORE   97 Si Si   0.0000   97
Si      15.964417722   19.276338309    0.078492574 CORE   98 Si Si   0.0000   98
Si      16.186962844   11.404348795    0.086586246 CORE   99 Si Si   0.0000   99
Si      16.156936767   14.477320433    0.226589267 CORE  100 Si Si   0.0000  100
O        2.245373845   16.967008106    1.030772718 CORE  101 O  O    0.0000  101
O        2.060312695    4.886265117    0.665000268 CORE  102 O  O    0.0000  102
O        2.240505282    9.139892003    0.794422055 CORE  103 O  O    0.0000  103
O        2.061666756    0.955291372    0.866511642 CORE  104 O  O    0.0000  104
O       12.330487594    6.524540990    1.638518630 CORE  105 O  O    0.0000  105
O       12.307249644   11.175354572    1.381575207 CORE  106 O  O    0.0000  106
O       12.327818840   19.336155135    1.506316507 CORE  107 O  O    0.0000  107
O       12.247035437   14.611091515    1.360781585 CORE  108 O  O    0.0000  108
O       16.635402765    6.674265084    1.665264078 CORE  109 O  O    0.0000  109
O       16.313744516   19.286611178    1.661716386 CORE  110 O  O    0.0000  110
O        3.775571126    2.955179886    1.331880174 CORE  111 O  O    0.0000  111
O       16.819334768   11.213363809    1.562338842 CORE  112 O  O    0.0000  112
O       16.692402306   14.507771997    1.760401172 CORE  113 O  O    0.0000  113
O        0.329516805    2.955817270    1.302694047 CORE  114 O  O    0.0000  114
O        0.222313751   15.468790651    1.827269373 CORE  115 O  O    0.0000  115
O        0.160214392   10.738952042    1.325543493 CORE  116 O  O    0.0000  116
O        4.216498785   15.423647209    1.962490639 CORE  117 O  O    0.0000  117
O       20.364742769   18.125683332    1.759908290 CORE  118 O  O    0.0000  118
O        4.339062805   10.648669722    1.393121485 CORE  119 O  O    0.0000  119
O       20.298841881    8.103402952    1.501522697 CORE  120 O  O    0.0000  120
O       20.049444309    5.469544389    1.684254328 CORE  121 O  O    0.0000  121
O       20.204433730    0.593221038    2.277003257 CORE  122 O  O    0.0000  122
O        4.542797546    7.983450765    1.403716459 CORE  123 O  O    0.0000  123
O        4.219843135    0.613296077    2.394575253 CORE  124 O  O    0.0000  124
O        4.324159971   18.058570484    2.258956262 CORE  125 O  O    0.0000  125
O        4.225868871    5.434152165    2.040457543 CORE  126 O  O    0.0000  126
O        4.311347215   12.902030614    2.686631938 CORE  127 O  O    0.0000  127
O       16.895897851   16.946737820    2.739842067 CORE  128 O  O    0.0000  128
O       16.876182976    8.969078450    2.954986353 CORE  129 O  O    0.0000  129
O       19.999508590   13.032548400    2.506624034 CORE  130 O  O    0.0000  130
O       12.047237817    8.916031280    2.763992741 CORE  131 O  O    0.0000  131
O       11.936785190   16.929351789    2.566402828 CORE  132 O  O    0.0000  132
O       11.090447910   11.206070433    3.705321097 CORE  133 O  O    0.0000  133
O       18.694796904    7.043384075    3.315009402 CORE  134 O  O    0.0000  134
O       18.419901370   19.063660855    3.299756055 CORE  135 O  O    0.0000  135
O       13.706071617    7.125446252    3.811335766 CORE  136 O  O    0.0000  136
O       10.920306217   14.697040768    3.594625210 CORE  137 O  O    0.0000  137
O       11.078911796    6.736747630    3.947103181 CORE  138 O  O    0.0000  138
O       13.431487072   18.682496182    3.830016438 CORE  139 O  O    0.0000  139
O       18.595634552   15.051306876    3.541141906 CORE  140 O  O    0.0000  140
O       18.747608670   10.829743488    3.329858530 CORE  141 O  O    0.0000  141
O       10.809161140   19.109041170    3.606812166 CORE  142 O  O    0.0000  142
O       13.554715247   15.107587048    3.625373928 CORE  143 O  O    0.0000  143
O       13.730230900   10.793803117    3.576283317 CORE  144 O  O    0.0000  144
O       16.282928671    6.762572359    4.295379494 CORE  145 O  O    0.0000  145
O       16.274119125   11.248326820    4.163476858 CORE  146 O  O    0.0000  146
O       16.025273311   18.946513165    4.277135825 CORE  147 O  O    0.0000  147
O        5.948046387   14.595140884    3.839363761 CORE  148 O  O    0.0000  148
O       16.099120995   14.938295749    4.316145506 CORE  149 O  O    0.0000  149
O        6.073077479    6.903945408    3.274908848 CORE  150 O  O    0.0000  150
O        6.093872803   11.008324781    3.349327193 CORE  151 O  O    0.0000  151
O        5.792956889   19.412369763    3.991959421 CORE  152 O  O    0.0000  152
O        3.546482784   10.664637012    3.943482277 CORE  153 O  O    0.0000  153
O        3.357343046   14.697729007    4.385348749 CORE  154 O  O    0.0000  154
O        0.491836077   19.042286103    4.234307495 CORE  155 O  O    0.0000  155
O        3.150633767   19.273300266    4.315048498 CORE  156 O  O    0.0000  156
O        0.926056147    6.783283751    3.615823261 CORE  157 O  O    0.0000  157
O        8.466621419   15.182016238    4.361019386 CORE  158 O  O    0.0000  158
O        0.690230584   14.666477461    4.337296857 CORE  159 O  O    0.0000  159
O        3.530527572    7.314097075    3.778328814 CORE  160 O  O    0.0000  160
O        8.455297822    6.954687966    4.334104014 CORE  161 O  O    0.0000  161
O        8.552079069   10.738844336    4.256963653 CORE  162 O  O    0.0000  162
O        0.931182363   11.170837824    3.838010625 CORE  163 O  O    0.0000  163
O        8.344882483   18.920176523    4.463082264 CORE  164 O  O    0.0000  164
O        2.004329361   16.936460677    4.763105990 CORE  165 O  O    0.0000  165
O        1.806986516    8.925171516    4.945487133 CORE  166 O  O    0.0000  166
O        9.709607942   12.949832965    5.162748535 CORE  167 O  O    0.0000  167
O        6.723748688    8.920824908    4.900916112 CORE  168 O  O    0.0000  168
O       14.412235597   12.964051501    4.960862740 CORE  169 O  O    0.0000  169
O        6.534500416   16.990345177    4.735299499 CORE  170 O  O    0.0000  170
O       14.540730929    5.310290443    5.587682563 CORE  171 O  O    0.0000  171
O       14.330722532    0.400417598    5.512105149 CORE  172 O  O    0.0000  172
O       14.751781117    7.914348157    6.128062924 CORE  173 O  O    0.0000  173
O        9.885940953    5.388427126    5.926134797 CORE  174 O  O    0.0000  174
O       14.469522430   17.942617642    6.160022514 CORE  175 O  O    0.0000  175
O       10.049318518    0.413579807    5.688382849 CORE  176 O  O    0.0000  176
O       10.118090925    8.007005644    6.080916932 CORE  177 O  O    0.0000  177
O       10.332223487   17.900417105    5.927952253 CORE  178 O  O    0.0000  178
O       14.561580745   10.593121901    6.094736292 CORE  179 O  O    0.0000  179
O       10.372333588   10.647565504    6.220823046 CORE  180 O  O    0.0000  180
O       14.263161977   15.266362626    6.190688912 CORE  181 O  O    0.0000  181
O       10.448103660   15.256763247    6.161881436 CORE  182 O  O    0.0000  182
O       10.539028942    2.876843238    6.386953067 CORE  183 O  O    0.0000  183
O        6.798131116   14.906065067    6.366064544 CORE  184 O  O    0.0000  184
O        6.338009445    6.517912993    5.904553940 CORE  185 O  O    0.0000  185
O        6.572271156   11.352099737    5.936391477 CORE  186 O  O    0.0000  186
O       13.998727713    2.850921050    6.334100632 CORE  187 O  O    0.0000  187
O        6.642788701   18.998665492    6.475286553 CORE  188 O  O    0.0000  188
O        1.980807314   15.018305006    6.615976739 CORE  189 O  O    0.0000  189
O        1.740638723   18.937230910    6.533848123 CORE  190 O  O    0.0000  190
O        2.169781008   11.274525186    6.127617487 CORE  191 O  O    0.0000  191
O        2.180458216    6.471262482    5.902150273 CORE  192 O  O    0.0000  192
O       12.291008073    4.838504022    6.888984927 CORE  193 O  O    0.0000  193
O       12.261664540    0.959574493    7.093202289 CORE  194 O  O    0.0000  194
O       12.456228937    9.073699185    6.687304683 CORE  195 O  O    0.0000  195
O       12.344089085   16.781074121    7.233316672 CORE  196 O  O    0.0000  196
O        4.264331561    6.600508808    7.569731862 CORE  197 O  O    0.0000  197
O        4.184936290   19.236636476    7.473405140 CORE  198 O  O    0.0000  198
O        4.448742015   14.842119906    7.560896989 CORE  199 O  O    0.0000  199
O        4.437949343   11.005816540    7.488945621 CORE  200 O  O    0.0000  200
O       14.523292395    9.304374476    8.367115605 CORE  201 O  O    0.0000  201
O       14.601872468    4.654200522    8.172573656 CORE  202 O  O    0.0000  202
O       14.704002083   16.587236602    8.416341871 CORE  203 O  O    0.0000  203
O       14.717026153    0.958915038    8.078303985 CORE  204 O  O    0.0000  204
O        2.676415944   12.919008637    8.125583106 CORE  205 O  O    0.0000  205
O       10.438350693    9.186903465    8.420955232 CORE  206 O  O    0.0000  206
O        9.917630768   16.733520026    8.275938138 CORE  207 O  O    0.0000  207
O       10.175625863    4.485689404    8.437123974 CORE  208 O  O    0.0000  208
O        9.885256718    1.092636240    8.246129093 CORE  209 O  O    0.0000  209
O        6.237126150   12.912526357    8.036935311 CORE  210 O  O    0.0000  210
O        2.127811520    0.401252518    8.610608115 CORE  211 O  O    0.0000  211
O        6.404266884    5.114837808    8.125522521 CORE  212 O  O    0.0000  212
O        6.213635235    0.424389621    8.543006608 CORE  213 O  O    0.0000  213
O        2.138604603    5.134280653    8.169423176 CORE  214 O  O    0.0000  214
O        6.524276263    7.758495082    8.258118901 CORE  215 O  O    0.0000  215
O        6.043727146   17.888036092    8.788416123 CORE  216 O  O    0.0000  216
O        1.991606561    7.805345670    8.175360185 CORE  217 O  O    0.0000  217
O        6.679137979   15.315197771    8.975393013 CORE  218 O  O    0.0000  218
O        2.390202453   17.892744146    8.880086685 CORE  219 O  O    0.0000  219
O        6.853394848   10.383752910    8.398576144 CORE  220 O  O    0.0000  220
O        2.418944572   15.261559463    9.226603512 CORE  221 O  O    0.0000  221
O        2.119443270   10.417588665    8.643340872 CORE  222 O  O    0.0000  222
O        2.183370875    2.872667713    9.494359435 CORE  223 O  O    0.0000  223
O       10.049685169   18.982567508    9.676583565 CORE  224 O  O    0.0000  224
O       10.072436492    6.844711517    9.625356263 CORE  225 O  O    0.0000  225
O        6.940522494    2.817927344    9.282610829 CORE  226 O  O    0.0000  226
O       14.886323215    6.927660941    9.501875592 CORE  227 O  O    0.0000  227
O       15.076927902   18.926952027    9.616500023 CORE  228 O  O    0.0000  228
O       15.729878982    4.634317822   10.528830133 CORE  229 O  O    0.0000  229
O        8.275512891    8.791239127    9.945072854 CORE  230 O  O    0.0000  230
O       15.932581510    1.191314903   10.382543583 CORE  231 O  O    0.0000  231
O        8.183606254   17.137837542   10.209585500 CORE  232 O  O    0.0000  232
O       13.227340436    8.683994967   10.581609618 CORE  233 O  O    0.0000  233
O       13.303894193   17.191770545   10.577369635 CORE  234 O  O    0.0000  234
O        8.175129246    5.021529430   10.121232836 CORE  235 O  O    0.0000  235
O       15.855605571    9.122578553   10.621544838 CORE  236 O  O    0.0000  236
O        8.230921803    0.713785796   10.269028914 CORE  237 O  O    0.0000  237
O       15.912466694   16.680382142   10.749502763 CORE  238 O  O    0.0000  238
O       13.096216398    5.149157959   10.309500502 CORE  239 O  O    0.0000  239
O       13.318948580    0.653967483   10.307643537 CORE  240 O  O    0.0000  240
O       10.637184372    8.999627267   11.052586911 CORE  241 O  O    0.0000  241
O        0.599005485   16.696823828   10.443255331 CORE  242 O  O    0.0000  242
O        0.517002468    1.164070993   10.609066457 CORE  243 O  O    0.0000  243
O       10.705446078   16.704084081   10.832875867 CORE  244 O  O    0.0000  244
O       10.610035147    4.655041195   11.075430916 CORE  245 O  O    0.0000  245
O        0.413090063    4.768602278   10.145248880 CORE  246 O  O    0.0000  246
O       10.778615394    1.178926575   10.750432102 CORE  247 O  O    0.0000  247
O        0.477591511    8.923255456   10.031953036 CORE  248 O  O    0.0000  248
O        3.112662859    0.912721635   11.037400805 CORE  249 O  O    0.0000  249
O        2.979930524    5.113049926   10.704959794 CORE  250 O  O    0.0000  250
O        5.767715735   16.614258796   11.088602373 CORE  251 O  O    0.0000  251
O        3.082987008    8.700191945   10.427061929 CORE  252 O  O    0.0000  252
O       18.505546384   16.945249703   11.214203688 CORE  253 O  O    0.0000  253
O       18.308623357    5.071698277   10.996491608 CORE  254 O  O    0.0000  254
O        5.763208215    1.207294722   11.050157148 CORE  255 O  O    0.0000  255
O        5.605591425    4.646675404   10.637111217 CORE  256 O  O    0.0000  256
O        5.709571955    9.120087504   10.427549469 CORE  257 O  O    0.0000  257
O       18.451907794    8.880021976   11.040482118 CORE  258 O  O    0.0000  258
O        3.111299343   16.874140032   11.226959476 CORE  259 O  O    0.0000  259
O       18.372416080    0.688362391   11.194183609 CORE  260 O  O    0.0000  260
O        4.685059096   18.975773936   11.611326820 CORE  261 O  O    0.0000  261
O        4.701793943    6.942263364   11.557652317 CORE  262 O  O    0.0000  262
O       20.231268358   18.943868425   11.627589919 CORE  263 O  O    0.0000  263
O       17.116273836    2.912491095   11.995560814 CORE  264 O  O    0.0000  264
O       12.649908752    2.889873506   11.562505098 CORE  265 O  O    0.0000  265
O       20.152103265    6.897138582   11.619229076 CORE  266 O  O    0.0000  266
O       12.350701018   10.482689606   12.340902186 CORE  267 O  O    0.0000  267
O       12.380830410   15.408685157   12.338580758 CORE  268 O  O    0.0000  268
O       12.173042622    7.877215894   12.886284150 CORE  269 O  O    0.0000  269
O       12.006000112   18.030420511   12.731612266 CORE  270 O  O    0.0000  270
O       17.018348386   10.532961518   12.521921872 CORE  271 O  O    0.0000  271
O       17.041894255   15.462905373   12.817481831 CORE  272 O  O    0.0000  272
O       16.770990498    7.912572983   12.839050056 CORE  273 O  O    0.0000  273
O       16.803204933   18.105142541   12.850985851 CORE  274 O  O    0.0000  274
O       12.541958946    5.220235540   12.895166492 CORE  275 O  O    0.0000  275
O       12.392091004    0.565269804   12.794532543 CORE  276 O  O    0.0000  276
O       16.525867706    5.264373587   12.983997279 CORE  277 O  O    0.0000  277
O       16.367344540    0.600120972   12.966637785 CORE  278 O  O    0.0000  278
O       16.299711899   12.965219355   13.176463252 CORE  279 O  O    0.0000  279
O        0.059737193   16.715907593   13.049929199 CORE  280 O  O    0.0000  280
O       20.241841075    4.500206258   12.734373611 CORE  281 O  O    0.0000  281
O       20.091613267    0.972912913   13.165670758 CORE  282 O  O    0.0000  282
O        0.171796610    9.293490010   12.649655131 CORE  283 O  O    0.0000  283
O        4.474280977    0.891099658   13.309030402 CORE  284 O  O    0.0000  284
O       12.976509968   12.930118170   12.996835230 CORE  285 O  O    0.0000  285
O        4.357616519    4.716098994   12.943042702 CORE  286 O  O    0.0000  286
O        4.333701968    9.332477185   12.657101241 CORE  287 O  O    0.0000  287
O        4.619105899   16.979317399   13.398352408 CORE  288 O  O    0.0000  288
O       14.597107309   14.950993182    0.182486275 CORE  289 O  O    0.0000  289
O       14.626904599   10.924510665    0.104962914 CORE  290 O  O    0.0000  290
O       14.494328164    6.861987551    0.105533766 CORE  291 O  O    0.0000  291
O       14.381850684   18.997371149   13.360894719 CORE  292 O  O    0.0000  292
O        9.496091424    4.265140749    2.439512592 CORE  293 O  O    0.0000  293
O        9.224097241    2.167986180    0.676042571 CORE  294 O  O    0.0000  294
O        6.968026394    4.293835377    1.178463606 CORE  295 O  O    0.0000  295
end
end
