# Supplementary material for: Zeolite-confined subnanometric PtSn mimicking mortise-and-tenon joinery for catalytic propane dehydrogenation
Source: Nat Commun. 2022 May 17;13:2716. doi: 10.1038/s41467-022-30522-1 (PMC9114386; doi:10.1038/s41467-022-30522-1)
Supplement: Supplementary file 8 — Source Data [file 41467_2022_30522_MOESM8_ESM.zip › allstructures/Pt1Sn3O4-MFI.arc]

!BIOSYM archive 2
PBC=ON
                      Energy         0          0.0376      -2323.067239        C1
!DATE
PBC   20.37460000   20.11910000   13.51960000   90.00000000   89.99990000   90.00000000
Sn       5.624024812    5.558947037   10.573437019 CORE    1 Sn Sn   0.0000    1
Sn       2.803605385    3.857747138   10.610020637 CORE    2 Sn Sn   0.0000    2
Sn       2.746177303    7.002733864   11.168177463 CORE    3 Sn Sn   0.0000    3
Pt       3.932818348    5.933385957    7.977922380 CORE    4 Pt Pt   0.0000    4
Si      16.024723564   19.779234209   10.586128417 CORE    5 Si Si   0.0000    5
Si      15.947610227    7.597513777   11.081606548 CORE    6 Si Si   0.0000    6
Si      15.980143146    4.481345607   10.720266913 CORE    7 Si Si   0.0000    7
Si      19.108233104    4.456145038   10.693075182 CORE    8 Si Si   0.0000    8
Si      16.059685709   12.233116336   11.044652642 CORE    9 Si Si   0.0000    9
Si      19.057135073    7.568887640   11.061876272 CORE   10 Si Si   0.0000   10
Si      19.219603583   19.749295972   10.526772407 CORE   11 Si Si   0.0000   11
Si      19.232223961   12.224889798   11.273945203 CORE   12 Si Si   0.0000   12
Si       7.121202842   10.494208356   12.656635711 CORE   13 Si Si   0.0000   13
Si       7.017647623   13.640830142   12.656094265 CORE   14 Si Si   0.0000   14
Si       7.107039964    1.626138342   12.254751071 CORE   15 Si Si   0.0000   15
Si       7.062847342   18.535103893   12.313599204 CORE   16 Si Si   0.0000   16
Si      12.099580053   10.532083947   12.754069224 CORE   17 Si Si   0.0000   17
Si      12.020102785    1.556258422   12.517824342 CORE   18 Si Si   0.0000   18
Si      11.987728727   13.708849643   12.716393937 CORE   19 Si Si   0.0000   19
Si      11.992963280   18.483950645   12.334123781 CORE   20 Si Si   0.0000   20
Si      15.020461662    2.071808717   12.463034648 CORE   21 Si Si   0.0000   21
Si      15.151957910    9.838099368   13.010848655 CORE   22 Si Si   0.0000   22
Si      15.044862713   17.660000490   12.578664481 CORE   23 Si Si   0.0000   23
Si      14.981327356   14.515286683   12.935928732 CORE   24 Si Si   0.0000   24
Si      19.716656280   17.698309382   12.674871088 CORE   25 Si Si   0.0000   25
Si      19.761235534   14.635160417   13.244869622 CORE   26 Si Si   0.0000   26
Si      19.955868233    2.000507172   12.410515893 CORE   27 Si Si   0.0000   27
Si      19.703070349    9.676368499   13.193606411 CORE   28 Si Si   0.0000   28
Si       9.613996671   10.100349515    1.159627820 CORE   29 Si Si   0.0000   29
Si       9.487658528    2.387594282    0.624309844 CORE   30 Si Si   0.0000   30
Si       9.508005420   14.461532537    1.024151619 CORE   31 Si Si   0.0000   31
Si       9.551824202   17.559761490    0.547833557 CORE   32 Si Si   0.0000   32
Si       4.832608099   14.625799440    1.156590758 CORE   33 Si Si   0.0000   33
Si       4.764596050   17.773277541    0.807910312 CORE   34 Si Si   0.0000   34
Si       4.914978757   10.051620040    1.235536952 CORE   35 Si Si   0.0000   35
Si       4.980096285    2.314975145    0.835059107 CORE   36 Si Si   0.0000   36
Si      17.242068563   18.578831432    1.040928032 CORE   37 Si Si   0.0000   37
Si       1.789572301   18.560578097    0.991962252 CORE   38 Si Si   0.0000   38
Si      17.443971599    1.592687254    0.884738766 CORE   39 Si Si   0.0000   39
Si       1.839073941   10.527995520    1.317480084 CORE   40 Si Si   0.0000   40
Si      17.236649483   13.702838829    1.424860944 CORE   41 Si Si   0.0000   41
Si       1.836484715   13.717346100    1.473734641 CORE   42 Si Si   0.0000   42
Si      17.330336072   10.501591663    1.543664205 CORE   43 Si Si   0.0000   43
Si       1.900071626    1.618919087    1.036666819 CORE   44 Si Si   0.0000   44
Si       9.003565919   12.452042925    3.240427245 CORE   45 Si Si   0.0000   45
Si       9.019905523   19.949904283    2.550248473 CORE   46 Si Si   0.0000   46
Si       5.813700653   12.506489806    3.123658414 CORE   47 Si Si   0.0000   47
Si       8.980266805    7.686862537    2.988904076 CORE   48 Si Si   0.0000   48
Si       8.912407297    4.549331609    2.766073973 CORE   49 Si Si   0.0000   49
Si       5.851324857   20.015747210    2.764630564 CORE   50 Si Si   0.0000   50
Si       5.828196306    7.661635616    3.133336883 CORE   51 Si Si   0.0000   51
Si       5.776005566    4.591193573    2.730925975 CORE   52 Si Si   0.0000   52
Si      18.036977671   17.701254762    3.890811583 CORE   53 Si Si   0.0000   53
Si       0.804327497   17.684161729    3.833637064 CORE   54 Si Si   0.0000   54
Si      18.089376755   14.611263609    4.269685224 CORE   55 Si Si   0.0000   55
Si       0.935087819    9.928126782    4.310744121 CORE   56 Si Si   0.0000   56
Si       0.835840839   14.594339410    4.289343121 CORE   57 Si Si   0.0000   57
Si       0.977857274    2.491531040    3.907778294 CORE   58 Si Si   0.0000   58
Si      18.123342580    2.507219116    3.765181247 CORE   59 Si Si   0.0000   59
Si      18.148693795    9.959719053    4.513235636 CORE   60 Si Si   0.0000   60
Si       9.719650959   11.700294652    6.129296169 CORE   61 Si Si   0.0000   61
Si       9.849485729    8.521183337    5.846407323 CORE   62 Si Si   0.0000   62
Si       9.759137818    0.384234184    5.505190903 CORE   63 Si Si   0.0000   63
Si       4.703050119   11.634656034    5.959164410 CORE   64 Si Si   0.0000   64
Si       9.874934847    3.573172474    5.566249024 CORE   65 Si Si   0.0000   65
Si       4.803736074    0.550505276    5.725956136 CORE   66 Si Si   0.0000   66
Si       4.873319917    8.440181679    6.021931632 CORE   67 Si Si   0.0000   67
Si       4.820535050    3.746720499    5.563393450 CORE   68 Si Si   0.0000   68
Si       1.850261183   20.044900420    5.654572861 CORE   69 Si Si   0.0000   69
Si       1.710715464   12.400114275    6.209164673 CORE   70 Si Si   0.0000   70
Si      17.550597903    4.533221593    5.893326182 CORE   71 Si Si   0.0000   71
Si       1.891488541    7.691224761    6.331502305 CORE   72 Si Si   0.0000   72
Si       1.869905088    4.631849498    5.996005965 CORE   73 Si Si   0.0000   73
Si      17.513145361    7.583585387    6.469896864 CORE   74 Si Si   0.0000   74
Si      17.341994048    0.048800125    5.620331635 CORE   75 Si Si   0.0000   75
Si      17.632341280   12.485108017    6.422898882 CORE   76 Si Si   0.0000   76
Si       7.168693988   12.143292175    7.957142113 CORE   77 Si Si   0.0000   77
Si       7.383542789   19.817601460    7.381871263 CORE   78 Si Si   0.0000   78
Si       7.445351061    7.552902512    7.666320742 CORE   79 Si Si   0.0000   79
Si       7.412227958    4.487506736    7.279629897 CORE   80 Si Si   0.0000   80
Si      12.016814385    7.549424184    7.817779472 CORE   81 Si Si   0.0000   81
Si      12.123448041    4.416100910    7.493648403 CORE   82 Si Si   0.0000   82
Si      12.103052490   12.127873804    8.127531031 CORE   83 Si Si   0.0000   83
Si      11.938847541   19.880261806    7.603204577 CORE   84 Si Si   0.0000   84
Si      15.000168069    0.503088110    7.729915345 CORE   85 Si Si   0.0000   85
Si      15.096744001    3.693900047    7.797888030 CORE   86 Si Si   0.0000   86
Si      19.963900553    3.598326366    7.770678374 CORE   87 Si Si   0.0000   87
Si      15.004249355    8.399224177    8.213141249 CORE   88 Si Si   0.0000   88
Si      15.086499092   11.600807546    8.052303060 CORE   89 Si Si   0.0000   89
Si      19.972117590    8.532956085    8.237453308 CORE   90 Si Si   0.0000   90
Si      19.849007640    0.413089757    7.611743005 CORE   91 Si Si   0.0000   91
Si      19.949012911   11.725391962    8.313820323 CORE   92 Si Si   0.0000   92
Si       7.974827444    9.688401375    9.806810554 CORE   93 Si Si   0.0000   93
Si       7.974012044    2.152223373    9.342187709 CORE   94 Si Si   0.0000   94
Si      11.159487368    9.661885332    9.908479887 CORE   95 Si Si   0.0000   95
Si       7.807121520   14.540590549    9.795591591 CORE   96 Si Si   0.0000   96
Si       7.827213657   17.621347214    9.425196648 CORE   97 Si Si   0.0000   97
Si      11.125406104    2.199208971    9.544166834 CORE   98 Si Si   0.0000   98
Si      10.967690277   14.540908522    9.855262081 CORE   99 Si Si   0.0000   99
Si      10.993849030   17.628188917    9.446931005 CORE  100 Si Si   0.0000  100
O       17.623483618   20.031896192   10.654328628 CORE  101 O  O    0.0000  101
O       17.502047975    8.006182868   10.804610036 CORE  102 O  O    0.0000  102
O       17.662299808   12.431261056   10.927164575 CORE  103 O  O    0.0000  103
O       17.529802846    3.995578985   10.714748780 CORE  104 O  O    0.0000  104
O        7.334444873    9.634470836   11.296126150 CORE  105 O  O    0.0000  105
O        7.187483002   14.508505675   11.297079963 CORE  106 O  O    0.0000  106
O        7.066470238    2.032182061   10.683845335 CORE  107 O  O    0.0000  107
O        7.016108704   18.111961322   10.748220389 CORE  108 O  O    0.0000  108
O       11.702312399    9.648583988   11.440702583 CORE  109 O  O    0.0000  109
O       11.848020806    2.085405215   10.988805835 CORE  110 O  O    0.0000  110
O       19.156415731    5.972061579   11.249257965 CORE  111 O  O    0.0000  111
O       11.540932963   14.514039212   11.375803014 CORE  112 O  O    0.0000  112
O       11.783139434   18.150739353   10.761777574 CORE  113 O  O    0.0000  113
O       15.805665021    5.994133300   11.294453239 CORE  114 O  O    0.0000  114
O       15.641936283   18.320047014   11.208658580 CORE  115 O  O    0.0000  115
O       15.415153934   13.572188572   11.688595840 CORE  116 O  O    0.0000  116
O       19.589633694   18.307146694   11.176696231 CORE  117 O  O    0.0000  117
O       15.293459458    0.824424743   11.451353035 CORE  118 O  O    0.0000  118
O       19.806546612   13.499743219   12.091650171 CORE  119 O  O    0.0000  119
O       15.742270617   10.929034712   11.956586117 CORE  120 O  O    0.0000  120
O       15.395891427    8.338972907   12.421360332 CORE  121 O  O    0.0000  121
O       15.122321613    3.479955913   11.663917464 CORE  122 O  O    0.0000  122
O       19.432794185   10.876830380   12.140304603 CORE  123 O  O    0.0000  123
O       19.899193225    3.450346191   11.690280686 CORE  124 O  O    0.0000  124
O       20.026073055    0.822135272   11.288165868 CORE  125 O  O    0.0000  125
O       19.602584951    8.250423661   12.430000501 CORE  126 O  O    0.0000  126
O       19.759540708   16.087411460   12.530825141 CORE  127 O  O    0.0000  127
O       11.762267636   20.070069799   12.589072010 CORE  128 O  O    0.0000  128
O       12.095170197   12.118698825   12.368318362 CORE  129 O  O    0.0000  129
O       15.260444484   16.053889747   12.501363216 CORE  130 O  O    0.0000  130
O        6.928793890   12.063608660   12.273365444 CORE  131 O  O    0.0000  131
O        7.272061134    0.020079373   12.447782359 CORE  132 O  O    0.0000  132
O        5.645062542   14.106047430   13.372259673 CORE  133 O  O    0.0000  133
O       13.571197364   10.088671175   13.270205711 CORE  134 O  O    0.0000  134
O       13.511377515    1.920528101   13.045611644 CORE  135 O  O    0.0000  135
O        8.424695678   10.354980450    0.090192958 CORE  136 O  O    0.0000  136
O        5.669683929   18.088746502   13.015419820 CORE  137 O  O    0.0000  137
O        5.797762961    9.906532810   13.397497709 CORE  138 O  O    0.0000  138
O        8.374529777    2.355446011   12.960948787 CORE  139 O  O    0.0000  139
O       13.480480571   18.027482319   12.766011691 CORE  140 O  O    0.0000  140
O       13.405457799   14.285442220   13.253941530 CORE  141 O  O    0.0000  141
O        5.710124564    2.125757680   12.914718634 CORE  142 O  O    0.0000  142
O        8.302592113   17.793537369   13.055010061 CORE  143 O  O    0.0000  143
O        8.275922208   13.895546270    0.128120579 CORE  144 O  O    0.0000  144
O       11.053592264   10.251664728    0.437676772 CORE  145 O  O    0.0000  145
O       10.902958160   13.963994349    0.369201651 CORE  146 O  O    0.0000  146
O       10.968966998    2.299318255   13.500093348 CORE  147 O  O    0.0000  147
O        0.685585685   18.288867398   13.363365891 CORE  148 O  O    0.0000  148
O       10.939300225   17.643016068   13.234554730 CORE  149 O  O    0.0000  149
O        0.812257799    9.786884033    0.313098661 CORE  150 O  O    0.0000  150
O        0.705825043   14.545990529    0.664353342 CORE  151 O  O    0.0000  151
O        0.917241406    1.965746306   13.323469364 CORE  152 O  O    0.0000  152
O       18.432641667   14.490877995    0.653516216 CORE  153 O  O    0.0000  153
O       18.431501330   18.146984151    0.033715182 CORE  154 O  O    0.0000  154
O       16.049356837    2.060069448    0.199890772 CORE  155 O  O    0.0000  155
O       18.649962797    1.756660067   13.340181376 CORE  156 O  O    0.0000  156
O       15.920021056    9.985142950    0.918725482 CORE  157 O  O    0.0000  157
O        3.218425737   18.061694457    0.405238228 CORE  158 O  O    0.0000  158
O       15.805747398   18.262944713    0.362461877 CORE  159 O  O    0.0000  159
O       18.588858344    9.734735425    0.858492424 CORE  160 O  O    0.0000  160
O        3.347977986   10.163572442    0.846780236 CORE  161 O  O    0.0000  161
O        3.293681427   14.167971081    0.934983117 CORE  162 O  O    0.0000  162
O       15.813797560   14.124661572    0.760974367 CORE  163 O  O    0.0000  163
O        3.399993973    2.059689889    0.614729617 CORE  164 O  O    0.0000  164
O       17.351032492    0.044426632    1.375654743 CORE  165 O  O    0.0000  165
O       17.489115577   12.102351582    1.275877351 CORE  166 O  O    0.0000  166
O        4.952495607   16.235732352    1.287386042 CORE  167 O  O    0.0000  167
O        1.597191517   12.131924669    1.235839187 CORE  168 O  O    0.0000  168
O        9.431355983   16.071052628    1.174997190 CORE  169 O  O    0.0000  169
O        1.839120518    0.024314990    1.375161909 CORE  170 O  O    0.0000  170
O        9.488348368    8.591572046    1.745287105 CORE  171 O  O    0.0000  171
O        9.370513707    3.805018134    1.404371491 CORE  172 O  O    0.0000  172
O        9.506564296   11.169066957    2.378313612 CORE  173 O  O    0.0000  173
O        5.125335296    8.748885884    2.173443849 CORE  174 O  O    0.0000  174
O        9.237682245    1.162804010    1.657351471 CORE  175 O  O    0.0000  175
O        5.277985478    3.812402235    1.400418282 CORE  176 O  O    0.0000  176
O        5.391151063   11.391184475    2.022754584 CORE  177 O  O    0.0000  177
O        5.588756117    1.248095110    1.906838505 CORE  178 O  O    0.0000  178
O        9.409717369   13.846467170    2.521405743 CORE  179 O  O    0.0000  179
O        5.450942057   13.976867002    2.524048231 CORE  180 O  O    0.0000  180
O        9.556221029   18.641538631    1.755908454 CORE  181 O  O    0.0000  181
O        5.177778387   18.725157017    2.056788252 CORE  182 O  O    0.0000  182
O        5.610982495    6.189725326    2.485678636 CORE  183 O  O    0.0000  183
O        1.429787906   17.709879900    2.333111814 CORE  184 O  O    0.0000  184
O        1.599115847   10.010930252    2.839668165 CORE  185 O  O    0.0000  185
O        1.749253821   14.050167233    3.061997459 CORE  186 O  O    0.0000  186
O        9.161404411    6.136766617    2.562672194 CORE  187 O  O    0.0000  187
O        1.466536839    2.456768453    2.363608547 CORE  188 O  O    0.0000  188
O       17.350166674   17.731142117    2.418995200 CORE  189 O  O    0.0000  189
O       17.738728836    2.510767498    2.190530821 CORE  190 O  O    0.0000  190
O       17.207491797   14.107382663    2.997947878 CORE  191 O  O    0.0000  191
O       17.328587950   10.163974607    3.129357271 CORE  192 O  O    0.0000  192
O        7.410659448    8.004823423    3.319702838 CORE  193 O  O    0.0000  193
O        7.335480180    4.245173024    3.077469178 CORE  194 O  O    0.0000  194
O        7.393763625   12.376531476    3.441760019 CORE  195 O  O    0.0000  195
O        7.445854973   19.774233121    2.899780247 CORE  196 O  O    0.0000  196
O       19.715690909    9.627650746    4.207784551 CORE  197 O  O    0.0000  197
O       19.736144426    2.441656798    3.968094725 CORE  198 O  O    0.0000  198
O       19.609864462   18.120581976    3.765536178 CORE  199 O  O    0.0000  199
O       19.651114067   14.224507785    3.982031239 CORE  200 O  O    0.0000  200
O        9.718562613   12.446015785    4.692366266 CORE  201 O  O    0.0000  201
O        9.877839386    8.021892156    4.303376232 CORE  202 O  O    0.0000  202
O        9.850809249   20.097318712    3.937668913 CORE  203 O  O    0.0000  203
O        9.811446429    4.007863292    4.006528364 CORE  204 O  O    0.0000  204
O       17.903010212   16.205109683    4.494510382 CORE  205 O  O    0.0000  205
O        4.996380336   12.279701702    4.501212073 CORE  206 O  O    0.0000  206
O        5.201575436    0.057191415    4.235727178 CORE  207 O  O    0.0000  207
O        5.120694620    7.698932787    4.601448958 CORE  208 O  O    0.0000  208
O        4.846885854    4.121480553    3.986731085 CORE  209 O  O    0.0000  209
O        0.984716141   16.198794731    4.458186964 CORE  210 O  O    0.0000  210
O       17.539644331    3.887207341    4.400702597 CORE  211 O  O    0.0000  211
O        1.667397456    8.703223871    5.089829413 CORE  212 O  O    0.0000  212
O        1.531378814    3.864854615    4.601790759 CORE  213 O  O    0.0000  213
O       17.460621388    8.739853684    5.332907714 CORE  214 O  O    0.0000  214
O        1.191360895   11.321274175    5.102686297 CORE  215 O  O    0.0000  215
O        1.598081860    1.228553618    4.714472351 CORE  216 O  O    0.0000  216
O       18.070467115   11.323579695    5.379731219 CORE  217 O  O    0.0000  217
O        1.602281218   18.702362920    4.793301736 CORE  218 O  O    0.0000  218
O       17.451608311    1.228612684    4.510245683 CORE  219 O  O    0.0000  219
O        1.352692620   13.892708836    5.662975732 CORE  220 O  O    0.0000  220
O       17.267329591   18.726262060    4.879784758 CORE  221 O  O    0.0000  221
O       17.590140925   13.904170823    5.639425987 CORE  222 O  O    0.0000  222
O       17.501998881    6.143382330    5.728299136 CORE  223 O  O    0.0000  223
O        4.613328634    2.164120094    5.751396176 CORE  224 O  O    0.0000  224
O        4.573986543   10.014006142    5.800662107 CORE  225 O  O    0.0000  225
O        1.475922622    6.201842870    5.825116523 CORE  226 O  O    0.0000  226
O        9.508139719   10.104362059    5.917330495 CORE  227 O  O    0.0000  227
O        9.529688500    1.988838814    5.699041752 CORE  228 O  O    0.0000  228
O       11.295093318    8.228506096    6.521958823 CORE  229 O  O    0.0000  229
O        3.300275196   12.244796237    6.487176098 CORE  230 O  O    0.0000  230
O       11.356285623    3.901577174    6.147947095 CORE  231 O  O    0.0000  231
O        3.390356156   20.012492767    6.170493004 CORE  232 O  O    0.0000  232
O        8.508257322   12.267871642    7.048060637 CORE  233 O  O    0.0000  233
O        8.495047148   19.734395968    6.192463628 CORE  234 O  O    0.0000  234
O        3.521955165    7.721767855    6.697478068 CORE  235 O  O    0.0000  235
O       11.142367910   12.008233434    6.829919731 CORE  236 O  O    0.0000  236
O        3.522934814    4.552130607    6.247771379 CORE  237 O  O    0.0000  237
O       11.166094199   20.071764168    6.187226549 CORE  238 O  O    0.0000  238
O        8.695866440    7.712046542    6.648493301 CORE  239 O  O    0.0000  239
O        8.798319667    4.426799603    6.436835295 CORE  240 O  O    0.0000  240
O        5.862871809   12.008209107    7.014208723 CORE  241 O  O    0.0000  241
O       15.979412853    0.234110590    6.471692750 CORE  242 O  O    0.0000  242
O       16.284658729    3.971254307    6.735426901 CORE  243 O  O    0.0000  243
O        5.939217961    0.109712690    6.783647456 CORE  244 O  O    0.0000  244
O        6.134983674    8.253222853    7.004773406 CORE  245 O  O    0.0000  245
O       16.219948250    7.653146357    7.444442430 CORE  246 O  O    0.0000  246
O        6.189162722    4.232190148    6.249134704 CORE  247 O  O    0.0000  247
O       16.158861266   12.220446649    7.017910243 CORE  248 O  O    0.0000  248
O       18.934634703    4.097280070    6.621522217 CORE  249 O  O    0.0000  249
O       18.863918115    7.719254531    7.369668527 CORE  250 O  O    0.0000  250
O        0.886155853   20.085763826    6.953621254 CORE  251 O  O    0.0000  251
O       18.714749855   12.547081779    7.638789623 CORE  252 O  O    0.0000  252
O       13.523889642   20.076942932    7.334776742 CORE  253 O  O    0.0000  253
O       13.605047716    7.813221941    7.647110632 CORE  254 O  O    0.0000  254
O        1.103744360    3.943374689    7.250108439 CORE  255 O  O    0.0000  255
O        1.075672831    8.175400430    7.642260301 CORE  256 O  O    0.0000  256
O        0.980667009   12.159165149    7.634975594 CORE  257 O  O    0.0000  257
O       13.638607826   12.189691469    7.617269347 CORE  258 O  O    0.0000  258
O       18.637998937    0.080846124    6.590996169 CORE  259 O  O    0.0000  259
O       13.713793132    4.291162537    7.187621074 CORE  260 O  O    0.0000  260
O       19.845375152    1.994589015    7.973414500 CORE  261 O  O    0.0000  261
O       19.689476588   10.129486571    8.087321616 CORE  262 O  O    0.0000  262
O       14.952293386    2.095185863    8.067622779 CORE  263 O  O    0.0000  263
O       11.720539190    5.952459094    7.845397174 CORE  264 O  O    0.0000  264
O        7.252723830    5.965527705    7.929512564 CORE  265 O  O    0.0000  265
O       15.106657690    9.986180986    7.926304433 CORE  266 O  O    0.0000  266
O        7.015973009   13.493177282    8.844118376 CORE  267 O  O    0.0000  267
O        7.245451027   18.369097197    8.105570327 CORE  268 O  O    0.0000  268
O        7.252905447   10.846116990    8.929184066 CORE  269 O  O    0.0000  269
O        7.863422392    0.782738551    8.487581430 CORE  270 O  O    0.0000  270
O       11.776318041   13.485020832    8.944111560 CORE  271 O  O    0.0000  271
O       11.626050261   18.378223059    8.151999073 CORE  272 O  O    0.0000  272
O       11.942892808   10.823948259    9.088057695 CORE  273 O  O    0.0000  273
O       11.402475122    0.843682188    8.693733292 CORE  274 O  O    0.0000  274
O        7.747052308    8.243676038    9.101339811 CORE  275 O  O    0.0000  275
O        7.420376122    3.399186909    8.471352298 CORE  276 O  O    0.0000  276
O       11.444238681    8.217904064    9.201085507 CORE  277 O  O    0.0000  277
O       11.721291448    3.495300946    8.772535389 CORE  278 O  O    0.0000  278
O       11.189628426   16.028324178    9.242038130 CORE  279 O  O    0.0000  279
O       15.525684443   19.819410163    9.043170513 CORE  280 O  O    0.0000  280
O       15.068451654    8.107327714    9.810779692 CORE  281 O  O    0.0000  281
O       15.401789890    4.452256875    9.199545593 CORE  282 O  O    0.0000  282
O       15.421619055   12.037544091    9.575617567 CORE  283 O  O    0.0000  283
O       19.614064999    4.337905127    9.156110591 CORE  284 O  O    0.0000  284
O        7.610473626   16.030951312    9.191032439 CORE  285 O  O    0.0000  285
O       19.927971342    8.108793005    9.796515834 CORE  286 O  O    0.0000  286
O       20.061120555   12.091316160    9.886159263 CORE  287 O  O    0.0000  287
O       19.653714672   19.676646684    8.970618271 CORE  288 O  O    0.0000  288
O        9.409277286   17.974641395    9.616407670 CORE  289 O  O    0.0000  289
O        9.387652349   14.143232982    9.860197995 CORE  290 O  O    0.0000  290
O        9.569570050   10.002005609    9.897143054 CORE  291 O  O    0.0000  291
O        9.526002819    2.386216442    9.757254488 CORE  292 O  O    0.0000  292
O        3.957839933    5.284560262   11.812471363 CORE  293 O  O    0.0000  293
O        1.606743604    5.498905094   10.406087634 CORE  294 O  O    0.0000  294
O        4.319701541    7.043202986    9.573218136 CORE  295 O  O    0.0000  295
O        4.388476543    4.401618491    9.138972270 CORE  296 O  O    0.0000  296
end
end
