# Supplementary material for: Zeolite-confined subnanometric PtSn mimicking mortise-and-tenon joinery for catalytic propane dehydrogenation
Source: Nat Commun. 2022 May 17;13:2716. doi: 10.1038/s41467-022-30522-1 (PMC9114386; doi:10.1038/s41467-022-30522-1)
Supplement: Supplementary file 8 — Source Data [file 41467_2022_30522_MOESM8_ESM.zip › allstructures/Pt1Sn3O5-MFI.arc]

!BIOSYM archive 2
PBC=ON
                      Energy         0          0.0487      -2328.971829        C1
!DATE
PBC   20.37460000   20.11910000   13.51960000   90.00000000   89.99990000   90.00000000
Sn      17.924162579    6.408742147    5.213716579 CORE    1 Sn Sn   0.0000    1
Sn       0.306781780    7.079508194    4.014909081 CORE    2 Sn Sn   0.0000    2
Sn       1.762645133    5.003304530    2.215196157 CORE    3 Sn Sn   0.0000    3
Pt      20.310920115    4.460694965    3.950966242 CORE    4 Pt Pt   0.0000    4
Si      12.338160356    1.060877742    2.371964202 CORE    5 Si Si   0.0000    5
Si      12.372741235    8.865736082    2.212585634 CORE    6 Si Si   0.0000    6
Si      12.361553955    5.787931881    2.320687698 CORE    7 Si Si   0.0000    7
Si      15.543396209    5.849166091    2.293289883 CORE    8 Si Si   0.0000    8
Si      12.547908699   13.687512960    2.244141262 CORE    9 Si Si   0.0000    9
Si      15.539558973    8.917090407    2.325980599 CORE   10 Si Si   0.0000   10
Si      15.406447263    0.935329519    2.179353614 CORE   11 Si Si   0.0000   11
Si      15.735976645   13.773718177    2.235755920 CORE   12 Si Si   0.0000   12
Si       3.772328025   11.740839795    4.601216018 CORE   13 Si Si   0.0000   13
Si       3.722312669   14.986381524    4.639501187 CORE   14 Si Si   0.0000   14
Si       4.346284024    2.315635668    4.855674590 CORE   15 Si Si   0.0000   15
Si       3.676957356   19.439620573    4.753772524 CORE   16 Si Si   0.0000   16
Si       8.593691409   11.730266805    4.596726366 CORE   17 Si Si   0.0000   17
Si       8.439234856    2.879782969    4.570744021 CORE   18 Si Si   0.0000   18
Si       8.663713008   14.923358029    4.336842534 CORE   19 Si Si   0.0000   19
Si       8.357639383   19.775623678    4.631608266 CORE   20 Si Si   0.0000   20
Si      11.565008127    3.463880890    4.274595373 CORE   21 Si Si   0.0000   21
Si      11.560141111   11.234988286    4.033812947 CORE   22 Si Si   0.0000   22
Si      11.318971398   19.035956449    4.217759487 CORE   23 Si Si   0.0000   23
Si      11.623977739   15.926494177    4.166582542 CORE   24 Si Si   0.0000   24
Si      16.407340827   19.172755446    4.427941930 CORE   25 Si Si   0.0000   25
Si      16.385923157   15.981025123    4.354649598 CORE   26 Si Si   0.0000   26
Si      15.782321173    3.382221397    4.082994374 CORE   27 Si Si   0.0000   27
Si      16.564707922   11.350601235    4.031772667 CORE   28 Si Si   0.0000   28
Si       6.244879729   10.989614836    6.473633788 CORE   29 Si Si   0.0000   29
Si       6.619687713    3.167164958    6.850520859 CORE   30 Si Si   0.0000   30
Si       6.384681906   15.705771695    6.298192325 CORE   31 Si Si   0.0000   31
Si       6.127002747   18.694902261    6.574406610 CORE   32 Si Si   0.0000   32
Si       1.318681530   15.852678290    6.577116846 CORE   33 Si Si   0.0000   33
Si       1.339895809   18.918540525    6.553060420 CORE   34 Si Si   0.0000   34
Si       1.414648924   11.182378449    6.581235177 CORE   35 Si Si   0.0000   35
Si       1.869914026    3.397869259    6.035407552 CORE   36 Si Si   0.0000   36
Si      13.769263408   19.896560008    6.154946022 CORE   37 Si Si   0.0000   37
Si      18.788216778    0.006937692    6.303730757 CORE   38 Si Si   0.0000   38
Si      13.569682503    2.977423105    6.309932741 CORE   39 Si Si   0.0000   39
Si      18.768471383   11.844125541    6.102942019 CORE   40 Si Si   0.0000   40
Si      13.894533776   15.069177611    6.130323408 CORE   41 Si Si   0.0000   41
Si      18.725090189   15.042166296    6.127661535 CORE   42 Si Si   0.0000   42
Si      13.989762204   11.873445058    5.875036274 CORE   43 Si Si   0.0000   43
Si      18.129134567    3.045701575    6.040671028 CORE   44 Si Si   0.0000   44
Si       5.585870789   13.461420736    8.294113127 CORE   45 Si Si   0.0000   45
Si       5.628808204    0.905251225    8.600410379 CORE   46 Si Si   0.0000   46
Si       2.390787180   13.627315914    8.427228407 CORE   47 Si Si   0.0000   47
Si       5.358727519    8.679698189    8.227430680 CORE   48 Si Si   0.0000   48
Si       5.210184466    5.568531037    8.452059982 CORE   49 Si Si   0.0000   49
Si       2.467405734    1.195253166    8.268121715 CORE   50 Si Si   0.0000   50
Si       2.203517635    8.773925812    8.306653505 CORE   51 Si Si   0.0000   51
Si       2.076710913    5.649398888    7.979534396 CORE   52 Si Si   0.0000   52
Si      14.374644653   18.933121221    9.033722284 CORE   53 Si Si   0.0000   53
Si      17.513066891   19.118236171    9.099123493 CORE   54 Si Si   0.0000   54
Si      14.499192551   15.812464775    9.135391275 CORE   55 Si Si   0.0000   55
Si      17.727096019   11.173475675    8.969809259 CORE   56 Si Si   0.0000   56
Si      17.631053367   15.959614692    8.985965613 CORE   57 Si Si   0.0000   57
Si      17.326937689    3.566229232    9.030707634 CORE   58 Si Si   0.0000   58
Si      14.192053575    3.622628836    9.306726520 CORE   59 Si Si   0.0000   59
Si      14.506944466   11.199062104    8.920226203 CORE   60 Si Si   0.0000   60
Si       5.926839990   12.868432309   11.300778798 CORE   61 Si Si   0.0000   61
Si       5.932333244    9.685492874   11.166402063 CORE   62 Si Si   0.0000   62
Si       5.935391382    1.589757572   11.554078057 CORE   63 Si Si   0.0000   63
Si       1.249108119   12.898752228   11.252786333 CORE   64 Si Si   0.0000   64
Si       5.681580408    4.760764558   11.487787877 CORE   65 Si Si   0.0000   65
Si       1.242663332    1.849369738   11.165533679 CORE   66 Si Si   0.0000   66
Si       1.167640847    9.693690416   11.188424591 CORE   67 Si Si   0.0000   67
Si       1.009794479    4.989965631   10.759886615 CORE   68 Si Si   0.0000   68
Si      18.514866565    1.284095962   10.880602468 CORE   69 Si Si   0.0000   69
Si      18.640663858   13.650406828   10.771190327 CORE   70 Si Si   0.0000   70
Si      13.584485350    5.988376326   11.265799696 CORE   71 Si Si   0.0000   71
Si      18.536269176    8.892586834   10.985739406 CORE   72 Si Si   0.0000   72
Si      18.380343451    5.756780547   10.847617358 CORE   73 Si Si   0.0000   73
Si      13.752860547    9.089509351   10.968596267 CORE   74 Si Si   0.0000   74
Si      13.600754476    1.067825896   10.966676731 CORE   75 Si Si   0.0000   75
Si      13.673384669   13.488732032   10.926973842 CORE   76 Si Si   0.0000   76
Si       3.542803872   13.514246864   13.252062555 CORE   77 Si Si   0.0000   77
Si       3.361628114    1.128849317   13.362384077 CORE   78 Si Si   0.0000   78
Si       3.525783209    8.824409078   13.073113779 CORE   79 Si Si   0.0000   79
Si       2.962568985    5.819713146   12.775435772 CORE   80 Si Si   0.0000   80
Si       8.373456734    8.941830678   13.068361439 CORE   81 Si Si   0.0000   81
Si       8.167252269    5.788236555   13.268121529 CORE   82 Si Si   0.0000   82
Si       8.318713817   13.507407875   13.289079553 CORE   83 Si Si   0.0000   83
Si       8.423758377    1.214773292    0.003699134 CORE   84 Si Si   0.0000   84
Si      11.351855006    1.868130206   12.963971412 CORE   85 Si Si   0.0000   85
Si      11.180428133    5.017680112   12.963927802 CORE   86 Si Si   0.0000   86
Si      16.088169983    4.950095184   12.944369493 CORE   87 Si Si   0.0000   87
Si      11.365090681    9.747564672   12.866045552 CORE   88 Si Si   0.0000   88
Si      11.357487605   12.934715797   12.949413808 CORE   89 Si Si   0.0000   89
Si      16.217184559    9.870407134   12.909704659 CORE   90 Si Si   0.0000   90
Si      16.114526380    1.771746781   12.787960934 CORE   91 Si Si   0.0000   91
Si      16.251816759   13.042650655   12.815914865 CORE   92 Si Si   0.0000   92
Si       4.354331242   11.028714212    1.605310021 CORE   93 Si Si   0.0000   93
Si       4.405451000    3.198862834    1.947927644 CORE   94 Si Si   0.0000   94
Si       7.588031154   11.102451335    1.696617566 CORE   95 Si Si   0.0000   95
Si       4.262618652   15.831795107    1.671816812 CORE   96 Si Si   0.0000   96
Si       4.253863706   18.956034588    1.643629261 CORE   97 Si Si   0.0000   97
Si       7.428659801    3.633854661    1.756318190 CORE   98 Si Si   0.0000   98
Si       7.421807495   15.845754021    1.535738946 CORE   99 Si Si   0.0000   99
Si       7.383008673   18.960196374    1.703904730 CORE  100 Si Si   0.0000  100
O       11.784782248    1.665321852    0.989168691 CORE  101 O  O    0.0000  101
O       13.949082404    9.231416590    2.419305409 CORE  102 O  O    0.0000  102
O       14.149005906   13.408703467    2.333350877 CORE  103 O  O    0.0000  103
O       13.958791636    5.605186167    2.032238409 CORE  104 O  O    0.0000  104
O        3.732298449   11.137481042    3.097587573 CORE  105 O  O    0.0000  105
O        3.589246932   15.537611460    3.120275064 CORE  106 O  O    0.0000  106
O        3.699562133    4.581544657    2.400667188 CORE  107 O  O    0.0000  107
O        3.790116435   19.233849686    3.164803351 CORE  108 O  O    0.0000  108
O        8.087312398   11.002445943    3.233589979 CORE  109 O  O    0.0000  109
O        7.554895230    3.578515456    3.381277152 CORE  110 O  O    0.0000  110
O       15.843076430    7.376726879    2.795058364 CORE  111 O  O    0.0000  111
O        8.280988242   15.443194839    2.850386063 CORE  112 O  O    0.0000  112
O        7.787306261   19.082068330    3.274359412 CORE  113 O  O    0.0000  113
O       12.063442722    7.343839139    2.692866271 CORE  114 O  O    0.0000  114
O       13.844862068    0.476965420    2.175122756 CORE  115 O  O    0.0000  115
O       12.213972797   15.153152705    2.860108689 CORE  116 O  O    0.0000  116
O       16.285427230   19.991152714    3.027340630 CORE  117 O  O    0.0000  117
O       12.323321344    2.256478847    3.476684606 CORE  118 O  O    0.0000  118
O       16.038220216   15.195598454    2.968429905 CORE  119 O  O    0.0000  119
O       11.756636275   12.539323927    3.078632523 CORE  120 O  O    0.0000  120
O       11.498435589    9.892612720    3.112836490 CORE  121 O  O    0.0000  121
O       11.931131705    4.892673157    3.596082785 CORE  122 O  O    0.0000  122
O       16.563545489   12.554906434    2.936894031 CORE  123 O  O    0.0000  123
O       16.084882199    4.890205358    3.508053021 CORE  124 O  O    0.0000  124
O       15.442171540    2.437665662    2.817222391 CORE  125 O  O    0.0000  125
O       16.355313246    9.901655022    3.320294687 CORE  126 O  O    0.0000  126
O       16.327596851   17.582082921    4.097951164 CORE  127 O  O    0.0000  127
O        8.278217871    1.266810520    4.482919052 CORE  128 O  O    0.0000  128
O        8.391392528   13.331389853    4.443636959 CORE  129 O  O    0.0000  129
O       11.423922189   17.483004618    3.766981527 CORE  130 O  O    0.0000  130
O        3.641596866   13.360446490    4.626085410 CORE  131 O  O    0.0000  131
O        3.690822558    0.875880758    5.224246237 CORE  132 O  O    0.0000  132
O        2.498150248   15.623275075    5.488391047 CORE  133 O  O    0.0000  133
O       10.162469162   11.374260331    4.849840338 CORE  134 O  O    0.0000  134
O        9.973378662    3.275492068    4.265004193 CORE  135 O  O    0.0000  135
O        5.172425503   11.287926875    5.287846759 CORE  136 O  O    0.0000  136
O        2.250169715   18.830152710    5.209806229 CORE  137 O  O    0.0000  137
O        2.505873020   11.097340977    5.385057106 CORE  138 O  O    0.0000  138
O        5.726572172    2.530400994    5.654909637 CORE  139 O  O    0.0000  139
O        9.888550359   19.310667731    4.934083253 CORE  140 O  O    0.0000  140
O       10.225082262   15.250209495    4.635932729 CORE  141 O  O    0.0000  141
O        3.365656246    3.493505765    5.370977855 CORE  142 O  O    0.0000  142
O        4.917101064   18.691406411    5.486513577 CORE  143 O  O    0.0000  143
O        5.139267774   15.453105761    5.280994376 CORE  144 O  O    0.0000  144
O        7.742119729   11.198991067    5.875329091 CORE  145 O  O    0.0000  145
O        7.768609143   15.687221656    5.450715849 CORE  146 O  O    0.0000  146
O        8.045743919    3.422390579    6.074894796 CORE  147 O  O    0.0000  147
O       17.826334805   19.562956715    5.116115643 CORE  148 O  O    0.0000  148
O        7.477429396   19.280574223    5.894900985 CORE  149 O  O    0.0000  149
O       18.010881000   11.307434860    4.767603811 CORE  150 O  O    0.0000  150
O       17.882709157   15.569968132    4.841764309 CORE  151 O  O    0.0000  151
O       17.070108030    2.755895296    4.832067515 CORE  152 O  O    0.0000  152
O       15.323464429   15.555088490    5.518454279 CORE  153 O  O    0.0000  153
O       15.179396226   19.587939350    5.411746097 CORE  154 O  O    0.0000  154
O       12.078379502    3.416881912    5.823761598 CORE  155 O  O    0.0000  155
O       14.591413350    3.523904240    5.166256511 CORE  156 O  O    0.0000  156
O       12.784628855   11.117186931    5.094204908 CORE  157 O  O    0.0000  157
O       20.269135040   19.507188955    6.123443618 CORE  158 O  O    0.0000  158
O       12.521164919   19.429533186    5.236634399 CORE  159 O  O    0.0000  159
O       15.402257884   11.601099940    5.131231206 CORE  160 O  O    0.0000  160
O       20.345620622   11.517514862    5.924719564 CORE  161 O  O    0.0000  161
O       20.287716791   15.402845883    5.887028354 CORE  162 O  O    0.0000  162
O       12.675170060   15.847991860    5.401872877 CORE  163 O  O    0.0000  163
O       18.965740596    4.396572533    5.607254963 CORE  164 O  O    0.0000  164
O       13.690967868    1.368106620    6.476945674 CORE  165 O  O    0.0000  165
O       13.699277006   13.470965453    5.909031123 CORE  166 O  O    0.0000  166
O        1.204572519   17.389269752    7.101022230 CORE  167 O  O    0.0000  167
O       18.531547292   13.439305305    6.281210499 CORE  168 O  O    0.0000  168
O        6.301227660   17.148110732    7.041559781 CORE  169 O  O    0.0000  169
O       18.904875637    1.637701329    6.279982296 CORE  170 O  O    0.0000  170
O        6.124998707    9.462270864    7.022107904 CORE  171 O  O    0.0000  171
O        6.066038989    4.549359300    7.508444274 CORE  172 O  O    0.0000  172
O        5.951780871   11.978052281    7.735430314 CORE  173 O  O    0.0000  173
O        1.347075314    9.743733026    7.326600708 CORE  174 O  O    0.0000  174
O        6.679205451    2.021098096    8.013630062 CORE  175 O  O    0.0000  175
O        1.602104490    4.926524934    6.600209774 CORE  176 O  O    0.0000  176
O        1.817193692   12.312066852    7.671802275 CORE  177 O  O    0.0000  177
O        1.853563035    2.366757330    7.315876216 CORE  178 O  O    0.0000  178
O        6.415677682   14.560298995    7.443403050 CORE  179 O  O    0.0000  179
O        1.620690288   14.948455050    7.892603254 CORE  180 O  O    0.0000  180
O        5.808433169   19.575257553    7.893634457 CORE  181 O  O    0.0000  181
O        2.055489934   19.839331117    7.692931117 CORE  182 O  O    0.0000  182
O        1.936817104    7.257281967    7.796597551 CORE  183 O  O    0.0000  183
O       18.198396147   19.627189137    7.728325133 CORE  184 O  O    0.0000  184
O       18.156820600   11.094097150    7.409800305 CORE  185 O  O    0.0000  185
O       18.172375962   15.767585979    7.470087779 CORE  186 O  O    0.0000  186
O        5.516943976    7.087087176    7.948086154 CORE  187 O  O    0.0000  187
O       17.331443091    3.449141234    7.411701958 CORE  188 O  O    0.0000  188
O       13.710350396   19.080383912    7.556183581 CORE  189 O  O    0.0000  189
O       13.889890482    3.704561072    7.718634402 CORE  190 O  O    0.0000  190
O       13.834515679   15.423672420    7.707073090 CORE  191 O  O    0.0000  191
O       14.084749117   11.254991410    7.363904831 CORE  192 O  O    0.0000  192
O        3.788757472    9.128428084    8.206584177 CORE  193 O  O    0.0000  193
O        3.618019956    5.237813302    8.318777664 CORE  194 O  O    0.0000  194
O        3.987397395   13.748185946    8.146538402 CORE  195 O  O    0.0000  195
O        4.086389575    1.392175708    8.360876453 CORE  196 O  O    0.0000  196
O       16.117088492   11.315926452    9.104002449 CORE  197 O  O    0.0000  197
O       15.793999393    3.473844644    9.567794431 CORE  198 O  O    0.0000  198
O       15.920078177   19.449510128    9.001060498 CORE  199 O  O    0.0000  199
O       16.087862718   15.441296474    9.092975657 CORE  200 O  O    0.0000  200
O        6.043429626   13.569276461    9.843766407 CORE  201 O  O    0.0000  201
O        6.011574130    9.076355084    9.664913629 CORE  202 O  O    0.0000  202
O        5.965633755    0.729842525   10.176163698 CORE  203 O  O    0.0000  203
O        5.609313028    5.474586903   10.025053446 CORE  204 O  O    0.0000  204
O       14.294474900   17.380148996    9.475583598 CORE  205 O  O    0.0000  205
O        2.090548177   13.524710865   10.011970350 CORE  206 O  O    0.0000  206
O        1.864500924    1.287356707    9.775012214 CORE  207 O  O    0.0000  207
O        1.725766197    8.979814370    9.841523513 CORE  208 O  O    0.0000  208
O        1.061237448    5.143670449    9.142850465 CORE  209 O  O    0.0000  209
O       17.744968581   17.533666844    9.356041136 CORE  210 O  O    0.0000  210
O       13.644380289    4.986310787    9.991597315 CORE  211 O  O    0.0000  211
O       18.227160791    9.800866697    9.675308225 CORE  212 O  O    0.0000  212
O       17.950821892    5.009450933    9.459407152 CORE  213 O  O    0.0000  213
O       13.979487783    9.783930509    9.518840039 CORE  214 O  O    0.0000  214
O       18.425589610   12.459388992    9.677736310 CORE  215 O  O    0.0000  215
O       18.197109562    2.364918110    9.694907656 CORE  216 O  O    0.0000  216
O       13.805968329   12.432086156    9.703251548 CORE  217 O  O    0.0000  217
O       18.180832226   19.903135499   10.352031183 CORE  218 O  O    0.0000  218
O       13.443673037    2.337477839    9.957394623 CORE  219 O  O    0.0000  219
O       18.523060277   15.094994263   10.032400818 CORE  220 O  O    0.0000  220
O       13.547032705   19.806489645   10.119144723 CORE  221 O  O    0.0000  221
O       13.759365554   14.992333161   10.322516847 CORE  222 O  O    0.0000  222
O       13.834529501    7.492997507   10.725168410 CORE  223 O  O    0.0000  223
O        1.367793816    3.467288848   11.182633085 CORE  224 O  O    0.0000  224
O        1.095494300   11.302736497   10.995787998 CORE  225 O  O    0.0000  225
O       18.276901516    7.348284238   10.568054023 CORE  226 O  O    0.0000  226
O        5.619705248   11.280995314   11.121811071 CORE  227 O  O    0.0000  227
O        5.822865059    3.169788855   11.213871627 CORE  228 O  O    0.0000  228
O        7.356561541    9.421715693   11.897349003 CORE  229 O  O    0.0000  229
O       20.135200270   13.539734054   11.396992662 CORE  230 O  O    0.0000  230
O        7.013235871    5.319040652   12.231547892 CORE  231 O  O    0.0000  231
O       20.069105548    1.381064574   11.298456994 CORE  232 O  O    0.0000  232
O        4.700963650   13.565674553   12.108281182 CORE  233 O  O    0.0000  233
O        4.653634053    1.100365199   12.396757111 CORE  234 O  O    0.0000  234
O       20.058902705    9.107180557   11.503881059 CORE  235 O  O    0.0000  235
O        7.333882933   13.071955222   12.077693722 CORE  236 O  O    0.0000  236
O       19.888525230    5.353747258   11.283403770 CORE  237 O  O    0.0000  237
O        7.282340636    1.293784466   12.388834024 CORE  238 O  O    0.0000  238
O        4.728308509    8.966798819   11.983085270 CORE  239 O  O    0.0000  239
O        4.353973920    5.037165900   12.394316929 CORE  240 O  O    0.0000  240
O        2.074347973   13.254325177   12.604431959 CORE  241 O  O    0.0000  241
O       12.351307485    1.043613248   11.994459896 CORE  242 O  O    0.0000  242
O        4.645987701    2.269624278    3.268233058 CORE  243 O  O    0.0000  243
O        2.017806952    1.255381360   12.463809065 CORE  244 O  O    0.0000  244
O        2.131603341    9.383371023   12.450904240 CORE  245 O  O    0.0000  245
O       12.301059333    9.507678983   11.562878358 CORE  246 O  O    0.0000  246
O        2.122054318    6.017971220   11.373020982 CORE  247 O  O    0.0000  247
O       12.224750278   13.281431067   11.624186418 CORE  248 O  O    0.0000  248
O       14.750441934    5.640447592   12.342568938 CORE  249 O  O    0.0000  249
O       14.904317857    9.601135717   11.998839440 CORE  250 O  O    0.0000  250
O       17.613133292    1.587776215   12.198124835 CORE  251 O  O    0.0000  251
O       14.866111750   13.266568901   12.005356826 CORE  252 O  O    0.0000  252
O        9.851204022    1.297921620   12.753201080 CORE  253 O  O    0.0000  253
O        9.894004473    9.151691533   12.523795218 CORE  254 O  O    0.0000  254
O       17.390294684    5.297380237   12.050418981 CORE  255 O  O    0.0000  255
O       17.550781385    9.291552592   12.207494709 CORE  256 O  O    0.0000  256
O       17.533253986   13.541506555   11.956090401 CORE  257 O  O    0.0000  257
O        9.845811092   13.481373246   12.737367379 CORE  258 O  O    0.0000  258
O       15.015882650    1.155299708   11.764037231 CORE  259 O  O    0.0000  259
O        9.627037528    5.378586409   12.665070824 CORE  260 O  O    0.0000  260
O       15.827276413    3.352140772   13.028605260 CORE  261 O  O    0.0000  261
O       16.394097792   11.461074300   13.174139049 CORE  262 O  O    0.0000  262
O       11.448814602    3.453070603   12.617141297 CORE  263 O  O    0.0000  263
O        8.106336405    7.395097209   13.464237648 CORE  264 O  O    0.0000  264
O        3.368036446    7.255903454   13.429918973 CORE  265 O  O    0.0000  265
O       11.301349054   11.331578946   13.214248248 CORE  266 O  O    0.0000  266
O        3.536559304   14.926491582    0.534170002 CORE  267 O  O    0.0000  267
O        3.320079491   19.835156297    0.650973285 CORE  268 O  O    0.0000  268
O        3.837592105   12.301408199    0.757706228 CORE  269 O  O    0.0000  269
O        3.463336606    2.374459932    0.893546870 CORE  270 O  O    0.0000  270
O        7.977610303   15.020456448    0.252274499 CORE  271 O  O    0.0000  271
O        8.326913908   19.923238544    0.804073938 CORE  272 O  O    0.0000  272
O        8.141924678   12.486637414    1.032991617 CORE  273 O  O    0.0000  273
O        8.322680746    2.447464807    1.073304562 CORE  274 O  O    0.0000  274
O        3.860885041    9.643884720    0.916754358 CORE  275 O  O    0.0000  275
O        1.926262874    5.046317517    0.237826620 CORE  276 O  O    0.0000  276
O        8.177547982    9.822781403    0.897795950 CORE  277 O  O    0.0000  277
O        7.957705376    5.076805579    1.205406430 CORE  278 O  O    0.0000  278
O        7.609705518   17.425257716    1.223355342 CORE  279 O  O    0.0000  279
O       11.401901911   19.947207954    2.866654620 CORE  280 O  O    0.0000  280
O       11.997964252    8.977455921    0.635159605 CORE  281 O  O    0.0000  281
O       11.530408487    5.325335575    1.006171106 CORE  282 O  O    0.0000  282
O       12.062143648   13.662772318    0.700731855 CORE  283 O  O    0.0000  283
O       16.349415363    5.535012241    0.922681389 CORE  284 O  O    0.0000  284
O        4.052236842   17.388341381    1.268402259 CORE  285 O  O    0.0000  285
O       16.056222150    9.099157012    0.804714670 CORE  286 O  O    0.0000  286
O       16.199962556   13.894120425    0.682554947 CORE  287 O  O    0.0000  287
O       16.013787016    0.980988745    0.681324115 CORE  288 O  O    0.0000  288
O        5.823036596   19.385180424    1.481335420 CORE  289 O  O    0.0000  289
O        5.852225182   15.473525735    1.770563156 CORE  290 O  O    0.0000  290
O        5.972227688   11.069397969    1.651001384 CORE  291 O  O    0.0000  291
O        5.878549101    3.445038195    1.284540779 CORE  292 O  O    0.0000  292
O       12.130008383    5.915989125   11.991519109 CORE  293 O  O    0.0000  293
O        1.758800509    7.059473932    2.731216846 CORE  294 O  O    0.0000  294
O       19.612782385    7.741727244    5.472495568 CORE  295 O  O    0.0000  295
O        0.841580036    2.934516848    4.871888221 CORE  296 O  O    0.0000  296
O       19.034942671    6.033938458    3.322363085 CORE  297 O  O    0.0000  297
end
end
