# Supplementary material for: Zeolite-confined subnanometric PtSn mimicking mortise-and-tenon joinery for catalytic propane dehydrogenation
Source: Nat Commun. 2022 May 17;13:2716. doi: 10.1038/s41467-022-30522-1 (PMC9114386; doi:10.1038/s41467-022-30522-1)
Supplement: Supplementary file 8 — Source Data [file 41467_2022_30522_MOESM8_ESM.zip › allstructures/Pt1Sn3O6-MFI.arc]

!BIOSYM archive 2
PBC=ON
                      Energy         0          0.0462      -2334.396703        C1
!DATE
PBC   20.37460000   20.11910000   13.51960000   90.00000000   89.99990000   90.00000000
Sn      11.320659504    6.282616749    3.200696463 CORE    1 Sn Sn   0.0000    1
Sn      12.049901946    3.366271023    4.499786131 CORE    2 Sn Sn   0.0000    2
Sn      11.170900809    5.931464007    6.332758866 CORE    3 Sn Sn   0.0000    3
Pt       9.017675693    3.835919049    4.530386791 CORE    4 Pt Pt   0.0000    4
Si       3.274627926   19.533534210    3.418085150 CORE    5 Si Si   0.0000    5
Si       3.230313761    7.423117833    3.835100318 CORE    6 Si Si   0.0000    6
Si       3.377136860    4.293921282    3.498021543 CORE    7 Si Si   0.0000    7
Si       6.362047881    4.536309689    3.021859257 CORE    8 Si Si   0.0000    8
Si       3.081728681   11.995572634    3.656018371 CORE    9 Si Si   0.0000    9
Si       6.348809254    7.588166016    3.642465654 CORE   10 Si Si   0.0000   10
Si       6.481874013   19.759863296    3.585174577 CORE   11 Si Si   0.0000   11
Si       6.252679445   12.161219455    3.822317718 CORE   12 Si Si   0.0000   12
Si      14.790430293   10.313641302    5.895779709 CORE   13 Si Si   0.0000   13
Si      14.744386106   13.510640533    5.633991258 CORE   14 Si Si   0.0000   14
Si      16.158479016    1.231450650    4.699816532 CORE   15 Si Si   0.0000   15
Si      15.012610934   18.405491564    5.440274815 CORE   16 Si Si   0.0000   16
Si      19.698363257   10.361306541    5.751084537 CORE   17 Si Si   0.0000   17
Si      20.043207080    1.426093057    5.862349387 CORE   18 Si Si   0.0000   18
Si      19.629542818   13.529853650    5.823294027 CORE   19 Si Si   0.0000   19
Si      19.668708414   18.341535707    5.544316381 CORE   20 Si Si   0.0000   20
Si       2.531548482    1.868418788    5.210699101 CORE   21 Si Si   0.0000   21
Si       2.376790230    9.628111732    5.673023552 CORE   22 Si Si   0.0000   22
Si       2.285295905   17.304314432    5.331545684 CORE   23 Si Si   0.0000   23
Si       2.202041400   14.227530550    5.669142667 CORE   24 Si Si   0.0000   24
Si       7.145381450   17.577476746    5.666240142 CORE   25 Si Si   0.0000   25
Si       7.090811053   14.472613571    5.771549472 CORE   26 Si Si   0.0000   26
Si       7.451146195    1.642468382    5.743776350 CORE   27 Si Si   0.0000   27
Si       6.973284933    9.698819249    5.769365457 CORE   28 Si Si   0.0000   28
Si      17.346706820    9.813635260    7.788360105 CORE   29 Si Si   0.0000   29
Si      17.522487238    2.022818120    7.471504350 CORE   30 Si Si   0.0000   30
Si      17.170871671   14.327035748    7.597366312 CORE   31 Si Si   0.0000   31
Si      17.336305470   17.461200161    7.482756998 CORE   32 Si Si   0.0000   32
Si      12.565105335   14.549703557    7.619208659 CORE   33 Si Si   0.0000   33
Si      12.651847287   17.701906424    7.396639890 CORE   34 Si Si   0.0000   34
Si      12.381078238    9.849332434    7.918585113 CORE   35 Si Si   0.0000   35
Si      12.580434721    2.084257611    7.450109987 CORE   36 Si Si   0.0000   36
Si       4.492273735   18.240502288    7.403881333 CORE   37 Si Si   0.0000   37
Si       9.600955973   18.161876342    7.653907664 CORE   38 Si Si   0.0000   38
Si       4.788465981    1.210758233    7.276655777 CORE   39 Si Si   0.0000   39
Si       9.406034023   10.461022027    7.549509255 CORE   40 Si Si   0.0000   40
Si       4.656140547   13.537364745    7.615645440 CORE   41 Si Si   0.0000   41
Si       9.514971381   13.683255469    7.644184769 CORE   42 Si Si   0.0000   42
Si       4.655981713   10.322524534    7.709571559 CORE   43 Si Si   0.0000   43
Si       9.548020028    1.081280944    7.683049822 CORE   44 Si Si   0.0000   44
Si      16.476846232   12.167725258    9.726403953 CORE   45 Si Si   0.0000   45
Si      16.757828270   19.741160524    9.521841982 CORE   46 Si Si   0.0000   46
Si      13.283802071   12.335975660    9.687687745 CORE   47 Si Si   0.0000   47
Si      16.636393115    7.403634024    9.531855181 CORE   48 Si Si   0.0000   48
Si      16.599251209    4.287124182    9.407220057 CORE   49 Si Si   0.0000   49
Si      13.605408846   19.950517282    9.308639930 CORE   50 Si Si   0.0000   50
Si      13.480575731    7.436808595    9.678335227 CORE   51 Si Si   0.0000   51
Si      13.427803376    4.341041415    9.415750777 CORE   52 Si Si   0.0000   52
Si       5.321736283   17.466702145   10.247780177 CORE   53 Si Si   0.0000   53
Si       8.422472629   17.422694697   10.328321766 CORE   54 Si Si   0.0000   54
Si       5.249513724   14.402269297   10.574254500 CORE   55 Si Si   0.0000   55
Si       8.304854857    9.702209734   10.456974039 CORE   56 Si Si   0.0000   56
Si       8.361585130   14.405156178   10.571822974 CORE   57 Si Si   0.0000   57
Si       8.206986799    2.341970974   10.145926130 CORE   58 Si Si   0.0000   58
Si       5.012307747    2.353982841   10.100860801 CORE   59 Si Si   0.0000   59
Si       5.158206760    9.663153109   10.717054119 CORE   60 Si Si   0.0000   60
Si      17.155404703   11.403579761   12.667256283 CORE   61 Si Si   0.0000   61
Si      17.320991844    8.253498510   12.480625385 CORE   62 Si Si   0.0000   62
Si      17.188152921    0.316177447   12.518204518 CORE   63 Si Si   0.0000   63
Si      12.257115716   11.462984027   12.485322800 CORE   64 Si Si   0.0000   64
Si      17.168290843    3.488557147   12.315519948 CORE   65 Si Si   0.0000   65
Si      12.333379497    0.446979174   12.177372228 CORE   66 Si Si   0.0000   66
Si      12.416306215    8.308912341   12.502747013 CORE   67 Si Si   0.0000   67
Si      12.252154031    3.577887017   12.291275749 CORE   68 Si Si   0.0000   68
Si       9.200975331   20.000498972   12.032627578 CORE   69 Si Si   0.0000   69
Si       9.204535436   12.119543050   12.371526726 CORE   70 Si Si   0.0000   70
Si       4.165059121    4.284689538   12.100300513 CORE   71 Si Si   0.0000   71
Si       9.419627086    7.555197626   12.344426606 CORE   72 Si Si   0.0000   72
Si       9.251872134    4.408025791   12.077291327 CORE   73 Si Si   0.0000   73
Si       4.424400034    7.352228372   12.668061755 CORE   74 Si Si   0.0000   74
Si       4.575662764   19.947816887   12.042879519 CORE   75 Si Si   0.0000   75
Si       4.499841738   12.218514124   12.535263162 CORE   76 Si Si   0.0000   76
Si      14.588555874   11.865489749    0.989496521 CORE   77 Si Si   0.0000   77
Si      14.564487082   19.666767420    0.636850529 CORE   78 Si Si   0.0000   78
Si      14.808246242    7.544145618    0.803322327 CORE   79 Si Si   0.0000   79
Si      14.702230766    4.488354481    0.421574116 CORE   80 Si Si   0.0000   80
Si      19.372327068    7.181309383    1.084501992 CORE   81 Si Si   0.0000   81
Si      19.313027580    4.075115702    1.048518615 CORE   82 Si Si   0.0000   82
Si      19.475065324   12.048435312    1.131713003 CORE   83 Si Si   0.0000   83
Si      19.658044101   19.793827549    0.952386097 CORE   84 Si Si   0.0000   84
Si       2.296833914    0.256145070    0.575931390 CORE   85 Si Si   0.0000   85
Si       2.097409313    3.442478514    0.739900895 CORE   86 Si Si   0.0000   86
Si       6.686155497    3.532883077    0.284916611 CORE   87 Si Si   0.0000   87
Si       1.989021039    8.151307004    1.016058118 CORE   88 Si Si   0.0000   88
Si       2.003362865   11.354060979    0.709068652 CORE   89 Si Si   0.0000   89
Si       6.991904774    8.408865935    0.710251462 CORE   90 Si Si   0.0000   90
Si       6.974848048    0.408322208    0.594792127 CORE   91 Si Si   0.0000   91
Si       6.896019654   11.588547422    0.827135854 CORE   92 Si Si   0.0000   92
Si      15.375268188    9.622650636    2.990117542 CORE   93 Si Si   0.0000   93
Si      14.284578141    2.177968377    2.504564806 CORE   94 Si Si   0.0000   94
Si      18.558865316    9.579700435    2.941648969 CORE   95 Si Si   0.0000   95
Si      15.481423141   14.320725344    2.699068789 CORE   96 Si Si   0.0000   96
Si      15.431777530   17.392488046    2.528208044 CORE   97 Si Si   0.0000   97
Si      18.815655047    1.788969176    3.130859583 CORE   98 Si Si   0.0000   98
Si      18.628316581   14.406939895    2.975069748 CORE   99 Si Si   0.0000   99
Si      18.568289787   17.502159178    2.622154328 CORE  100 Si Si   0.0000  100
O        4.859502922   19.690601229    3.716346626 CORE  101 O  O    0.0000  101
O        4.756232188    7.936689421    3.561137817 CORE  102 O  O    0.0000  102
O        4.661268696   12.343277332    3.572403765 CORE  103 O  O    0.0000  103
O        4.961574912    3.874289949    3.559905191 CORE  104 O  O    0.0000  104
O       14.812854515    9.475503992    4.504332245 CORE  105 O  O    0.0000  105
O       14.730571740   14.116845407    4.129251106 CORE  106 O  O    0.0000  106
O       12.722905330    2.462217446    2.864750694 CORE  107 O  O    0.0000  107
O       14.918247507   17.547715259    4.065361726 CORE  108 O  O    0.0000  108
O       19.139248833    9.564892005    4.451340695 CORE  109 O  O    0.0000  109
O       17.422062593    1.109947835    3.657498874 CORE  110 O  O    0.0000  110
O        6.561232129    5.984957204    3.734522393 CORE  111 O  O    0.0000  111
O       19.138384970   14.366424497    4.517417028 CORE  112 O  O    0.0000  112
O       19.003872707   17.983813677    4.108483781 CORE  113 O  O    0.0000  113
O        3.193718925    5.816106754    4.033252788 CORE  114 O  O    0.0000  114
O        2.756508388   18.100994212    3.994031128 CORE  115 O  O    0.0000  115
O        2.319333892   13.198029794    4.422271676 CORE  116 O  O    0.0000  116
O        7.134123442   18.444900065    4.292671329 CORE  117 O  O    0.0000  117
O        2.469842933    0.632129357    4.146651858 CORE  118 O  O    0.0000  118
O        6.862708362   13.511985722    4.481173566 CORE  119 O  O    0.0000  119
O        2.832043165   10.598202081    4.446176780 CORE  120 O  O    0.0000  120
O        2.628741046    8.091499449    5.192894143 CORE  121 O  O    0.0000  121
O        2.508470507    3.291435956    4.428446017 CORE  122 O  O    0.0000  122
O        6.473889177   10.898677488    4.805615352 CORE  123 O  O    0.0000  123
O        7.715398058    3.632088504    3.130982921 CORE  124 O  O    0.0000  124
O        7.037583178    0.992154488    4.304766750 CORE  125 O  O    0.0000  125
O        7.001863653    8.294022871    4.950533093 CORE  126 O  O    0.0000  126
O        7.075874681   16.007981070    5.254919015 CORE  127 O  O    0.0000  127
O       19.788216245   19.950329177    5.695401518 CORE  128 O  O    0.0000  128
O       19.705788292   11.954429737    5.429095850 CORE  129 O  O    0.0000  129
O        2.432872412   15.712351642    5.057872196 CORE  130 O  O    0.0000  130
O       14.854440860   11.894549837    5.554531766 CORE  131 O  O    0.0000  131
O       15.463512295   19.916960241    5.033959268 CORE  132 O  O    0.0000  132
O       13.341410179   13.901235223    6.345418424 CORE  133 O  O    0.0000  133
O        0.824759990    9.849816912    6.082787774 CORE  134 O  O    0.0000  134
O        1.228986415    1.754165689    6.192324444 CORE  135 O  O    0.0000  135
O       16.090186076    9.908417754    6.768111180 CORE  136 O  O    0.0000  136
O       13.552250509   18.293709437    6.164539538 CORE  137 O  O    0.0000  137
O       13.422763515    9.924094203    6.676689599 CORE  138 O  O    0.0000  138
O       16.628242626    1.882800205    6.113368432 CORE  139 O  O    0.0000  139
O        0.745214127   17.649857867    5.685546198 CORE  140 O  O    0.0000  140
O        0.709606003   14.073875438    6.309748925 CORE  141 O  O    0.0000  141
O       12.880156261    2.168311931    5.857613133 CORE  142 O  O    0.0000  142
O       16.109442236   17.779416619    6.463295926 CORE  143 O  O    0.0000  143
O       16.005336711   14.087975821    6.483101641 CORE  144 O  O    0.0000  144
O       18.752049356   10.055728524    7.027769220 CORE  145 O  O    0.0000  145
O       18.581785590   13.743807694    7.041975627 CORE  146 O  O    0.0000  146
O       19.105680139    1.982840435    7.072917102 CORE  147 O  O    0.0000  147
O        8.509783496   17.878865400    6.492458925 CORE  148 O  O    0.0000  148
O       18.745761022   17.764100246    6.743755880 CORE  149 O  O    0.0000  149
O        8.470563243   10.034458877    6.298134877 CORE  150 O  O    0.0000  150
O        8.532516567   14.162529988    6.449612755 CORE  151 O  O    0.0000  151
O        8.919116695    1.036183326    6.179986697 CORE  152 O  O    0.0000  152
O        5.915579170   14.252900998    6.878145508 CORE  153 O  O    0.0000  153
O        5.855111368   17.958425039    6.574281899 CORE  154 O  O    0.0000  154
O        3.897572910    1.799381372    6.064251814 CORE  155 O  O    0.0000  155
O        6.350110249    1.162825563    6.845999667 CORE  156 O  O    0.0000  156
O        3.258579895    9.935702254    6.991682159 CORE  157 O  O    0.0000  157
O       11.073596488   17.863945356    7.023850970 CORE  158 O  O    0.0000  158
O        3.197174869   17.698581970    6.606522900 CORE  159 O  O    0.0000  159
O        5.928440999    9.574194083    7.016275384 CORE  160 O  O    0.0000  160
O       10.861739520    9.753541893    7.351559208 CORE  161 O  O    0.0000  161
O       10.973466654   14.347508355    7.384971616 CORE  162 O  O    0.0000  162
O        3.281143048   13.897300626    6.834786698 CORE  163 O  O    0.0000  163
O       11.067530710    1.600058761    7.739217006 CORE  164 O  O    0.0000  164
O        4.310785158   19.830034334    7.666088970 CORE  165 O  O    0.0000  165
O        4.895063208   11.929598640    7.624247383 CORE  166 O  O    0.0000  166
O       12.950929941   16.128595303    7.712117449 CORE  167 O  O    0.0000  167
O        9.621163654   12.064743683    7.619913854 CORE  168 O  O    0.0000  168
O       17.283777855   15.904829933    7.924116145 CORE  169 O  O    0.0000  169
O        9.517847146   19.676319496    8.243935101 CORE  170 O  O    0.0000  170
O       17.385278693    8.324364421    8.430834447 CORE  171 O  O    0.0000  171
O       17.175863562    3.457699114    8.142673641 CORE  172 O  O    0.0000  172
O       17.183677896   10.922414869    8.962911364 CORE  173 O  O    0.0000  173
O       12.645879545    8.483451387    8.764842818 CORE  174 O  O    0.0000  174
O       17.200881778    0.847609961    8.546863017 CORE  175 O  O    0.0000  175
O       12.820786303    3.565388885    8.121909131 CORE  176 O  O    0.0000  176
O       12.504715893   11.171188558    8.855126684 CORE  177 O  O    0.0000  177
O       13.574854999    1.006233431    8.172843841 CORE  178 O  O    0.0000  178
O       16.829793562   13.572343727    8.996303310 CORE  179 O  O    0.0000  179
O       13.034707308   13.790209962    8.994096785 CORE  180 O  O    0.0000  180
O       17.229421742   18.342939059    8.843068277 CORE  181 O  O    0.0000  181
O       12.992635853   18.554709453    8.741156055 CORE  182 O  O    0.0000  182
O       13.230346321    5.933500060    9.093739015 CORE  183 O  O    0.0000  183
O        9.310736182   17.242602974    8.968413106 CORE  184 O  O    0.0000  184
O        8.688366134    9.938531402    8.907850872 CORE  185 O  O    0.0000  185
O        8.955417289   14.173034441    9.082815237 CORE  186 O  O    0.0000  186
O       16.816835310    5.860985685    9.079007308 CORE  187 O  O    0.0000  187
O        8.641251079    2.048063654    8.616853162 CORE  188 O  O    0.0000  188
O        4.521727446   17.481402449    8.835574284 CORE  189 O  O    0.0000  189
O        4.583142561    2.173933693    8.553885195 CORE  190 O  O    0.0000  190
O        4.554784509   14.081283753    9.138725492 CORE  191 O  O    0.0000  191
O        4.520642049    9.820165438    9.240256865 CORE  192 O  O    0.0000  192
O       15.057415195    7.814980677    9.605985137 CORE  193 O  O    0.0000  193
O       15.003577148    3.988449749    9.626560504 CORE  194 O  O    0.0000  194
O       14.862832035   11.958073155    9.706882735 CORE  195 O  O    0.0000  195
O       15.150342815   19.736217090    9.731870840 CORE  196 O  O    0.0000  196
O        6.741005990    9.298902197   10.606545960 CORE  197 O  O    0.0000  197
O        6.615478232    2.622464494   10.215718242 CORE  198 O  O    0.0000  198
O        6.887573377   17.827961050    9.944646808 CORE  199 O  O    0.0000  199
O        6.807423189   13.899937649   10.573642257 CORE  200 O  O    0.0000  200
O       17.020577244   12.195158014   11.255250937 CORE  201 O  O    0.0000  201
O       17.304046957    7.638237049   10.987054285 CORE  202 O  O    0.0000  202
O       17.419223391   19.870927949   11.004621268 CORE  203 O  O    0.0000  203
O       17.417985393    3.869111010   10.752506574 CORE  204 O  O    0.0000  204
O        5.177388264   15.987515271   10.896821795 CORE  205 O  O    0.0000  205
O       12.701909060   12.369774722   11.205707665 CORE  206 O  O    0.0000  206
O       12.747345581    0.253417316   10.617431955 CORE  207 O  O    0.0000  207
O       12.956687115    7.466678611   11.217260554 CORE  208 O  O    0.0000  208
O       12.580366387    3.925574981   10.734284570 CORE  209 O  O    0.0000  209
O        8.450132969   15.960318459   11.040655214 CORE  210 O  O    0.0000  210
O        4.126891461    3.631101484   10.608864434 CORE  211 O  O    0.0000  211
O        9.202017627    8.470320691   11.018905067 CORE  212 O  O    0.0000  212
O        8.981310252    3.692892848   10.639607216 CORE  213 O  O    0.0000  213
O        4.373854889    8.467540953   11.486127199 CORE  214 O  O    0.0000  214
O        8.619468601   11.043961035   11.305719131 CORE  215 O  O    0.0000  215
O        8.643205309    1.076632137   11.075006509 CORE  216 O  O    0.0000  216
O        4.987889663   11.063050637   11.508623767 CORE  217 O  O    0.0000  217
O        9.015053568   18.544739983   11.333008700 CORE  218 O  O    0.0000  218
O        4.670251292    1.011656822   10.943026125 CORE  219 O  O    0.0000  219
O        9.240934121   13.570845202   11.650819093 CORE  220 O  O    0.0000  220
O        4.690160506   18.516564190   11.296392260 CORE  221 O  O    0.0000  221
O        4.434644034   13.635317118   11.748677617 CORE  222 O  O    0.0000  222
O        4.462360658    5.877481151   11.993602352 CORE  223 O  O    0.0000  223
O       12.542694496    2.010227128   12.581036923 CORE  224 O  O    0.0000  224
O       12.462591118    9.887085612   12.111633503 CORE  225 O  O    0.0000  225
O        9.253266341    6.016017918   11.880675031 CORE  226 O  O    0.0000  226
O       17.608123859    9.855647522   12.430365876 CORE  227 O  O    0.0000  227
O       16.859134924    1.905908569   12.458146211 CORE  228 O  O    0.0000  228
O       18.496045320    7.479014828   13.271367059 CORE  229 O  O    0.0000  229
O       10.701060759   11.725144358   12.851175300 CORE  230 O  O    0.0000  230
O       18.480775318    3.885029037   13.180790451 CORE  231 O  O    0.0000  231
O       10.777778242    0.049898240   12.363964450 CORE  232 O  O    0.0000  232
O       15.718336723   11.417914019   13.428355880 CORE  233 O  O    0.0000  233
O       15.928370797   19.719278908   13.259486546 CORE  234 O  O    0.0000  234
O       10.921662640    7.822927900   12.914039777 CORE  235 O  O    0.0000  235
O       18.274081089   12.165146439    0.043006580 CORE  236 O  O    0.0000  236
O       10.708942991    3.945019768   12.641886167 CORE  237 O  O    0.0000  237
O       18.557700997    0.069364740   13.349377555 CORE  238 O  O    0.0000  238
O       15.885492480    8.001099275   13.201084679 CORE  239 O  O    0.0000  239
O       15.852659712    4.316837924   12.804943636 CORE  240 O  O    0.0000  240
O       13.135732475   11.854817621    0.269706985 CORE  241 O  O    0.0000  241
O        3.120689102   20.021386727   12.750984654 CORE  242 O  O    0.0000  242
O        2.755987849    4.007021831   12.876443758 CORE  243 O  O    0.0000  243
O       13.267829705   19.672990405   13.167031351 CORE  244 O  O    0.0000  244
O       13.336627279    8.008495861    0.287537529 CORE  245 O  O    0.0000  245
O        3.100544075    7.438349754    0.078611817 CORE  246 O  O    0.0000  246
O       13.220218420    4.445918881   13.266966561 CORE  247 O  O    0.0000  247
O        3.016769595   11.890076084   13.088511906 CORE  248 O  O    0.0000  248
O        5.413545277    3.503077045   12.798998512 CORE  249 O  O    0.0000  249
O        5.751780565    7.585022924    0.064094480 CORE  250 O  O    0.0000  250
O        8.385919212   20.083939247   13.435620471 CORE  251 O  O    0.0000  251
O        5.566529534   12.328838627    0.245969060 CORE  252 O  O    0.0000  252
O        0.763827135   19.908817330    0.305642597 CORE  253 O  O    0.0000  253
O        0.542931927    7.490137419    0.703923224 CORE  254 O  O    0.0000  254
O        8.078778767    3.992343873   13.112954437 CORE  255 O  O    0.0000  255
O        8.383915689    7.930283393    0.018646822 CORE  256 O  O    0.0000  256
O        8.254239591   12.177819034    0.163498699 CORE  257 O  O    0.0000  257
O        0.527121422   11.944621952    0.362127756 CORE  258 O  O    0.0000  258
O        5.748509820   20.058364921   13.158357229 CORE  259 O  O    0.0000  259
O        0.492240092    3.696902848    0.749049525 CORE  260 O  O    0.0000  260
O        6.879740679    2.016938239    0.840129715 CORE  261 O  O    0.0000  261
O        6.770340598   10.001252866    0.476097202 CORE  262 O  O    0.0000  262
O        2.380585602    1.850836750    0.891895587 CORE  263 O  O    0.0000  263
O       19.205334601    5.627007696    1.531988311 CORE  264 O  O    0.0000  264
O       14.861998032    5.954798010    1.091843743 CORE  265 O  O    0.0000  265
O        1.961596831    9.734731567    0.686089037 CORE  266 O  O    0.0000  266
O       14.865099154   13.352870226    1.556996875 CORE  267 O  O    0.0000  267
O       14.552077755   18.277870066    1.488897472 CORE  268 O  O    0.0000  268
O       14.575380659   10.820801698    2.238026039 CORE  269 O  O    0.0000  269
O       14.490161723    0.779137534    1.700210155 CORE  270 O  O    0.0000  270
O       19.485736803   13.377946080    2.063305735 CORE  271 O  O    0.0000  271
O       19.421656286   18.270935552    1.474597461 CORE  272 O  O    0.0000  272
O       19.307029777   10.712658628    2.051460437 CORE  273 O  O    0.0000  273
O       19.584368145    0.676867519    2.233484462 CORE  274 O  O    0.0000  274
O       15.094828675    8.212784890    2.248083741 CORE  275 O  O    0.0000  275
O       14.891887597    3.373836804    1.574476734 CORE  276 O  O    0.0000  276
O       18.829031492    8.108741680    2.308597857 CORE  277 O  O    0.0000  277
O       18.651077579    3.136125394    2.217859943 CORE  278 O  O    0.0000  278
O       18.840775654   15.914547729    2.419361637 CORE  279 O  O    0.0000  279
O        2.953044455   19.567990814    1.829159049 CORE  280 O  O    0.0000  280
O        2.315321026    7.902109727    2.584747467 CORE  281 O  O    0.0000  281
O        2.811903215    4.228912046    1.972110486 CORE  282 O  O    0.0000  282
O        2.476775883   11.876861627    2.166484629 CORE  283 O  O    0.0000  283
O        6.251047246    4.654889349    1.392157751 CORE  284 O  O    0.0000  284
O       15.267519433   15.825803236    2.138195812 CORE  285 O  O    0.0000  285
O        7.095491023    8.143547415    2.306860430 CORE  286 O  O    0.0000  286
O        7.004987972   11.866386337    2.417546631 CORE  287 O  O    0.0000  287
O        6.895782233   19.763485654    2.020889041 CORE  288 O  O    0.0000  288
O       16.991599349   17.848571923    2.416732989 CORE  289 O  O    0.0000  289
O       17.059549833   13.979671682    2.913146313 CORE  290 O  O    0.0000  290
O       16.971091894    9.934592618    2.971938197 CORE  291 O  O    0.0000  291
O       15.105921060    2.191020765    3.919887232 CORE  292 O  O    0.0000  292
O       10.420712239    7.053200876    4.835529454 CORE  293 O  O    0.0000  293
O       19.691640047    2.175116540    4.448866175 CORE  294 O  O    0.0000  294
O        7.564840498    3.275290583    5.744349910 CORE  295 O  O    0.0000  295
O       12.603469047    5.319900957    4.756164283 CORE  296 O  O    0.0000  296
O       10.453723076    3.896275023    5.887960295 CORE  297 O  O    0.0000  297
O       10.518508009    4.252159073    3.286207684 CORE  298 O  O    0.0000  298
end
end
