# Supplementary material for: Zeolite-confined subnanometric PtSn mimicking mortise-and-tenon joinery for catalytic propane dehydrogenation
Source: Nat Commun. 2022 May 17;13:2716. doi: 10.1038/s41467-022-30522-1 (PMC9114386; doi:10.1038/s41467-022-30522-1)
Supplement: Supplementary file 8 — Source Data [file 41467_2022_30522_MOESM8_ESM.zip › allstructures/Pt1Sn3O7-MFI.arc]

!BIOSYM archive 2
PBC=ON
                      Energy         0          0.0492      -2337.913379        C1
!DATE
PBC   20.37460000   20.11910000   13.51960000   90.00000000   89.99990000   90.00000000
Sn       4.887156807    8.065728100    0.590409363 CORE    1 Sn Sn   0.0000    1
Sn       6.162824639    9.975605973    2.945812672 CORE    2 Sn Sn   0.0000    2
Sn       3.155259608    9.640502465    2.734462585 CORE    3 Sn Sn   0.0000    3
Pt       8.330646114    9.695198987    1.657356290 CORE    4 Pt Pt   0.0000    4
Si      16.911488263    3.349508535    0.317991324 CORE    5 Si Si   0.0000    5
Si      16.736178023   11.281503403    0.556782644 CORE    6 Si Si   0.0000    6
Si      16.786647744    8.194725305    0.357869740 CORE    7 Si Si   0.0000    7
Si      19.913182500    8.201134528    0.466917074 CORE    8 Si Si   0.0000    8
Si      16.916628480   16.019040546    0.549817703 CORE    9 Si Si   0.0000    9
Si      19.866300861   11.343935447    0.650982852 CORE   10 Si Si   0.0000   10
Si      20.133927047    3.409221803    0.327495101 CORE   11 Si Si   0.0000   11
Si      20.114266017   15.953427562    0.692088801 CORE   12 Si Si   0.0000   12
Si       8.087524382   14.199688137    2.718202436 CORE   13 Si Si   0.0000   13
Si       8.078996241   17.371281698    2.562882864 CORE   14 Si Si   0.0000   14
Si       8.134190524    5.301040029    2.669456246 CORE   15 Si Si   0.0000   15
Si       8.132870104    2.112276407    2.501089080 CORE   16 Si Si   0.0000   16
Si      12.936757646   14.217972806    2.681407070 CORE   17 Si Si   0.0000   17
Si      13.004826468    5.314268772    2.640154961 CORE   18 Si Si   0.0000   18
Si      12.994825819   17.386284630    2.684248028 CORE   19 Si Si   0.0000   19
Si      13.046393066    2.129311546    2.617444539 CORE   20 Si Si   0.0000   20
Si      15.977926949    5.813752497    2.134635594 CORE   21 Si Si   0.0000   21
Si      15.969454189   13.577846319    2.434435175 CORE   22 Si Si   0.0000   22
Si      16.002162138    1.236822478    2.389361683 CORE   23 Si Si   0.0000   23
Si      15.973189866   18.235466476    2.600886234 CORE   24 Si Si   0.0000   24
Si       0.468531800    1.290452872    2.460470232 CORE   25 Si Si   0.0000   25
Si       0.399212519   18.287212689    2.670003173 CORE   26 Si Si   0.0000   26
Si       0.529224511    5.821287619    2.205964202 CORE   27 Si Si   0.0000   27
Si       0.334436094   13.507790083    2.713439227 CORE   28 Si Si   0.0000   28
Si      10.607768860   13.732894014    4.641853301 CORE   29 Si Si   0.0000   29
Si      10.661219173    5.876693516    4.519251062 CORE   30 Si Si   0.0000   30
Si      10.552186729   18.219127096    4.432848444 CORE   31 Si Si   0.0000   31
Si      10.613062918    1.268182198    4.329147747 CORE   32 Si Si   0.0000   32
Si       5.774194470   18.255531380    4.494825594 CORE   33 Si Si   0.0000   33
Si       5.813201634    1.252002530    4.442721378 CORE   34 Si Si   0.0000   34
Si       5.779539662   13.656363332    4.735249665 CORE   35 Si Si   0.0000   35
Si       5.795794585    5.894118526    4.678201381 CORE   36 Si Si   0.0000   36
Si      18.375570135    2.132949744    4.311793471 CORE   37 Si Si   0.0000   37
Si       2.856028966    2.130532764    4.238520700 CORE   38 Si Si   0.0000   38
Si      18.388251768    5.306677889    4.116865189 CORE   39 Si Si   0.0000   39
Si       2.770562193   14.189605455    4.432724159 CORE   40 Si Si   0.0000   40
Si      18.304491253   17.434400090    4.518660074 CORE   41 Si Si   0.0000   41
Si       2.816438758   17.361229462    4.406037574 CORE   42 Si Si   0.0000   42
Si      18.236945597   14.214684124    4.498439456 CORE   43 Si Si   0.0000   43
Si       2.794045352    5.300995271    4.218737293 CORE   44 Si Si   0.0000   44
Si       9.948442177   16.129887186    6.621391029 CORE   45 Si Si   0.0000   45
Si       9.969063765    3.458594412    6.455603352 CORE   46 Si Si   0.0000   46
Si       6.730076672   16.139368922    6.579583502 CORE   47 Si Si   0.0000   47
Si       9.728007204   11.331452400    6.406976089 CORE   48 Si Si   0.0000   48
Si       9.731757013    8.214888724    6.343876625 CORE   49 Si Si   0.0000   49
Si       6.743306116    3.420613008    6.498866040 CORE   50 Si Si   0.0000   50
Si       6.587199967   11.309082982    6.600709173 CORE   51 Si Si   0.0000   51
Si       6.593921463    8.232743984    6.535329614 CORE   52 Si Si   0.0000   52
Si      19.128232087    1.283898515    7.231588967 CORE   53 Si Si   0.0000   53
Si       1.885057423    1.262863380    7.110266641 CORE   54 Si Si   0.0000   54
Si      19.134357583   18.263104777    7.425760806 CORE   55 Si Si   0.0000   55
Si       1.705993672   13.542146951    7.313048454 CORE   56 Si Si   0.0000   56
Si       1.891947724   18.298120623    7.304522962 CORE   57 Si Si   0.0000   57
Si       1.781109605    6.120625267    7.073391187 CORE   58 Si Si   0.0000   58
Si      18.924342482    6.086408571    7.061493682 CORE   59 Si Si   0.0000   59
Si      18.889371972   13.613228789    7.446328006 CORE   60 Si Si   0.0000   60
Si      10.546929831   15.340596679    9.521965116 CORE   61 Si Si   0.0000   61
Si      10.539789367   12.157828847    9.306548180 CORE   62 Si Si   0.0000   62
Si      10.544682104    4.163519960    9.404726825 CORE   63 Si Si   0.0000   63
Si       5.655131306   15.361141644    9.417476137 CORE   64 Si Si   0.0000   64
Si      10.533598421    7.363054812    9.244757277 CORE   65 Si Si   0.0000   65
Si       5.687730973    4.151884644    9.362336199 CORE   66 Si Si   0.0000   66
Si       5.642255328   12.188507832    9.466233948 CORE   67 Si Si   0.0000   67
Si       5.630716743    7.334374409    9.399372883 CORE   68 Si Si   0.0000   68
Si       2.691568652    3.641140961    8.903770318 CORE   69 Si Si   0.0000   69
Si       2.629950286   16.000182384    9.189445616 CORE   70 Si Si   0.0000   70
Si      18.172164528    8.159774152    9.207176346 CORE   71 Si Si   0.0000   71
Si       2.667765915   11.344878183    9.372605781 CORE   72 Si Si   0.0000   72
Si       2.680960721    8.221258960    9.164226539 CORE   73 Si Si   0.0000   73
Si      18.200865764   11.296113976    9.454347353 CORE   74 Si Si   0.0000   74
Si      18.179556468    3.674412958    8.968256273 CORE   75 Si Si   0.0000   75
Si      18.312191874   16.082459052    9.455339746 CORE   76 Si Si   0.0000   76
Si       7.993829191   15.881775050   11.354876267 CORE   77 Si Si   0.0000   77
Si       8.021730129    3.567399745   11.271099568 CORE   78 Si Si   0.0000   78
Si       8.089034976   11.330360533   11.166901440 CORE   79 Si Si   0.0000   79
Si       8.076396282    8.168393994   11.106366593 CORE   80 Si Si   0.0000   80
Si      12.831590392   11.309673785   11.296758996 CORE   81 Si Si   0.0000   81
Si      12.840134886    8.195109356   11.231659082 CORE   82 Si Si   0.0000   82
Si      12.906106628   15.904579242   11.556271631 CORE   83 Si Si   0.0000   83
Si      12.899804591    3.566015715   11.421950525 CORE   84 Si Si   0.0000   84
Si      15.901072904    4.145805550   10.985715881 CORE   85 Si Si   0.0000   85
Si      15.808941647    7.313727523   11.020751167 CORE   86 Si Si   0.0000   86
Si       0.279277496    7.334666335   11.063442256 CORE   87 Si Si   0.0000   87
Si      15.774625464   12.220458281   11.192315204 CORE   88 Si Si   0.0000   88
Si      15.865912545   15.404208907   11.173892626 CORE   89 Si Si   0.0000   89
Si       0.319377874   12.161932411   11.265386415 CORE   90 Si Si   0.0000   90
Si       0.304021111    4.168171130   10.906484946 CORE   91 Si Si   0.0000   91
Si       0.384380413   15.375250533   11.252212575 CORE   92 Si Si   0.0000   92
Si       8.741197018   13.509776747   13.284394550 CORE   93 Si Si   0.0000   93
Si       8.746376719    5.951491603   13.229353491 CORE   94 Si Si   0.0000   94
Si      11.940218354   13.462285006   13.353223002 CORE   95 Si Si   0.0000   95
Si       8.943637236   18.230525837   13.170198019 CORE   96 Si Si   0.0000   96
Si       8.939106544    1.252651449   13.103562333 CORE   97 Si Si   0.0000   97
Si      11.961464599    6.003175522   13.282753889 CORE   98 Si Si   0.0000   98
Si      12.073257210   18.280654633   13.339139320 CORE   99 Si Si   0.0000   99
Si      12.074229117    1.229821038   13.247033275 CORE  100 Si Si   0.0000  100
O       18.517896555    3.545167836    0.450942929 CORE  101 O  O    0.0000  101
O       18.296311685   11.747961419    0.471791591 CORE  102 O  O    0.0000  102
O       18.523141574   15.922132420    0.385947078 CORE  103 O  O    0.0000  103
O       18.350117129    7.728557281    0.399265185 CORE  104 O  O    0.0000  104
O        8.185206876   13.441854843    1.287615063 CORE  105 O  O    0.0000  105
O        8.187656469   17.960523841    1.059589902 CORE  106 O  O    0.0000  106
O        8.108258976    6.008489282    1.204027709 CORE  107 O  O    0.0000  107
O        8.157982321    1.591044564    0.967068531 CORE  108 O  O    0.0000  108
O       12.426689018   13.391552948    1.376992403 CORE  109 O  O    0.0000  109
O       12.539946507    6.053589193    1.270526390 CORE  110 O  O    0.0000  110
O       20.017203553    9.753342410    0.906570412 CORE  111 O  O    0.0000  111
O       12.639496681   18.228221009    1.340087756 CORE  112 O  O    0.0000  112
O       12.684704570    1.397608139    1.216881485 CORE  113 O  O    0.0000  113
O       16.627198400    9.705702063    0.926086072 CORE  114 O  O    0.0000  114
O       16.447059008    1.939036375    0.985931268 CORE  115 O  O    0.0000  115
O       16.530100963   17.380362667    1.338749734 CORE  116 O  O    0.0000  116
O        0.247181017    2.035471966    1.037405857 CORE  117 O  O    0.0000  117
O       16.181559482    4.574131841    1.098554743 CORE  118 O  O    0.0000  118
O        0.162847815   17.372383743    1.352637609 CORE  119 O  O    0.0000  119
O       16.383027446   14.711398457    1.347248423 CORE  120 O  O    0.0000  120
O       15.973532706   12.120994665    1.717035122 CORE  121 O  O    0.0000  121
O       15.909552098    7.199638546    1.290271336 CORE  122 O  O    0.0000  122
O        0.129146814   14.752186714    1.697828830 CORE  123 O  O    0.0000  123
O        0.310888785    7.296291308    1.569596405 CORE  124 O  O    0.0000  124
O        0.454902815    4.701676719    1.028174369 CORE  125 O  O    0.0000  125
O        0.113465397   12.108115081    1.932254158 CORE  126 O  O    0.0000  126
O        0.234868192   19.829641321    2.206576710 CORE  127 O  O    0.0000  127
O       12.734570903    3.716476408    2.495047483 CORE  128 O  O    0.0000  128
O       12.737772010   15.808737280    2.392220047 CORE  129 O  O    0.0000  129
O       15.794740947   19.772108058    2.113206537 CORE  130 O  O    0.0000  130
O        7.762167310   15.777369737    2.513794909 CORE  131 O  O    0.0000  131
O        7.836271523    3.709934604    2.542013875 CORE  132 O  O    0.0000  132
O        6.845081288   18.130923542    3.284139638 CORE  133 O  O    0.0000  133
O       14.486714201   13.885498657    3.007633699 CORE  134 O  O    0.0000  134
O       14.574877490    5.611766423    2.927608005 CORE  135 O  O    0.0000  135
O        9.494226829   14.053317822    3.506006904 CORE  136 O  O    0.0000  136
O        6.936182849    1.334940841    3.271705287 CORE  137 O  O    0.0000  137
O        6.887556037   13.480324485    3.552522370 CORE  138 O  O    0.0000  138
O        9.588565816    5.528502558    3.346744860 CORE  139 O  O    0.0000  139
O       14.618650580    1.889530371    2.955707654 CORE  140 O  O    0.0000  140
O       14.543706649   17.639727859    3.103900742 CORE  141 O  O    0.0000  141
O        6.967749326    5.997914412    3.557360779 CORE  142 O  O    0.0000  142
O        9.573207676    1.809845555    3.196400592 CORE  143 O  O    0.0000  143
O        9.470420772   17.627035674    3.366857243 CORE  144 O  O    0.0000  144
O       12.083861324   13.773021301    3.983070903 CORE  145 O  O    0.0000  145
O       12.054275574   17.896330807    3.905303739 CORE  146 O  O    0.0000  146
O       12.155217578    5.896585803    3.893047873 CORE  147 O  O    0.0000  147
O        1.982831370    1.564647796    2.990134890 CORE  148 O  O    0.0000  148
O       12.138587012    1.485531172    3.806009708 CORE  149 O  O    0.0000  149
O        1.856119507   13.511230011    3.278401997 CORE  150 O  O    0.0000  150
O        1.895755600   18.060959555    3.265571690 CORE  151 O  O    0.0000  151
O        2.010597964    5.787763898    2.879252341 CORE  152 O  O    0.0000  152
O       19.684821144   17.952833143    3.833289824 CORE  153 O  O    0.0000  153
O       19.795989968    1.856171935    3.570915900 CORE  154 O  O    0.0000  154
O       17.180287507    5.899134213    3.216747595 CORE  155 O  O    0.0000  155
O       19.802516758    5.488593848    3.346775694 CORE  156 O  O    0.0000  156
O       17.002291294   13.558886409    3.681276299 CORE  157 O  O    0.0000  157
O        4.431775218    1.918413211    3.895518068 CORE  158 O  O    0.0000  158
O       17.157284408    1.442023972    3.505629361 CORE  159 O  O    0.0000  159
O       19.656974142   13.646423328    3.946986615 CORE  160 O  O    0.0000  160
O        4.334745473   13.952869075    4.075019554 CORE  161 O  O    0.0000  161
O        4.379784647   17.570583711    4.009690520 CORE  162 O  O    0.0000  162
O       17.018623444   18.159857042    3.842749373 CORE  163 O  O    0.0000  163
O        4.368125793    5.614094067    3.967307491 CORE  164 O  O    0.0000  164
O       18.128830622    3.731929847    4.415917575 CORE  165 O  O    0.0000  165
O       18.184562311   15.829754301    4.312883859 CORE  166 O  O    0.0000  166
O        5.547757946   19.822885517    4.841048765 CORE  167 O  O    0.0000  167
O        2.449855071   15.783898594    4.488054578 CORE  168 O  O    0.0000  168
O       10.345789189   19.815536940    4.615413793 CORE  169 O  O    0.0000  169
O        2.554908686    3.710623392    4.461339683 CORE  170 O  O    0.0000  170
O       10.368367979   12.247778883    5.242224325 CORE  171 O  O    0.0000  171
O       10.362669028    7.343105528    5.139820332 CORE  172 O  O    0.0000  172
O       10.537027767   14.843120660    5.823836340 CORE  173 O  O    0.0000  173
O        5.758807831   12.281850532    5.610182590 CORE  174 O  O    0.0000  174
O       10.584730822    4.749998124    5.687937615 CORE  175 O  O    0.0000  175
O        5.757157403    7.289753446    5.520419673 CORE  176 O  O    0.0000  176
O        6.171628217   14.883588565    5.720596275 CORE  177 O  O    0.0000  177
O        6.089492817    4.679560834    5.715766778 CORE  178 O  O    0.0000  178
O       10.347683589   17.520722253    5.885739732 CORE  179 O  O    0.0000  179
O        6.342458857   17.530756360    5.837808359 CORE  180 O  O    0.0000  180
O       10.393360960    2.076391165    5.720232877 CORE  181 O  O    0.0000  181
O        6.333001070    2.026111997    5.776434994 CORE  182 O  O    0.0000  182
O        6.433004826    9.782010334    5.994132233 CORE  183 O  O    0.0000  183
O        2.464998424    1.317588209    5.592352054 CORE  184 O  O    0.0000  184
O        2.444945116   13.522153053    5.874725080 CORE  185 O  O    0.0000  185
O        2.561746916   18.045547746    5.852177149 CORE  186 O  O    0.0000  186
O        9.846032719    9.781964129    5.947330054 CORE  187 O  O    0.0000  187
O        2.256642414    6.098228896    5.526584755 CORE  188 O  O    0.0000  188
O       18.402291740    1.482157236    5.794099535 CORE  189 O  O    0.0000  189
O       18.447709372    6.125370611    5.514248600 CORE  190 O  O    0.0000  190
O       18.317349357   17.814703320    6.094276119 CORE  191 O  O    0.0000  191
O       18.072612210   13.801706829    6.057027119 CORE  192 O  O    0.0000  192
O        8.155982238   11.735962718    6.609113927 CORE  193 O  O    0.0000  193
O        8.160926000    7.803071246    6.534929855 CORE  194 O  O    0.0000  194
O        8.334637696   15.999808315    6.712260465 CORE  195 O  O    0.0000  195
O        8.353067499    3.594097661    6.494962610 CORE  196 O  O    0.0000  196
O        0.101394366   13.567106066    7.122368981 CORE  197 O  O    0.0000  197
O        0.168994263    6.003303510    7.179844447 CORE  198 O  O    0.0000  198
O        0.320590993    1.724930432    7.110933828 CORE  199 O  O    0.0000  199
O        0.326213668   17.848413802    7.248449797 CORE  200 O  O    0.0000  200
O       10.584354688   16.147352244    8.113626766 CORE  201 O  O    0.0000  201
O       10.523377591   11.566456458    7.798425624 CORE  202 O  O    0.0000  202
O       10.564655961    3.423548370    7.962213278 CORE  203 O  O    0.0000  203
O       10.529864893    7.927817793    7.725983933 CORE  204 O  O    0.0000  204
O       18.995660978   19.854764350    7.685027180 CORE  205 O  O    0.0000  205
O        6.061329045   16.149923520    8.055237208 CORE  206 O  O    0.0000  206
O        6.180437292    3.384403005    8.017483774 CORE  207 O  O    0.0000  207
O        5.989315017   11.357102482    8.103912574 CORE  208 O  O    0.0000  208
O        6.002468500    8.143379417    8.037329227 CORE  209 O  O    0.0000  209
O        2.029200797   19.870248809    7.680674386 CORE  210 O  O    0.0000  210
O       18.393037672    7.447669696    7.766562596 CORE  211 O  O    0.0000  211
O        2.137546413   12.195590161    8.100447566 CORE  212 O  O    0.0000  212
O        2.300992370    7.503858406    7.753977278 CORE  213 O  O    0.0000  213
O       18.413626058   12.231338678    8.147573612 CORE  214 O  O    0.0000  214
O        2.168274449   14.870482084    8.120874037 CORE  215 O  O    0.0000  215
O        2.444837432    4.862915262    7.861982379 CORE  216 O  O    0.0000  216
O       18.572771099   14.871134614    8.413820713 CORE  217 O  O    0.0000  217
O        2.739776984    2.243948626    8.077536806 CORE  218 O  O    0.0000  218
O       18.281898734    4.774353500    7.777348435 CORE  219 O  O    0.0000  219
O        2.670429413   17.445743011    8.446277065 CORE  220 O  O    0.0000  220
O       18.401851878    2.187448576    8.361580931 CORE  221 O  O    0.0000  221
O       18.516689458   17.512177446    8.719228234 CORE  222 O  O    0.0000  222
O       18.360929745    9.752674343    8.992081654 CORE  223 O  O    0.0000  223
O        5.928474943    5.754234386    9.177068422 CORE  224 O  O    0.0000  224
O        5.918807464   13.766766104    9.191968826 CORE  225 O  O    0.0000  225
O        2.864614009    9.807522691    8.896385128 CORE  226 O  O    0.0000  226
O       10.805860621   13.757152796    9.270791898 CORE  227 O  O    0.0000  227
O       10.780776722    5.760743625    9.235426909 CORE  228 O  O    0.0000  228
O       11.737093746   11.423524956   10.104962395 CORE  229 O  O    0.0000  229
O        4.100666622   15.644901326    9.769468555 CORE  230 O  O    0.0000  230
O       11.733783425    8.096370836   10.045651123 CORE  231 O  O    0.0000  231
O        4.119507187    3.849985686    9.649787301 CORE  232 O  O    0.0000  232
O        9.090960468   15.531906870   10.211028239 CORE  233 O  O    0.0000  233
O        9.103369246    3.909954595   10.109256791 CORE  234 O  O    0.0000  234
O        4.093918991   11.945778644    9.884275114 CORE  235 O  O    0.0000  235
O       11.704826631   15.948707798   10.472944823 CORE  236 O  O    0.0000  236
O        4.067136870    7.589538316    9.762855365 CORE  237 O  O    0.0000  237
O       11.740091555    3.533270060   10.292915340 CORE  238 O  O    0.0000  238
O        9.102651310   11.848865942   10.004292536 CORE  239 O  O    0.0000  239
O        9.089621121    7.687979493    9.928579832 CORE  240 O  O    0.0000  240
O        6.524895891   15.904444395   10.671984270 CORE  241 O  O    0.0000  241
O       16.704500636    3.724990455    9.641559278 CORE  242 O  O    0.0000  242
O       16.672180145    7.831302226    9.744836072 CORE  243 O  O    0.0000  243
O        6.529124589    3.602862491   10.636127891 CORE  244 O  O    0.0000  244
O        6.568164698   11.641246279   10.682923415 CORE  245 O  O    0.0000  245
O       16.711198069   11.516499556   10.067260221 CORE  246 O  O    0.0000  246
O        6.539545075    7.903506846   10.626346150 CORE  247 O  O    0.0000  247
O       16.788253020   16.037590948   10.003114353 CORE  248 O  O    0.0000  248
O       19.249521155    7.584440110   10.285430139 CORE  249 O  O    0.0000  249
O       19.307968145   11.634089058   10.598561660 CORE  250 O  O    0.0000  250
O        1.527815077    3.572455472   10.028818282 CORE  251 O  O    0.0000  251
O       19.333618577   15.946819566   10.715216893 CORE  252 O  O    0.0000  252
O       14.341651368    3.782167847   10.714398852 CORE  253 O  O    0.0000  253
O       14.215501498   12.001323071   10.784717961 CORE  254 O  O    0.0000  254
O        1.512199945    8.000489476   10.259001317 CORE  255 O  O    0.0000  255
O        1.601507457   11.425048560   10.593788228 CORE  256 O  O    0.0000  256
O        1.602908904   16.069993872   10.440856372 CORE  257 O  O    0.0000  257
O       14.321773581   15.725725029   10.782892564 CORE  258 O  O    0.0000  258
O       19.277018443    3.993618945   10.117785900 CORE  259 O  O    0.0000  259
O       14.234629791    7.550904497   10.694040422 CORE  260 O  O    0.0000  260
O        0.549519064    5.741742121   11.219465778 CORE  261 O  O    0.0000  261
O        0.448856162   13.764767838   11.030175559 CORE  262 O  O    0.0000  262
O       16.084293365    5.734725238   11.286522590 CORE  263 O  O    0.0000  263
O       13.067753023    9.744923323   11.641657433 CORE  264 O  O    0.0000  264
O        8.289831063    9.742027894   11.419784937 CORE  265 O  O    0.0000  265
O       16.125682108   13.802284077   11.260935037 CORE  266 O  O    0.0000  266
O        8.269023342   17.347029001   11.992455560 CORE  267 O  O    0.0000  267
O        8.277279055    2.084242361   11.878294188 CORE  268 O  O    0.0000  268
O        8.016547264   14.746187163   12.519485808 CORE  269 O  O    0.0000  269
O        8.109515156    4.673052610   12.459745305 CORE  270 O  O    0.0000  270
O       12.935381227   17.305211182   12.377447250 CORE  271 O  O    0.0000  271
O       12.908317160    2.140355659   12.198643241 CORE  272 O  O    0.0000  272
O       12.726539213   14.666590293   12.596473725 CORE  273 O  O    0.0000  273
O       12.646746242    4.765718317   12.487197387 CORE  274 O  O    0.0000  274
O        8.390195995   12.096582417   12.565237527 CORE  275 O  O    0.0000  275
O        8.355839371    7.335378404   12.473003053 CORE  276 O  O    0.0000  276
O       12.285203713   12.044867416   12.642148008 CORE  277 O  O    0.0000  277
O       12.316505475    7.404344835   12.551408667 CORE  278 O  O    0.0000  278
O       12.215359725   19.799348853   12.784899087 CORE  279 O  O    0.0000  279
O       16.472419986    3.329503365   12.275234115 CORE  280 O  O    0.0000  280
O       16.024361232   11.547422097   12.645025403 CORE  281 O  O    0.0000  281
O       16.241798319    8.152711760   12.345373248 CORE  282 O  O    0.0000  282
O       16.217034526   16.079055828   12.609838315 CORE  283 O  O    0.0000  283
O        0.216329991    8.019497514   12.525741719 CORE  284 O  O    0.0000  284
O        8.799484642   19.793471977   12.759307325 CORE  285 O  O    0.0000  285
O        0.306937406   11.810199142   12.844876222 CORE  286 O  O    0.0000  286
O        0.547820050   15.761043662   12.817622958 CORE  287 O  O    0.0000  287
O        0.227586370    3.338574082   12.297296012 CORE  288 O  O    0.0000  288
O       10.505654183    1.680197843   13.253742819 CORE  289 O  O    0.0000  289
O       10.510950100   17.812427484   13.325995699 CORE  290 O  O    0.0000  290
O       10.345657880   13.762362443   13.268054330 CORE  291 O  O    0.0000  291
O       10.354025062    5.777310084   13.300468136 CORE  292 O  O    0.0000  292
O        1.988791831    8.928409046    4.269989635 CORE  293 O  O    0.0000  293
O        4.531836732   11.070344081    3.168821280 CORE  294 O  O    0.0000  294
O        1.383614532   10.144563011    3.632099806 CORE  295 O  O    0.0000  295
O       10.084551436    9.641271506    1.962049477 CORE  296 O  O    0.0000  296
O        3.157079215    9.184374649    0.818244926 CORE  297 O  O    0.0000  297
O        6.503126840    9.604292116    0.837143723 CORE  298 O  O    0.0000  298
O        4.903181855    8.357824909    2.778710801 CORE  299 O  O    0.0000  299
end
end
