# Supplementary material for: Zeolite-confined subnanometric PtSn mimicking mortise-and-tenon joinery for catalytic propane dehydrogenation
Source: Nat Commun. 2022 May 17;13:2716. doi: 10.1038/s41467-022-30522-1 (PMC9114386; doi:10.1038/s41467-022-30522-1)
Supplement: Supplementary file 8 — Source Data [file 41467_2022_30522_MOESM8_ESM.zip › allstructures/Pt1Sn7O0-MFI.arc]

!BIOSYM archive 2
PBC=ON
                      Energy         0          0.0463      -2305.368623        C1
!DATE
PBC   20.37460000   20.11910000   13.51960000   90.00000000   89.99990000   90.00000000
Sn      10.445734605   12.685266511    6.000938910 CORE    1 Sn Sn   0.0000    1
Sn       8.675759674   10.312125254    5.825908488 CORE    2 Sn Sn   0.0000    2
Sn      10.146105574   11.527567176    8.931475884 CORE    3 Sn Sn   0.0000    3
Sn      11.483497763    9.893591144    6.976558005 CORE    4 Sn Sn   0.0000    4
Sn       8.872098693    8.806887246    8.303541024 CORE    5 Sn Sn   0.0000    5
Sn       8.556411580   14.414667689    7.406438840 CORE    6 Sn Sn   0.0000    6
Sn       7.157976505   10.689593988    9.845494236 CORE    7 Sn Sn   0.0000    7
Pt       7.873889962   11.945940409    7.666842614 CORE    8 Pt Pt   0.0000    8
Si       3.555340644    2.169547368    0.081181932 CORE    9 Si Si   0.0000    9
Si       3.546807730   19.194825415    0.493971922 CORE   10 Si Si   0.0000   10
Si       6.681687101   19.166170856    0.473928675 CORE   11 Si Si   0.0000   11
Si       3.438344181   14.614798147    0.612632960 CORE   12 Si Si   0.0000   12
Si       6.581757390   14.470206355    0.474092268 CORE   13 Si Si   0.0000   13
Si      15.627704572    4.944087323    1.603029819 CORE   14 Si Si   0.0000   14
Si       7.724862852    4.603780551    1.883402008 CORE   15 Si Si   0.0000   15
Si      15.593790062    8.145890294    1.697981059 CORE   16 Si Si   0.0000   16
Si      10.584957102    8.226134665    1.692153308 CORE   17 Si Si   0.0000   17
Si       3.052923413   17.087276816    2.625279245 CORE   18 Si Si   0.0000   18
Si       7.590031335    9.067084168    2.133486917 CORE   19 Si Si   0.0000   19
Si       2.842641330    4.510109725    2.003210884 CORE   20 Si Si   0.0000   20
Si      10.736481820    5.027693132    1.813640649 CORE   21 Si Si   0.0000   21
Si      15.607865755   13.054718858    1.934362960 CORE   22 Si Si   0.0000   22
Si       7.514249030   16.877146237    2.402309214 CORE   23 Si Si   0.0000   23
Si       2.984652371    9.224700219    2.212121436 CORE   24 Si Si   0.0000   24
Si      10.576331183   16.267347090    2.065430542 CORE   25 Si Si   0.0000   25
Si      10.691496221   13.053534519    2.018619004 CORE   26 Si Si   0.0000   26
Si       7.693254118   12.252940997    2.404274839 CORE   27 Si Si   0.0000   27
Si       2.880914135   12.246551097    2.572470728 CORE   28 Si Si   0.0000   28
Si      15.491375471   16.213354217    2.232366015 CORE   29 Si Si   0.0000   29
Si      13.097481563    9.009402988    3.477637633 CORE   30 Si Si   0.0000   30
Si      13.280141308    4.232692211    3.510421130 CORE   31 Si Si   0.0000   31
Si       0.493011159    8.251406022    3.915231894 CORE   32 Si Si   0.0000   32
Si      13.243694289   12.051133430    3.726733388 CORE   33 Si Si   0.0000   33
Si      17.867292347    9.028669587    3.680596192 CORE   34 Si Si   0.0000   34
Si       5.337547761    5.072623188    3.848268382 CORE   35 Si Si   0.0000   35
Si      17.769116835    4.388541017    3.723085917 CORE   36 Si Si   0.0000   36
Si       0.433137370    5.036587314    4.012247881 CORE   37 Si Si   0.0000   37
Si       0.506565306   16.235225405    4.283607788 CORE   38 Si Si   0.0000   38
Si       0.424455083   13.026030526    4.404844253 CORE   39 Si Si   0.0000   39
Si       5.417216180   16.322896719    4.512074078 CORE   40 Si Si   0.0000   40
Si       5.318630293    8.245535556    4.114973367 CORE   41 Si Si   0.0000   41
Si      17.822311971   12.208242139    3.917843235 CORE   42 Si Si   0.0000   42
Si      12.986194079   16.804027208    4.060602966 CORE   43 Si Si   0.0000   43
Si       5.404908301   13.107949071    4.332996096 CORE   44 Si Si   0.0000   44
Si      17.886854110   16.683640464    4.210898341 CORE   45 Si Si   0.0000   45
Si      13.758960382    6.670369459    5.525029496 CORE   46 Si Si   0.0000   46
Si      13.769223972    2.089406116    5.589039900 CORE   47 Si Si   0.0000   47
Si      16.897192359    6.802489510    5.696109312 CORE   48 Si Si   0.0000   48
Si      16.896249826    2.112406616    5.593316023 CORE   49 Si Si   0.0000   49
Si      13.741286297   19.137777676    5.982219621 CORE   50 Si Si   0.0000   50
Si      13.721733755   14.304883989    5.843310360 CORE   51 Si Si   0.0000   51
Si      16.887774803   14.282419790    6.027168032 CORE   52 Si Si   0.0000   52
Si      16.878531497   19.130123773    5.932647832 CORE   53 Si Si   0.0000   53
Si       4.651723407    4.261390725    6.751942902 CORE   54 Si Si   0.0000   54
Si       1.377579990    9.014304178    6.837681858 CORE   55 Si Si   0.0000   55
Si       1.454719676    4.145876228    6.853690061 CORE   56 Si Si   0.0000   56
Si       4.509428830    9.017201238    7.032252102 CORE   57 Si Si   0.0000   57
Si       1.407455614   16.800350554    7.239763503 CORE   58 Si Si   0.0000   58
Si       1.299834416   12.094828962    7.228134800 CORE   59 Si Si   0.0000   59
Si       4.418335637   12.170055406    7.193063022 CORE   60 Si Si   0.0000   60
Si       4.590643398   16.859831968    7.448815455 CORE   61 Si Si   0.0000   61
Si      12.938173153    6.125594609    8.446346677 CORE   62 Si Si   0.0000   62
Si       0.520966678    6.634883506    8.688477717 CORE   63 Si Si   0.0000   63
Si      12.841920093    2.945940590    8.456091306 CORE   64 Si Si   0.0000   64
Si       5.240572574    6.629717615    8.838050509 CORE   65 Si Si   0.0000   65
Si       5.045699480   14.335519058    9.400974385 CORE   66 Si Si   0.0000   66
Si      17.768353807    2.925508691    8.468422685 CORE   67 Si Si   0.0000   67
Si      17.838216466    6.098710096    8.632351110 CORE   68 Si Si   0.0000   68
Si      12.806249001   18.241890118    8.767834839 CORE   69 Si Si   0.0000   69
Si       0.376461599    2.070406310    8.870020724 CORE   70 Si Si   0.0000   70
Si       0.472783808   14.359497234    9.114226164 CORE   71 Si Si   0.0000   71
Si       0.328052814   19.059948267    9.238131357 CORE   72 Si Si   0.0000   72
Si      17.816592128   15.074954977    8.860003733 CORE   73 Si Si   0.0000   73
Si       5.089006018    2.259739887    8.956102215 CORE   74 Si Si   0.0000   74
Si      12.877718592   15.113254421    8.692455906 CORE   75 Si Si   0.0000   75
Si      17.786189652   18.229353043    8.773931351 CORE   76 Si Si   0.0000   76
Si       5.041652254   19.293767682    9.403237011 CORE   77 Si Si   0.0000   77
Si      15.312595977    1.969649657   10.189490387 CORE   78 Si Si   0.0000   78
Si      15.328354336    6.940344918   10.271094096 CORE   79 Si Si   0.0000   79
Si      10.544597313    2.212159590   10.363346764 CORE   80 Si Si   0.0000   80
Si       7.588022760    2.976104911   10.863517046 CORE   81 Si Si   0.0000   81
Si       2.720476017    6.239226849   10.812937668 CORE   82 Si Si   0.0000   82
Si       7.676891911    6.120532946   10.779992980 CORE   83 Si Si   0.0000   83
Si      10.798267831    6.752079806   10.613036900 CORE   84 Si Si   0.0000   84
Si       2.610461942   15.130698945   11.193797536 CORE   85 Si Si   0.0000   85
Si       2.597305045    3.084236841   10.771642072 CORE   86 Si Si   0.0000   86
Si      15.283482662   19.011855232   10.645702710 CORE   87 Si Si   0.0000   87
Si      10.556327943   19.159542480   10.664989502 CORE   88 Si Si   0.0000   88
Si       7.547510076   18.349627919   11.088167474 CORE   89 Si Si   0.0000   89
Si       2.580689742   18.319619406   11.182962797 CORE   90 Si Si   0.0000   90
Si       7.558980517   15.162729164   11.061590604 CORE   91 Si Si   0.0000   91
Si      10.685204924   14.702395208   10.864153739 CORE   92 Si Si   0.0000   92
Si      15.315883889   14.632301047   10.757299590 CORE   93 Si Si   0.0000   93
Si      14.879204708    4.371803354   12.187435900 CORE   94 Si Si   0.0000   94
Si      14.718684354    9.105593805   12.401488776 CORE   95 Si Si   0.0000   95
Si      11.719188222    4.314914722   12.450935209 CORE   96 Si Si   0.0000   96
Si      11.579105445    9.160720266   12.398228908 CORE   97 Si Si   0.0000   97
Si      14.774435395   12.245727482   12.588810799 CORE   98 Si Si   0.0000   98
Si      11.586618593   17.162455732   12.770540610 CORE   99 Si Si   0.0000   99
Si      11.630408181   12.240993065   12.665819983 CORE  100 Si Si   0.0000  100
Si      14.776552108   17.001004909   12.854774131 CORE  101 Si Si   0.0000  101
Si       6.703196869    2.127138132    0.189119478 CORE  102 Si Si   0.0000  102
Si       6.699240386    6.988012621    0.040526267 CORE  103 Si Si   0.0000  103
Si       3.534235758    6.984924614    0.169973777 CORE  104 Si Si   0.0000  104
O        5.116901619    6.619987693    0.048654237 CORE  105 O  O    0.0000  105
O       15.733623087    4.529038187    0.038835208 CORE  106 O  O    0.0000  106
O       15.608581132    8.592930065    0.140063276 CORE  107 O  O    0.0000  107
O        4.986756078   14.305635416    0.205682789 CORE  108 O  O    0.0000  108
O       10.684226853    8.859125879    0.199245473 CORE  109 O  O    0.0000  109
O       15.671751872   12.620267915    0.372491664 CORE  110 O  O    0.0000  110
O       11.033199307    4.283631265    0.399053378 CORE  111 O  O    0.0000  111
O        3.358662556    0.674715208    0.666358597 CORE  112 O  O    0.0000  112
O        6.849072825    0.630350141    0.804670913 CORE  113 O  O    0.0000  113
O        6.951648594    8.423763887    0.772593941 CORE  114 O  O    0.0000  114
O        3.358720279    8.449555492    0.839549979 CORE  115 O  O    0.0000  115
O       10.769223641   17.035320325    0.644584263 CORE  116 O  O    0.0000  116
O        7.514697393    5.810005846    0.809464956 CORE  117 O  O    0.0000  117
O       10.840338225   12.339535262    0.561399292 CORE  118 O  O    0.0000  118
O        3.409900804   15.948045748    1.528751201 CORE  119 O  O    0.0000  119
O        2.817410298    5.862417279    1.100592472 CORE  120 O  O    0.0000  120
O        2.759260307   13.384804495    1.424685586 CORE  121 O  O    0.0000  121
O       15.521499505   16.904318155    0.768653503 CORE  122 O  O    0.0000  122
O        7.401164137    3.166746894    1.209345996 CORE  123 O  O    0.0000  123
O        7.147575543   13.101883657    1.131492228 CORE  124 O  O    0.0000  124
O        6.841065176   15.740054915    1.451864620 CORE  125 O  O    0.0000  125
O        2.768358720    3.205615661    1.044094769 CORE  126 O  O    0.0000  126
O        3.047090310   18.531806807    1.885220453 CORE  127 O  O    0.0000  127
O        7.264440857   18.342451637    1.743484966 CORE  128 O  O    0.0000  128
O        7.503609885   10.682105620    2.040120974 CORE  129 O  O    0.0000  129
O       15.386699202    6.540555912    1.792367729 CORE  130 O  O    0.0000  130
O        2.864412582   10.797646361    1.842856077 CORE  131 O  O    0.0000  131
O       10.815426449    6.629508928    1.585694088 CORE  132 O  O    0.0000  132
O       10.742257618   14.666660225    1.828383929 CORE  133 O  O    0.0000  133
O       15.194819965   14.620072716    2.088549827 CORE  134 O  O    0.0000  134
O       14.376983816    4.172022111    2.307945527 CORE  135 O  O    0.0000  135
O        9.127387114    8.574052052    2.314571147 CORE  136 O  O    0.0000  136
O        9.273244996    4.601167327    2.366480285 CORE  137 O  O    0.0000  137
O       14.358713715    8.862474945    2.467188666 CORE  138 O  O    0.0000  138
O       17.036360567    4.527589599    2.284170355 CORE  139 O  O    0.0000  139
O        9.094299692   16.604554266    2.620523506 CORE  140 O  O    0.0000  140
O       16.999815451    8.594469097    2.373890399 CORE  141 O  O    0.0000  141
O       14.485446009   12.159838511    2.685320503 CORE  142 O  O    0.0000  142
O        1.592290985    8.634798002    2.793000237 CORE  143 O  O    0.0000  143
O        1.590515747   16.853691990    3.261469463 CORE  144 O  O    0.0000  144
O        1.546785627    4.507330737    2.968113781 CORE  145 O  O    0.0000  145
O        9.268239349   12.592802298    2.661473827 CORE  146 O  O    0.0000  146
O       17.063333729   12.785147601    2.597458224 CORE  147 O  O    0.0000  147
O       11.712695246    8.871103437    2.652086759 CORE  148 O  O    0.0000  148
O        4.169362945   17.090262708    3.806112315 CORE  149 O  O    0.0000  149
O        6.800429967    4.853274071    3.190132695 CORE  150 O  O    0.0000  150
O       14.319515382   16.885597669    3.133199182 CORE  151 O  O    0.0000  151
O        4.203315601    4.415006238    2.889660945 CORE  152 O  O    0.0000  152
O        1.625541940   12.294074295    3.600001642 CORE  153 O  O    0.0000  153
O       11.817163419    4.582971119    2.926932632 CORE  154 O  O    0.0000  154
O        4.151802924    9.055997942    3.333388879 CORE  155 O  O    0.0000  155
O        4.268997639   12.428693300    3.393512992 CORE  156 O  O    0.0000  156
O       19.426868689    8.729762258    3.342071135 CORE  157 O  O    0.0000  157
O       16.934014758   16.458739377    2.921243361 CORE  158 O  O    0.0000  158
O        6.767549977    8.548626079    3.442513882 CORE  159 O  O    0.0000  159
O       11.656208114   16.808873688    3.140885585 CORE  160 O  O    0.0000  160
O       11.907479240   12.591865040    2.982012867 CORE  161 O  O    0.0000  161
O       19.349917221    4.604694969    3.456204019 CORE  162 O  O    0.0000  162
O        6.862995848   12.660921262    3.750055237 CORE  163 O  O    0.0000  163
O        6.824366156   16.824559192    3.872101947 CORE  164 O  O    0.0000  164
O       19.381567726   12.616868929    3.732820336 CORE  165 O  O    0.0000  165
O       19.425392574   16.657673289    3.705474392 CORE  166 O  O    0.0000  166
O        0.668909949   14.623619548    4.331460926 CORE  167 O  O    0.0000  167
O       13.120806900   10.488658561    4.144404854 CORE  168 O  O    0.0000  168
O        0.516051049    6.650151260    4.184838203 CORE  169 O  O    0.0000  169
O        5.002137530    6.654937013    4.025021956 CORE  170 O  O    0.0000  170
O        5.244869558   14.722745779    4.276016431 CORE  171 O  O    0.0000  171
O       17.644192733   10.598924522    4.021111159 CORE  172 O  O    0.0000  172
O       13.203937811    2.785153435    4.238750713 CORE  173 O  O    0.0000  173
O       13.721521709    5.326736942    4.622879107 CORE  174 O  O    0.0000  174
O       17.478593339    2.892870720    4.296188955 CORE  175 O  O    0.0000  175
O       12.942010956   18.103037262    5.029265255 CORE  176 O  O    0.0000  176
O       17.194280975    5.501636815    4.766042201 CORE  177 O  O    0.0000  177
O       13.166228323    7.904138905    4.658771726 CORE  178 O  O    0.0000  178
O       12.995939503   15.454304075    4.962019290 CORE  179 O  O    0.0000  179
O       17.419091778    8.161975155    4.981673781 CORE  180 O  O    0.0000  180
O        5.351864677    4.347825649    5.295270788 CORE  181 O  O    0.0000  181
O        0.802960314    9.021339394    5.316134203 CORE  182 O  O    0.0000  182
O       17.696346318   15.486830197    5.297824975 CORE  183 O  O    0.0000  183
O       13.571822499   12.875114957    5.090062823 CORE  184 O  O    0.0000  184
O        0.648066234    4.340100804    5.463192906 CORE  185 O  O    0.0000  185
O       17.581648954   18.121216879    4.887254738 CORE  186 O  O    0.0000  186
O        0.700751607   16.840399211    5.780848053 CORE  187 O  O    0.0000  187
O        5.458785866   16.690366998    6.088899160 CORE  188 O  O    0.0000  188
O       17.188865676   12.869248598    5.274347190 CORE  189 O  O    0.0000  189
O       13.618700161    0.497330606    5.341506015 CORE  190 O  O    0.0000  190
O        5.345179660    8.736369093    5.662326057 CORE  191 O  O    0.0000  191
O       17.032948807    0.514597419    5.339554730 CORE  192 O  O    0.0000  192
O        5.240152487   12.617105316    5.866235992 CORE  193 O  O    0.0000  193
O        0.387659452   12.539032799    5.955729095 CORE  194 O  O    0.0000  194
O       15.304273117   14.645764811    5.990210708 CORE  195 O  O    0.0000  195
O       15.330129560    2.498034616    5.847441676 CORE  196 O  O    0.0000  196
O       15.300684798    6.938677917    5.965199555 CORE  197 O  O    0.0000  197
O       15.310834910   18.710950981    6.109330591 CORE  198 O  O    0.0000  198
O        3.044399814    4.150721391    6.550983293 CORE  199 O  O    0.0000  199
O        2.951513439    8.580054146    6.809710746 CORE  200 O  O    0.0000  200
O        2.841824734   12.497288804    6.897359783 CORE  201 O  O    0.0000  201
O       12.846705247    6.478462688    6.860878310 CORE  202 O  O    0.0000  202
O       12.905140323    2.560866268    6.882873890 CORE  203 O  O    0.0000  203
O       17.768228100    2.572824863    6.883340723 CORE  204 O  O    0.0000  204
O        1.177274514   10.492349448    7.480812587 CORE  205 O  O    0.0000  205
O        3.015695457   16.871249110    7.058340536 CORE  206 O  O    0.0000  206
O       17.678475858    6.644916526    7.108344589 CORE  207 O  O    0.0000  207
O       13.073682187   19.174272272    7.467011026 CORE  208 O  O    0.0000  208
O        4.580760588   10.575256351    7.467873876 CORE  209 O  O    0.0000  209
O        5.236107588    2.933547391    7.484951199 CORE  210 O  O    0.0000  210
O        1.002841507    2.731386978    7.517321424 CORE  211 O  O    0.0000  211
O        5.016892238    5.590507531    7.612940583 CORE  212 O  O    0.0000  212
O        0.903430700   18.088943279    8.075121360 CORE  213 O  O    0.0000  213
O       13.037180388   14.236988590    7.325930440 CORE  214 O  O    0.0000  214
O       17.375951022   14.177746490    7.572647488 CORE  215 O  O    0.0000  215
O        4.914232083   15.632224023    8.444419920 CORE  216 O  O    0.0000  216
O        1.100597589    5.347836698    7.885028759 CORE  217 O  O    0.0000  217
O        5.017362240   18.245654115    8.170743032 CORE  218 O  O    0.0000  218
O        1.011643783   15.421613266    8.002641697 CORE  219 O  O    0.0000  219
O       17.611269877   19.058705629    7.384327388 CORE  220 O  O    0.0000  220
O        0.553990080    7.953283753    7.743797702 CORE  221 O  O    0.0000  221
O        5.163148618    8.146226006    8.244358303 CORE  222 O  O    0.0000  222
O        4.839456199   12.984977032    8.531119281 CORE  223 O  O    0.0000  223
O        0.762148276   12.852867829    8.564678027 CORE  224 O  O    0.0000  224
O        0.499770445    0.464062574    8.716378457 CORE  225 O  O    0.0000  225
O       12.899640310   16.689622422    8.292630542 CORE  226 O  O    0.0000  226
O       17.887143727   16.643186036    8.420196505 CORE  227 O  O    0.0000  227
O        4.969312440    0.660190437    8.763939799 CORE  228 O  O    0.0000  228
O       13.156531651    4.526774006    8.659797217 CORE  229 O  O    0.0000  229
O       17.496855368    4.509932490    8.687930976 CORE  230 O  O    0.0000  230
O       14.211363050    6.905105404    9.088809301 CORE  231 O  O    0.0000  231
O       19.357686777    6.371774610    9.140665697 CORE  232 O  O    0.0000  232
O       13.943085289    2.116034048    9.320975141 CORE  233 O  O    0.0000  233
O       11.350415862    2.585654842    8.997841002 CORE  234 O  O    0.0000  234
O        6.705729721    6.390091155    9.503178267 CORE  235 O  O    0.0000  235
O       11.556410301    6.573603314    9.182286963 CORE  236 O  O    0.0000  236
O       19.262115377   14.566827802    9.387265370 CORE  237 O  O    0.0000  237
O       19.204252332    2.511032335    9.088684625 CORE  238 O  O    0.0000  238
O        6.374304465    2.625711429    9.862439339 CORE  239 O  O    0.0000  239
O       19.135914872   18.730108153    9.526379495 CORE  240 O  O    0.0000  240
O       11.469104143   14.749224634    9.432561572 CORE  241 O  O    0.0000  241
O       11.331552412   18.550922302    9.367924157 CORE  242 O  O    0.0000  242
O       16.596136821    2.081710991    9.203189494 CORE  243 O  O    0.0000  243
O       13.900661532   18.544078208    9.928579198 CORE  244 O  O    0.0000  244
O        3.892580291   14.373891230   10.548314022 CORE  245 O  O    0.0000  245
O        6.409105854   19.160315576   10.268571254 CORE  246 O  O    0.0000  246
O        6.497939008   14.350184151   10.140406061 CORE  247 O  O    0.0000  247
O        4.092961270    6.425137741    9.965181438 CORE  248 O  O    0.0000  248
O       16.817246177    6.865628359    9.631936066 CORE  249 O  O    0.0000  249
O        1.446325636    6.856832809   10.009639271 CORE  250 O  O    0.0000  250
O        3.749730274    2.870428881    9.647380650 CORE  251 O  O    0.0000  251
O        1.137880562   18.831090168   10.632109453 CORE  252 O  O    0.0000  252
O        1.175293313    2.570942174   10.192804889 CORE  253 O  O    0.0000  253
O       14.120115469   14.792802094    9.677040824 CORE  254 O  O    0.0000  254
O        8.975909232    2.563743334   10.126655280 CORE  255 O  O    0.0000  255
O        3.768194278   19.098902726   10.394099227 CORE  256 O  O    0.0000  256
O        1.231749713   14.578162968   10.534762212 CORE  257 O  O    0.0000  257
O       16.751375078   14.905335670   10.066062733 CORE  258 O  O    0.0000  258
O       16.530605288   18.502804585    9.751104962 CORE  259 O  O    0.0000  259
O        8.998749295   18.745879034   10.489227096 CORE  260 O  O    0.0000  260
O        9.223778420    6.424981732   10.386096929 CORE  261 O  O    0.0000  261
O        9.084799488   14.827577076   10.579348282 CORE  262 O  O    0.0000  262
O        2.496645189    4.661487313   11.138121934 CORE  263 O  O    0.0000  263
O        7.559383182    4.560584905   11.231406778 CORE  264 O  O    0.0000  264
O        7.280613826   16.756502314   10.915882605 CORE  265 O  O    0.0000  265
O       15.317390630    0.496225077   10.864650231 CORE  266 O  O    0.0000  266
O        2.748127015   16.727685062   10.906026154 CORE  267 O  O    0.0000  267
O       10.730218462    0.646072607   10.719435554 CORE  268 O  O    0.0000  268
O       15.208542537    8.354653934   11.054033632 CORE  269 O  O    0.0000  269
O       11.016021233    8.277784525   11.150724090 CORE  270 O  O    0.0000  270
O       15.295821408   13.113718897   11.324382719 CORE  271 O  O    0.0000  271
O       15.061088934    5.714144567   11.300162494 CORE  272 O  O    0.0000  272
O       15.418950776    3.083786832   11.362420345 CORE  273 O  O    0.0000  273
O       11.002068391   13.300544101   11.613971899 CORE  274 O  O    0.0000  274
O       11.118154393    3.070801670   11.613446279 CORE  275 O  O    0.0000  275
O       11.415981395    5.734721514   11.719677101 CORE  276 O  O    0.0000  276
O       11.196248487   15.932689654   11.784117941 CORE  277 O  O    0.0000  277
O        7.236836951    7.070245902   12.028258994 CORE  278 O  O    0.0000  278
O        7.440071848    2.144366281   12.254925000 CORE  279 O  O    0.0000  279
O        2.847692205    7.033827925   12.221430053 CORE  280 O  O    0.0000  280
O        2.559833621   14.844210635   12.788260648 CORE  281 O  O    0.0000  281
O       11.176323014   18.561984179   12.051539292 CORE  282 O  O    0.0000  282
O       15.352552480   18.325642774   12.114426658 CORE  283 O  O    0.0000  283
O       15.095404277   15.667633617   11.985218820 CORE  284 O  O    0.0000  284
O        2.933860248    2.225204763   12.102509758 CORE  285 O  O    0.0000  285
O        7.517455653   18.752753190   12.662782588 CORE  286 O  O    0.0000  286
O        2.656854405   18.633530914   12.772646328 CORE  287 O  O    0.0000  287
O        7.391104565   14.705516479   12.608932881 CORE  288 O  O    0.0000  288
O       14.951895906   10.691205852   12.184555259 CORE  289 O  O    0.0000  289
O       11.448190652   10.746569157   12.037626236 CORE  290 O  O    0.0000  290
O       13.323201586    4.150553615   12.587818447 CORE  291 O  O    0.0000  291
O       13.141450780    8.788443181   12.695037756 CORE  292 O  O    0.0000  292
O       13.206571007   12.574543329   12.914717048 CORE  293 O  O    0.0000  293
O       13.173346330   17.123483614   13.088587333 CORE  294 O  O    0.0000  294
O        5.139222495    2.546460252    0.005683781 CORE  295 O  O    0.0000  295
O        5.110029725   18.815115251    0.209829531 CORE  296 O  O    0.0000  296
end
end
