# Supplementary material for: Zeolite-confined subnanometric PtSn mimicking mortise-and-tenon joinery for catalytic propane dehydrogenation
Source: Nat Commun. 2022 May 17;13:2716. doi: 10.1038/s41467-022-30522-1 (PMC9114386; doi:10.1038/s41467-022-30522-1)
Supplement: Supplementary file 8 — Source Data [file 41467_2022_30522_MOESM8_ESM.zip › allstructures/Pt2Sn14O0.arc]

!BIOSYM archive 2
PBC=ON
                      Energy         0          0.0163        -67.889255        C1
!DATE
PBC   11.34878410    6.60802901    6.63060635  118.82167505   73.06541724   97.93001232
Pt       9.504134384    4.075419706    3.983501243 CORE    1 Pt Pt   0.0000    1
Pt       1.653287802    1.203174906    3.121356162 CORE    2 Pt Pt   0.0000    2
Sn       1.991812819    3.479706224    1.470578413 CORE    3 Sn Sn   0.0000    3
Sn      12.075707913    3.275254897    4.823543310 CORE    4 Sn Sn   0.0000    4
Sn       4.001003119    2.471467174    4.112564516 CORE    5 Sn Sn   0.0000    5
Sn       6.651545454    1.167965168    0.447512139 CORE    6 Sn Sn   0.0000    6
Sn      11.500208053   -0.129710261    5.105112967 CORE    7 Sn Sn   0.0000    7
Sn       3.357644504   -0.745606844    4.276766470 CORE    8 Sn Sn   0.0000    8
Sn       3.485994484    0.524087271    1.046685593 CORE    9 Sn Sn   0.0000    9
Sn       6.462553352    0.319314544    4.903569267 CORE   10 Sn Sn   0.0000   10
Sn       8.711025713   -0.520494137    2.828549306 CORE   11 Sn Sn   0.0000   11
Sn       7.156215994    2.807030448    2.992625477 CORE   12 Sn Sn   0.0000   12
Sn      10.430138425    2.003371791    2.281283870 CORE   13 Sn Sn   0.0000   13
Sn       4.694708391    4.959634087    2.202376357 CORE   14 Sn Sn   0.0000   14
Sn      11.005628984    5.408354541    1.999763513 CORE   15 Sn Sn   0.0000   15
Sn       7.234121434    4.757474776    0.023665094 CORE   16 Sn Sn   0.0000   16
end
end
