# Supplementary material for: Zeolite-confined subnanometric PtSn mimicking mortise-and-tenon joinery for catalytic propane dehydrogenation
Source: Nat Commun. 2022 May 17;13:2716. doi: 10.1038/s41467-022-30522-1 (PMC9114386; doi:10.1038/s41467-022-30522-1)
Supplement: Supplementary file 8 — Source Data [file 41467_2022_30522_MOESM8_ESM.zip › allstructures/Pt2Sn14O12.arc]

!BIOSYM archive 2
PBC=ON
                      Energy         0          0.0187       -156.814813        C1
!DATE
PBC   14.02931543    8.57219737    5.43213380   89.74450783   89.72663078   91.35674503
Pt       4.264252999    0.249945570    2.171386959 CORE    1 Pt Pt   0.0000    1
Pt       4.234240509    4.618692645    4.729966518 CORE    2 Pt Pt   0.0000    2
Sn       1.652451142    4.530034994    3.615036015 CORE    3 Sn Sn   0.0000    3
Sn       8.998344715    8.382705433    4.867630413 CORE    4 Sn Sn   0.0000    4
Sn       8.758576670    2.760831315    2.921878412 CORE    5 Sn Sn   0.0000    5
Sn       5.592270147    6.691207247    3.355860559 CORE    6 Sn Sn   0.0000    6
Sn       3.218449844    2.444049080    0.745832300 CORE    7 Sn Sn   0.0000    7
Sn       8.524068031    6.633469079    2.345708902 CORE    8 Sn Sn   0.0000    8
Sn       3.248311273    6.646641240    0.739805299 CORE    9 Sn Sn   0.0000    9
Sn       6.755362064    4.127884228    0.376813619 CORE   10 Sn Sn   0.0000   10
Sn       5.161100959    2.458176620    3.427217144 CORE   11 Sn Sn   0.0000   11
Sn      -0.047963602    6.881811493    1.125526671 CORE   12 Sn Sn   0.0000   12
Sn       2.088795024    0.181066558    3.604066947 CORE   13 Sn Sn   0.0000   13
Sn       6.444419502    0.558504444    0.843001670 CORE   14 Sn Sn   0.0000   14
Sn       0.012344687    1.924491650    1.128232158 CORE   15 Sn Sn   0.0000   15
Sn      10.141011900    4.768119351    5.321178066 CORE   16 Sn Sn   0.0000   16
O        1.581134992    1.649864499    5.023519028 CORE   17 O  O    0.0000   17
O        9.646218067    6.680379079    0.504707932 CORE   18 O  O    0.0000   18
O        0.442675910    0.137848878    2.321162691 CORE   19 O  O    0.0000   19
O        6.822425263    7.785271408    4.771100731 CORE   20 O  O    0.0000   20
O        8.737492510    4.383084994    1.484047963 CORE   21 O  O    0.0000   21
O        6.779657251    2.680650978    2.084290880 CORE   22 O  O    0.0000   22
O        8.312188122    4.372670871    4.298173301 CORE   23 O  O    0.0000   23
O        1.645975712    6.025168536    2.034238764 CORE   24 O  O    0.0000   24
O        6.692875341    2.123432247    4.882024835 CORE   25 O  O    0.0000   25
O        1.487647673    7.306023508    5.042960808 CORE   26 O  O    0.0000   26
O        1.616084161    2.960695435    2.032064500 CORE   27 O  O    0.0000   27
O        8.366167154    0.218828853    1.429816077 CORE   28 O  O    0.0000   28
end
end
