# Supplementary material for: Zeolite-confined subnanometric PtSn mimicking mortise-and-tenon joinery for catalytic propane dehydrogenation
Source: Nat Commun. 2022 May 17;13:2716. doi: 10.1038/s41467-022-30522-1 (PMC9114386; doi:10.1038/s41467-022-30522-1)
Supplement: Supplementary file 8 — Source Data [file 41467_2022_30522_MOESM8_ESM.zip › allstructures/Pt2Sn14O16.arc]

!BIOSYM archive 2
PBC=ON
                      Energy         0          0.0195       -185.582487        C1
!DATE
PBC   22.67304683    7.17173520    7.00693190  110.88258220   90.84624307   84.71218583
Pt      13.749479094    3.379303729    6.216472877 CORE    1 Pt Pt   0.0000    1
Pt      12.471648617    5.591592003    2.163414982 CORE    2 Pt Pt   0.0000    2
Sn       9.497523094   -0.352706977    6.275363591 CORE    3 Sn Sn   0.0000    3
Sn      10.652812676    3.757702259    2.533947093 CORE    4 Sn Sn   0.0000    4
Sn      17.529409574    3.340930015    2.401719626 CORE    5 Sn Sn   0.0000    5
Sn      14.394903525    3.799839042    1.309749900 CORE    6 Sn Sn   0.0000    6
Sn      14.814723881    2.229977740    4.190442530 CORE    7 Sn Sn   0.0000    7
Sn      11.040559159    3.141560402    6.174155423 CORE    8 Sn Sn   0.0000    8
Sn      16.809054719   -1.382287229    6.441676911 CORE    9 Sn Sn   0.0000    9
Sn       7.791298312    4.643670435    4.765864282 CORE   10 Sn Sn   0.0000   10
Sn       7.586488322    4.621187357    0.987746719 CORE   11 Sn Sn   0.0000   11
Sn      12.900710745   -1.557909268    4.673230122 CORE   12 Sn Sn   0.0000   12
Sn      13.999269526    0.012696233    1.910836656 CORE   13 Sn Sn   0.0000   13
Sn      17.611987754   -0.008165201    2.929923655 CORE   14 Sn Sn   0.0000   14
Sn       6.901359625    0.851669457    4.512688785 CORE   15 Sn Sn   0.0000   15
Sn      10.701941140    0.539649094    3.352231252 CORE   16 Sn Sn   0.0000   16
O       10.261694359    1.893099579    1.678344273 CORE   17 O  O    0.0000   17
O       16.747470412    1.768951702    3.744780763 CORE   18 O  O    0.0000   18
O        9.792030848    4.248879793    0.427153736 CORE   19 O  O    0.0000   19
O       11.373015283   -0.199395990    5.373442151 CORE   20 O  O    0.0000   20
O       18.269301954    1.382514817    1.472483959 CORE   21 O  O    0.0000   21
O       15.975820740   -0.117321005    1.477913338 CORE   22 O  O    0.0000   22
O        7.443619937    2.699546716    5.365784624 CORE   23 O  O    0.0000   23
O        9.738370938    4.758349121    5.878890804 CORE   24 O  O    0.0000   24
O        8.722099787    4.128311266    2.959534398 CORE   25 O  O    0.0000   25
O        8.914368938    0.166269486    4.274793301 CORE   26 O  O    0.0000   26
O        7.591450009    2.688100783    0.021230105 CORE   27 O  O    0.0000   27
O       15.407489097    4.057320084    3.078261704 CORE   28 O  O    0.0000   28
O       16.162558091    2.969938074    0.660267840 CORE   29 O  O    0.0000   29
O       13.788475539    2.026666824    2.241380678 CORE   30 O  O    0.0000   30
O       14.215962949    0.008375421    4.001460685 CORE   31 O  O    0.0000   31
O       10.965438945    2.458007892    4.198227334 CORE   32 O  O    0.0000   32
end
end
