# Supplementary material for: Zeolite-confined subnanometric PtSn mimicking mortise-and-tenon joinery for catalytic propane dehydrogenation
Source: Nat Commun. 2022 May 17;13:2716. doi: 10.1038/s41467-022-30522-1 (PMC9114386; doi:10.1038/s41467-022-30522-1)
Supplement: Supplementary file 8 — Source Data [file 41467_2022_30522_MOESM8_ESM.zip › allstructures/Pt2Sn14O20.arc]

!BIOSYM archive 2
PBC=ON
                      Energy         0          0.0199       -213.456953        C1
!DATE
PBC   11.47574807    3.27686866   16.55738807   90.00217612   75.89197486   90.00095981
Pt       3.472582774    2.335476216    3.397970159 CORE    1 Pt Pt   0.0000    1
Pt      12.673260343    2.335467763    6.906364911 CORE    2 Pt Pt   0.0000    2
Sn       7.635971619    0.696992952    7.827808447 CORE    3 Sn Sn   0.0000    3
Sn      10.958422258    0.697053667   12.905534888 CORE    4 Sn Sn   0.0000    4
Sn       8.253056643    0.697374365    2.821976185 CORE    5 Sn Sn   0.0000    5
Sn       5.617136483    2.335273183    5.043634592 CORE    6 Sn Sn   0.0000    6
Sn       8.767509467    2.335490575   11.028759614 CORE    7 Sn Sn   0.0000    7
Sn      14.168234237    2.335199057   11.734741448 CORE    8 Sn Sn   0.0000    8
Sn       5.547771663    0.696933079   12.234010728 CORE    9 Sn Sn   0.0000    9
Sn       2.666710851    0.697067832    5.366586498 CORE   10 Sn Sn   0.0000   10
Sn       4.560267815    2.335327619    8.594741536 CORE   11 Sn Sn   0.0000   11
Sn      12.059571111    0.697079606    8.967414382 CORE   12 Sn Sn   0.0000   12
Sn       4.002768467    0.697452847    1.256804029 CORE   13 Sn Sn   0.0000   13
Sn      10.298097409    2.335921210    5.704245831 CORE   14 Sn Sn   0.0000   14
Sn       6.804302689    2.335994614    0.211463998 CORE   15 Sn Sn   0.0000   15
Sn       5.033025224    2.335499660   15.527639173 CORE   16 Sn Sn   0.0000   16
O        2.216594928    0.697597357    0.096095359 CORE   17 O  O    0.0000   17
O        6.872159761    2.335381722    6.765513652 CORE   18 O  O    0.0000   18
O        6.752247313    0.696885493    4.280384142 CORE   19 O  O    0.0000   19
O        8.521510120    2.335913975    1.425017778 CORE   20 O  O    0.0000   20
O        9.631925176    2.335463767   12.975987901 CORE   21 O  O    0.0000   21
O       12.283710556    2.335461849   12.599961919 CORE   22 O  O    0.0000   22
O        5.910868844    2.335390151   13.479561014 CORE   23 O  O    0.0000   23
O        4.754403758    2.335255622   11.011729510 CORE   24 O  O    0.0000   24
O        6.396209888    0.697515729    1.514894310 CORE   25 O  O    0.0000   25
O       13.638984445    0.696706915   10.474323899 CORE   26 O  O    0.0000   26
O        9.171415333    2.335708807    3.887418613 CORE   27 O  O    0.0000   27
O        8.411181073    2.335500454    8.975569668 CORE   28 O  O    0.0000   28
O        7.484430327    0.697034099   11.446664612 CORE   29 O  O    0.0000   29
O        4.723963288    2.335954782    0.077711212 CORE   30 O  O    0.0000   30
O        9.303668697    0.697346278    6.608715852 CORE   31 O  O    0.0000   31
O        3.466053511    0.696750228   12.839657292 CORE   32 O  O    0.0000   32
O        4.668421632    0.696695094    6.170613161 CORE   33 O  O    0.0000   33
O       10.179682147    0.697003305   10.832183974 CORE   34 O  O    0.0000   34
O       11.247565861    0.696992000   14.973552717 CORE   35 O  O    0.0000   35
O        5.898200281    0.696769387    8.922583027 CORE   36 O  O    0.0000   36
end
end
