# Supplementary material for: Zeolite-confined subnanometric PtSn mimicking mortise-and-tenon joinery for catalytic propane dehydrogenation
Source: Nat Commun. 2022 May 17;13:2716. doi: 10.1038/s41467-022-30522-1 (PMC9114386; doi:10.1038/s41467-022-30522-1)
Supplement: Supplementary file 8 — Source Data [file 41467_2022_30522_MOESM8_ESM.zip › allstructures/Pt2Sn14O24.arc]

!BIOSYM archive 2
PBC=ON
                      Energy         0          0.0139       -244.687210        C1
!DATE
PBC   12.34215439    3.26525668   15.54480906   90.00535377   70.72302694   82.40060102
Pt      11.984980142   -0.448286316   14.599096535 CORE    1 Pt Pt   0.0000    1
Pt      14.304527451    0.890634831   13.982482542 CORE    2 Pt Pt   0.0000    2
Sn       4.405187553    0.564646677    9.396375977 CORE    3 Sn Sn   0.0000    3
Sn       9.102285619   -0.062804133    4.511107820 CORE    4 Sn Sn   0.0000    4
Sn      12.055328932    1.191335075    9.413288769 CORE    5 Sn Sn   0.0000    5
Sn      12.085601376    1.186120239    4.454066560 CORE    6 Sn Sn   0.0000    6
Sn       9.400110360   -0.102572610   14.012788825 CORE    7 Sn Sn   0.0000    7
Sn       4.410190930    0.563480632    4.527926824 CORE    8 Sn Sn   0.0000    8
Sn      14.618286150    2.496002386   11.898293780 CORE    9 Sn Sn   0.0000    9
Sn      14.604397232    2.497565278    6.957686853 CORE   10 Sn Sn   0.0000   10
Sn       6.984944899    1.867158431    6.966629599 CORE   11 Sn Sn   0.0000   11
Sn       2.307319607    2.491378153    2.034325121 CORE   12 Sn Sn   0.0000   12
Sn       9.072008331   -0.057733959    9.470269383 CORE   13 Sn Sn   0.0000   13
Sn      16.889379617    0.544535934   14.568881617 CORE   14 Sn Sn   0.0000   14
Sn       6.971162347    1.869052187    2.026093573 CORE   15 Sn Sn   0.0000   15
Sn       6.939952976    1.873241524   11.890045881 CORE   16 Sn Sn   0.0000   16
O        5.887755517    0.366551197    7.935901339 CORE   17 O  O    0.0000   17
O        2.927548314    0.761498241    5.988363383 CORE   18 O  O    0.0000   18
O        0.706260664    2.705449585    0.670820036 CORE   19 O  O    0.0000   19
O       15.255574085    0.763948429   10.866734029 CORE   20 O  O    0.0000   20
O       13.125840236    2.694362724    5.490032994 CORE   21 O  O    0.0000   21
O       13.508337412    0.996966289    7.951509689 CORE   22 O  O    0.0000   22
O        5.902000313    0.364596561    3.057562717 CORE   23 O  O    0.0000   23
O       10.246471611    1.431683020    5.465012798 CORE   24 O  O    0.0000   24
O        7.649059981    0.131324515    5.972694441 CORE   25 O  O    0.0000   25
O        5.490633942    2.066762411   10.397270928 CORE   26 O  O    0.0000   26
O        1.200398252    0.991756759    2.996768577 CORE   27 O  O    0.0000   27
O        3.756659559    2.297799009    3.526949883 CORE   28 O  O    0.0000   28
O        8.463608498    1.670431841    8.434250929 CORE   29 O  O    0.0000   29
O        5.516661594    2.062980526    5.491238617 CORE   30 O  O    0.0000   30
O        3.730442337    2.301839940    8.433093691 CORE   31 O  O    0.0000   31
O        8.528763094    1.660875703    3.399704440 CORE   32 O  O    0.0000   32
O       10.911141269   -0.302980801    8.459433423 CORE   33 O  O    0.0000   33
O       13.060669636    2.704145996   10.524702628 CORE   34 O  O    0.0000   34
O        7.615041424    0.136240446   10.927568951 CORE   35 O  O    0.0000   35
O       11.363592394    2.929723894    3.466573933 CORE   36 O  O    0.0000   36
O       10.225856572    1.435478816   10.457801485 CORE   37 O  O    0.0000   37
O        5.809786385    0.376789873   12.854281977 CORE   38 O  O    0.0000   38
O        8.541002019    1.659254446   13.253641897 CORE   39 O  O    0.0000   39
O        3.005877898    0.751271332    1.070292704 CORE   40 O  O    0.0000   40
end
end
