# Supplementary material for: Zeolite-confined subnanometric PtSn mimicking mortise-and-tenon joinery for catalytic propane dehydrogenation
Source: Nat Commun. 2022 May 17;13:2716. doi: 10.1038/s41467-022-30522-1 (PMC9114386; doi:10.1038/s41467-022-30522-1)
Supplement: Supplementary file 8 — Source Data [file 41467_2022_30522_MOESM8_ESM.zip › allstructures/Pt2Sn14O4.arc]

!BIOSYM archive 2
PBC=ON
                      Energy         0          0.0170        -96.800408        C1
!DATE
PBC    9.09179784   12.63515915    4.33066845   89.90270775   76.43705216   80.31177267
Pt       9.215423402    3.749700271    1.178270414 CORE    1 Pt Pt   0.0000    1
Pt       7.878199530    0.275418597    3.594707066 CORE    2 Pt Pt   0.0000    2
Sn       6.995673680    2.063924857    1.649996753 CORE    3 Sn Sn   0.0000    3
Sn       7.901955423    8.246007423    1.689023305 CORE    4 Sn Sn   0.0000    4
Sn       1.750067497    5.861358872    0.870608946 CORE    5 Sn Sn   0.0000    5
Sn      10.161728467   11.381408771    1.273142609 CORE    6 Sn Sn   0.0000    6
Sn       3.075181471    0.244897615    2.530866686 CORE    7 Sn Sn   0.0000    7
Sn       4.912571788    8.316191460    2.425375272 CORE    8 Sn Sn   0.0000    8
Sn       4.647002636    6.199013121    0.175378866 CORE    9 Sn Sn   0.0000    9
Sn       4.812390818    3.916584821    2.270227763 CORE   10 Sn Sn   0.0000   10
Sn       8.876987623    5.092199920    3.543038234 CORE   11 Sn Sn   0.0000   11
Sn       9.872084679    1.994263442    3.176755939 CORE   12 Sn Sn   0.0000   12
Sn       2.643868982    2.607528565    0.509022938 CORE   13 Sn Sn   0.0000   13
Sn       8.168312422   10.866191352    3.962402666 CORE   14 Sn Sn   0.0000   14
Sn      10.985191978    8.412445783    3.173146813 CORE   15 Sn Sn   0.0000   15
Sn       4.253042943   10.593858960    0.448161989 CORE   16 Sn Sn   0.0000   16
O       10.794899090    6.280264565    3.128927570 CORE   17 O  O    0.0000   17
O        9.947753558    7.891085872    1.172742435 CORE   18 O  O    0.0000   18
O        8.929466938    8.743965500    3.688904943 CORE   19 O  O    0.0000   19
O        8.160149525   10.358605639    1.713570873 CORE   20 O  O    0.0000   20
end
end
