# Supplementary material for: Zeolite-confined subnanometric PtSn mimicking mortise-and-tenon joinery for catalytic propane dehydrogenation
Source: Nat Commun. 2022 May 17;13:2716. doi: 10.1038/s41467-022-30522-1 (PMC9114386; doi:10.1038/s41467-022-30522-1)
Supplement: Supplementary file 8 — Source Data [file 41467_2022_30522_MOESM8_ESM.zip › allstructures/Pt2Sn14O8.arc]

!BIOSYM archive 2
PBC=ON
                      Energy         0          0.0158       -126.229455        C1
!DATE
PBC   22.82267249    3.38138011    9.68225041  100.01326079   80.90730823   90.02417568
Pt       9.007222517    2.335474481    2.089920069 CORE    1 Pt Pt   0.0000    1
Pt      10.145483624    0.645665129    6.054137366 CORE    2 Pt Pt   0.0000    2
Sn      18.246075734    0.647898303    2.440767788 CORE    3 Sn Sn   0.0000    3
Sn      11.108416623    2.342816118    4.039002323 CORE    4 Sn Sn   0.0000    4
Sn      23.495219905   -1.046122238    8.053778492 CORE    5 Sn Sn   0.0000    5
Sn      14.815319068    2.338732380    3.138388304 CORE    6 Sn Sn   0.0000    6
Sn      19.254393559    2.336531087    5.764653514 CORE    7 Sn Sn   0.0000    7
Sn       8.095352141    0.642098465    4.070476793 CORE    8 Sn Sn   0.0000    8
Sn      11.741496860   -1.045391932    7.493005982 CORE    9 Sn Sn   0.0000    9
Sn      11.012931159    0.639482864    1.014319550 CORE   10 Sn Sn   0.0000   10
Sn       8.117784141   -1.050242438    6.998187444 CORE   11 Sn Sn   0.0000   11
Sn       7.767760762    0.648932664    0.385057652 CORE   12 Sn Sn   0.0000   12
Sn       4.133729808    0.645282979    8.464211498 CORE   13 Sn Sn   0.0000   13
Sn      22.578516218    0.645532940    4.784786354 CORE   14 Sn Sn   0.0000   14
Sn      15.089390072    0.648848601    6.577921684 CORE   15 Sn Sn   0.0000   15
Sn       5.283287061    2.335040051    5.189270398 CORE   16 Sn Sn   0.0000   16
O       15.016919964    0.648293712    4.466632151 CORE   17 O  O    0.0000   17
O       13.739593152   -1.042297078    6.690551641 CORE   18 O  O    0.0000   18
O       16.928603517    2.338473744    2.757497508 CORE   19 O  O    0.0000   19
O        2.805643149   -1.045809670    8.208262852 CORE   20 O  O    0.0000   20
O       21.343065225    2.336022460    5.348097878 CORE   21 O  O    0.0000   21
O       23.478762961    0.644670440    6.701153116 CORE   22 O  O    0.0000   22
O       18.954432961    0.646092319    4.451119821 CORE   23 O  O    0.0000   23
O        4.705867007    0.644105241    6.412675262 CORE   24 O  O    0.0000   24
end
end
