# Supplementary material for: Zeolite-confined subnanometric PtSn mimicking mortise-and-tenon joinery for catalytic propane dehydrogenation
Source: Nat Commun. 2022 May 17;13:2716. doi: 10.1038/s41467-022-30522-1 (PMC9114386; doi:10.1038/s41467-022-30522-1)
Supplement: Supplementary file 8 — Source Data [file 41467_2022_30522_MOESM8_ESM.zip › allstructures/Pt2Sn2O0-MFI.arc]

!BIOSYM archive 2
PBC=ON
                      Energy         0          0.0478      -2296.692228        C1
!DATE
PBC   20.37460000   20.11910000   13.51960000   90.00000000   89.99990000   90.00000000
Sn      19.711596739   17.352939400    8.982121996 CORE    1 Sn Sn   0.0000    1
Sn      16.665618016   16.915081111   10.313208679 CORE    2 Sn Sn   0.0000    2
Pt      18.984191239   16.791988422   11.340695205 CORE    3 Pt Pt   0.0000    3
Pt      17.437785418   16.975520757    7.890780453 CORE    4 Pt Pt   0.0000    4
Si       9.837917258   10.741759194    8.383831144 CORE    5 Si Si   0.0000    5
Si       9.697936237   18.709558548    8.686733493 CORE    6 Si Si   0.0000    6
Si       9.690150355   15.601303766    8.417787206 CORE    7 Si Si   0.0000    7
Si      12.818948165   15.566935779    8.521479587 CORE    8 Si Si   0.0000    8
Si       9.889240772    3.244428454    8.804134809 CORE    9 Si Si   0.0000    9
Si      12.809277948   18.694337804    8.785761743 CORE   10 Si Si   0.0000   10
Si      13.061181402   10.742602136    8.375192594 CORE   11 Si Si   0.0000   11
Si      13.062846820    3.179169407    8.959379463 CORE   12 Si Si   0.0000   12
Si       0.803275311    1.489619779   10.279490217 CORE   13 Si Si   0.0000   13
Si       0.875451758    4.717355430   10.303424065 CORE   14 Si Si   0.0000   14
Si       1.070213784   12.699615501   10.743414672 CORE   15 Si Si   0.0000   15
Si       1.097514131    9.548455304   10.567893608 CORE   16 Si Si   0.0000   16
Si       5.816071664    1.422712732   10.459400233 CORE   17 Si Si   0.0000   17
Si       5.889928058   12.672753358   10.648927296 CORE   18 Si Si   0.0000   18
Si       5.896786313    4.627545624   10.484067652 CORE   19 Si Si   0.0000   19
Si       5.952351795    9.502142245   10.664144150 CORE   20 Si Si   0.0000   20
Si       8.889523338   13.214948907   10.208209596 CORE   21 Si Si   0.0000   21
Si       8.861965771    0.810533317   10.679713406 CORE   22 Si Si   0.0000   22
Si       8.924569336    8.640812567   10.453155204 CORE   23 Si Si   0.0000   23
Si       8.864075376    5.508801688   10.740783058 CORE   24 Si Si   0.0000   24
Si      13.763505846    8.700617186   10.534759380 CORE   25 Si Si   0.0000   25
Si      13.590903940    5.583439341   10.930437416 CORE   26 Si Si   0.0000   26
Si      13.796972765   13.160921711   10.255196539 CORE   27 Si Si   0.0000   27
Si      13.475594697    0.691558880   10.970240122 CORE   28 Si Si   0.0000   28
Si       3.267964745    0.740020803   12.110819594 CORE   29 Si Si   0.0000   29
Si       3.599192736   13.176201024   12.651735930 CORE   30 Si Si   0.0000   30
Si       3.369218520    5.592510211   12.134436468 CORE   31 Si Si   0.0000   31
Si       3.543556949    8.710991319   12.440047816 CORE   32 Si Si   0.0000   32
Si      19.031507502    5.509116657   12.301348027 CORE   33 Si Si   0.0000   33
Si      19.111858551    8.641805596   12.480154685 CORE   34 Si Si   0.0000   34
Si      19.066170782    0.861921108   12.409342883 CORE   35 Si Si   0.0000   35
Si      19.075253204   13.242758461   12.759107912 CORE   36 Si Si   0.0000   36
Si      11.303154413    9.568340892   12.377032913 CORE   37 Si Si   0.0000   37
Si      16.165038696    9.547155607   12.301136607 CORE   38 Si Si   0.0000   38
Si      11.283856285   12.717849715   12.209718611 CORE   39 Si Si   0.0000   39
Si      15.995905107    1.383026487   12.623251579 CORE   40 Si Si   0.0000   40
Si      11.080667954    4.710886271   12.727839341 CORE   41 Si Si   0.0000   41
Si      16.085606876    4.567476899   12.582635908 CORE   42 Si Si   0.0000   42
Si      11.000402467    1.498166874   12.762970468 CORE   43 Si Si   0.0000   43
Si      16.065230679   12.715527746   12.305507582 CORE   44 Si Si   0.0000   44
Si       2.843332547    3.221022522    0.617630396 CORE   45 Si Si   0.0000   45
Si       2.870538432   10.804336540    1.062865750 CORE   46 Si Si   0.0000   46
Si      20.061094690    3.328841939    0.746647035 CORE   47 Si Si   0.0000   47
Si       2.676254683   18.690800402    0.757951851 CORE   48 Si Si   0.0000   48
Si       2.684422318   15.557281075    0.901408960 CORE   49 Si Si   0.0000   49
Si      20.023096555   10.752233431    1.028667172 CORE   50 Si Si   0.0000   50
Si      19.931338781   18.709844376    0.898536588 CORE   51 Si Si   0.0000   51
Si      19.918422236   15.610239580    1.083988021 CORE   52 Si Si   0.0000   52
Si      12.059126851    8.672204253    1.756957923 CORE   53 Si Si   0.0000   53
Si      15.215828069    8.637708991    1.637856363 CORE   54 Si Si   0.0000   54
Si      12.070506367    5.560861204    2.021609050 CORE   55 Si Si   0.0000   55
Si      15.000410387    0.877022632    2.044948760 CORE   56 Si Si   0.0000   56
Si      15.203441333    5.543744950    1.921349926 CORE   57 Si Si   0.0000   57
Si      15.067215809   13.547953446    1.642969118 CORE   58 Si Si   0.0000   58
Si      11.841743755   13.537676386    1.615717472 CORE   59 Si Si   0.0000   59
Si      11.835929372    0.956297327    2.173891580 CORE   60 Si Si   0.0000   60
Si       3.724345427    2.648692304    3.525570489 CORE   61 Si Si   0.0000   61
Si       3.645335998   19.547196011    3.556277322 CORE   62 Si Si   0.0000   62
Si       3.473231705   11.538616975    4.026419230 CORE   63 Si Si   0.0000   63
Si      19.072843146    2.747670560    3.659428937 CORE   64 Si Si   0.0000   64
Si       3.464502840   14.699566755    3.818745414 CORE   65 Si Si   0.0000   65
Si      19.012960274   11.561170198    3.882581713 CORE   66 Si Si   0.0000   66
Si      18.992737349   19.668843838    3.741947976 CORE   67 Si Si   0.0000   67
Si      18.944998362   14.727000713    3.925123295 CORE   68 Si Si   0.0000   68
Si      16.005823682   11.044715929    3.438007788 CORE   69 Si Si   0.0000   69
Si      16.015988932    3.313764101    3.928234976 CORE   70 Si Si   0.0000   70
Si      11.136487513   15.574667744    3.780039723 CORE   71 Si Si   0.0000   71
Si      16.038321056   18.764473487    3.984518103 CORE   72 Si Si   0.0000   72
Si      15.997275285   15.632128455    3.720389886 CORE   73 Si Si   0.0000   73
Si      11.297103471   18.688512640    4.154710424 CORE   74 Si Si   0.0000   74
Si      11.118497613   11.106588411    3.483539178 CORE   75 Si Si   0.0000   75
Si      11.442137484    3.432072332    4.206703683 CORE   76 Si Si   0.0000   76
Si       1.236334430    3.395678817    5.339794912 CORE   77 Si Si   0.0000   77
Si       0.916831566   11.073974515    5.915786312 CORE   78 Si Si   0.0000   78
Si       1.149478056   18.687352550    5.367230586 CORE   79 Si Si   0.0000   79
Si       1.000601759   15.546563362    5.644846725 CORE   80 Si Si   0.0000   80
Si       5.846944497   18.765258030    5.592230824 CORE   81 Si Si   0.0000   81
Si       5.779642178   15.640245609    5.750815499 CORE   82 Si Si   0.0000   82
Si       5.855568738    3.288796248    5.624644579 CORE   83 Si Si   0.0000   83
Si       5.850970767   10.990876870    5.991758436 CORE   84 Si Si   0.0000   84
Si       8.839839842   11.560855581    5.519069176 CORE   85 Si Si   0.0000   85
Si       8.728435960   14.737772934    5.547308291 CORE   86 Si Si   0.0000   86
Si      13.600515765   14.707388297    5.614297632 CORE   87 Si Si   0.0000   87
Si       8.807369588   19.672113150    5.824095177 CORE   88 Si Si   0.0000   88
Si       8.919812425    2.737346063    5.855485191 CORE   89 Si Si   0.0000   89
Si      13.807887526   19.545606429    5.972896571 CORE   90 Si Si   0.0000   90
Si      13.626743854   11.554534296    5.442072717 CORE   91 Si Si   0.0000   91
Si      13.904304732    2.644470762    6.028173852 CORE   92 Si Si   0.0000   92
Si       1.675858333    0.930323523    7.374228345 CORE   93 Si Si   0.0000   93
Si       1.667065752   13.462392707    7.811704592 CORE   94 Si Si   0.0000   94
Si       4.827855466    0.872005051    7.527528355 CORE   95 Si Si   0.0000   95
Si       1.887495782    5.554592810    7.491168813 CORE   96 Si Si   0.0000   96
Si       1.891418795    8.686893336    7.652452903 CORE   97 Si Si   0.0000   97
Si       4.884441270   13.474405295    7.788299923 CORE   98 Si Si   0.0000   98
Si       4.996104313    5.537807904    7.605402281 CORE   99 Si Si   0.0000   99
Si       5.010989462    8.637568302    7.795607779 CORE  100 Si Si   0.0000  100
O       11.447865362   10.873564580    8.524534996 CORE  101 O  O    0.0000  101
O       11.264540552   19.093206068    8.440170712 CORE  102 O  O    0.0000  102
O       11.487958535    3.129852861    8.556304659 CORE  103 O  O    0.0000  103
O       11.251038484   15.124855734    8.420104339 CORE  104 O  O    0.0000  104
O        0.759887188    1.082942313    8.707761534 CORE  105 O  O    0.0000  105
O        0.933917640    5.120511928    8.733337278 CORE  106 O  O    0.0000  106
O        1.179163074   13.539795372    9.356984118 CORE  107 O  O    0.0000  107
O        1.194590392    8.862466664    9.105592333 CORE  108 O  O    0.0000  108
O        5.645477088    0.912421527    8.925604975 CORE  109 O  O    0.0000  109
O        5.369723631   13.478584752    9.334368397 CORE  110 O  O    0.0000  110
O       12.941688136   17.098428924    9.030720363 CORE  111 O  O    0.0000  111
O        5.828180519    5.160795131    8.948640780 CORE  112 O  O    0.0000  112
O        5.546290261    8.666658105    9.328964117 CORE  113 O  O    0.0000  113
O        9.541705956   17.119244986    8.969741558 CORE  114 O  O    0.0000  114
O        9.325372863    9.337041512    9.032107226 CORE  115 O  O    0.0000  115
O        9.566264329    4.640452528    9.560099282 CORE  116 O  O    0.0000  116
O       13.558856913    9.356952059    9.062439310 CORE  117 O  O    0.0000  117
O        9.157126433   11.988837594    9.173229963 CORE  118 O  O    0.0000  118
O       13.443709371    4.596081835    9.651780907 CORE  119 O  O    0.0000  119
O        9.391576729    1.979212402    9.684829238 CORE  120 O  O    0.0000  120
O        9.116296130   19.480423993    9.989331692 CORE  121 O  O    0.0000  121
O        8.839914455   14.614772296    9.383539494 CORE  122 O  O    0.0000  122
O       13.416167798    1.969764562    9.975687712 CORE  123 O  O    0.0000  123
O       13.577351186   14.626882298    9.599281434 CORE  124 O  O    0.0000  124
O       13.760351405   12.023721602    9.094735424 CORE  125 O  O    0.0000  125
O       13.273774937   19.428645661   10.149713737 CORE  126 O  O    0.0000  126
O       13.512398982    7.108043940   10.389272659 CORE  127 O  O    0.0000  127
O        5.671515755   11.079572512   10.395151740 CORE  128 O  O    0.0000  128
O        5.610047127    3.032325519   10.525486454 CORE  129 O  O    0.0000  129
O        8.783686149    7.043307338   10.222366636 CORE  130 O  O    0.0000  130
O        0.839371730    3.103471566   10.469478260 CORE  131 O  O    0.0000  131
O        0.781524631   11.133572406   10.414849228 CORE  132 O  O    0.0000  132
O       19.904407489    5.373046557   10.935136631 CORE  133 O  O    0.0000  133
O        7.285871982    1.004510341   10.993315665 CORE  134 O  O    0.0000  134
O        7.454829325   12.995504615   10.932029225 CORE  135 O  O    0.0000  135
O        2.126622827    0.842274473   10.962263385 CORE  136 O  O    0.0000  136
O       20.259183596    8.820589042   11.351055576 CORE  137 O  O    0.0000  137
O       19.837225296    0.891832820   10.978307229 CORE  138 O  O    0.0000  138
O        2.477214864   12.817247697   11.538118550 CORE  139 O  O    0.0000  139
O        7.521738686    9.256387168   11.008968238 CORE  140 O  O    0.0000  140
O        7.376760611    4.943398600   11.070972854 CORE  141 O  O    0.0000  141
O       20.238255534   13.313103058   11.633012010 CORE  142 O  O    0.0000  142
O        2.505370117    9.352342343   11.359118373 CORE  143 O  O    0.0000  143
O        2.187800368    5.298976123   11.061035401 CORE  144 O  O    0.0000  144
O        4.729966678    0.704220610   11.419214168 CORE  145 O  O    0.0000  145
O        4.807343696    5.383801546   11.413999363 CORE  146 O  O    0.0000  146
O        5.063859354   13.154899149   11.957512214 CORE  147 O  O    0.0000  147
O       15.275680920    9.009721923   11.051131518 CORE  148 O  O    0.0000  148
O        5.063166563    8.973663428   11.918279967 CORE  149 O  O    0.0000  149
O       14.928213756    0.607956425   11.683934107 CORE  150 O  O    0.0000  150
O       15.018839462    5.382260415   11.675057905 CORE  151 O  O    0.0000  151
O       15.253502631   13.163068521   10.972611552 CORE  152 O  O    0.0000  152
O       12.394817365    5.327394400   11.999062115 CORE  153 O  O    0.0000  153
O       12.711410817    9.358572555   11.591739920 CORE  154 O  O    0.0000  154
O       10.038453427   13.294880747   11.348699430 CORE  155 O  O    0.0000  155
O       12.658048449   12.851296614   11.364883537 CORE  156 O  O    0.0000  156
O        9.654749563    0.881255193   12.095027251 CORE  157 O  O    0.0000  157
O       17.736646892    9.332867927   11.944918931 CORE  158 O  O    0.0000  158
O       10.076974351    8.914052063   11.554753087 CORE  159 O  O    0.0000  159
O       12.319889366    0.817890772   12.103629340 CORE  160 O  O    0.0000  160
O       17.479523601    0.982427002   12.113550785 CORE  161 O  O    0.0000  161
O       17.578312854    4.843053120   12.008656359 CORE  162 O  O    0.0000  162
O        9.739984286    5.392913940   12.109327751 CORE  163 O  O    0.0000  163
O       17.626708636   13.078227217   12.048820828 CORE  164 O  O    0.0000  164
O       11.037104829   11.156218840   12.586040472 CORE  165 O  O    0.0000  165
O       11.044763595    3.103472065   12.494594162 CORE  166 O  O    0.0000  166
O       18.861693352    7.061561568   12.735760980 CORE  167 O  O    0.0000  167
O       15.745999264    2.983709328   12.493530900 CORE  168 O  O    0.0000  168
O        3.263327100    7.128594730   12.638692486 CORE  169 O  O    0.0000  169
O       15.870210838   11.121828676   12.574681988 CORE  170 O  O    0.0000  170
O        3.082036470   19.468665991   12.920453066 CORE  171 O  O    0.0000  171
O        3.348924211   14.662405170   13.248434423 CORE  172 O  O    0.0000  172
O        3.157293757    2.006674874   13.114661848 CORE  173 O  O    0.0000  173
O       19.380062307   19.589939927   13.181376228 CORE  174 O  O    0.0000  174
O        3.561229357   12.085305885    0.337230276 CORE  175 O  O    0.0000  175
O       19.069610094   14.603331709    0.137457532 CORE  176 O  O    0.0000  176
O       19.568206972    2.106005022   13.324834609 CORE  177 O  O    0.0000  177
O       19.307275683   11.970198080    0.228417081 CORE  178 O  O    0.0000  178
O        3.219838677    4.633309788   13.434382767 CORE  179 O  O    0.0000  179
O       19.786255874    4.745888788    0.005875391 CORE  180 O  O    0.0000  180
O        3.347383173    9.416109288    0.369788869 CORE  181 O  O    0.0000  181
O       19.591021881    9.330602583    0.360075677 CORE  182 O  O    0.0000  182
O       19.742364788   17.131484823    0.517461875 CORE  183 O  O    0.0000  183
O       15.783671067    8.699278650    0.116670779 CORE  184 O  O    0.0000  184
O       15.826735374    0.921379086    0.651821890 CORE  185 O  O    0.0000  185
O       16.034422679    5.058906100    0.612437650 CORE  186 O  O    0.0000  186
O        2.852608760   17.107475558    0.470836203 CORE  187 O  O    0.0000  187
O       15.497445919   13.524113224    0.079749007 CORE  188 O  O    0.0000  188
O       11.365784656    8.830634299    0.298042513 CORE  189 O  O    0.0000  189
O       11.412606314   13.589036556    0.052848858 CORE  190 O  O    0.0000  190
O       11.136445428    5.039971213    0.796501210 CORE  191 O  O    0.0000  191
O       10.951421773    1.160606956    0.828746140 CORE  192 O  O    0.0000  192
O        1.131625002   19.029808152    1.167838778 CORE  193 O  O    0.0000  193
O        1.108692652   15.167232488    1.064967579 CORE  194 O  O    0.0000  194
O        1.274740297    3.185758890    1.050381355 CORE  195 O  O    0.0000  195
O        1.256137559   10.951886500    0.944123521 CORE  196 O  O    0.0000  196
O       13.407594094    0.979855073    1.755209665 CORE  197 O  O    0.0000  197
O       13.455705618   13.437509931    1.779226518 CORE  198 O  O    0.0000  198
O       13.640425892    9.052544205    1.647546907 CORE  199 O  O    0.0000  199
O       13.625602937    5.228263960    1.654797165 CORE  200 O  O    0.0000  200
O        3.748711559    3.040277272    1.951850210 CORE  201 O  O    0.0000  201
O        3.639564717   19.162488892    1.978969514 CORE  202 O  O    0.0000  202
O        3.344750118   10.760571980    2.610634010 CORE  203 O  O    0.0000  203
O        3.437399242   15.290718396    2.312234809 CORE  204 O  O    0.0000  204
O       11.866267044    7.148515056    2.268261308 CORE  205 O  O    0.0000  205
O       19.228720450    3.298557826    2.137242827 CORE  206 O  O    0.0000  206
O       19.543876135   10.748062916    2.576827352 CORE  207 O  O    0.0000  207
O       19.090499312   19.045072799    2.242965135 CORE  208 O  O    0.0000  208
O       19.346619794   15.585172477    2.600680213 CORE  209 O  O    0.0000  209
O       15.427143262    7.128298135    2.195899240 CORE  210 O  O    0.0000  210
O       11.310764351   14.906755059    2.309463144 CORE  211 O  O    0.0000  211
O       15.312872932   19.586537374    2.782052893 CORE  212 O  O    0.0000  212
O       15.593447898   14.946328464    2.294116848 CORE  213 O  O    0.0000  213
O       11.432928499   19.663069650    2.863687825 CORE  214 O  O    0.0000  214
O       15.463513785    2.129379245    2.963448143 CORE  215 O  O    0.0000  215
O       15.735827322   12.291900489    2.428832414 CORE  216 O  O    0.0000  216
O       11.519197050    2.161320655    3.205096087 CORE  217 O  O    0.0000  217
O       16.037600503    9.659908708    2.589466581 CORE  218 O  O    0.0000  218
O       11.163339388   12.235562027    2.315156877 CORE  219 O  O    0.0000  219
O       15.737886706    4.755772055    3.232760153 CORE  220 O  O    0.0000  220
O       11.341114106    9.640036114    2.834785440 CORE  221 O  O    0.0000  221
O       11.647704274    4.816127211    3.392233601 CORE  222 O  O    0.0000  222
O       11.414082101   17.161866771    3.625579376 CORE  223 O  O    0.0000  223
O       19.223446751   13.155259352    3.622097032 CORE  224 O  O    0.0000  224
O       19.302114838    1.139903604    3.683780346 CORE  225 O  O    0.0000  225
O       16.198535858   17.225173734    3.496897840 CORE  226 O  O    0.0000  226
O        3.699387584    1.037912276    3.737942130 CORE  227 O  O    0.0000  227
O        3.798443915   13.112110011    3.782174053 CORE  228 O  O    0.0000  228
O        4.956022998   18.869194852    4.234787896 CORE  229 O  O    0.0000  229
O       17.599425454    3.129287516    4.209006980 CORE  230 O  O    0.0000  230
O        4.630508833   15.485683336    4.617844890 CORE  231 O  O    0.0000  231
O       17.447085586   11.237384291    4.156503013 CORE  232 O  O    0.0000  232
O        2.403330465    3.290290201    4.217387235 CORE  233 O  O    0.0000  233
O        2.070805316   11.398210628    4.823566958 CORE  234 O  O    0.0000  234
O       17.495296192   19.409193463    4.310362981 CORE  235 O  O    0.0000  235
O        5.074682683    3.248401523    4.200571030 CORE  236 O  O    0.0000  236
O       17.378765976   14.972714767    4.282138419 CORE  237 O  O    0.0000  237
O        4.683753375   10.865742475    4.870638579 CORE  238 O  O    0.0000  238
O        2.289190980   18.980342216    4.247672943 CORE  239 O  O    0.0000  239
O        2.019097604   14.928439087    4.532185498 CORE  240 O  O    0.0000  240
O       20.162395564    3.455683003    4.622294786 CORE  241 O  O    0.0000  241
O        9.659694442   11.119187632    4.192156002 CORE  242 O  O    0.0000  242
O        9.624725197   15.296031464    4.312460930 CORE  243 O  O    0.0000  243
O       19.840376083   11.090116593    5.193961484 CORE  244 O  O    0.0000  244
O       20.056839195   18.953375308    4.730998388 CORE  245 O  O    0.0000  245
O        9.856878529   18.866957819    4.885634878 CORE  246 O  O    0.0000  246
O       19.849106054   15.235907741    5.175273711 CORE  247 O  O    0.0000  247
O        9.982563941    3.499838707    4.903165355 CORE  248 O  O    0.0000  248
O       12.191494018   14.905937632    4.826948060 CORE  249 O  O    0.0000  249
O       12.478364151   18.978329657    5.230624466 CORE  250 O  O    0.0000  250
O       14.865798651   10.955546507    4.586447914 CORE  251 O  O    0.0000  251
O       12.584482801    3.309665656    5.353234046 CORE  252 O  O    0.0000  252
O        7.281619557   11.187571918    5.253052428 CORE  253 O  O    0.0000  253
O        7.301515587   19.419299837    5.269152523 CORE  254 O  O    0.0000  254
O       14.819879456   15.392991196    4.805057688 CORE  255 O  O    0.0000  255
O       15.135818673   18.858343496    5.335145253 CORE  256 O  O    0.0000  256
O       15.252133855    3.257793028    5.360021629 CORE  257 O  O    0.0000  257
O        7.436186658    3.114243347    5.329856708 CORE  258 O  O    0.0000  258
O       12.251606462   11.417886631    4.599678724 CORE  259 O  O    0.0000  259
O        7.160011259   14.978211018    5.192449792 CORE  260 O  O    0.0000  260
O       13.885129928   13.119672535    5.797389627 CORE  261 O  O    0.0000  261
O       13.870826759    1.037183907    5.784363791 CORE  262 O  O    0.0000  262
O        9.013343344   13.157175072    5.785266421 CORE  263 O  O    0.0000  263
O        6.007327904   17.217629896    6.055168111 CORE  264 O  O    0.0000  264
O        1.249174100   17.135493298    5.818922557 CORE  265 O  O    0.0000  265
O        9.170968246    1.133370029    5.763975864 CORE  266 O  O    0.0000  266
O        1.416259150    4.783004063    6.153079139 CORE  267 O  O    0.0000  267
O        1.131965881    9.598966203    6.552270659 CORE  268 O  O    0.0000  268
O        1.305010512    2.119536833    6.338862646 CORE  269 O  O    0.0000  269
O        0.940209232   12.201109348    7.088264648 CORE  270 O  O    0.0000  270
O        5.585650633    4.720588623    6.338836059 CORE  271 O  O    0.0000  271
O        5.906290606    9.618529503    6.863811841 CORE  272 O  O    0.0000  272
O        5.326040828    2.091404631    6.584702997 CORE  273 O  O    0.0000  273
O        5.596555435   12.257869110    6.980605766 CORE  274 O  O    0.0000  274
O        1.380457083   19.614319047    6.678805121 CORE  275 O  O    0.0000  275
O        1.250629049   14.863795411    7.099490552 CORE  276 O  O    0.0000  276
O        5.109036556   19.565700851    6.803611652 CORE  277 O  O    0.0000  277
O        5.309929624   14.900487585    7.126691546 CORE  278 O  O    0.0000  278
O        5.146452964    7.115276944    7.251148358 CORE  279 O  O    0.0000  279
O        9.406510481   10.764143804    6.821250288 CORE  280 O  O    0.0000  280
O        8.865487518   19.148031166    7.362910872 CORE  281 O  O    0.0000  281
O        9.108444780   15.552748749    6.902635789 CORE  282 O  O    0.0000  282
O        9.094486230    3.235877623    7.392019407 CORE  283 O  O    0.0000  283
O       13.517794013   15.427337748    7.063638067 CORE  284 O  O    0.0000  284
O        1.767305572    7.141262458    7.188609854 CORE  285 O  O    0.0000  285
O       13.749671686   19.171683079    7.550393056 CORE  286 O  O    0.0000  286
O       13.942990239    3.005376649    7.608102135 CORE  287 O  O    0.0000  287
O       13.498329938   10.700321557    6.815197510 CORE  288 O  O    0.0000  288
O        3.458626207    9.136795803    7.739671173 CORE  289 O  O    0.0000  289
O        3.428516710    5.157118788    7.859865546 CORE  290 O  O    0.0000  290
O        3.238665812    1.033706504    7.814212643 CORE  291 O  O    0.0000  291
O        3.277215594   13.265834722    7.709589663 CORE  292 O  O    0.0000  292
end
end
