# Supplementary material for: Zeolite-confined subnanometric PtSn mimicking mortise-and-tenon joinery for catalytic propane dehydrogenation
Source: Nat Commun. 2022 May 17;13:2716. doi: 10.1038/s41467-022-30522-1 (PMC9114386; doi:10.1038/s41467-022-30522-1)
Supplement: Supplementary file 8 — Source Data [file 41467_2022_30522_MOESM8_ESM.zip › allstructures/Pt2Sn2O1-MFI.arc]

!BIOSYM archive 2
PBC=ON
                      Energy         0          0.0477      -2304.381110        C1
!DATE
PBC   20.37460000   20.11910000   13.51960000   90.00000000   89.99990000   90.00000000
Sn       2.830714119    5.704997378    2.571576324 CORE    1 Sn Sn   0.0000    1
Sn       3.507967615    8.221954416    0.858120054 CORE    2 Sn Sn   0.0000    2
Pt       4.511284218    7.668895398    3.283695067 CORE    3 Pt Pt   0.0000    3
Pt       5.181621452    6.187038656    1.384848623 CORE    4 Pt Pt   0.0000    4
Si      15.227958053    0.442733349    0.823794810 CORE    5 Si Si   0.0000    5
Si      15.102747966    8.415301181    1.124548944 CORE    6 Si Si   0.0000    6
Si      15.103885407    5.315608514    0.841527893 CORE    7 Si Si   0.0000    7
Si      18.236667789    5.272709025    0.961695467 CORE    8 Si Si   0.0000    8
Si      15.263613272   13.079581811    1.205780780 CORE    9 Si Si   0.0000    9
Si      18.225757890    8.400275986    1.201553665 CORE   10 Si Si   0.0000   10
Si      18.449400285    0.450739365    0.800731096 CORE   11 Si Si   0.0000   11
Si      18.422585362   13.021769071    1.330786093 CORE   12 Si Si   0.0000   12
Si       6.249850613   11.399789434    2.721498141 CORE   13 Si Si   0.0000   13
Si       6.332772700   14.607987159    2.719161228 CORE   14 Si Si   0.0000   14
Si       6.481951923    2.384616861    3.237476483 CORE   15 Si Si   0.0000   15
Si       6.525074745   19.348588355    3.072147666 CORE   16 Si Si   0.0000   16
Si      11.210630896   11.263998408    2.841263011 CORE   17 Si Si   0.0000   17
Si      11.237357496    2.403270455    3.096143718 CORE   18 Si Si   0.0000   18
Si      11.286972186   14.454993325    2.918244247 CORE   19 Si Si   0.0000   19
Si      11.357658602   19.355365480    3.134241791 CORE   20 Si Si   0.0000   20
Si      14.257719885    2.933334017    2.616499806 CORE   21 Si Si   0.0000   21
Si      14.267093795   10.648017341    3.099847695 CORE   22 Si Si   0.0000   22
Si      14.312025982   18.459718293    2.879272650 CORE   23 Si Si   0.0000   23
Si      14.239751492   15.330711626    3.155881710 CORE   24 Si Si   0.0000   24
Si      19.157303053   18.517575398    2.959868032 CORE   25 Si Si   0.0000   25
Si      18.986729796   15.398351957    3.327475928 CORE   26 Si Si   0.0000   26
Si      19.201645636    2.860787736    2.672094373 CORE   27 Si Si   0.0000   27
Si      18.842456048   10.542713925    3.363408778 CORE   28 Si Si   0.0000   28
Si       8.692055827   10.528879278    4.523615994 CORE   29 Si Si   0.0000   29
Si       9.002251854    2.891760500    5.171293246 CORE   30 Si Si   0.0000   30
Si       8.774305086   15.452942884    4.580351680 CORE   31 Si Si   0.0000   31
Si       8.989829461   18.542694203    4.956754802 CORE   32 Si Si   0.0000   32
Si       4.076370667   15.269853587    4.718221672 CORE   33 Si Si   0.0000   33
Si       4.138286233   18.421947730    4.971362656 CORE   34 Si Si   0.0000   34
Si       4.063004201   10.697133156    4.801940255 CORE   35 Si Si   0.0000   35
Si       4.080676654    2.890587422    5.229978377 CORE   36 Si Si   0.0000   36
Si      16.691684812   19.389612994    4.784553779 CORE   37 Si Si   0.0000   37
Si       1.157631351   19.314330227    4.762512320 CORE   38 Si Si   0.0000   38
Si      16.656423553    2.426220866    4.597269720 CORE   39 Si Si   0.0000   39
Si       0.985297716   11.230195218    5.048234746 CORE   40 Si Si   0.0000   40
Si      16.479225701   14.540009327    5.138979501 CORE   41 Si Si   0.0000   41
Si       1.093860346   14.424807828    5.022329380 CORE   42 Si Si   0.0000   42
Si      16.387592570   11.325568948    5.189614990 CORE   43 Si Si   0.0000   43
Si       1.065619413    2.357384657    4.758063989 CORE   44 Si Si   0.0000   44
Si       8.257026601   13.007294383    6.540404767 CORE   45 Si Si   0.0000   45
Si       8.276200875    0.501668974    7.078562330 CORE   46 Si Si   0.0000   46
Si       5.095170217   13.049773849    6.731440868 CORE   47 Si Si   0.0000   47
Si       8.069879965    8.405209687    6.680823990 CORE   48 Si Si   0.0000   48
Si       8.034807856    5.260937631    6.928591283 CORE   49 Si Si   0.0000   49
Si       5.054885257    0.421859719    7.037678986 CORE   50 Si Si   0.0000   50
Si       4.930021715    8.417583838    6.671052938 CORE   51 Si Si   0.0000   51
Si       4.886404745    5.307824918    6.992074167 CORE   52 Si Si   0.0000   52
Si      17.424880556   18.524944980    7.712553141 CORE   53 Si Si   0.0000   53
Si       0.177381084   18.483626912    7.612631756 CORE   54 Si Si   0.0000   54
Si      17.441460730   15.390684676    7.964912945 CORE   55 Si Si   0.0000   55
Si       0.007086151   10.698868799    7.978665292 CORE   56 Si Si   0.0000   56
Si       0.184043697   15.393171065    7.881402791 CORE   57 Si Si   0.0000   57
Si       0.063792899    3.250658484    7.595379187 CORE   58 Si Si   0.0000   58
Si      17.215380649    3.213553909    7.546755979 CORE   59 Si Si   0.0000   59
Si      17.209821509   10.797013638    8.129685264 CORE   60 Si Si   0.0000   60
Si       9.113363369   12.519614505    9.462987312 CORE   61 Si Si   0.0000   61
Si       9.071127768    9.302315497    9.513808386 CORE   62 Si Si   0.0000   62
Si       8.837818803    1.237803330   10.051404113 CORE   63 Si Si   0.0000   63
Si       4.109594495   12.599718341    9.650220990 CORE   64 Si Si   0.0000   64
Si       8.794611459    4.396557728    9.904423149 CORE   65 Si Si   0.0000   65
Si       4.028773519    1.265435253    9.873738642 CORE   66 Si Si   0.0000   66
Si       4.044274438    9.408878116    9.519446113 CORE   67 Si Si   0.0000   67
Si       3.934968151    4.434062697    9.857031592 CORE   68 Si Si   0.0000   68
Si       1.014988843    0.754503356    9.392455638 CORE   69 Si Si   0.0000   69
Si       1.042289392   13.141089231    9.843134508 CORE   70 Si Si   0.0000   70
Si      16.511565078    5.271803630    9.693039704 CORE   71 Si Si   0.0000   71
Si       1.079642633    8.480638916    9.913946058 CORE   72 Si Si   0.0000   72
Si       0.981487374    5.335554624    9.660592822 CORE   73 Si Si   0.0000   73
Si      16.743039773    8.367229818   10.089155488 CORE   74 Si Si   0.0000   74
Si      16.462372380    0.802267171    9.432068851 CORE   75 Si Si   0.0000   75
Si      16.781133541   13.278116131   10.143963433 CORE   76 Si Si   0.0000   76
Si       6.658569770   13.254425348   11.303912418 CORE   77 Si Si   0.0000   77
Si       6.273274105    0.837982748   11.945291393 CORE   78 Si Si   0.0000   78
Si       6.510993646    8.439662305   11.272574395 CORE   79 Si Si   0.0000   79
Si       6.293585248    5.319771897   11.695514141 CORE   80 Si Si   0.0000   80
Si      11.297000018    8.496061298   11.473903893 CORE   81 Si Si   0.0000   81
Si      11.184101097    5.370203704   11.728288995 CORE   82 Si Si   0.0000   82
Si      11.208113729   13.152045129   11.582091225 CORE   83 Si Si   0.0000   83
Si      11.210430041    0.747823057   12.009900892 CORE   84 Si Si   0.0000   84
Si      14.219078497    1.298926730   11.496162521 CORE   85 Si Si   0.0000   85
Si      14.137086588    4.467013759   11.497072124 CORE   86 Si Si   0.0000   86
Si      18.964848716    4.400460545   11.549856020 CORE   87 Si Si   0.0000   87
Si      14.256413974    9.357956361   11.776883365 CORE   88 Si Si   0.0000   88
Si      14.280061965   12.532104994   11.797891169 CORE   89 Si Si   0.0000   89
Si      19.245990063    9.250175799   11.898788896 CORE   90 Si Si   0.0000   90
Si      18.991383619    1.241091632   11.375069627 CORE   91 Si Si   0.0000   91
Si      19.263926553   12.467496977   11.929203600 CORE   92 Si Si   0.0000   92
Si       7.048626064   10.761076151   13.329341788 CORE   93 Si Si   0.0000   93
Si       6.977955753    3.290603733    0.298049523 CORE   94 Si Si   0.0000   94
Si      10.202607271   10.711808783   13.441373880 CORE   95 Si Si   0.0000   95
Si       7.317505704   15.435072677   13.419631241 CORE   96 Si Si   0.0000   96
Si       7.296596378   18.540615852    0.149696773 CORE   97 Si Si   0.0000   97
Si      10.204741062    3.272114180    0.246356156 CORE   98 Si Si   0.0000   98
Si      10.432557784   15.407931667    0.039107558 CORE   99 Si Si   0.0000   99
Si      10.418232763   18.499283381    0.280690557 CORE  100 Si Si   0.0000  100
O       16.836835888    0.580837005    0.976866516 CORE  101 O  O    0.0000  101
O       16.669656030    8.779270947    0.863129397 CORE  102 O  O    0.0000  102
O       16.854710271   13.020061136    0.896622856 CORE  103 O  O    0.0000  103
O       16.660494476    4.834119909    0.906891886 CORE  104 O  O    0.0000  104
O        6.166566780   10.976134699    1.157462648 CORE  105 O  O    0.0000  105
O        6.365450355   15.004193950    1.145923819 CORE  106 O  O    0.0000  106
O        6.601285319    3.242579987    1.865322687 CORE  107 O  O    0.0000  107
O        6.648093312   18.609221024    1.636024434 CORE  108 O  O    0.0000  108
O       11.060349095   10.787448385    1.294473232 CORE  109 O  O    0.0000  109
O       10.612418635    3.195759185    1.814619881 CORE  110 O  O    0.0000  110
O       18.369206371    6.808004390    1.447845235 CORE  111 O  O    0.0000  111
O       11.244779157   15.001101677    1.386004491 CORE  112 O  O    0.0000  112
O       10.920945719   18.493705203    1.824987680 CORE  113 O  O    0.0000  113
O       14.928513565    6.825936003    1.408601816 CORE  114 O  O    0.0000  114
O       14.720536664   19.146286137    1.455116447 CORE  115 O  O    0.0000  115
O       14.923807586   14.476986341    1.953903764 CORE  116 O  O    0.0000  116
O       18.962265778   19.191686464    1.494296306 CORE  117 O  O    0.0000  117
O       14.527872929    1.670619562    1.626318886 CORE  118 O  O    0.0000  118
O       18.829237367   14.425484861    2.038411969 CORE  119 O  O    0.0000  119
O       14.838773915   11.810086053    2.118072682 CORE  120 O  O    0.0000  120
O       14.525128158    9.191510152    2.427334394 CORE  121 O  O    0.0000  121
O       14.214844168    4.306839569    1.749374328 CORE  122 O  O    0.0000  122
O       18.711859584   11.802185116    2.351682781 CORE  123 O  O    0.0000  123
O       19.018882828    4.336052245    2.028085705 CORE  124 O  O    0.0000  124
O       19.158887625    1.739469560    1.493959520 CORE  125 O  O    0.0000  125
O       18.666931090    9.144814455    2.568695497 CORE  126 O  O    0.0000  126
O       18.886615128   16.928385386    2.803789710 CORE  127 O  O    0.0000  127
O       11.059606081    0.805546645    2.836918850 CORE  128 O  O    0.0000  128
O       10.965361978   12.866410222    2.950959337 CORE  129 O  O    0.0000  129
O       14.108862018   16.867598566    2.650758739 CORE  130 O  O    0.0000  130
O        6.486323769   13.000480995    2.890751155 CORE  131 O  O    0.0000  131
O        6.256014058    0.818675592    2.859453087 CORE  132 O  O    0.0000  132
O        4.921343839   15.136137184    3.332496878 CORE  133 O  O    0.0000  133
O       12.685853919   10.865499301    3.376611152 CORE  134 O  O    0.0000  134
O       12.805280804    2.756364326    3.319463976 CORE  135 O  O    0.0000  135
O        7.469776599   10.621366948    3.455628623 CORE  136 O  O    0.0000  136
O        5.271950417   18.677866099    3.842427055 CORE  137 O  O    0.0000  137
O        4.828812585   11.023498669    3.416176933 CORE  138 O  O    0.0000  138
O        7.856618351    2.551505555    4.074232450 CORE  139 O  O    0.0000  139
O       12.935704417   19.123899161    3.449840401 CORE  140 O  O    0.0000  140
O       12.770298881   14.733603491    3.518849258 CORE  141 O  O    0.0000  141
O        5.227244430    2.952442068    4.086759107 CORE  142 O  O    0.0000  142
O        7.909351932   19.154546381    3.901129529 CORE  143 O  O    0.0000  143
O        7.572388142   15.315793428    3.495302771 CORE  144 O  O    0.0000  144
O       10.115560101   10.506886314    3.758350815 CORE  145 O  O    0.0000  145
O       10.199309712   15.221381884    3.841508243 CORE  146 O  O    0.0000  146
O       10.452983951    2.850747673    4.445296472 CORE  147 O  O    0.0000  147
O        0.300869611   18.797564049    3.480522280 CORE  148 O  O    0.0000  148
O       10.493558870   18.842014826    4.410463797 CORE  149 O  O    0.0000  149
O       20.313244542   10.528490688    4.039058109 CORE  150 O  O    0.0000  150
O        0.053378461   15.192302442    4.045728324 CORE  151 O  O    0.0000  151
O        0.270726903    2.797463501    3.414124763 CORE  152 O  O    0.0000  152
O       17.813952398   15.122392238    4.417651277 CORE  153 O  O    0.0000  153
O       18.114230463   19.179263917    4.024178584 CORE  154 O  O    0.0000  154
O       15.404364080    3.034238789    3.761116747 CORE  155 O  O    0.0000  155
O       18.031357440    2.566319515    3.755715069 CORE  156 O  O    0.0000  156
O       15.035433839   10.713615638    4.528817177 CORE  157 O  O    0.0000  157
O        2.735711334   19.069910512    4.451180705 CORE  158 O  O    0.0000  158
O       15.488467450   18.685696250    3.966859607 CORE  159 O  O    0.0000  159
O       17.711580383   10.655392202    4.526442887 CORE  160 O  O    0.0000  160
O        2.479042837   10.847078804    4.547154004 CORE  161 O  O    0.0000  161
O        2.594155575   14.663377577    4.451036306 CORE  162 O  O    0.0000  162
O       15.154629452   15.232184154    4.498220949 CORE  163 O  O    0.0000  163
O        2.642041930    2.660834631    4.520986482 CORE  164 O  O    0.0000  164
O       16.390000041    0.857878362    4.933243779 CORE  165 O  O    0.0000  165
O       16.421162180   12.932236014    4.928971659 CORE  166 O  O    0.0000  166
O        3.977776408   16.819965498    5.201674078 CORE  167 O  O    0.0000  167
O        0.755406917   12.838559461    5.024176965 CORE  168 O  O    0.0000  168
O        8.751797079   16.957270486    5.179953092 CORE  169 O  O    0.0000  169
O        0.855642916    0.767074654    5.047056020 CORE  170 O  O    0.0000  170
O        8.581840741    9.126020784    5.328652785 CORE  171 O  O    0.0000  171
O        8.791050347    4.369282505    5.807397464 CORE  172 O  O    0.0000  172
O        8.632828715   11.789756029    5.542782242 CORE  173 O  O    0.0000  173
O        4.402743702    9.140308963    5.273939167 CORE  174 O  O    0.0000  174
O        8.956915206    1.797489481    6.372386198 CORE  175 O  O    0.0000  175
O        4.039576166    4.293050887    6.054247628 CORE  176 O  O    0.0000  176
O        4.555264286   11.702900454    5.983760125 CORE  177 O  O    0.0000  177
O        4.355065092    1.664772184    6.262521726 CORE  178 O  O    0.0000  178
O        8.567759227   14.424214221    5.816280100 CORE  179 O  O    0.0000  179
O        4.821122856   14.397836605    5.873534038 CORE  180 O  O    0.0000  180
O        8.813698028   19.247420568    6.405863620 CORE  181 O  O    0.0000  181
O        4.584867292   19.125222586    6.376846764 CORE  182 O  O    0.0000  182
O        4.701423024    6.830654725    6.456209882 CORE  183 O  O    0.0000  183
O        0.722393345   18.464448242    6.081256478 CORE  184 O  O    0.0000  184
O        0.787807690   10.669324810    6.558629968 CORE  185 O  O    0.0000  185
O        1.016926217   15.003792651    6.540630660 CORE  186 O  O    0.0000  186
O        8.252256781    6.808075604    6.511234292 CORE  187 O  O    0.0000  187
O        0.505962649    3.198035820    6.035546386 CORE  188 O  O    0.0000  188
O       16.751353651   18.693335277    6.246037406 CORE  189 O  O    0.0000  189
O       16.800710497    3.260125063    5.981021408 CORE  190 O  O    0.0000  190
O       16.517972439   14.895117714    6.722046069 CORE  191 O  O    0.0000  191
O       16.340603303   10.977917388    6.772044515 CORE  192 O  O    0.0000  192
O        6.495404019    8.772820555    6.928247234 CORE  193 O  O    0.0000  193
O        6.453028118    4.869713283    6.957877387 CORE  194 O  O    0.0000  194
O        6.691665361   12.900718893    6.969969337 CORE  195 O  O    0.0000  195
O        6.662402195    0.593095267    6.909994275 CORE  196 O  O    0.0000  196
O       18.786109243   10.844853180    7.734948016 CORE  197 O  O    0.0000  197
O       18.828351345    3.113536998    7.724016831 CORE  198 O  O    0.0000  198
O       18.994805588   18.970474525    7.645144637 CORE  199 O  O    0.0000  199
O       18.993391027   15.000838427    7.637287033 CORE  200 O  O    0.0000  200
O        9.159938632   12.890306656    7.884275429 CORE  201 O  O    0.0000  201
O        8.943958139    8.937626516    7.940249782 CORE  202 O  O    0.0000  202
O        8.704925392    0.464673008    8.636879016 CORE  203 O  O    0.0000  203
O        8.639883943    5.006253844    8.413046276 CORE  204 O  O    0.0000  204
O       17.290045206   16.986090293    8.192372691 CORE  205 O  O    0.0000  205
O        4.321513199   13.192948216    8.148872590 CORE  206 O  O    0.0000  206
O        4.606237675    0.435838027    8.596508469 CORE  207 O  O    0.0000  207
O        4.085302439    8.968651464    7.944333893 CORE  208 O  O    0.0000  208
O        4.335062542    5.269130469    8.519578826 CORE  209 O  O    0.0000  209
O        0.324944098   16.979110379    8.206859325 CORE  210 O  O    0.0000  210
O       16.679408572    4.584369407    8.231073486 CORE  211 O  O    0.0000  211
O        0.301846985    9.300564225    8.742738484 CORE  212 O  O    0.0000  212
O        0.564508280    4.667511562    8.227770587 CORE  213 O  O    0.0000  213
O       16.819401824    9.385587546    8.827282847 CORE  214 O  O    0.0000  214
O        0.541717701   11.966648087    8.838003156 CORE  215 O  O    0.0000  215
O        0.750003160    2.024689724    8.413388739 CORE  216 O  O    0.0000  216
O       16.855699343   12.011462064    9.137929264 CORE  217 O  O    0.0000  217
O        1.059590185   19.506007217    8.511712310 CORE  218 O  O    0.0000  218
O       16.530152064    1.914015069    8.247339573 CORE  219 O  O    0.0000  219
O        0.780282661   14.591245255    9.157569095 CORE  220 O  O    0.0000  220
O       16.646188467   19.441339815    8.796177332 CORE  221 O  O    0.0000  221
O       16.961990337   14.668280998    9.330399714 CORE  222 O  O    0.0000  222
O       16.788612657    6.855834339    9.506770415 CORE  223 O  O    0.0000  223
O        4.245080878    2.858533628    9.601569011 CORE  224 O  O    0.0000  224
O        4.348184473   10.994478024    9.629108365 CORE  225 O  O    0.0000  225
O        1.181089415    6.929763114    9.450524378 CORE  226 O  O    0.0000  226
O        9.135687597   10.911405686    9.699977936 CORE  227 O  O    0.0000  227
O        9.141191059    2.815269114    9.809218029 CORE  228 O  O    0.0000  228
O       10.425132786    8.619563249   10.102436492 CORE  229 O  O    0.0000  229
O        2.620483405   12.967249696   10.164851809 CORE  230 O  O    0.0000  230
O       10.022445896    5.172918070   10.614193962 CORE  231 O  O    0.0000  231
O        2.457799266    0.937354150   10.114209062 CORE  232 O  O    0.0000  232
O        7.754530826   13.134378867   10.111149523 CORE  233 O  O    0.0000  233
O        7.440550146    1.081306176   10.851652656 CORE  234 O  O    0.0000  234
O        2.576143922    9.080897550   10.119467353 CORE  235 O  O    0.0000  235
O       10.433833519   13.167811172   10.153258959 CORE  236 O  O    0.0000  236
O        2.365472113    4.662602316   10.201986414 CORE  237 O  O    0.0000  237
O       10.060389763    0.563431276   10.878420730 CORE  238 O  O    0.0000  238
O        7.785586626    8.723465803   10.314017972 CORE  239 O  O    0.0000  239
O        7.424884054    4.589775138   10.774725761 CORE  240 O  O    0.0000  240
O        5.164619747   13.267110897   10.679206634 CORE  241 O  O    0.0000  241
O       15.004730865    0.853148937   10.147931376 CORE  242 O  O    0.0000  242
O       14.996948619    5.001245982   10.226502519 CORE  243 O  O    0.0000  243
O        4.826606479    0.815185341   11.213243827 CORE  244 O  O    0.0000  244
O        5.153941016    8.613032125   10.395850445 CORE  245 O  O    0.0000  245
O       15.354716447    8.541498530   10.912189093 CORE  246 O  O    0.0000  246
O        4.821968194    4.988300303   11.103504844 CORE  247 O  O    0.0000  247
O       15.325830440   13.337085024   10.857543157 CORE  248 O  O    0.0000  248
O       17.563308995    4.613900210   10.750532123 CORE  249 O  O    0.0000  249
O       17.995914017    8.588881978   11.097028117 CORE  250 O  O    0.0000  250
O       20.238643819    0.636981217   10.529556119 CORE  251 O  O    0.0000  251
O       17.949331175   13.157124819   11.266169906 CORE  252 O  O    0.0000  252
O       12.641921809    0.972479981   11.280600265 CORE  253 O  O    0.0000  253
O       12.781968293    9.074637343   11.157426444 CORE  254 O  O    0.0000  254
O       20.191246730    5.085340699   10.752130305 CORE  255 O  O    0.0000  255
O        0.267261967    8.645074572   11.315388509 CORE  256 O  O    0.0000  256
O        0.242045682   13.062213958   11.252849540 CORE  257 O  O    0.0000  257
O       12.771933058   12.844372662   11.294899622 CORE  258 O  O    0.0000  258
O       17.614453562    1.095266265   10.534579541 CORE  259 O  O    0.0000  259
O       12.560937282    4.701075471   11.173068677 CORE  260 O  O    0.0000  260
O       19.247596978    2.808903250   11.715079906 CORE  261 O  O    0.0000  261
O       19.202612581   10.861686644   11.679533046 CORE  262 O  O    0.0000  262
O       14.425002808    2.890281441   11.762869695 CORE  263 O  O    0.0000  263
O       11.388171236    6.957210288   11.979445570 CORE  264 O  O    0.0000  264
O        6.581175321    6.903253399   11.785976724 CORE  265 O  O    0.0000  265
O       14.599152734   10.942546085   11.682979707 CORE  266 O  O    0.0000  266
O        6.859251256   14.663364776   12.076103319 CORE  267 O  O    0.0000  267
O        6.484047565   19.528275589   12.677829459 CORE  268 O  O    0.0000  268
O        6.834160001   12.017732961   12.333198637 CORE  269 O  O    0.0000  269
O        6.285179937    2.052522303   13.031563149 CORE  270 O  O    0.0000  270
O       11.043274995   14.605464195   12.289434268 CORE  271 O  O    0.0000  271
O       11.317419060   19.516472613   12.911377896 CORE  272 O  O    0.0000  272
O       10.545412012   12.017332758   12.540465037 CORE  273 O  O    0.0000  273
O       10.857575139    2.015812298   12.968038305 CORE  274 O  O    0.0000  274
O        6.554410054    9.408197817   12.574991504 CORE  275 O  O    0.0000  275
O        6.367111106    4.720824245   13.240149103 CORE  276 O  O    0.0000  276
O       10.589492373    9.347496196   12.661343583 CORE  277 O  O    0.0000  277
O       10.760256110    4.668804453   13.140487990 CORE  278 O  O    0.0000  278
O       10.589055182   16.990828065   13.228044751 CORE  279 O  O    0.0000  279
O       14.806748836    0.482538125   12.777290114 CORE  280 O  O    0.0000  280
O       14.260407119    8.875856145   13.330373673 CORE  281 O  O    0.0000  281
O       14.568831315    5.300172055   12.825802998 CORE  282 O  O    0.0000  282
O       14.425103076   13.022974014   13.339776189 CORE  283 O  O    0.0000  283
O       18.876219258    5.104988851   13.001474937 CORE  284 O  O    0.0000  284
O        7.181431448   17.023328574   13.113037157 CORE  285 O  O    0.0000  285
O       19.141312725    8.905000082   13.477800352 CORE  286 O  O    0.0000  286
O       19.318253369   12.827384592   13.510587474 CORE  287 O  O    0.0000  287
O       18.860758246    0.393360860   12.753046908 CORE  288 O  O    0.0000  288
O        8.863732226   18.993679134    0.203963723 CORE  289 O  O    0.0000  289
O        8.858523301   15.041725402    0.273040952 CORE  290 O  O    0.0000  290
O        8.612801345   10.677471430    0.251130833 CORE  291 O  O    0.0000  291
O        8.585076116    3.240121517    0.071264466 CORE  292 O  O    0.0000  292
O        1.925802479    6.972843105    1.241098084 CORE  293 O  O    0.0000  293
end
end
