# Supplementary material for: Zeolite-confined subnanometric PtSn mimicking mortise-and-tenon joinery for catalytic propane dehydrogenation
Source: Nat Commun. 2022 May 17;13:2716. doi: 10.1038/s41467-022-30522-1 (PMC9114386; doi:10.1038/s41467-022-30522-1)
Supplement: Supplementary file 8 — Source Data [file 41467_2022_30522_MOESM8_ESM.zip › allstructures/Pt2Sn2O2-MFI.arc]

!BIOSYM archive 2
PBC=ON
                      Energy         0          0.0389      -2310.037443        C1
!DATE
PBC   20.37460000   20.11910000   13.51960000   90.00000000   89.99990000   90.00000000
Sn       7.169839799   10.397866777   11.806657894 CORE    1 Sn Sn   0.0000    1
Sn       2.517366646   10.851413281   13.349533234 CORE    2 Sn Sn   0.0000    2
Pt       4.312758737   10.644738460   11.069455662 CORE    3 Pt Pt   0.0000    3
Pt       5.162465429   10.638026751   13.467659764 CORE    4 Pt Pt   0.0000    4
Si      16.530087067    4.158662404   10.046579397 CORE    5 Si Si   0.0000    5
Si      16.339098560   12.106681354   10.227278556 CORE    6 Si Si   0.0000    6
Si      16.378553768    9.005162980   10.013375223 CORE    7 Si Si   0.0000    7
Si      19.489962806    9.009126650   10.169801090 CORE    8 Si Si   0.0000    8
Si      16.520792579   16.792531047   10.282397240 CORE    9 Si Si   0.0000    9
Si      19.456264955   12.138818851   10.380718681 CORE   10 Si Si   0.0000   10
Si      19.749943615    4.175514768   10.057953246 CORE   11 Si Si   0.0000   11
Si      19.718540097   16.775713912   10.344485084 CORE   12 Si Si   0.0000   12
Si       7.734011618   15.024686604   12.543876148 CORE   13 Si Si   0.0000   13
Si       7.749800802   18.181423487   12.353131883 CORE   14 Si Si   0.0000   14
Si       7.773549045    6.064925599   12.432991089 CORE   15 Si Si   0.0000   15
Si       7.763790297    2.889939209   12.261637462 CORE   16 Si Si   0.0000   16
Si      12.570007692   15.008582848   12.453149951 CORE   17 Si Si   0.0000   17
Si      12.572178088    6.118461236   12.360029710 CORE   18 Si Si   0.0000   18
Si      12.609247425   18.183941323   12.472693963 CORE   19 Si Si   0.0000   19
Si      12.648924292    2.929090986   12.351823444 CORE   20 Si Si   0.0000   20
Si      15.561622820    6.648317700   11.816949947 CORE   21 Si Si   0.0000   21
Si      15.607831131   14.340490708   12.188920800 CORE   22 Si Si   0.0000   22
Si      15.600554744    2.027684110   12.094522188 CORE   23 Si Si   0.0000   23
Si      15.577043110   19.037450706   12.281157540 CORE   24 Si Si   0.0000   24
Si       0.078716384    2.073432939   12.211835781 CORE   25 Si Si   0.0000   25
Si       0.033305905   19.040594181   12.377967945 CORE   26 Si Si   0.0000   26
Si       0.120441905    6.612624209   11.896434713 CORE   27 Si Si   0.0000   27
Si      20.289450898   14.336976239   12.386481240 CORE   28 Si Si   0.0000   28
Si      10.267814871   14.552129938    0.946135391 CORE   29 Si Si   0.0000   29
Si      10.287293992    6.644841130    0.803097844 CORE   30 Si Si   0.0000   30
Si      10.199341014   19.029321405    0.712510445 CORE   31 Si Si   0.0000   31
Si      10.249221516    2.078631005    0.589176482 CORE   32 Si Si   0.0000   32
Si       5.383672276   19.028939740    0.790989512 CORE   33 Si Si   0.0000   33
Si       5.421283540    2.039431545    0.682097963 CORE   34 Si Si   0.0000   34
Si       5.327580612   14.526597869    1.031701131 CORE   35 Si Si   0.0000   35
Si       5.390641063    6.636805220    0.880792023 CORE   36 Si Si   0.0000   36
Si      17.956089091    2.935979876    0.488519297 CORE   37 Si Si   0.0000   37
Si       2.469274088    2.941639160    0.465228200 CORE   38 Si Si   0.0000   38
Si      17.955016023    6.109670241    0.268454859 CORE   39 Si Si   0.0000   39
Si       2.318916194   14.973279971    0.629349034 CORE   40 Si Si   0.0000   40
Si      17.903266855   18.190509430    0.673006727 CORE   41 Si Si   0.0000   41
Si       2.431740110   18.145069226    0.624550435 CORE   42 Si Si   0.0000   42
Si      17.834481725   14.982742670    0.709828310 CORE   43 Si Si   0.0000   43
Si       2.394615060    6.115351958    0.401262020 CORE   44 Si Si   0.0000   44
Si       9.523219914   16.932722966    2.844925922 CORE   45 Si Si   0.0000   45
Si       9.584038126    4.256754520    2.708365981 CORE   46 Si Si   0.0000   46
Si       6.317671002   16.956021163    2.850239618 CORE   47 Si Si   0.0000   47
Si       9.335793767   12.107954384    2.675064888 CORE   48 Si Si   0.0000   48
Si       9.338597717    9.028353828    2.561690180 CORE   49 Si Si   0.0000   49
Si       6.365348688    4.188410090    2.698811188 CORE   50 Si Si   0.0000   50
Si       6.140155760   12.095952303    2.807214610 CORE   51 Si Si   0.0000   51
Si       6.143297418    9.036463453    2.712202974 CORE   52 Si Si   0.0000   52
Si      18.717702226    2.091697115    3.414460824 CORE   53 Si Si   0.0000   53
Si       1.467471486    2.066591474    3.328192851 CORE   54 Si Si   0.0000   54
Si      18.719892140   19.055093714    3.580617812 CORE   55 Si Si   0.0000   55
Si       1.295024010   14.338479388    3.522819659 CORE   56 Si Si   0.0000   56
Si       1.470301574   19.094512291    3.497822451 CORE   57 Si Si   0.0000   57
Si       1.375440401    6.901615835    3.257393000 CORE   58 Si Si   0.0000   58
Si      18.522015456    6.838481143    3.232303104 CORE   59 Si Si   0.0000   59
Si      18.457138058   14.427740778    3.704239446 CORE   60 Si Si   0.0000   60
Si      10.085181393   16.155968586    5.801511781 CORE   61 Si Si   0.0000   61
Si      10.072830581   12.998061403    5.617475162 CORE   62 Si Si   0.0000   62
Si      10.128289786    4.939195369    5.689310042 CORE   63 Si Si   0.0000   63
Si       5.320727760   16.131072751    5.701043678 CORE   64 Si Si   0.0000   64
Si      10.086968532    8.121327721    5.498163512 CORE   65 Si Si   0.0000   65
Si       5.327753523    4.966992030    5.562790401 CORE   66 Si Si   0.0000   66
Si       5.232251156   12.957127592    5.689600106 CORE   67 Si Si   0.0000   67
Si       5.236685757    8.143328419    5.596265414 CORE   68 Si Si   0.0000   68
Si       2.306582987    4.452417048    5.113357197 CORE   69 Si Si   0.0000   69
Si       2.293841402   16.774169416    5.349710271 CORE   70 Si Si   0.0000   70
Si      17.785031354    8.921968638    5.381135531 CORE   71 Si Si   0.0000   71
Si       2.235107587   12.126750871    5.558556693 CORE   72 Si Si   0.0000   72
Si       2.260439060    8.994884498    5.353178491 CORE   73 Si Si   0.0000   73
Si      17.810437922   12.042978577    5.658979037 CORE   74 Si Si   0.0000   74
Si      17.791892260    4.455864947    5.166469100 CORE   75 Si Si   0.0000   75
Si      17.844302969   16.912062187    5.643593380 CORE   76 Si Si   0.0000   76
Si       7.573598099   16.610046573    7.745960901 CORE   77 Si Si   0.0000   77
Si       7.584048847    4.384262242    7.573365922 CORE   78 Si Si   0.0000   78
Si       7.629346595   12.127878452    7.467197496 CORE   79 Si Si   0.0000   79
Si       7.635631629    8.965529259    7.359107918 CORE   80 Si Si   0.0000   80
Si      12.431561558   12.090721250    7.524969049 CORE   81 Si Si   0.0000   81
Si      12.434687740    8.969960316    7.418651087 CORE   82 Si Si   0.0000   82
Si      12.460944318   16.701751473    7.777640603 CORE   83 Si Si   0.0000   83
Si      12.519204289    4.321308640    7.649652843 CORE   84 Si Si   0.0000   84
Si      15.513309417    4.938888126    7.190503256 CORE   85 Si Si   0.0000   85
Si      15.396970705    8.108272497    7.170192684 CORE   86 Si Si   0.0000   86
Si      20.241281629    8.123447497    7.281499114 CORE   87 Si Si   0.0000   87
Si      15.364683715   13.000573434    7.320412103 CORE   88 Si Si   0.0000   88
Si      15.429472923   16.179178158    7.366672548 CORE   89 Si Si   0.0000   89
Si      20.268255119   12.929328353    7.483318220 CORE   90 Si Si   0.0000   90
Si      20.284388871    4.967148088    7.132363624 CORE   91 Si Si   0.0000   91
Si      20.346126529   16.150864359    7.390969642 CORE   92 Si Si   0.0000   92
Si       8.315746608   14.210567785    9.637326153 CORE   93 Si Si   0.0000   93
Si       8.329477310    6.768116002    9.463098289 CORE   94 Si Si   0.0000   94
Si      11.539428496   14.216836977    9.598777172 CORE   95 Si Si   0.0000   95
Si       8.530362780   19.037147197    9.451562598 CORE   96 Si Si   0.0000   96
Si       8.542688808    2.028523200    9.333322093 CORE   97 Si Si   0.0000   97
Si      11.543911030    6.763757245    9.466530836 CORE   98 Si Si   0.0000   98
Si      11.652495565   19.050400329    9.602895115 CORE   99 Si Si   0.0000   99
Si      11.669451003    2.007366901    9.465224806 CORE  100 Si Si   0.0000  100
O       18.136299880    4.328832309   10.208927270 CORE  101 O  O    0.0000  101
O       17.896435012   12.576517721   10.147060877 CORE  102 O  O    0.0000  102
O       18.123335832   16.797360838   10.048709880 CORE  103 O  O    0.0000  103
O       17.933014865    8.513778948   10.058827100 CORE  104 O  O    0.0000  104
O        7.829512438   14.131018594   11.188348476 CORE  105 O  O    0.0000  105
O        7.813360795   18.904895582   10.903993306 CORE  106 O  O    0.0000  106
O        7.852906315    6.853944144   11.015236171 CORE  107 O  O    0.0000  107
O        7.817129456    2.289265957   10.761064564 CORE  108 O  O    0.0000  108
O       12.062315421   14.208284512   11.132379560 CORE  109 O  O    0.0000  109
O       12.013368813    6.841837530   11.014458441 CORE  110 O  O    0.0000  110
O       19.538734909   10.547876600   10.660618050 CORE  111 O  O    0.0000  111
O       12.204391660   19.009661603   11.130678186 CORE  112 O  O    0.0000  112
O       12.253747352    2.192496345   10.963357632 CORE  113 O  O    0.0000  113
O       16.234555636   10.523075468   10.566721460 CORE  114 O  O    0.0000  114
O       16.044810585    2.751582800   10.703577279 CORE  115 O  O    0.0000  115
O       16.078181790   18.175617700   11.001184261 CORE  116 O  O    0.0000  116
O       20.239700459    2.801955751   10.775568102 CORE  117 O  O    0.0000  117
O       15.796419490    5.392396722   10.808612996 CORE  118 O  O    0.0000  118
O       20.192399994   18.173650944   11.022194851 CORE  119 O  O    0.0000  119
O       16.106134946   15.512328022   11.183144583 CORE  120 O  O    0.0000  120
O       15.569830980   12.917891212   11.405959446 CORE  121 O  O    0.0000  121
O       15.491550765    8.023433174   10.953723062 CORE  122 O  O    0.0000  122
O       20.071639507   15.537552866   11.323868294 CORE  123 O  O    0.0000  123
O       20.255439323    8.079478965   11.253314630 CORE  124 O  O    0.0000  124
O        0.086702262    5.469862778   10.738724128 CORE  125 O  O    0.0000  125
O       20.019988798   12.900478789   11.694481033 CORE  126 O  O    0.0000  126
O       20.214561455    0.484963093   11.999008513 CORE  127 O  O    0.0000  127
O       12.340216492    4.515525736   12.225232116 CORE  128 O  O    0.0000  128
O       12.360690766   16.602133998   12.198800725 CORE  129 O  O    0.0000  129
O       15.376946325    0.451362132   11.790008377 CORE  130 O  O    0.0000  130
O        7.510687702   16.586325312   12.157520158 CORE  131 O  O    0.0000  131
O        7.466471060    4.487327657   12.204703541 CORE  132 O  O    0.0000  132
O        6.511205462   18.824662937   13.167781286 CORE  133 O  O    0.0000  133
O       14.126824167   14.675504330   12.754431863 CORE  134 O  O    0.0000  134
O       14.144034192    6.454852088   12.584164185 CORE  135 O  O    0.0000  135
O        9.119341800   14.878471198   13.369699002 CORE  136 O  O    0.0000  136
O        6.555588100    2.145874362   13.045103188 CORE  137 O  O    0.0000  137
O        6.493436685   14.473057776   13.430976034 CORE  138 O  O    0.0000  138
O        9.194508604    6.223310359   13.196923147 CORE  139 O  O    0.0000  139
O       14.225247359    2.688212006   12.668999926 CORE  140 O  O    0.0000  140
O       14.168388562   18.447361008   12.844890534 CORE  141 O  O    0.0000  141
O        6.581602357    6.743638940   13.303323553 CORE  142 O  O    0.0000  142
O        9.190521969    2.628098886   12.999219479 CORE  143 O  O    0.0000  143
O        9.146915431   18.423727610   13.147725605 CORE  144 O  O    0.0000  144
O       11.720047423   14.532742788    0.229541869 CORE  145 O  O    0.0000  145
O       11.708990241   18.697400619    0.205436890 CORE  146 O  O    0.0000  146
O       11.763001488    6.683831820    0.130433172 CORE  147 O  O    0.0000  147
O        1.590675535    2.357137253   12.747052436 CORE  148 O  O    0.0000  148
O       11.766135106    2.293138668    0.041896515 CORE  149 O  O    0.0000  149
O        1.448935453   14.354359060   12.926572222 CORE  150 O  O    0.0000  150
O        1.535968554   18.812383136   12.963067507 CORE  151 O  O    0.0000  151
O        1.579676393    6.607852312   12.609331127 CORE  152 O  O    0.0000  152
O       19.323985246   18.600459861   13.511871749 CORE  153 O  O    0.0000  153
O       19.395098470    2.657800218   13.303181799 CORE  154 O  O    0.0000  154
O       16.748244178    6.754612961   12.918011776 CORE  155 O  O    0.0000  155
O       19.368834990    6.287209172   13.019355096 CORE  156 O  O    0.0000  156
O       16.634021254   14.229275627   13.441020672 CORE  157 O  O    0.0000  157
O        4.049122339    2.729206449    0.138262651 CORE  158 O  O    0.0000  158
O       16.761792562    2.189798856   13.212530803 CORE  159 O  O    0.0000  159
O       19.287670891   14.530566333    0.135914184 CORE  160 O  O    0.0000  160
O        3.881881071   14.665309698    0.309641759 CORE  161 O  O    0.0000  161
O        4.008902734   18.324552312    0.270035199 CORE  162 O  O    0.0000  162
O       16.677927115   18.976010554   13.474677555 CORE  163 O  O    0.0000  163
O        3.965153319    6.441355061    0.135833516 CORE  164 O  O    0.0000  164
O       17.666492682    4.531063119    0.516388168 CORE  165 O  O    0.0000  165
O       17.662685097   16.591380924    0.527506678 CORE  166 O  O    0.0000  166
O        5.135482739    0.488226076    1.040107981 CORE  167 O  O    0.0000  167
O        2.055759063   16.570588237    0.751834527 CORE  168 O  O    0.0000  168
O        9.983479156    0.506899740    0.875122103 CORE  169 O  O    0.0000  169
O        2.163331502    4.525645717    0.662806130 CORE  170 O  O    0.0000  170
O       10.014853921   13.086510811    1.586487419 CORE  171 O  O    0.0000  171
O        9.963153458    8.128448511    1.372448382 CORE  172 O  O    0.0000  172
O       10.270225173   15.686963032    2.111082642 CORE  173 O  O    0.0000  173
O        5.321867416   13.169626788    1.929357529 CORE  174 O  O    0.0000  174
O       10.268096433    5.562513317    2.018004737 CORE  175 O  O    0.0000  175
O        5.339311671    7.992870376    1.781635963 CORE  176 O  O    0.0000  176
O        5.538653044   15.777221829    2.048474813 CORE  177 O  O    0.0000  177
O        5.632384945    5.384768362    1.885419475 CORE  178 O  O    0.0000  178
O        9.956287180   18.346562409    2.168631402 CORE  179 O  O    0.0000  179
O        5.883474846   18.385249322    2.205670583 CORE  180 O  O    0.0000  180
O       10.063613261    2.885950544    1.985423129 CORE  181 O  O    0.0000  181
O        5.944420604    2.762729309    2.044673323 CORE  182 O  O    0.0000  182
O        5.826737196   10.583937079    2.174540434 CORE  183 O  O    0.0000  183
O        2.082908823    2.139443188    1.826661953 CORE  184 O  O    0.0000  184
O        1.873896787   14.243550783    2.011956506 CORE  185 O  O    0.0000  185
O        2.137753890   18.881224999    2.037788638 CORE  186 O  O    0.0000  186
O        9.606764972   10.584267479    2.192019820 CORE  187 O  O    0.0000  187
O        1.868554101    6.926510033    1.712390649 CORE  188 O  O    0.0000  188
O       17.974173781    2.344786100    1.995677805 CORE  189 O  O    0.0000  189
O       18.035055696    6.888935045    1.688257941 CORE  190 O  O    0.0000  190
O       17.925104602   18.614577533    2.235606191 CORE  191 O  O    0.0000  191
O       17.727133543   14.543681980    2.263335776 CORE  192 O  O    0.0000  192
O        7.730160883   12.393348171    2.741940459 CORE  193 O  O    0.0000  193
O        7.734427099    8.749235447    2.654441380 CORE  194 O  O    0.0000  194
O        7.916234915   16.721241115    2.694057842 CORE  195 O  O    0.0000  195
O        7.968802172    4.401856626    2.595800271 CORE  196 O  O    0.0000  196
O       20.063331750   14.527237385    3.507389853 CORE  197 O  O    0.0000  197
O       20.140802387    6.734095475    3.331563555 CORE  198 O  O    0.0000  198
O       20.281840086    2.540951130    3.291527106 CORE  199 O  O    0.0000  199
O       20.285820043   18.619921523    3.443693446 CORE  200 O  O    0.0000  200
O        9.960383667   16.972239790    4.404282077 CORE  201 O  O    0.0000  201
O        9.988341264   12.347173335    4.136004397 CORE  202 O  O    0.0000  202
O       10.048859934    4.183214056    4.256937175 CORE  203 O  O    0.0000  203
O       10.040418914    8.667691147    3.974125057 CORE  204 O  O    0.0000  204
O       18.598565060    0.531069535    3.822971891 CORE  205 O  O    0.0000  205
O        5.903702113   16.945748271    4.416746515 CORE  206 O  O    0.0000  206
O        5.886743494    4.196822955    4.244035859 CORE  207 O  O    0.0000  207
O        5.627882210   12.115305663    4.343527356 CORE  208 O  O    0.0000  208
O        5.624418523    8.961015674    4.239740972 CORE  209 O  O    0.0000  209
O        1.583384963    0.547011089    3.889756191 CORE  210 O  O    0.0000  210
O       18.022442101    8.208128340    3.943250743 CORE  211 O  O    0.0000  211
O        1.680844757   12.956263226    4.275424874 CORE  212 O  O    0.0000  212
O        1.840382785    8.306174299    3.935815941 CORE  213 O  O    0.0000  213
O       18.055542957   13.009986303    4.379160656 CORE  214 O  O    0.0000  214
O        1.969577168   15.617567468    4.255989351 CORE  215 O  O    0.0000  215
O        2.058833042    5.659181014    4.050285622 CORE  216 O  O    0.0000  216
O       17.947244398   15.653018257    4.628863502 CORE  217 O  O    0.0000  217
O        2.304129796    3.034053890    4.322889793 CORE  218 O  O    0.0000  218
O       17.870519784    5.534081215    3.952107216 CORE  219 O  O    0.0000  219
O        2.261625069   18.227320036    4.618619196 CORE  220 O  O    0.0000  220
O       18.001755697    2.958356543    4.580300068 CORE  221 O  O    0.0000  221
O       18.060376986   18.311722237    4.856688273 CORE  222 O  O    0.0000  222
O       17.987448240   10.513106774    5.156798538 CORE  223 O  O    0.0000  223
O        5.555451357    6.567274900    5.360162918 CORE  224 O  O    0.0000  224
O        5.504420965   14.536781953    5.409620135 CORE  225 O  O    0.0000  225
O        3.657516273    8.362957554    5.906573392 CORE  226 O  O    0.0000  226
O       10.393993282   14.587755016    5.503138871 CORE  227 O  O    0.0000  227
O       10.388955034    6.527188541    5.487161108 CORE  228 O  O    0.0000  228
O       11.274626233   12.252793303    6.401814082 CORE  229 O  O    0.0000  229
O        3.769064436   16.514389115    5.960665042 CORE  230 O  O    0.0000  230
O       11.294785548    8.883376865    6.265892346 CORE  231 O  O    0.0000  231
O        3.757899048    4.645058792    5.806959962 CORE  232 O  O    0.0000  232
O        8.694743365   16.281860128    6.620906211 CORE  233 O  O    0.0000  233
O        8.727414434    4.724526640    6.473956405 CORE  234 O  O    0.0000  234
O        3.665878535   12.727563092    6.044419019 CORE  235 O  O    0.0000  235
O       11.291105572   16.813515130    6.661129742 CORE  236 O  O    0.0000  236
O        2.421060083   10.585070493    5.093005073 CORE  237 O  O    0.0000  237
O       11.361252475    4.295617785    6.517093587 CORE  238 O  O    0.0000  238
O        8.655462481   12.788952284    6.379392287 CORE  239 O  O    0.0000  239
O        8.654760869    8.408364652    6.207509062 CORE  240 O  O    0.0000  240
O        6.114389111   16.564225719    7.044450967 CORE  241 O  O    0.0000  241
O       16.323907412    4.518793221    5.851140275 CORE  242 O  O    0.0000  242
O       16.273207791    8.600893301    5.892964578 CORE  243 O  O    0.0000  243
O        6.127396578    4.428649451    6.865463173 CORE  244 O  O    0.0000  244
O        6.118413009   12.422963432    6.939126840 CORE  245 O  O    0.0000  245
O       16.302822951   12.230245548    6.239958940 CORE  246 O  O    0.0000  246
O        6.112845225    8.715972524    6.837723253 CORE  247 O  O    0.0000  247
O       16.360106217   16.959003455    6.293459348 CORE  248 O  O    0.0000  248
O       18.845116883    8.347983726    6.476731158 CORE  249 O  O    0.0000  249
O       18.887025429   12.351980863    6.840983718 CORE  250 O  O    0.0000  250
O        1.175301181    4.434826138    6.272213046 CORE  251 O  O    0.0000  251
O       18.953356165   16.766093576    6.823633730 CORE  252 O  O    0.0000  252
O       13.958547889    4.545124221    6.938451982 CORE  253 O  O    0.0000  253
O       13.801121181   12.756153930    6.940799487 CORE  254 O  O    0.0000  254
O        1.111980305    8.737805845    6.458212773 CORE  255 O  O    0.0000  255
O        1.183820089   12.228438031    6.789759663 CORE  256 O  O    0.0000  256
O        1.225680629   16.757980888    6.565620157 CORE  257 O  O    0.0000  257
O       13.877610411   16.499536103    7.012275224 CORE  258 O  O    0.0000  258
O       18.916897110    4.792986770    6.283450272 CORE  259 O  O    0.0000  259
O       13.823609812    8.349135693    6.834450021 CORE  260 O  O    0.0000  260
O        0.101092973    6.533826464    7.514575584 CORE  261 O  O    0.0000  261
O       20.330065551   14.533478202    7.229810220 CORE  262 O  O    0.0000  262
O       15.666092795    6.534371408    7.467290343 CORE  263 O  O    0.0000  263
O       12.656225273   10.517850314    7.844193186 CORE  264 O  O    0.0000  264
O        7.921725101   10.541511532    7.586873108 CORE  265 O  O    0.0000  265
O       15.721856767   14.583289682    7.265840099 CORE  266 O  O    0.0000  266
O        7.786816657   18.094357366    8.365163662 CORE  267 O  O    0.0000  267
O        7.805299923    2.893979236    8.178046235 CORE  268 O  O    0.0000  268
O        7.623002886   15.500306687    8.931461804 CORE  269 O  O    0.0000  269
O        7.610441345    5.486173671    8.770041921 CORE  270 O  O    0.0000  270
O       12.523422675   18.071863852    8.649009478 CORE  271 O  O    0.0000  271
O       12.535760564    2.888141285    8.415442988 CORE  272 O  O    0.0000  272
O       12.211418053   15.448009151    8.781788674 CORE  273 O  O    0.0000  273
O       12.270099926    5.506288258    8.737702311 CORE  274 O  O    0.0000  274
O        7.880522415   12.828427126    8.910599218 CORE  275 O  O    0.0000  275
O        7.912852949    8.156101775    8.738960171 CORE  276 O  O    0.0000  276
O       11.980387081   12.810307560    8.915346530 CORE  277 O  O    0.0000  277
O       11.965947380    8.154783801    8.746198043 CORE  278 O  O    0.0000  278
O       11.795297552    0.446623839    9.039694958 CORE  279 O  O    0.0000  279
O       16.114980264    4.145179072    8.478739432 CORE  280 O  O    0.0000  280
O       15.617229357   12.419470619    8.811536860 CORE  281 O  O    0.0000  281
O       15.827549380    8.966028465    8.483721874 CORE  282 O  O    0.0000  282
O       15.749355231   16.706128866    8.865852555 CORE  283 O  O    0.0000  283
O       20.184009044    8.885325396    8.707712150 CORE  284 O  O    0.0000  284
O        8.427901607    0.456639858    8.940915564 CORE  285 O  O    0.0000  285
O       20.297824406   12.589824061    9.066123279 CORE  286 O  O    0.0000  286
O        0.140208871   16.586816110    8.943680590 CORE  287 O  O    0.0000  287
O       20.182817567    4.090336275    8.496049363 CORE  288 O  O    0.0000  288
O       10.108065005    2.482803419    9.426555999 CORE  289 O  O    0.0000  289
O       10.091239191   18.575520404    9.576808452 CORE  290 O  O    0.0000  290
O        9.929228541   14.387267261    9.558718392 CORE  291 O  O    0.0000  291
O        9.938426943    6.556092988    9.372613090 CORE  292 O  O    0.0000  292
O        2.351807434   10.844902235   11.390283129 CORE  293 O  O    0.0000  293
O        6.076890768   10.440771747   10.166030620 CORE  294 O  O    0.0000  294
end
end
