# Supplementary material for: Zeolite-confined subnanometric PtSn mimicking mortise-and-tenon joinery for catalytic propane dehydrogenation
Source: Nat Commun. 2022 May 17;13:2716. doi: 10.1038/s41467-022-30522-1 (PMC9114386; doi:10.1038/s41467-022-30522-1)
Supplement: Supplementary file 8 — Source Data [file 41467_2022_30522_MOESM8_ESM.zip › allstructures/Pt2Sn2O3-MFI.arc]

!BIOSYM archive 2
PBC=ON
                      Energy         0          0.0448      -2316.216446        C1
!DATE
PBC   20.37460000   20.11910000   13.51960000   90.00000000   89.99990000   90.00000000
Sn       3.579439978   13.992158751   12.453640498 CORE    1 Sn Sn   0.0000    1
Sn       6.539696320   14.901359255   11.145480860 CORE    2 Sn Sn   0.0000    2
Pt       4.067729505   15.602349352   10.247781200 CORE    3 Pt Pt   0.0000    3
Pt       5.469980270   17.537700294   11.206449097 CORE    4 Pt Pt   0.0000    4
Si      17.303920573    8.185624818   10.265849153 CORE    5 Si Si   0.0000    5
Si      17.168154358   16.151166877   10.515306054 CORE    6 Si Si   0.0000    6
Si      17.190995465   13.059402192   10.303775142 CORE    7 Si Si   0.0000    7
Si      20.314400770   13.038292990   10.413621859 CORE    8 Si Si   0.0000    8
Si      17.403852851    0.740160793   10.574730477 CORE    9 Si Si   0.0000    9
Si      20.298679805   16.164394100   10.599091837 CORE   10 Si Si   0.0000   10
Si       0.146870759    8.253569110   10.234027569 CORE   11 Si Si   0.0000   11
Si       0.195273499    0.655188990   10.708243968 CORE   12 Si Si   0.0000   12
Si       8.290519023   19.089570810   11.994727657 CORE   13 Si Si   0.0000   13
Si       8.324454737    2.166313990   12.096082436 CORE   14 Si Si   0.0000   14
Si       8.545389943   10.151346207   12.643199671 CORE   15 Si Si   0.0000   15
Si       8.564125136    6.998103802   12.484978826 CORE   16 Si Si   0.0000   16
Si      13.248798326   18.993681437   12.181440829 CORE   17 Si Si   0.0000   17
Si      13.320258521   10.122920027   12.536285413 CORE   18 Si Si   0.0000   18
Si      13.352580406    2.045752775   12.157844915 CORE   19 Si Si   0.0000   19
Si      13.412634249    6.957456404   12.518307072 CORE   20 Si Si   0.0000   20
Si      16.325607801   10.662614768   12.058235149 CORE   21 Si Si   0.0000   21
Si      16.307490506   18.439750303   12.429606887 CORE   22 Si Si   0.0000   22
Si      16.379626094    6.062594745   12.307090559 CORE   23 Si Si   0.0000   23
Si      16.322509885    2.929289833   12.515318598 CORE   24 Si Si   0.0000   24
Si       0.856494565    6.166352310   12.381891051 CORE   25 Si Si   0.0000   25
Si       0.666557781    3.058504578   12.681142954 CORE   26 Si Si   0.0000   26
Si       0.892941899   10.641221450   12.120585564 CORE   27 Si Si   0.0000   27
Si       0.647841145   18.315089191   12.731843669 CORE   28 Si Si   0.0000   28
Si      10.718767271   18.261611505    0.335842477 CORE   29 Si Si   0.0000   29
Si      11.067543792   10.566258164    1.084834755 CORE   30 Si Si   0.0000   30
Si      10.888678788    3.019756787    0.344031301 CORE   31 Si Si   0.0000   31
Si      11.033368217    6.126616211    0.787602119 CORE   32 Si Si   0.0000   32
Si       6.103894414    2.933852645    0.561444140 CORE   33 Si Si   0.0000   33
Si       6.174853208    6.072317122    0.885293977 CORE   34 Si Si   0.0000   34
Si       6.189826190   18.422253930    0.619093527 CORE   35 Si Si   0.0000   35
Si       6.157651538   10.634921188    1.128259397 CORE   36 Si Si   0.0000   36
Si      18.741033351    6.983160072    0.706567351 CORE   37 Si Si   0.0000   37
Si       3.216860327    6.981426786    0.693098046 CORE   38 Si Si   0.0000   38
Si      18.725468973   10.152072701    0.515378625 CORE   39 Si Si   0.0000   39
Si       3.103031147   19.022139631    0.970977804 CORE   40 Si Si   0.0000   40
Si      18.538095549    2.184382610    0.962656255 CORE   41 Si Si   0.0000   41
Si       3.141047647    2.073813616    0.904610369 CORE   42 Si Si   0.0000   42
Si      18.501825093   19.092196668    0.967939990 CORE   43 Si Si   0.0000   43
Si       3.136623859   10.139114386    0.678001558 CORE   44 Si Si   0.0000   44
Si      10.397458751    0.644398179    2.360773733 CORE   45 Si Si   0.0000   45
Si      10.326672518    8.138653290    2.961658579 CORE   46 Si Si   0.0000   46
Si       7.262795321    0.702725605    2.438633618 CORE   47 Si Si   0.0000   47
Si      10.137805378   16.125819944    2.495281959 CORE   48 Si Si   0.0000   48
Si      10.146092928   13.020510402    2.797644574 CORE   49 Si Si   0.0000   49
Si       7.101800290    8.138762884    2.937031060 CORE   50 Si Si   0.0000   50
Si       6.984137575   16.145038014    2.590456119 CORE   51 Si Si   0.0000   51
Si       6.972813282   13.070359309    2.894331665 CORE   52 Si Si   0.0000   52
Si      19.474582338    6.129728242    3.647882656 CORE   53 Si Si   0.0000   53
Si       2.251453055    6.115169159    3.544795094 CORE   54 Si Si   0.0000   54
Si      19.516940451    3.007059827    3.807205469 CORE   55 Si Si   0.0000   55
Si       2.110793861   18.414609069    3.831072999 CORE   56 Si Si   0.0000   56
Si       2.275582107    3.047703794    3.754927880 CORE   57 Si Si   0.0000   57
Si       2.126679346   11.001159248    3.508546752 CORE   58 Si Si   0.0000   58
Si      19.280983493   10.932589293    3.467593033 CORE   59 Si Si   0.0000   59
Si      19.345939529   18.499336558    3.888450513 CORE   60 Si Si   0.0000   60
Si      11.244749995    0.108872167    5.282404247 CORE   61 Si Si   0.0000   61
Si      11.115034197   17.021576096    5.307306512 CORE   62 Si Si   0.0000   62
Si      10.879173511    8.957735135    5.888746311 CORE   63 Si Si   0.0000   63
Si       6.229445325    0.161754968    5.353707684 CORE   64 Si Si   0.0000   64
Si      10.865277064   12.109981880    5.711964493 CORE   65 Si Si   0.0000   65
Si       6.103986841    9.038535498    5.778325330 CORE   66 Si Si   0.0000   66
Si       6.130461109   17.116628392    5.475745351 CORE   67 Si Si   0.0000   67
Si       6.032773009   12.205236984    5.762051441 CORE   68 Si Si   0.0000   68
Si       3.092840461    8.526811185    5.309741832 CORE   69 Si Si   0.0000   69
Si       3.154397576    0.744670139    5.677400288 CORE   70 Si Si   0.0000   70
Si      18.583349256   13.018297890    5.616107954 CORE   71 Si Si   0.0000   71
Si       3.157597961   16.215600528    5.790156098 CORE   72 Si Si   0.0000   72
Si       3.066509039   13.091517372    5.569102672 CORE   73 Si Si   0.0000   73
Si      18.807002519   16.157185551    5.874989622 CORE   74 Si Si   0.0000   74
Si      18.540040575    8.541085090    5.363393404 CORE   75 Si Si   0.0000   75
Si      18.969008038    0.822232166    5.965807981 CORE   76 Si Si   0.0000   76
Si       8.733288718    0.919329355    7.017861805 CORE   77 Si Si   0.0000   77
Si       8.347701264    8.552608218    7.843987780 CORE   78 Si Si   0.0000   78
Si       8.630190461   16.127681304    7.127450056 CORE   79 Si Si   0.0000   79
Si       8.422620564   13.022044879    7.547274690 CORE   80 Si Si   0.0000   80
Si      13.322543988   16.220339199    7.290148413 CORE   81 Si Si   0.0000   81
Si      13.229516796   13.082014763    7.638895046 CORE   82 Si Si   0.0000   82
Si      13.369762120    0.820814101    7.365396829 CORE   83 Si Si   0.0000   83
Si      13.276157013    8.519503503    7.898425797 CORE   84 Si Si   0.0000   84
Si      16.291639565    9.035889417    7.429530887 CORE   85 Si Si   0.0000   85
Si      16.219850266   12.205496359    7.448966196 CORE   86 Si Si   0.0000   86
Si       0.689700647   12.193224104    7.477759730 CORE   87 Si Si   0.0000   87
Si      16.292465179   17.105338069    7.627740331 CORE   88 Si Si   0.0000   88
Si      16.394325396    0.214014710    7.671705185 CORE   89 Si Si   0.0000   89
Si       0.938353477   16.990246820    7.732345611 CORE   90 Si Si   0.0000   90
Si       0.695458044    9.030377580    7.291441205 CORE   91 Si Si   0.0000   91
Si       1.071772087    0.092415748    7.789562671 CORE   92 Si Si   0.0000   92
Si       9.161833453   18.574025083    9.036270509 CORE   93 Si Si   0.0000   93
Si       9.096666744   10.986790866    9.711440535 CORE   94 Si Si   0.0000   94
Si      12.335439772   18.505343418    9.227348777 CORE   95 Si Si   0.0000   95
Si       9.317887806    3.012173323    9.263379677 CORE   96 Si Si   0.0000   96
Si       9.282112190    6.124567110    9.573478202 CORE   97 Si Si   0.0000   97
Si      12.315477829   11.006676755    9.698798093 CORE   98 Si Si   0.0000   98
Si      12.449262278    3.027725240    9.320521228 CORE   99 Si Si   0.0000   99
Si      12.430548236    6.110333526    9.670571219 CORE  100 Si Si   0.0000  100
O       18.908436184    8.373762205   10.407962261 CORE  101 O  O    0.0000  101
O       18.736211216   16.570912590   10.348805748 CORE  102 O  O    0.0000  102
O       18.993159087    0.551100649   10.309014196 CORE  103 O  O    0.0000  103
O       18.746684248   12.576773908   10.365695148 CORE  104 O  O    0.0000  104
O        8.316462701   18.796414711   10.412203400 CORE  105 O  O    0.0000  105
O        8.409504801    2.488568272   10.510390653 CORE  106 O  O    0.0000  106
O        8.672284975   11.019436801   11.276158958 CORE  107 O  O    0.0000  107
O        8.625397438    6.236078100   11.054918513 CORE  108 O  O    0.0000  108
O       13.104630936   18.449102373   10.655544657 CORE  109 O  O    0.0000  109
O       12.736020453   10.954934560   11.263584923 CORE  110 O  O    0.0000  110
O        0.054136590   14.578464363   10.897978165 CORE  111 O  O    0.0000  111
O       13.312852089    2.552680290   10.613671245 CORE  112 O  O    0.0000  112
O       12.974802265    6.104710888   11.202155697 CORE  113 O  O    0.0000  113
O       17.031185264   14.572024048   10.876323272 CORE  114 O  O    0.0000  114
O       16.842885296    6.758632872   10.904941810 CORE  115 O  O    0.0000  115
O       17.149886279    2.139509159   11.356871909 CORE  116 O  O    0.0000  116
O        0.667920785    6.891695960   10.943366725 CORE  117 O  O    0.0000  117
O       16.572346050    9.398829446   11.062196506 CORE  118 O  O    0.0000  118
O        0.518277835    2.091014445   11.389310508 CORE  119 O  O    0.0000  119
O       16.847134336   19.600950714   11.431316641 CORE  120 O  O    0.0000  120
O       16.494139108   16.983410336   11.733910533 CORE  121 O  O    0.0000  121
O       16.297881392   12.044607353   11.201513814 CORE  122 O  O    0.0000  122
O        0.591410173   19.601226031   11.749474236 CORE  123 O  O    0.0000  123
O        0.718551044   12.132367268   11.509382474 CORE  124 O  O    0.0000  124
O        0.843177341    9.554786873   10.914408021 CORE  125 O  O    0.0000  125
O        0.500830003   16.936213642   11.897984382 CORE  126 O  O    0.0000  126
O        0.639186289    4.582245740   12.138507511 CORE  127 O  O    0.0000  127
O       13.130445537    8.532936213   12.236960304 CORE  128 O  O    0.0000  128
O       12.953901160    0.473274625   12.230792824 CORE  129 O  O    0.0000  129
O       16.160304366    4.474910121   12.053234714 CORE  130 O  O    0.0000  130
O        8.251500643    0.550611460   12.318865090 CORE  131 O  O    0.0000  131
O        8.310058790    8.585601570   12.262561669 CORE  132 O  O    0.0000  132
O        6.972699376    2.839778888   12.700928274 CORE  133 O  O    0.0000  133
O       14.730703037   18.668442069   12.752315244 CORE  134 O  O    0.0000  134
O       14.883959618   10.481334690   12.779731929 CORE  135 O  O    0.0000  135
O        9.513715350   18.363747682   12.756991284 CORE  136 O  O    0.0000  136
O        7.341323485    6.341875575   13.314677103 CORE  137 O  O    0.0000  137
O        6.856796525   18.423917355   12.586652000 CORE  138 O  O    0.0000  138
O        9.915865620   10.298738886   13.495211197 CORE  139 O  O    0.0000  139
O       14.989553876    6.726846040   12.836606184 CORE  140 O  O    0.0000  140
O       14.853565655    2.262111328   12.737907803 CORE  141 O  O    0.0000  141
O        7.295259247   10.716801274   13.499060541 CORE  142 O  O    0.0000  142
O        9.977707333    6.801337372   13.265911082 CORE  143 O  O    0.0000  143
O        9.643630862    2.725670798   12.857950885 CORE  144 O  O    0.0000  144
O       12.152923424   18.245385444   13.111558029 CORE  145 O  O    0.0000  145
O       12.290121292    2.882781669   13.055643259 CORE  146 O  O    0.0000  146
O       12.522008370   10.534272154    0.366430160 CORE  147 O  O    0.0000  147
O        2.357350807    6.462026893   12.936256455 CORE  148 O  O    0.0000  148
O       12.546746672    6.435243027    0.273791875 CORE  149 O  O    0.0000  149
O        2.080605622   18.264262527   13.494771221 CORE  150 O  O    0.0000  150
O        2.074418254    2.805264968   13.451738397 CORE  151 O  O    0.0000  151
O        2.342066675   10.575345292   12.850864665 CORE  152 O  O    0.0000  152
O       19.809066365    2.850368583    0.201260746 CORE  153 O  O    0.0000  153
O       20.154438957    6.737797447   13.462705212 CORE  154 O  O    0.0000  154
O       17.477521608   10.755806584   13.195488702 CORE  155 O  O    0.0000  155
O       20.105785419   10.319137209   13.205063911 CORE  156 O  O    0.0000  156
O       17.140214403   18.493279534    0.305597020 CORE  157 O  O    0.0000  157
O        4.793135179    6.758397130    0.363623525 CORE  158 O  O    0.0000  158
O       17.522586530    6.268425586   13.436496536 CORE  159 O  O    0.0000  159
O       19.816924737   18.407358203    0.302586668 CORE  160 O  O    0.0000  160
O        4.635478958   18.799309837    0.481073917 CORE  161 O  O    0.0000  161
O        4.637304954    2.279005065    0.294732137 CORE  162 O  O    0.0000  162
O       17.145929091    2.814792629    0.397081072 CORE  163 O  O    0.0000  163
O        4.704025814   10.467094212    0.425308508 CORE  164 O  O    0.0000  164
O       18.464897358    8.577750976    0.819765346 CORE  165 O  O    0.0000  165
O       18.562629814    0.579607985    0.709043659 CORE  166 O  O    0.0000  166
O        5.958417322    4.471808948    1.049501609 CORE  167 O  O    0.0000  167
O        2.770761429    0.492828513    0.981769204 CORE  168 O  O    0.0000  168
O       10.769897923    4.531990342    0.904773864 CORE  169 O  O    0.0000  169
O        2.918441956    8.553931861    0.978252392 CORE  170 O  O    0.0000  170
O       10.569325956   16.852651362    1.113719977 CORE  171 O  O    0.0000  171
O       10.884378144   12.030029489    1.754848389 CORE  172 O  O    0.0000  172
O       10.615151949   19.509651154    1.359756138 CORE  173 O  O    0.0000  173
O        6.446254947   16.973340675    1.288035778 CORE  174 O  O    0.0000  174
O       11.017279684    9.422049405    2.238820858 CORE  175 O  O    0.0000  175
O        6.145010145   11.989468816    2.021592521 CORE  176 O  O    0.0000  176
O        7.005205708   19.570279373    1.423279895 CORE  177 O  O    0.0000  177
O        6.416743967    9.350178966    2.099169850 CORE  178 O  O    0.0000  178
O       10.854413820    2.007741843    1.613267855 CORE  179 O  O    0.0000  179
O        6.879820936    2.108111173    1.730778728 CORE  180 O  O    0.0000  180
O       10.834357351    6.756752642    2.271839878 CORE  181 O  O    0.0000  181
O        6.607345677    6.705672163    2.327068851 CORE  182 O  O    0.0000  182
O        6.730179284   14.569991787    2.316650940 CORE  183 O  O    0.0000  183
O        2.792284484    6.126728616    2.011144128 CORE  184 O  O    0.0000  184
O        2.991092971   18.403450163    2.467437282 CORE  185 O  O    0.0000  185
O        3.114897739    2.703454442    2.404092174 CORE  186 O  O    0.0000  186
O       10.387522199   14.540705561    2.288894119 CORE  187 O  O    0.0000  187
O        2.568292115   10.984703499    1.947709685 CORE  188 O  O    0.0000  188
O       18.798260283    6.331421360    2.187897584 CORE  189 O  O    0.0000  189
O       18.850759429   10.978582638    1.905680922 CORE  190 O  O    0.0000  190
O       18.615367407    2.515879207    2.547486989 CORE  191 O  O    0.0000  191
O       18.454392111   18.760357342    2.556864025 CORE  192 O  O    0.0000  192
O        8.570893700   16.440108274    2.814942442 CORE  193 O  O    0.0000  193
O        8.555566474   12.682390916    2.849521030 CORE  194 O  O    0.0000  194
O        8.838278060    0.721485505    2.821882997 CORE  195 O  O    0.0000  195
O        8.714060448    8.265993783    2.809701155 CORE  196 O  O    0.0000  196
O        0.538892320   18.529168057    3.451762906 CORE  197 O  O    0.0000  197
O        0.519883331   10.820392324    3.629624101 CORE  198 O  O    0.0000  198
O        0.677906332    6.541047837    3.576494444 CORE  199 O  O    0.0000  199
O        0.708501483    2.699805447    3.466790472 CORE  200 O  O    0.0000  200
O       11.297456271    0.438478639    3.693383720 CORE  201 O  O    0.0000  201
O       11.039868682   16.707396651    3.716615374 CORE  202 O  O    0.0000  202
O       10.764663348    8.086987450    4.523030824 CORE  203 O  O    0.0000  203
O       10.793000103   12.858580729    4.277157133 CORE  204 O  O    0.0000  204
O       19.294188117    4.585574920    4.100709545 CORE  205 O  O    0.0000  205
O        6.354211802    0.513815141    3.765464977 CORE  206 O  O    0.0000  206
O        6.662292179    8.206141932    4.495061185 CORE  207 O  O    0.0000  207
O        6.192528394   16.646124387    3.916082235 CORE  208 O  O    0.0000  208
O        6.450768859   13.048771782    4.434581883 CORE  209 O  O    0.0000  209
O        2.450541477    4.616864698    4.138915449 CORE  210 O  O    0.0000  210
O       18.760466284   12.301552938    4.167910623 CORE  211 O  O    0.0000  211
O        2.366847229   17.025344666    4.618958935 CORE  212 O  O    0.0000  212
O        2.593724644   12.417737789    4.157599600 CORE  213 O  O    0.0000  213
O       18.939644983   17.066053554    4.533490592 CORE  214 O  O    0.0000  214
O        2.556033190   19.689732995    4.726059525 CORE  215 O  O    0.0000  215
O        2.845092613    9.783076140    4.308164757 CORE  216 O  O    0.0000  216
O       19.067425982   19.660763425    4.978387642 CORE  217 O  O    0.0000  217
O        3.111544272    7.149308402    4.447696736 CORE  218 O  O    0.0000  218
O       18.596088157    9.627563955    4.155914301 CORE  219 O  O    0.0000  219
O        2.839247696    2.190664270    5.007441273 CORE  220 O  O    0.0000  220
O       18.729402070    7.049498017    4.754067437 CORE  221 O  O    0.0000  221
O       19.066022080    2.208159905    5.135346574 CORE  222 O  O    0.0000  222
O       18.793773256   14.608548951    5.402594837 CORE  223 O  O    0.0000  223
O        6.331492852   10.626711076    5.500727113 CORE  224 O  O    0.0000  224
O        6.494353498   18.695149346    5.575419170 CORE  225 O  O    0.0000  225
O        3.285167341   14.675038014    5.308343454 CORE  226 O  O    0.0000  226
O       11.122788770   18.628093710    5.551953997 CORE  227 O  O    0.0000  227
O       11.106444790   10.519380431    5.498760966 CORE  228 O  O    0.0000  228
O       12.477240687   16.357291621    5.901904707 CORE  229 O  O    0.0000  229
O        4.754733100    0.582143977    5.864715853 CORE  230 O  O    0.0000  230
O       12.106361091   12.748531041    6.522897524 CORE  231 O  O    0.0000  231
O        4.534676648    8.706898743    6.028733149 CORE  232 O  O    0.0000  232
O        9.972253227    0.850999387    5.968506263 CORE  233 O  O    0.0000  233
O        9.512633532    8.792563489    6.740778352 CORE  234 O  O    0.0000  234
O        4.632042864   16.852318878    6.027193166 CORE  235 O  O    0.0000  235
O       12.626892677    0.658266223    5.930510063 CORE  236 O  O    0.0000  236
O        4.455593250   12.417637942    6.085268168 CORE  237 O  O    0.0000  237
O       12.138356443    8.407406922    6.748638459 CORE  238 O  O    0.0000  238
O        9.814482501   16.390282698    6.046113718 CORE  239 O  O    0.0000  239
O        9.465837903   12.320951738    6.511091233 CORE  240 O  O    0.0000  240
O        7.336391340    0.992839748    6.199581083 CORE  241 O  O    0.0000  241
O       17.086973609    8.608811085    6.081964173 CORE  242 O  O    0.0000  242
O       17.083054330   12.711440727    6.168915254 CORE  243 O  O    0.0000  243
O        6.900329948    8.585379496    7.115602528 CORE  244 O  O    0.0000  244
O        7.193990497   16.301222112    6.391717232 CORE  245 O  O    0.0000  245
O       17.423155007   16.483870956    6.653649417 CORE  246 O  O    0.0000  246
O        6.907891896   12.753019497    7.021027548 CORE  247 O  O    0.0000  247
O       17.530678829    0.812138108    6.698162554 CORE  248 O  O    0.0000  248
O       19.666733239   12.427448948    6.676124291 CORE  249 O  O    0.0000  249
O       20.056670581   16.411325327    6.876281927 CORE  250 O  O    0.0000  250
O        1.942496627    8.431347375    6.447250439 CORE  251 O  O    0.0000  251
O       20.163542101    0.783578447    7.062990463 CORE  252 O  O    0.0000  252
O       14.724059341    8.689441765    7.188506853 CORE  253 O  O    0.0000  253
O       14.835039617   16.740945298    7.006293439 CORE  254 O  O    0.0000  254
O        1.923856714   12.881366535    6.694418264 CORE  255 O  O    0.0000  255
O        2.315498074   16.329859487    7.175205465 CORE  256 O  O    0.0000  256
O        2.452261640    0.658385942    7.139366254 CORE  257 O  O    0.0000  257
O       14.960864684    0.710982154    7.101824086 CORE  258 O  O    0.0000  258
O       19.691898592    8.871436829    6.454496077 CORE  259 O  O    0.0000  259
O       14.648158780   12.467425061    7.132179082 CORE  260 O  O    0.0000  260
O        0.951939502   10.597369768    7.623391198 CORE  261 O  O    0.0000  261
O        0.973950669   18.604350864    7.576986145 CORE  262 O  O    0.0000  262
O       16.485459019   10.625219333    7.727376563 CORE  263 O  O    0.0000  263
O       13.334174124   14.688742234    7.817468081 CORE  264 O  O    0.0000  264
O        8.737328996   14.607926589    7.679049542 CORE  265 O  O    0.0000  265
O       16.472857241   18.712897406    7.709824886 CORE  266 O  O    0.0000  266
O        8.854083475    2.273198984    7.900808344 CORE  267 O  O    0.0000  267
O        8.511296027    7.097383796    8.538607452 CORE  268 O  O    0.0000  268
O        8.753697533   19.732492000    7.984939264 CORE  269 O  O    0.0000  269
O        8.402482842    9.711922633    8.981533270 CORE  270 O  O    0.0000  270
O       12.993538042    2.271571576    7.994205619 CORE  271 O  O    0.0000  271
O       13.290212636    7.153559696    8.778280551 CORE  272 O  O    0.0000  272
O       12.893946691   19.776644638    8.395472078 CORE  273 O  O    0.0000  273
O       13.016474857    9.790272306    8.879445726 CORE  274 O  O    0.0000  274
O        8.797351627   17.126204380    8.403081012 CORE  275 O  O    0.0000  275
O        8.593980096   12.377080840    9.032235760 CORE  276 O  O    0.0000  276
O       12.610449062   17.116868407    8.444718295 CORE  277 O  O    0.0000  277
O       12.810285730   12.430954506    9.077233637 CORE  278 O  O    0.0000  278
O       12.623700273    4.618909074    9.060301428 CORE  279 O  O    0.0000  279
O       16.873738581    8.202804314    8.702278157 CORE  280 O  O    0.0000  280
O       16.393839968   16.477240086    9.123427207 CORE  281 O  O    0.0000  281
O       16.667963767   13.051444106    8.764060868 CORE  282 O  O    0.0000  282
O       16.596638252    0.802221593    9.172633018 CORE  283 O  O    0.0000  283
O        0.586798423   12.872515009    8.940440338 CORE  284 O  O    0.0000  284
O        9.112565837    4.602472955    9.040209897 CORE  285 O  O    0.0000  285
O        0.776292364   16.575548151    9.286251723 CORE  286 O  O    0.0000  286
O        1.077598237    0.495990829    9.359134032 CORE  287 O  O    0.0000  287
O        0.565848166    8.185530131    8.670622667 CORE  288 O  O    0.0000  288
O       10.858558462    6.540181039    9.643161765 CORE  289 O  O    0.0000  289
O       10.879488371    2.664363421    9.593840980 CORE  290 O  O    0.0000  290
O       10.732920833   18.676876228    9.440991272 CORE  291 O  O    0.0000  291
O       10.708501067   10.859759461    9.549409112 CORE  292 O  O    0.0000  292
O        3.726170480   13.711768955   10.336448523 CORE  293 O  O    0.0000  293
O        4.059531447   17.513283046    9.896551030 CORE  294 O  O    0.0000  294
O        5.621935001   13.959153600   12.664453281 CORE  295 O  O    0.0000  295
end
end
