# Supplementary material for: Zeolite-confined subnanometric PtSn mimicking mortise-and-tenon joinery for catalytic propane dehydrogenation
Source: Nat Commun. 2022 May 17;13:2716. doi: 10.1038/s41467-022-30522-1 (PMC9114386; doi:10.1038/s41467-022-30522-1)
Supplement: Supplementary file 8 — Source Data [file 41467_2022_30522_MOESM8_ESM.zip › allstructures/Pt2Sn2O4-MFI.arc]

!BIOSYM archive 2
PBC=ON
                      Energy         0          0.0453      -2322.117420        C1
!DATE
PBC   20.37460000   20.11910000   13.51960000   90.00000000   89.99990000   90.00000000
Sn       8.123774943   12.124892091    0.889105981 CORE    1 Sn Sn   0.0000    1
Sn      10.572480791    7.705951518    0.867127473 CORE    2 Sn Sn   0.0000    2
Pt       9.178509978    9.615449157    1.881073804 CORE    3 Pt Pt   0.0000    3
Pt       8.008643943    8.948667379   13.299086951 CORE    4 Pt Pt   0.0000    4
Si       0.813575199    4.299347516    0.588446944 CORE    5 Si Si   0.0000    5
Si       0.646427167   12.009972984    0.270253162 CORE    6 Si Si   0.0000    6
Si       0.605718849    8.910402418    0.541533382 CORE    7 Si Si   0.0000    7
Si       3.726275815    8.878091769    0.577791302 CORE    8 Si Si   0.0000    8
Si       0.806414437   16.855982764    0.244140136 CORE    9 Si Si   0.0000    9
Si       3.765147127   12.021354549    0.348287039 CORE   10 Si Si   0.0000   10
Si       3.983924583    4.308198288    0.700956962 CORE   11 Si Si   0.0000   11
Si       4.015535340   16.821716017    0.223573572 CORE   12 Si Si   0.0000   12
Si      12.420860280   14.998494136    2.662637293 CORE   13 Si Si   0.0000   13
Si      12.417556354   18.201603314    2.540378629 CORE   14 Si Si   0.0000   14
Si      12.066631342    5.668727392    2.679833463 CORE   15 Si Si   0.0000   15
Si      12.234284866    2.554793541    2.460870139 CORE   16 Si Si   0.0000   16
Si      17.185148552   14.948783201    2.502032492 CORE   17 Si Si   0.0000   17
Si      17.270946040    6.130781511    2.313873555 CORE   18 Si Si   0.0000   18
Si      17.275002985   18.105411605    2.475999897 CORE   19 Si Si   0.0000   19
Si      17.253735869    2.923001925    2.248461169 CORE   20 Si Si   0.0000   20
Si      20.252898750    6.696802484    2.562131704 CORE   21 Si Si   0.0000   21
Si      20.178923692   14.395315731    2.044043351 CORE   22 Si Si   0.0000   22
Si      20.204551944    2.017545812    2.522700515 CORE   23 Si Si   0.0000   23
Si      20.270421655   19.002710640    2.262931939 CORE   24 Si Si   0.0000   24
Si       4.547820887    1.919951558    2.687036853 CORE   25 Si Si   0.0000   25
Si       4.704506522   18.918364855    2.353558008 CORE   26 Si Si   0.0000   26
Si       4.505883719    6.767385776    2.724711458 CORE   27 Si Si   0.0000   27
Si       4.756237334   14.402816644    2.082719729 CORE   28 Si Si   0.0000   28
Si      14.946798506   14.489347749    4.606467745 CORE   29 Si Si   0.0000   29
Si      14.635234290    6.735598804    3.906498993 CORE   30 Si Si   0.0000   30
Si      14.967411334   18.968688999    4.376099988 CORE   31 Si Si   0.0000   31
Si      14.798637536    1.904566808    4.071095126 CORE   32 Si Si   0.0000   32
Si       9.980296925   18.940932824    4.467617744 CORE   33 Si Si   0.0000   33
Si       9.913132689    1.923931842    4.376834819 CORE   34 Si Si   0.0000   34
Si      10.003326317   14.390825592    4.619620708 CORE   35 Si Si   0.0000   35
Si       9.912245917    6.494933628    4.839940816 CORE   36 Si Si   0.0000   36
Si       2.075093902    2.775997414    4.534383794 CORE   37 Si Si   0.0000   37
Si       6.982431940    2.902419872    4.435148093 CORE   38 Si Si   0.0000   38
Si       2.091017219    5.998615947    4.595176590 CORE   39 Si Si   0.0000   39
Si       6.977614483   14.887893077    4.176768271 CORE   40 Si Si   0.0000   40
Si       2.237037416   18.056131202    4.203146493 CORE   41 Si Si   0.0000   41
Si       7.037574788   18.049297703    4.164632960 CORE   42 Si Si   0.0000   42
Si       2.217952302   14.883495541    4.011009477 CORE   43 Si Si   0.0000   43
Si       6.951502079    6.087461521    4.439030924 CORE   44 Si Si   0.0000   44
Si      14.176516146   16.862118330    6.489580792 CORE   45 Si Si   0.0000   45
Si      14.104307499    4.356172599    6.003525911 CORE   46 Si Si   0.0000   46
Si      10.963335911   16.813600766    6.479534493 CORE   47 Si Si   0.0000   47
Si      13.985365826   12.068254150    6.271183040 CORE   48 Si Si   0.0000   48
Si      14.024990210    8.941250559    5.916402379 CORE   49 Si Si   0.0000   49
Si      10.928730547    4.073020244    6.447478715 CORE   50 Si Si   0.0000   50
Si      10.870026460   12.018292657    6.377459041 CORE   51 Si Si   0.0000   51
Si      10.937713200    8.946662398    6.396371803 CORE   52 Si Si   0.0000   52
Si       2.955596421    1.909891599    7.414764982 CORE   53 Si Si   0.0000   53
Si       6.094988935    1.888072560    7.325441849 CORE   54 Si Si   0.0000   54
Si       2.946420359   18.894056925    7.145049713 CORE   55 Si Si   0.0000   55
Si       5.995652262   14.005680651    7.029858679 CORE   56 Si Si   0.0000   56
Si       6.071170229   18.906170174    7.018395862 CORE   57 Si Si   0.0000   57
Si       6.045907071    6.606072410    7.411312183 CORE   58 Si Si   0.0000   58
Si       2.835732587    6.558363623    7.575782152 CORE   59 Si Si   0.0000   59
Si       2.769064935   14.083055780    6.966234799 CORE   60 Si Si   0.0000   60
Si      14.697420013   16.125444964    9.418808989 CORE   61 Si Si   0.0000   61
Si      14.679586424   12.973020189    9.188345294 CORE   62 Si Si   0.0000   62
Si      14.816006757    5.019551613    8.972098334 CORE   63 Si Si   0.0000   63
Si       9.951257387   16.027841070    9.347841336 CORE   64 Si Si   0.0000   64
Si      14.964625737    8.225083966    8.665513244 CORE   65 Si Si   0.0000   65
Si      10.063810066    4.809413285    9.283318457 CORE   66 Si Si   0.0000   66
Si       9.881343663   12.836900332    9.287915225 CORE   67 Si Si   0.0000   67
Si      10.157281302    7.989205899    9.266734906 CORE   68 Si Si   0.0000   68
Si       6.988530084    4.128995089    9.211263973 CORE   69 Si Si   0.0000   69
Si       6.937367180   16.527451107    8.802574235 CORE   70 Si Si   0.0000   70
Si       2.316795575    8.950834877    9.519536162 CORE   71 Si Si   0.0000   71
Si       6.912756109   11.924479582    9.090307385 CORE   72 Si Si   0.0000   72
Si       7.175915080    8.789033002    9.470531711 CORE   73 Si Si   0.0000   73
Si       2.029998622   12.041220882    9.092982524 CORE   74 Si Si   0.0000   74
Si       2.278704903    4.044480768    9.529226618 CORE   75 Si Si   0.0000   75
Si       1.998532716   16.499812720    8.859252179 CORE   76 Si Si   0.0000   76
Si      12.183755328   16.612563135   11.388251540 CORE   77 Si Si   0.0000   77
Si      12.521806487    4.421582104   11.086921758 CORE   78 Si Si   0.0000   78
Si      12.278068071   12.059107638   11.063245484 CORE   79 Si Si   0.0000   79
Si      12.815205913    9.026329783   10.509751020 CORE   80 Si Si   0.0000   80
Si      17.041903660   12.012602644   11.124245414 CORE   81 Si Si   0.0000   81
Si      17.216545376    8.888856025   10.792879642 CORE   82 Si Si   0.0000   82
Si      17.110041788   16.585694231   11.418768606 CORE   83 Si Si   0.0000   83
Si      17.031709601    4.264554969   11.067776909 CORE   84 Si Si   0.0000   84
Si      20.101062127    4.830649857   11.180211834 CORE   85 Si Si   0.0000   85
Si      20.128024835    8.051707230   11.190989288 CORE   86 Si Si   0.0000   86
Si       4.804600010    8.014346982   11.271768474 CORE   87 Si Si   0.0000   87
Si      20.040470654   12.854793976   10.932760035 CORE   88 Si Si   0.0000   88
Si      20.129054568   16.029606039   10.931939095 CORE   89 Si Si   0.0000   89
Si       4.505369277   12.906333358   10.935704116 CORE   90 Si Si   0.0000   90
Si       4.759184374    4.804329454   11.281971918 CORE   91 Si Si   0.0000   91
Si       4.536720401   16.068453980   10.785814146 CORE   92 Si Si   0.0000   92
Si      12.938671222   14.162270358   13.221947134 CORE   93 Si Si   0.0000   93
Si      13.365830223    7.089356667   12.645510749 CORE   94 Si Si   0.0000   94
Si      16.157662507   14.093392824   13.201896105 CORE   95 Si Si   0.0000   95
Si      13.073191686   19.056305899   13.109175373 CORE   96 Si Si   0.0000   96
Si      13.129787522    2.032789797   13.049645759 CORE   97 Si Si   0.0000   97
Si      16.335567160    6.722958721   12.994968173 CORE   98 Si Si   0.0000   98
Si      16.233784038   19.014677029   13.185436434 CORE   99 Si Si   0.0000   99
Si      16.261563356    1.954782322   12.963474286 CORE  100 Si Si   0.0000  100
O        2.409726504    4.393806400    0.302442467 CORE  101 O  O    0.0000  101
O        2.205369276   12.494406350    0.345556768 CORE  102 O  O    0.0000  102
O        2.409300067   16.639062466    0.398433370 CORE  103 O  O    0.0000  103
O        2.167930438    8.507321991    0.264216331 CORE  104 O  O    0.0000  104
O       12.531579624   14.153926785    1.275026704 CORE  105 O  O    0.0000  105
O       12.419796413   18.878072857    1.067326649 CORE  106 O  O    0.0000  106
O       12.301057808    7.992791337   13.444065321 CORE  107 O  O    0.0000  107
O       12.247323556    2.404284271    0.847328836 CORE  108 O  O    0.0000  108
O       16.576654527   14.104094097    1.249059406 CORE  109 O  O    0.0000  109
O       17.243133733    6.790469584    0.823051339 CORE  110 O  O    0.0000  110
O        3.895526028   10.474138592    0.798070606 CORE  111 O  O    0.0000  111
O       16.774653750   18.981331610    1.200043520 CORE  112 O  O    0.0000  112
O       17.182067944    2.343191325    0.728106541 CORE  113 O  O    0.0000  113
O        0.487174398   10.502126415    0.840598846 CORE  114 O  O    0.0000  114
O        0.492216022    2.890706238    1.322034615 CORE  115 O  O    0.0000  115
O        0.358552080   18.292473757    0.867018592 CORE  116 O  O    0.0000  116
O        4.331754313    2.887576553    1.402605250 CORE  117 O  O    0.0000  117
O        0.361172384    5.542271376    1.524718828 CORE  118 O  O    0.0000  118
O        4.487342811   18.216035934    0.905457145 CORE  119 O  O    0.0000  119
O        0.057680191   15.660534187    1.052105109 CORE  120 O  O    0.0000  120
O       20.137989246   13.022275387    1.174918818 CORE  121 O  O    0.0000  121
O        0.056121303    8.151796164    1.861692906 CORE  122 O  O    0.0000  122
O        4.755039001   15.548638719    0.928240905 CORE  123 O  O    0.0000  123
O        4.232463671    8.157655113    1.935753515 CORE  124 O  O    0.0000  124
O        4.366988715    5.511191704    1.712523925 CORE  125 O  O    0.0000  125
O        4.605130758   12.930699268    1.405015245 CORE  126 O  O    0.0000  126
O        4.483760080    0.389702395    2.156078943 CORE  127 O  O    0.0000  127
O       17.068507208    4.527457366    2.200127130 CORE  128 O  O    0.0000  128
O       17.049400017   16.530261993    2.143337642 CORE  129 O  O    0.0000  129
O       20.159186585    0.478575089    2.011484150 CORE  130 O  O    0.0000  130
O       12.247898366   16.589174750    2.377774023 CORE  131 O  O    0.0000  131
O       12.340311328    4.094564421    2.957678365 CORE  132 O  O    0.0000  132
O       11.151247324   18.800038232    3.356219177 CORE  133 O  O    0.0000  133
O       18.739873442   14.565581435    2.768553171 CORE  134 O  O    0.0000  134
O       18.706314524    6.475732617    2.992291234 CORE  135 O  O    0.0000  135
O       13.765787492   14.785063829    3.534553220 CORE  136 O  O    0.0000  136
O       10.857756001    1.932434565    3.053726933 CORE  137 O  O    0.0000  137
O       11.126610730   14.417533703    3.451309769 CORE  138 O  O    0.0000  138
O       13.522547330    6.416964483    2.754079410 CORE  139 O  O    0.0000  139
O       18.706450668    2.540092499    2.871994486 CORE  140 O  O    0.0000  140
O       18.845759718   18.400507523    2.768007428 CORE  141 O  O    0.0000  141
O       11.193327262    6.344931251    3.879114097 CORE  142 O  O    0.0000  142
O       13.516212481    1.771527273    3.077903239 CORE  143 O  O    0.0000  143
O       13.809828287   18.561774144    3.299981726 CORE  144 O  O    0.0000  144
O       16.381585909   14.583297764    3.859605027 CORE  145 O  O    0.0000  145
O       16.417454918   18.516171826    3.790849954 CORE  146 O  O    0.0000  146
O       16.111515052    6.748515792    3.249181283 CORE  147 O  O    0.0000  147
O        5.995080283    2.168172053    3.378148552 CORE  148 O  O    0.0000  148
O       16.108771812    2.293684830    3.201364727 CORE  149 O  O    0.0000  149
O        6.202184540   14.396184071    2.830633615 CORE  150 O  O    0.0000  150
O        6.213878156   18.593294077    2.873000704 CORE  151 O  O    0.0000  151
O        6.009065128    6.816835532    3.337114199 CORE  152 O  O    0.0000  152
O        3.645033467   18.315459630    3.433605760 CORE  153 O  O    0.0000  153
O        3.384407211    2.153972072    3.797771269 CORE  154 O  O    0.0000  154
O        0.770159534    6.646913298    3.915718963 CORE  155 O  O    0.0000  155
O        3.442203376    6.621955188    3.942207195 CORE  156 O  O    0.0000  156
O        0.954774036   14.294693243    3.184231310 CORE  157 O  O    0.0000  157
O        8.514838938    2.647070596    3.965357683 CORE  158 O  O    0.0000  158
O        0.723201553    2.156618483    3.878418843 CORE  159 O  O    0.0000  159
O        3.580961414   14.688788447    3.154009001 CORE  160 O  O    0.0000  160
O        8.552927650   14.597224700    3.916508424 CORE  161 O  O    0.0000  161
O        8.626023023   18.244035453    3.882687572 CORE  162 O  O    0.0000  162
O        1.000638482   18.729655218    3.414620860 CORE  163 O  O    0.0000  163
O        8.502335355    6.382919008    4.028084399 CORE  164 O  O    0.0000  164
O        2.084284871    4.390014595    4.359883822 CORE  165 O  O    0.0000  165
O        1.993663468   16.457030248    4.334436961 CORE  166 O  O    0.0000  166
O        9.677622477    0.377446812    4.813772795 CORE  167 O  O    0.0000  167
O        6.711073934   16.474360090    4.422933043 CORE  168 O  O    0.0000  168
O       15.005717870    0.432941685    4.720209672 CORE  169 O  O    0.0000  169
O        6.640336559    4.490464287    4.441298842 CORE  170 O  O    0.0000  170
O       14.788294080   12.998217536    5.216250494 CORE  171 O  O    0.0000  171
O       14.401971141    8.229310099    4.511320071 CORE  172 O  O    0.0000  172
O       14.903783361   15.570291616    5.820270399 CORE  173 O  O    0.0000  173
O       10.001522829   12.953493190    5.375804019 CORE  174 O  O    0.0000  174
O       14.564686740    5.632490215    5.108279595 CORE  175 O  O    0.0000  175
O        9.992660465    7.976010747    5.501235495 CORE  176 O  O    0.0000  176
O       10.251765692   15.568720168    5.711511289 CORE  177 O  O    0.0000  177
O        9.966978757    5.294579483    5.939502170 CORE  178 O  O    0.0000  178
O       14.687816614   18.223759258    5.784892413 CORE  179 O  O    0.0000  179
O       10.435311094   18.216471602    5.853486232 CORE  180 O  O    0.0000  180
O       14.544819176    2.975613415    5.264513049 CORE  181 O  O    0.0000  181
O       10.584220497    2.700933406    5.643841608 CORE  182 O  O    0.0000  182
O       10.761437094   10.476660937    5.868406984 CORE  183 O  O    0.0000  183
O        6.812592449    2.288866708    5.927863421 CORE  184 O  O    0.0000  184
O        6.436189135   14.063955315    5.469026116 CORE  185 O  O    0.0000  185
O        6.580910539   18.898455370    5.474890105 CORE  186 O  O    0.0000  186
O       14.099083844   10.549647287    5.727838428 CORE  187 O  O    0.0000  187
O        6.668796938    6.698742939    5.918893004 CORE  188 O  O    0.0000  188
O        2.112727153    2.384134459    6.107692037 CORE  189 O  O    0.0000  189
O        2.059863034    6.372251805    6.167890352 CORE  190 O  O    0.0000  190
O        2.287977914   18.732787427    5.672092985 CORE  191 O  O    0.0000  191
O        2.363687293   14.059983273    5.398410720 CORE  192 O  O    0.0000  192
O       12.419008458   12.529355244    6.342387158 CORE  193 O  O    0.0000  193
O       12.499526265    8.491901321    6.312496325 CORE  194 O  O    0.0000  194
O       12.569182549   16.689705711    6.296185783 CORE  195 O  O    0.0000  195
O       12.493532943    4.423898087    6.221140072 CORE  196 O  O    0.0000  196
O        4.384082065   14.139557093    7.156433682 CORE  197 O  O    0.0000  197
O        4.432106724    6.702270840    7.327478225 CORE  198 O  O    0.0000  198
O        4.524312379    2.318634981    7.225493563 CORE  199 O  O    0.0000  199
O        4.512021093   18.431976926    7.092638970 CORE  200 O  O    0.0000  200
O       14.569294087   16.993556643    8.055865146 CORE  201 O  O    0.0000  201
O       14.635332739   12.218386494    7.753749466 CORE  202 O  O    0.0000  202
O       14.824982294    4.409220062    7.462971007 CORE  203 O  O    0.0000  203
O       15.097904985    8.481391515    7.060403485 CORE  204 O  O    0.0000  204
O        2.814394203    0.311738372    7.628522225 CORE  205 O  O    0.0000  205
O       10.563579355   16.785246843    8.047346891 CORE  206 O  O    0.0000  206
O       10.602607768    3.907773940    8.031327944 CORE  207 O  O    0.0000  207
O       10.291825792   12.112818119    7.893123467 CORE  208 O  O    0.0000  208
O       10.421911745    8.863046494    7.927872190 CORE  209 O  O    0.0000  209
O        6.234295337    0.292533004    7.599638958 CORE  210 O  O    0.0000  210
O        2.269203341    7.901173574    8.287895342 CORE  211 O  O    0.0000  211
O        6.499478647   12.581982279    7.651431417 CORE  212 O  O    0.0000  212
O        6.626086333    7.847050166    8.275692878 CORE  213 O  O    0.0000  213
O        2.192323049   12.716033814    7.625482084 CORE  214 O  O    0.0000  214
O        6.683194092   15.229115165    7.852925330 CORE  215 O  O    0.0000  215
O        6.478705900    5.202679775    8.098513491 CORE  216 O  O    0.0000  216
O        2.107452399   15.385506191    7.680075316 CORE  217 O  O    0.0000  217
O        6.825391675    2.643293768    8.565076097 CORE  218 O  O    0.0000  218
O        2.527072792    5.268203622    8.498276183 CORE  219 O  O    0.0000  219
O        6.968239690   17.878453181    7.897794183 CORE  220 O  O    0.0000  220
O        2.359543011    2.629761925    8.738089068 CORE  221 O  O    0.0000  221
O        2.150756201   17.979163020    8.217008781 CORE  222 O  O    0.0000  222
O        2.268329364   10.450900388    8.913657307 CORE  223 O  O    0.0000  223
O       10.155397595    6.401403446    8.915388286 CORE  224 O  O    0.0000  224
O       10.163157646   14.427732668    9.159336255 CORE  225 O  O    0.0000  225
O        7.062516364   10.317823735    8.942713348 CORE  226 O  O    0.0000  226
O       14.881402928   14.569293552    8.993367637 CORE  227 O  O    0.0000  227
O       14.718893867    6.639982605    8.913318523 CORE  228 O  O    0.0000  228
O       15.931072166   12.367360863   10.005156505 CORE  229 O  O    0.0000  229
O        8.375292088   16.370531077    9.536383768 CORE  230 O  O    0.0000  230
O       16.319656226    8.685922561    9.446229546 CORE  231 O  O    0.0000  231
O        8.529735416    4.402450780    9.621828186 CORE  232 O  O    0.0000  232
O       13.353229503   16.332752929   10.299724412 CORE  233 O  O    0.0000  233
O       13.525335880    4.468944579    9.798968667 CORE  234 O  O    0.0000  234
O        8.312341767   12.568193391    9.617008951 CORE  235 O  O    0.0000  235
O       15.989851936   16.638614656   10.249267050 CORE  236 O  O    0.0000  236
O        8.710645403    8.434176732    9.871277034 CORE  237 O  O    0.0000  237
O       16.196704963    4.555124413    9.702977500 CORE  238 O  O    0.0000  238
O       13.282364543   12.761931576    9.994785265 CORE  239 O  O    0.0000  239
O       13.657686737    9.136245969    9.106053619 CORE  240 O  O    0.0000  240
O       10.726571232   16.541427372   10.675184064 CORE  241 O  O    0.0000  241
O        0.805099603    4.135128155   10.191363421 CORE  242 O  O    0.0000  242
O        1.048502264    8.735824848   10.499912012 CORE  243 O  O    0.0000  243
O       10.977781956    4.504515817   10.582428428 CORE  244 O  O    0.0000  244
O       10.747244170   12.217447628   10.521595164 CORE  245 O  O    0.0000  245
O        0.536932918   12.352634575    9.656202673 CORE  246 O  O    0.0000  246
O       11.336285025    8.356897072   10.324220301 CORE  247 O  O    0.0000  247
O        0.540381732   16.418475599    9.566331608 CORE  248 O  O    0.0000  248
O        3.700269480    8.790350979   10.369364418 CORE  249 O  O    0.0000  249
O        3.120883810   12.681881127   10.119863084 CORE  250 O  O    0.0000  250
O        6.092249731    4.229866682   10.561344823 CORE  251 O  O    0.0000  251
O        3.149375994   16.243785729    9.972927009 CORE  252 O  O    0.0000  252
O       18.615706608    4.371792902   10.716781534 CORE  253 O  O    0.0000  253
O       18.475644137   12.582328623   10.606618953 CORE  254 O  O    0.0000  254
O        6.301726403    8.535729001   10.842311331 CORE  255 O  O    0.0000  255
O        5.759361728   12.228712551   10.180828593 CORE  256 O  O    0.0000  256
O        5.780721894   16.662473644    9.932375229 CORE  257 O  O    0.0000  257
O       18.572558814   16.440556468   10.730254883 CORE  258 O  O    0.0000  258
O        3.422784399    4.093610048   10.686516424 CORE  259 O  O    0.0000  259
O       18.778514413    8.563478075   10.436836088 CORE  260 O  O    0.0000  260
O        4.667348195    6.415406570   11.021132624 CORE  261 O  O    0.0000  261
O        4.780926283   14.495149171   11.107716333 CORE  262 O  O    0.0000  262
O       20.245147477    6.442298813   11.069041241 CORE  263 O  O    0.0000  263
O       17.097115086   10.413421701   11.328228248 CORE  264 O  O    0.0000  264
O       12.644803303   10.485434050   11.209382385 CORE  265 O  O    0.0000  265
O       20.282423295   14.434886634   11.219931767 CORE  266 O  O    0.0000  266
O       12.325115939   18.089602096   12.042383814 CORE  267 O  O    0.0000  267
O       12.693096952    2.983917992   11.820804716 CORE  268 O  O    0.0000  268
O       12.252889978   15.471390639   12.545870913 CORE  269 O  O    0.0000  269
O       12.820022592    5.644138202   12.109442737 CORE  270 O  O    0.0000  270
O       17.067193677   17.962286170   12.277295533 CORE  271 O  O    0.0000  271
O       16.697549747    2.774685426   11.631088916 CORE  272 O  O    0.0000  272
O       16.871656190   15.321718361   12.414510963 CORE  273 O  O    0.0000  273
O       16.618706269    5.313901070   12.235564310 CORE  274 O  O    0.0000  274
O       12.394658960   12.789718894   12.519941312 CORE  275 O  O    0.0000  275
O       13.770939589    8.035728548   11.367131352 CORE  276 O  O    0.0000  276
O       16.645041809   12.681555578   12.557639986 CORE  277 O  O    0.0000  277
O       16.751852112    7.934036265   12.010929099 CORE  278 O  O    0.0000  278
O       16.468381503    0.385622484   12.591948035 CORE  279 O  O    0.0000  279
O       20.367617821    4.358045833   12.712887749 CORE  280 O  O    0.0000  280
O        0.129747988   12.017362715   12.249585950 CORE  281 O  O    0.0000  281
O       20.096601334    8.485979546   12.762707657 CORE  282 O  O    0.0000  282
O        0.394135758   16.833151993   12.195950964 CORE  283 O  O    0.0000  283
O        4.622827340    8.349159950   12.846506981 CORE  284 O  O    0.0000  284
O       12.876466966    0.477388162   12.626762768 CORE  285 O  O    0.0000  285
O        4.393845750   12.211492205   12.390388780 CORE  286 O  O    0.0000  286
O        4.440100674   16.889268269   12.181466568 CORE  287 O  O    0.0000  287
O        4.865783625    4.466679941   12.865328239 CORE  288 O  O    0.0000  288
O       14.713005695    2.256904084   13.378581731 CORE  289 O  O    0.0000  289
O       14.649584422   18.636181636   13.158770201 CORE  290 O  O    0.0000  290
O       14.549995684   14.247939454   13.043562960 CORE  291 O  O    0.0000  291
O       14.772296319    6.810832193   13.432706947 CORE  292 O  O    0.0000  292
O        7.114681742   10.597348628   13.272542385 CORE  293 O  O    0.0000  293
O       11.227957442    5.849903435    1.313645499 CORE  294 O  O    0.0000  294
O        9.019032713    7.391864417   12.962033176 CORE  295 O  O    0.0000  295
O        8.126417710   11.071520563    2.641269137 CORE  296 O  O    0.0000  296
end
end
