# Supplementary material for: Zeolite-confined subnanometric PtSn mimicking mortise-and-tenon joinery for catalytic propane dehydrogenation
Source: Nat Commun. 2022 May 17;13:2716. doi: 10.1038/s41467-022-30522-1 (PMC9114386; doi:10.1038/s41467-022-30522-1)
Supplement: Supplementary file 8 — Source Data [file 41467_2022_30522_MOESM8_ESM.zip › allstructures/Pt2Sn2O5-MFI.arc]

!BIOSYM archive 2
PBC=ON
                      Energy         0          0.0479      -2328.519430        C1
!DATE
PBC   20.37460000   20.11910000   13.51960000   90.00000000   89.99990000   90.00000000
Sn      11.177823119    7.543451001    8.367062044 CORE    1 Sn Sn   0.0000    1
Sn       9.252521332    1.717180316    7.689366410 CORE    2 Sn Sn   0.0000    2
Pt      10.711262656    4.270886642    9.344176053 CORE    3 Pt Pt   0.0000    3
Pt      11.020146367    4.335030899    6.924705490 CORE    4 Pt Pt   0.0000    4
Si       2.918480728    1.823801352    8.508204141 CORE    5 Si Si   0.0000    5
Si       3.275035990    9.671067135    8.055065743 CORE    6 Si Si   0.0000    6
Si       3.005623440    6.622107181    8.229382395 CORE    7 Si Si   0.0000    7
Si       6.165919640    6.307442139    8.324779473 CORE    8 Si Si   0.0000    8
Si       3.249069687   14.513903911    7.836955263 CORE    9 Si Si   0.0000    9
Si       6.436095116    9.411485446    8.119659496 CORE   10 Si Si   0.0000   10
Si       5.735157041    1.277882211    9.516440799 CORE   11 Si Si   0.0000   11
Si       6.425645485   14.301815457    8.010589411 CORE   12 Si Si   0.0000   12
Si      14.807767568   12.408835110    9.685185135 CORE   13 Si Si   0.0000   13
Si      14.790762174   15.626420489    9.798282084 CORE   14 Si Si   0.0000   14
Si      14.693918954    3.464863480   10.320592597 CORE   15 Si Si   0.0000   15
Si      14.662696970    0.313929617    9.989117170 CORE   16 Si Si   0.0000   16
Si      19.600654544   12.468175651    9.908989601 CORE   17 Si Si   0.0000   17
Si      19.589716217    3.565405929   10.094228648 CORE   18 Si Si   0.0000   18
Si      19.756564238   15.634213302    9.778141671 CORE   19 Si Si   0.0000   19
Si      19.488011145    0.345604022   10.237155669 CORE   20 Si Si   0.0000   20
Si       2.156306231    4.425785924   10.277499524 CORE   21 Si Si   0.0000   21
Si       2.262166391   12.194184020    9.692361547 CORE   22 Si Si   0.0000   22
Si       1.959025313   19.618330152   10.428927402 CORE   23 Si Si   0.0000   23
Si       2.360851875   16.522029483    9.944723232 CORE   24 Si Si   0.0000   24
Si       8.048943723   19.518489020    9.366571515 CORE   25 Si Si   0.0000   25
Si       7.235387278   16.521486211   10.075236965 CORE   26 Si Si   0.0000   26
Si       6.650554268    4.051207013   10.521741625 CORE   27 Si Si   0.0000   27
Si       7.206154707   11.832671405    9.842004938 CORE   28 Si Si   0.0000   28
Si      17.149646121   11.636391674   11.593042083 CORE   29 Si Si   0.0000   29
Si      17.196275908    4.039177874   12.126193709 CORE   30 Si Si   0.0000   30
Si      17.333355980   16.474445841   11.557788262 CORE   31 Si Si   0.0000   31
Si      16.962306362   19.486832510   11.907650767 CORE   32 Si Si   0.0000   32
Si      12.455161659   16.517211595   11.730849539 CORE   33 Si Si   0.0000   33
Si      12.375115763   19.716435218   11.920807402 CORE   34 Si Si   0.0000   34
Si      12.627537560   11.839725768   11.751789503 CORE   35 Si Si   0.0000   35
Si      12.258979335    3.963831806   12.271401308 CORE   36 Si Si   0.0000   36
Si       4.185082726    0.665860419   12.218013788 CORE   37 Si Si   0.0000   37
Si       9.326837566    0.459717728   12.080286701 CORE   38 Si Si   0.0000   38
Si       4.129747278    3.746227124   12.475706668 CORE   39 Si Si   0.0000   39
Si       9.598555039   12.362418757   11.914213278 CORE   40 Si Si   0.0000   40
Si       4.796791366   15.815970593   11.836937851 CORE   41 Si Si   0.0000   41
Si       9.539168218   15.505505752   11.973073784 CORE   42 Si Si   0.0000   42
Si       4.739907660   12.634704234   11.633163798 CORE   43 Si Si   0.0000   43
Si       9.196222947    3.612199845   12.223336919 CORE   44 Si Si   0.0000   44
Si      16.653547329   14.122601141    0.037428966 CORE   45 Si Si   0.0000   45
Si      16.451531777    1.614929295    0.395212085 CORE   46 Si Si   0.0000   46
Si      13.486063459   14.314855000    0.155120819 CORE   47 Si Si   0.0000   47
Si      16.525919405    9.450344516    0.142905877 CORE   48 Si Si   0.0000   48
Si      16.422708591    6.381969954    0.464148550 CORE   49 Si Si   0.0000   49
Si      13.320412057    1.628990368    0.519911661 CORE   50 Si Si   0.0000   50
Si      13.379971288    9.527938482    0.216769977 CORE   51 Si Si   0.0000   51
Si      13.269492544    6.447661947    0.375362139 CORE   52 Si Si   0.0000   52
Si       5.368420423   19.683426536    1.498169346 CORE   53 Si Si   0.0000   53
Si       8.510625659   19.562837905    1.407145100 CORE   54 Si Si   0.0000   54
Si       5.379073515   16.550214616    1.305350301 CORE   55 Si Si   0.0000   55
Si       8.530036283   11.556351375    1.154199518 CORE   56 Si Si   0.0000   56
Si       8.550508908   16.509249497    1.272603208 CORE   57 Si Si   0.0000   57
Si       8.310896396    4.300916787    1.539112043 CORE   58 Si Si   0.0000   58
Si       5.159685155    4.231228899    1.796645955 CORE   59 Si Si   0.0000   59
Si       5.334966992   11.757354814    1.028972476 CORE   60 Si Si   0.0000   60
Si      17.372593468   13.542859931    2.979024140 CORE   61 Si Si   0.0000   61
Si      17.438069885   10.326860499    2.989238283 CORE   62 Si Si   0.0000   62
Si      17.288656965    2.371643604    3.298442930 CORE   63 Si Si   0.0000   63
Si      12.482964926   13.605872063    3.085070493 CORE   64 Si Si   0.0000   64
Si      17.244526839    5.503437192    3.344974460 CORE   65 Si Si   0.0000   65
Si      12.470224293    2.384747647    3.344944511 CORE   66 Si Si   0.0000   66
Si      12.505377590   10.438249878    3.107604167 CORE   67 Si Si   0.0000   67
Si      12.357127194    5.525527760    3.222790073 CORE   68 Si Si   0.0000   68
Si       9.438180557    1.796064004    3.187758681 CORE   69 Si Si   0.0000   69
Si       9.410973380   14.044698367    3.033845762 CORE   70 Si Si   0.0000   70
Si       4.682792749    6.651925992    3.763872576 CORE   71 Si Si   0.0000   71
Si       9.502907483    9.590805894    3.358500786 CORE   72 Si Si   0.0000   72
Si       9.359277805    6.411144770    3.569540141 CORE   73 Si Si   0.0000   73
Si       4.735062908    9.750713542    3.241192127 CORE   74 Si Si   0.0000   74
Si       4.578935813    1.687699391    3.670152205 CORE   75 Si Si   0.0000   75
Si       4.680810579   14.130737307    3.094167913 CORE   76 Si Si   0.0000   76
Si      14.917097873   14.339286954    4.763412990 CORE   77 Si Si   0.0000   77
Si      14.831125672    1.932274113    5.349984483 CORE   78 Si Si   0.0000   78
Si      14.974310153    9.393554053    4.804326015 CORE   79 Si Si   0.0000   79
Si      14.762401792    6.282206622    5.181775318 CORE   80 Si Si   0.0000   80
Si      19.734862504    9.621561476    4.971760914 CORE   81 Si Si   0.0000   81
Si      19.571238156    6.481996345    5.214229199 CORE   82 Si Si   0.0000   82
Si      19.600808857   14.321859665    5.065032797 CORE   83 Si Si   0.0000   83
Si      19.463502273    1.946997894    5.368657779 CORE   84 Si Si   0.0000   84
Si       2.174378182    2.480675136    5.465412391 CORE   85 Si Si   0.0000   85
Si       2.156880812    5.647924820    5.369793097 CORE   86 Si Si   0.0000   86
Si       7.099833484    5.576785728    5.471181110 CORE   87 Si Si   0.0000   87
Si       2.341426151   10.568482495    5.149018372 CORE   88 Si Si   0.0000   88
Si       2.264140656   13.718209471    5.025906968 CORE   89 Si Si   0.0000   89
Si       7.171962441   10.450729365    5.233709735 CORE   90 Si Si   0.0000   90
Si       7.170861632    2.399846756    5.281631059 CORE   91 Si Si   0.0000   91
Si       7.110807146   13.603388542    5.146915373 CORE   92 Si Si   0.0000   92
Si      15.485882517   11.848434887    6.696516041 CORE   93 Si Si   0.0000   93
Si      15.319589483    4.308998504    7.416603027 CORE   94 Si Si   0.0000   94
Si      18.698405102   11.892079554    6.945867467 CORE   95 Si Si   0.0000   95
Si      15.622856179   16.507363436    6.938344239 CORE   96 Si Si   0.0000   96
Si      15.509808353   19.629718288    7.090022052 CORE   97 Si Si   0.0000   97
Si      18.514576063    4.395107318    7.227559368 CORE   98 Si Si   0.0000   98
Si      18.766860523   16.605176569    6.954989130 CORE   99 Si Si   0.0000   99
Si      18.668768429   19.681442388    7.272618360 CORE  100 Si Si   0.0000  100
O        4.510957632    1.521115685    8.476543593 CORE  101 O  O    0.0000  101
O        4.879846556    9.867274353    8.205978005 CORE  102 O  O    0.0000  102
O        4.811001977   14.076250356    7.968744031 CORE  103 O  O    0.0000  103
O        4.575347252    6.256803199    7.982082216 CORE  104 O  O    0.0000  104
O       14.720983591   12.040440377    8.112069120 CORE  105 O  O    0.0000  105
O       14.765352425   16.011602809    8.224484961 CORE  106 O  O    0.0000  106
O       14.661278069    4.242177035    8.899453346 CORE  107 O  O    0.0000  107
O       14.675304627   19.934496218    8.449682748 CORE  108 O  O    0.0000  108
O       19.243957963   11.803506234    8.468300962 CORE  109 O  O    0.0000  109
O       19.346992987    4.116652820    8.586816926 CORE  110 O  O    0.0000  110
O        6.627490676    7.857743832    8.590552038 CORE  111 O  O    0.0000  111
O       19.646739443   16.176088993    8.249688490 CORE  112 O  O    0.0000  112
O       19.259925050   19.777846593    8.780084706 CORE  113 O  O    0.0000  113
O        2.838159535    8.198213245    8.575647678 CORE  114 O  O    0.0000  114
O        2.173095098    0.574742288    9.225563994 CORE  115 O  O    0.0000  115
O        2.960954949   15.962632665    8.528704149 CORE  116 O  O    0.0000  116
O        9.162251295   19.901215968    8.234107955 CORE  117 O  O    0.0000  117
O        2.698864004    3.190753217    9.363247878 CORE  118 O  O    0.0000  118
O        6.743185204   15.677239037    8.788997684 CORE  119 O  O    0.0000  119
O        2.340544234   13.382564129    8.579073506 CORE  120 O  O    0.0000  120
O        2.537955043   10.767817724    8.978224546 CORE  121 O  O    0.0000  121
O        2.365320466    5.816337801    9.475234519 CORE  122 O  O    0.0000  122
O        7.119774655   13.023282255    8.737242286 CORE  123 O  O    0.0000  123
O        6.428212256    5.393205270    9.636031178 CORE  124 O  O    0.0000  124
O        6.574120759    2.676545131    9.648284173 CORE  125 O  O    0.0000  125
O        7.307855653   10.380172143    9.099362508 CORE  126 O  O    0.0000  126
O        7.826304106   17.923697588    9.532938509 CORE  127 O  O    0.0000  127
O       19.676976075    1.946293942   10.049395394 CORE  128 O  O    0.0000  128
O       19.335551353   14.069138865    9.834081990 CORE  129 O  O    0.0000  129
O        2.233781040   18.134332671    9.833540788 CORE  130 O  O    0.0000  130
O       14.852987841   14.011827376    9.952754419 CORE  131 O  O    0.0000  131
O       15.051702736    1.893464902   10.086168637 CORE  132 O  O    0.0000  132
O       13.438452476   16.226366650   10.468321281 CORE  133 O  O    0.0000  133
O        0.765367280   12.161674662   10.314426620 CORE  134 O  O    0.0000  134
O        0.600931801    4.192386696   10.649660768 CORE  135 O  O    0.0000  135
O       16.143540641   11.725921997   10.316338844 CORE  136 O  O    0.0000  136
O       13.179457244    0.061668595   10.587071959 CORE  137 O  O    0.0000  137
O       13.471932541   11.799607972   10.370053057 CORE  138 O  O    0.0000  138
O       15.806096129    4.128344108   11.293444009 CORE  139 O  O    0.0000  139
O        0.418491601   19.778784134   10.927209379 CORE  140 O  O    0.0000  140
O        0.912507381   15.851126186   10.277098002 CORE  141 O  O    0.0000  141
O       13.253136958    3.616349301   11.049530651 CORE  142 O  O    0.0000  142
O       15.731023652   19.565061579   10.849608736 CORE  143 O  O    0.0000  143
O       16.104728987   16.259749634   10.512740527 CORE  144 O  O    0.0000  144
O       18.672563744   11.823809940   11.072925411 CORE  145 O  O    0.0000  145
O       18.744650657   16.449799595   10.752730417 CORE  146 O  O    0.0000  146
O       18.425066317    4.075952724   11.085724474 CORE  147 O  O    0.0000  147
O        8.406850297    0.014831287   10.835113200 CORE  148 O  O    0.0000  148
O       18.249199878    0.074743574   11.233238544 CORE  149 O  O    0.0000  149
O        8.537236809   12.029672144   10.741272061 CORE  150 O  O    0.0000  150
O        8.411213842   15.705571931   10.833920814 CORE  151 O  O    0.0000  151
O        8.129950996    4.192056280   11.163190384 CORE  152 O  O    0.0000  152
O        5.970057849   16.695755595   11.103769052 CORE  153 O  O    0.0000  153
O        6.642631776    0.091757987    8.900675940 CORE  154 O  O    0.0000  154
O        2.969522307    4.547270478   11.678124645 CORE  155 O  O    0.0000  155
O        5.548736334    3.956624901   11.709707234 CORE  156 O  O    0.0000  156
O        3.303875400   12.471844327   10.901627657 CORE  157 O  O    0.0000  157
O       10.884767018    0.194087229   11.743509850 CORE  158 O  O    0.0000  158
O        2.922599943   19.889890261   11.714040715 CORE  159 O  O    0.0000  159
O        5.885005294   11.853796584   10.787309189 CORE  160 O  O    0.0000  160
O       11.070229931   12.000929281   11.339867109 CORE  161 O  O    0.0000  161
O       10.966897066   15.976862252   11.353687684 CORE  162 O  O    0.0000  162
O        3.358365627   16.108870399   11.154688456 CORE  163 O  O    0.0000  163
O       10.717903315    3.948740659   11.653126768 CORE  164 O  O    0.0000  164
O        3.702090795    2.176437768   12.578672660 CORE  165 O  O    0.0000  165
O        5.143395617   14.217553158   11.734029822 CORE  166 O  O    0.0000  166
O       12.393598757   18.101777951   12.062775310 CORE  167 O  O    0.0000  167
O        9.556699206   13.927072270   12.361684912 CORE  168 O  O    0.0000  168
O       17.216404040   17.928348984   12.267901421 CORE  169 O  O    0.0000  169
O        9.044607752    2.019298095   12.473421514 CORE  170 O  O    0.0000  170
O       17.019992193   10.183918061   12.303736298 CORE  171 O  O    0.0000  171
O       17.283281016    5.324489612   13.111446024 CORE  172 O  O    0.0000  172
O       16.749126623   12.761168538   12.688435771 CORE  173 O  O    0.0000  173
O       12.832765364   10.421093803   12.507325226 CORE  174 O  O    0.0000  174
O       17.289338579    2.677179440   13.012461227 CORE  175 O  O    0.0000  175
O       12.493934625    5.432836608   12.897996361 CORE  176 O  O    0.0000  176
O       13.129105952   13.074869911   12.684058717 CORE  177 O  O    0.0000  177
O       12.367549835    2.807695075   13.414525789 CORE  178 O  O    0.0000  178
O       17.305756779   15.347175594   12.720821543 CORE  179 O  O    0.0000  179
O       12.998824862   15.732647562   13.049279917 CORE  180 O  O    0.0000  180
O       16.613624224    0.121520771   13.301544433 CORE  181 O  O    0.0000  181
O       13.058054893    0.220132687   13.269822646 CORE  182 O  O    0.0000  182
O       13.110885499    7.970098684   13.349605317 CORE  183 O  O    0.0000  183
O        8.925005452   19.679192436   13.367070641 CORE  184 O  O    0.0000  184
O        9.313601069   11.474857685   13.251076776 CORE  185 O  O    0.0000  185
O        9.214711169   16.371793740   13.311581477 CORE  186 O  O    0.0000  186
O       16.693376142    7.862456217   13.387543935 CORE  187 O  O    0.0000  187
O        9.005978013    4.451119267    0.077656833 CORE  188 O  O    0.0000  188
O        4.822838880   20.096232144    0.019287902 CORE  189 O  O    0.0000  189
O        4.253253406    4.330437362    0.455917642 CORE  190 O  O    0.0000  190
O        4.675853325   16.259382350   13.390941103 CORE  191 O  O    0.0000  191
O        4.630476966   11.935719257   13.097378606 CORE  192 O  O    0.0000  192
O       14.966225630    9.808114445    0.468038188 CORE  193 O  O    0.0000  193
O       14.836635777    6.013790746    0.408975194 CORE  194 O  O    0.0000  194
O       15.090126872   14.392890178    0.392664726 CORE  195 O  O    0.0000  195
O       14.881459064    2.066083340    0.354835139 CORE  196 O  O    0.0000  196
O        6.945945476   11.685035749    0.844386915 CORE  197 O  O    0.0000  197
O        6.721077285    4.001330844    1.390306673 CORE  198 O  O    0.0000  198
O        6.957735624   20.013784903    1.579503080 CORE  199 O  O    0.0000  199
O        6.960579375   16.183535477    1.172106160 CORE  200 O  O    0.0000  200
O       17.497110121   13.950957651    1.413998908 CORE  201 O  O    0.0000  201
O       17.424105238    9.919848158    1.416644101 CORE  202 O  O    0.0000  202
O       17.014257672    1.574631510    1.912904685 CORE  203 O  O    0.0000  203
O       16.893125257    6.354741429    2.014098183 CORE  204 O  O    0.0000  204
O        5.127489368   18.095068015    1.731755186 CORE  205 O  O    0.0000  205
O       12.706050575   14.104814128    1.556800355 CORE  206 O  O    0.0000  206
O       12.970125541    1.459806647    2.095156034 CORE  207 O  O    0.0000  207
O       12.579368440    9.930877903    1.567473272 CORE  208 O  O    0.0000  208
O       12.609393069    6.379225063    1.860947131 CORE  209 O  O    0.0000  209
O        8.759250662   18.015977483    1.848096706 CORE  210 O  O    0.0000  210
O        4.970023901    5.640750863    2.547314867 CORE  211 O  O    0.0000  211
O        8.861475906   10.199405737    1.987801152 CORE  212 O  O    0.0000  212
O        8.547529993    5.685624989    2.353754724 CORE  213 O  O    0.0000  213
O        4.822035912   10.384990946    1.742711577 CORE  214 O  O    0.0000  214
O        9.014611490   12.850916261    2.006137398 CORE  215 O  O    0.0000  215
O        9.044710024    3.050847677    2.246458677 CORE  216 O  O    0.0000  216
O        4.940866681   13.048205819    1.921833882 CORE  217 O  O    0.0000  217
O        9.417249334    0.403793337    2.347235991 CORE  218 O  O    0.0000  218
O        4.649594989    3.017305214    2.737237344 CORE  219 O  O    0.0000  219
O        9.261153740   15.481953966    2.300448339 CORE  220 O  O    0.0000  220
O        4.629088710    0.380449488    2.695322980 CORE  221 O  O    0.0000  221
O        4.725251015   15.626940038    2.467764775 CORE  222 O  O    0.0000  222
O        4.704832071    8.141144469    3.131105586 CORE  223 O  O    0.0000  223
O       12.593441140    3.950272353    2.899696081 CORE  224 O  O    0.0000  224
O       12.849209846   12.022815374    3.195098499 CORE  225 O  O    0.0000  225
O        9.526180030    7.979203409    3.210218376 CORE  226 O  O    0.0000  226
O       17.250406878   11.931523305    3.154892720 CORE  227 O  O    0.0000  227
O       17.517491281    3.949253422    2.961611817 CORE  228 O  O    0.0000  228
O       18.866757342    9.865588496    3.615015874 CORE  229 O  O    0.0000  229
O       10.945404312   13.863920667    3.525173877 CORE  230 O  O    0.0000  230
O       18.575760339    6.163571877    3.977737315 CORE  231 O  O    0.0000  231
O       10.948200742    2.004725022    3.723446963 CORE  232 O  O    0.0000  232
O       16.044467083   14.244583387    3.596250725 CORE  233 O  O    0.0000  233
O       16.009048254    2.221179363    4.277210300 CORE  234 O  O    0.0000  234
O       10.998031888   10.161697192    3.637755065 CORE  235 O  O    0.0000  235
O       18.702501964   14.061466105    3.742590054 CORE  236 O  O    0.0000  236
O       10.830949615    5.735858549    3.746488938 CORE  237 O  O    0.0000  237
O       18.618300658    1.731148812    3.991299803 CORE  238 O  O    0.0000  238
O       16.215425293    9.589640874    3.771002179 CORE  239 O  O    0.0000  239
O       16.008057638    5.580683920    4.397114115 CORE  240 O  O    0.0000  240
O       13.443744628   14.442425777    4.091052005 CORE  241 O  O    0.0000  241
O        3.161677914    1.657236250    4.473283422 CORE  242 O  O    0.0000  242
O        3.217983502    6.423894002    4.423155752 CORE  243 O  O    0.0000  243
O       13.389067575    2.128852118    4.647837192 CORE  244 O  O    0.0000  244
O       13.562969033    9.628801430    4.033600152 CORE  245 O  O    0.0000  245
O        3.394662200   10.326630491    3.946065584 CORE  246 O  O    0.0000  246
O       13.389789674    6.031918486    4.360393988 CORE  247 O  O    0.0000  247
O        3.207106724   13.904761391    3.725354265 CORE  248 O  O    0.0000  248
O        5.845140418    6.448176791    4.888680937 CORE  249 O  O    0.0000  249
O        6.038927384   10.176687267    4.109180229 CORE  250 O  O    0.0000  250
O        8.396839322    1.738060562    4.424405246 CORE  251 O  O    0.0000  251
O        5.806598764   13.939998860    4.245533373 CORE  252 O  O    0.0000  252
O        0.638856972    2.241544932    4.992381950 CORE  253 O  O    0.0000  253
O        0.910274584    9.985080319    4.657282457 CORE  254 O  O    0.0000  254
O        8.503109420    6.228048443    4.945830704 CORE  255 O  O    0.0000  255
O        8.625506090   10.037040827    4.649202126 CORE  256 O  O    0.0000  256
O        8.464177903   13.994470677    4.348947807 CORE  257 O  O    0.0000  257
O        0.779175116   14.220756660    4.617555497 CORE  258 O  O    0.0000  258
O        5.786875889    1.696305303    4.767489937 CORE  259 O  O    0.0000  259
O        0.655527629    5.888777399    4.797503991 CORE  260 O  O    0.0000  260
O        7.025218268    4.017716161    4.990015245 CORE  261 O  O    0.0000  261
O        7.132605928   12.034621412    5.583666330 CORE  262 O  O    0.0000  262
O        2.530479722    4.066707686    5.376722257 CORE  263 O  O    0.0000  263
O       19.630392769    8.081221631    5.459831080 CORE  264 O  O    0.0000  264
O       15.009076287    7.874812107    5.371271610 CORE  265 O  O    0.0000  265
O        2.222749583   12.154671476    5.479085035 CORE  266 O  O    0.0000  266
O       15.158040897   15.685397062    5.627108812 CORE  267 O  O    0.0000  267
O       14.921082037    0.399632261    5.873083692 CORE  268 O  O    0.0000  268
O       14.985196573   13.012978108    5.691850489 CORE  269 O  O    0.0000  269
O       14.979251115    2.936896279    6.616695111 CORE  270 O  O    0.0000  270
O       19.294578562   15.811980810    5.640955093 CORE  271 O  O    0.0000  271
O       19.409675411    0.618838465    6.296185480 CORE  272 O  O    0.0000  272
O       19.288188698   13.227331495    6.230659980 CORE  273 O  O    0.0000  273
O       18.788311178    3.202964367    6.155748964 CORE  274 O  O    0.0000  274
O       15.106821798   10.394527372    6.078926258 CORE  275 O  O    0.0000  275
O       14.684003883    5.600765502    6.656565130 CORE  276 O  O    0.0000  276
O       19.174072838   10.550463493    6.176968487 CORE  277 O  O    0.0000  277
O       19.025981268    5.803400187    6.593060889 CORE  278 O  O    0.0000  278
O       18.938810923   18.194891099    6.675134858 CORE  279 O  O    0.0000  279
O        2.343362688    1.982136371    7.005658803 CORE  280 O  O    0.0000  280
O        2.850911991    9.808219577    6.491475893 CORE  281 O  O    0.0000  281
O        2.192167086    6.245702041    6.879038163 CORE  282 O  O    0.0000  282
O        2.831752840   14.604113971    6.270542182 CORE  283 O  O    0.0000  283
O        7.034388560    5.689933970    7.092794304 CORE  284 O  O    0.0000  284
O       15.344900305   18.077571900    6.658944650 CORE  285 O  O    0.0000  285
O        6.933323585    9.568565234    6.576142394 CORE  286 O  O    0.0000  286
O        7.030001421   14.472250012    6.513228544 CORE  287 O  O    0.0000  287
O        7.472346766    2.118559758    6.850050837 CORE  288 O  O    0.0000  288
O       17.075273852   20.004071231    7.338055809 CORE  289 O  O    0.0000  289
O       17.202803178   16.242658931    7.241851385 CORE  290 O  O    0.0000  290
O       17.081819394   11.971712044    6.933676271 CORE  291 O  O    0.0000  291
O       16.932597811    4.474182860    7.565886995 CORE  292 O  O    0.0000  292
O        5.253337358    0.776232537   10.996129944 CORE  293 O  O    0.0000  293
O       11.386746414    6.190161986    6.858010272 CORE  294 O  O    0.0000  294
O        9.870698246    2.506928974    9.391634649 CORE  295 O  O    0.0000  295
O       10.662252940    2.476908656    6.513636934 CORE  296 O  O    0.0000  296
O       11.365850609    6.033287647    9.708245037 CORE  297 O  O    0.0000  297
end
end
