# Supplementary material for: Zeolite-confined subnanometric PtSn mimicking mortise-and-tenon joinery for catalytic propane dehydrogenation
Source: Nat Commun. 2022 May 17;13:2716. doi: 10.1038/s41467-022-30522-1 (PMC9114386; doi:10.1038/s41467-022-30522-1)
Supplement: Supplementary file 8 — Source Data [file 41467_2022_30522_MOESM8_ESM.zip › allstructures/Pt2Sn2O6-MFI.arc]

!BIOSYM archive 2
PBC=ON
                      Energy         0          0.0449      -2332.994844        C1
!DATE
PBC   20.37460000   20.11910000   13.51960000   90.00000000   89.99990000   90.00000000
Sn       3.112457904   15.307914813   10.644339802 CORE    1 Sn Sn   0.0000    1
Sn       5.458067681   16.614340675   11.848315148 CORE    2 Sn Sn   0.0000    2
Pt       2.797475563   18.584973423   10.849806066 CORE    3 Pt Pt   0.0000    3
Pt       3.071311628    2.070409474   10.398867925 CORE    4 Pt Pt   0.0000    4
Si      15.698604402   10.122076023   10.374963699 CORE    5 Si Si   0.0000    5
Si      15.560991112   18.033888536   10.559181751 CORE    6 Si Si   0.0000    6
Si      15.583763783   14.954213435   10.395918775 CORE    7 Si Si   0.0000    7
Si      18.699249345   14.946225981   10.536590649 CORE    8 Si Si   0.0000    8
Si      15.689858592    2.678744955   10.589247159 CORE    9 Si Si   0.0000    9
Si      18.679117750   18.065234289   10.700353624 CORE   10 Si Si   0.0000   10
Si      18.920811591   10.134992169   10.384197610 CORE   11 Si Si   0.0000   11
Si      18.910989892    2.658763366   10.601714156 CORE   12 Si Si   0.0000   12
Si       6.963864249    0.890733586   12.914576305 CORE   13 Si Si   0.0000   13
Si       6.985045542    4.042732017   12.741306858 CORE   14 Si Si   0.0000   14
Si       6.958735225   12.080715055   12.759765092 CORE   15 Si Si   0.0000   15
Si       6.964449380    8.868543717   12.580930769 CORE   16 Si Si   0.0000   16
Si      11.723171511    0.859125597   12.859392098 CORE   17 Si Si   0.0000   17
Si      11.791840730   12.107634634   12.713592542 CORE   18 Si Si   0.0000   18
Si      11.814159565    4.041996100   12.871208701 CORE   19 Si Si   0.0000   19
Si      11.843538386    8.924506755   12.707212265 CORE   20 Si Si   0.0000   20
Si      14.776752696   12.588828836   12.198757096 CORE   21 Si Si   0.0000   21
Si      14.719595028    0.224107160   12.389655338 CORE   22 Si Si   0.0000   22
Si      14.782213136    8.022850750   12.441280442 CORE   23 Si Si   0.0000   23
Si      14.767368630    4.906267158   12.604047989 CORE   24 Si Si   0.0000   24
Si      19.627905510    8.042121075   12.536325254 CORE   25 Si Si   0.0000   25
Si      19.609997628    4.886513447   12.679054045 CORE   26 Si Si   0.0000   26
Si      19.684177971   12.545756824   12.266929494 CORE   27 Si Si   0.0000   27
Si      19.624746760    0.261469109   12.498334284 CORE   28 Si Si   0.0000   28
Si       9.455951547    0.400845952    1.372380925 CORE   29 Si Si   0.0000   29
Si       9.475931236   12.726060685    1.083813054 CORE   30 Si Si   0.0000   30
Si       9.421806401    4.888843773    1.117644465 CORE   31 Si Si   0.0000   31
Si       9.435164749    8.043740909    0.912788679 CORE   32 Si Si   0.0000   32
Si       4.585004786    4.886092313    1.169398904 CORE   33 Si Si   0.0000   33
Si       4.620581348    8.028053258    1.009043125 CORE   34 Si Si   0.0000   34
Si       4.542197943    0.366848789    1.406232164 CORE   35 Si Si   0.0000   35
Si       4.572408577   12.693526751    1.234648873 CORE   36 Si Si   0.0000   36
Si      17.160126845    8.896462074    0.853883653 CORE   37 Si Si   0.0000   37
Si       1.650033524    8.893775010    0.788915906 CORE   38 Si Si   0.0000   38
Si      17.173840382   12.063837631    0.674868079 CORE   39 Si Si   0.0000   39
Si       1.521519182    0.861237073    0.942956420 CORE   40 Si Si   0.0000   40
Si      17.120063396    4.069599894    0.999277498 CORE   41 Si Si   0.0000   41
Si       1.622622976    4.035004905    0.931468994 CORE   42 Si Si   0.0000   42
Si      17.091684382    0.874672330    0.843714479 CORE   43 Si Si   0.0000   43
Si       1.588247904   12.077623744    0.754758227 CORE   44 Si Si   0.0000   44
Si       8.694949767    2.805439456    3.261014465 CORE   45 Si Si   0.0000   45
Si       8.740551200   10.305104495    2.982879768 CORE   46 Si Si   0.0000   46
Si       5.476437918    2.800390923    3.258164392 CORE   47 Si Si   0.0000   47
Si       8.499978649   18.128549770    3.125255524 CORE   48 Si Si   0.0000   48
Si       8.512964409   15.001124308    2.932931715 CORE   49 Si Si   0.0000   49
Si       5.519587154   10.238978862    3.040089659 CORE   50 Si Si   0.0000   50
Si       5.378255115   18.098525573    3.187356615 CORE   51 Si Si   0.0000   51
Si       5.393579559   15.018567253    3.071727288 CORE   52 Si Si   0.0000   52
Si      17.902040083    8.050455053    3.770263183 CORE   53 Si Si   0.0000   53
Si       0.645295246    8.034278366    3.656775477 CORE   54 Si Si   0.0000   54
Si      17.905317361    4.926671653    3.918984410 CORE   55 Si Si   0.0000   55
Si       0.488104663    0.204706417    3.827567794 CORE   56 Si Si   0.0000   56
Si       0.651517779    4.954539885    3.810615817 CORE   57 Si Si   0.0000   57
Si       0.559819559   12.860378242    3.609011011 CORE   58 Si Si   0.0000   58
Si      17.709891572   12.852315925    3.614385751 CORE   59 Si Si   0.0000   59
Si      17.642822145    0.228906222    3.830807245 CORE   60 Si Si   0.0000   60
Si       9.273922584    2.027791548    6.206949668 CORE   61 Si Si   0.0000   61
Si       9.257010649   18.991291325    6.039060497 CORE   62 Si Si   0.0000   62
Si       9.314026184   10.939982885    5.977340542 CORE   63 Si Si   0.0000   63
Si       4.462952229    2.018812436    6.108420592 CORE   64 Si Si   0.0000   64
Si       9.299626282   14.129485913    5.834974716 CORE   65 Si Si   0.0000   65
Si       4.494258964   10.910368581    5.919401444 CORE   66 Si Si   0.0000   66
Si       4.368781923   18.955274446    6.051183925 CORE   67 Si Si   0.0000   67
Si       4.420553974   14.096521243    5.937985157 CORE   68 Si Si   0.0000   68
Si       1.487840688   10.402593859    5.445192538 CORE   69 Si Si   0.0000   69
Si       1.466595878    2.640096231    5.653225076 CORE   70 Si Si   0.0000   70
Si      16.976689898   14.946162829    5.762442474 CORE   71 Si Si   0.0000   71
Si       1.408023906   18.095187677    5.841635258 CORE   72 Si Si   0.0000   72
Si       1.461701592   14.971589386    5.687467269 CORE   73 Si Si   0.0000   73
Si      16.962227559   18.103933098    5.915529319 CORE   74 Si Si   0.0000   74
Si      16.946679278   10.444847475    5.502549355 CORE   75 Si Si   0.0000   75
Si      16.922732994    2.623343296    5.719458169 CORE   76 Si Si   0.0000   76
Si       6.744464755    2.475942215    8.143911988 CORE   77 Si Si   0.0000   77
Si       6.796466167   10.341783830    7.858438186 CORE   78 Si Si   0.0000   78
Si       6.776340446   18.102762229    7.828514084 CORE   79 Si Si   0.0000   79
Si       6.834593514   14.944040845    7.680358008 CORE   80 Si Si   0.0000   80
Si      11.630845704   18.076988752    7.955910083 CORE   81 Si Si   0.0000   81
Si      11.619708561   14.960633342    7.778246902 CORE   82 Si Si   0.0000   82
Si      11.651337886    2.540612070    8.203483936 CORE   83 Si Si   0.0000   83
Si      11.665803913   10.283376928    7.961099325 CORE   84 Si Si   0.0000   84
Si      14.666959255   10.913338343    7.523761337 CORE   85 Si Si   0.0000   85
Si      14.582695785   14.090872641    7.539349311 CORE   86 Si Si   0.0000   86
Si      19.447060390   14.106141946    7.624776501 CORE   87 Si Si   0.0000   87
Si      14.576572463   18.967092854    7.679771539 CORE   88 Si Si   0.0000   88
Si      14.669196968    2.032272151    7.692840419 CORE   89 Si Si   0.0000   89
Si      19.442042093   18.914930063    7.771681846 CORE   90 Si Si   0.0000   90
Si      19.456373442   10.933136398    7.447204316 CORE   91 Si Si   0.0000   91
Si      19.445697659    1.996253916    7.599308783 CORE   92 Si Si   0.0000   92
Si       7.467934596    0.035058153   10.000088930 CORE   93 Si Si   0.0000   93
Si       7.516843277   12.728911895    9.797225684 CORE   94 Si Si   0.0000   94
Si      10.690759668    0.051697211   10.004093177 CORE   95 Si Si   0.0000   95
Si       7.707300722    4.909594836    9.850182934 CORE   96 Si Si   0.0000   96
Si       7.729615109    8.016409922    9.665864135 CORE   97 Si Si   0.0000   97
Si      10.736038937   12.729352184    9.819026080 CORE   98 Si Si   0.0000   98
Si      10.831632658    4.906488319   10.006649268 CORE   99 Si Si   0.0000   99
Si      10.859024733    7.985648037    9.821229505 CORE  100 Si Si   0.0000  100
O       17.306826833   10.282351019   10.514901220 CORE  101 O  O    0.0000  101
O       17.116705822   18.520819430   10.577419134 CORE  102 O  O    0.0000  102
O       17.296643815    2.515946924   10.730207343 CORE  103 O  O    0.0000  103
O       17.144253560   14.469236582   10.400024442 CORE  104 O  O    0.0000  104
O        7.045139998   20.094086528   11.569513990 CORE  105 O  O    0.0000  105
O        7.014902552    4.816479506   11.317010178 CORE  106 O  O    0.0000  106
O        6.910970545   12.806169745   11.304339415 CORE  107 O  O    0.0000  107
O        6.946152947    8.350461087   11.047706389 CORE  108 O  O    0.0000  108
O       11.105636849    0.083105244   11.569078528 CORE  109 O  O    0.0000  109
O       11.314559625   12.808965005   11.328097674 CORE  110 O  O    0.0000  110
O        4.030046583   15.222833558   12.429975085 CORE  111 O  O    0.0000  111
O       11.377773477    4.866335985   11.537164159 CORE  112 O  O    0.0000  112
O       11.487189160    8.217197191   11.294511566 CORE  113 O  O    0.0000  113
O       15.453602397   16.466637927   10.968963814 CORE  114 O  O    0.0000  114
O       15.209066967    8.717462073   11.030549068 CORE  115 O  O    0.0000  115
O       15.212811180    4.060475257   11.290545567 CORE  116 O  O    0.0000  116
O       19.405921365    8.757017715   11.092825992 CORE  117 O  O    0.0000  117
O       14.988217372   11.354060603   11.161419770 CORE  118 O  O    0.0000  118
O       19.399365334    4.032018727   11.314773371 CORE  119 O  O    0.0000  119
O       14.973143850    1.403006789   11.296633511 CORE  120 O  O    0.0000  120
O       14.712121482   18.903944580   11.633282201 CORE  121 O  O    0.0000  121
O       14.721514626   13.976765895   11.357556671 CORE  122 O  O    0.0000  122
O       19.592367862    1.353368585   11.292439613 CORE  123 O  O    0.0000  123
O       19.456721249   14.022854524   11.633107292 CORE  124 O  O    0.0000  124
O       19.617414566   11.425115024   11.091154627 CORE  125 O  O    0.0000  125
O       19.376270448   18.889410558   11.907947166 CORE  126 O  O    0.0000  126
O       19.374714655    6.454071808   12.338148193 CORE  127 O  O    0.0000  127
O       11.514443959   10.510029300   12.617363366 CORE  128 O  O    0.0000  128
O       11.576593000    2.458235061   12.603915472 CORE  129 O  O    0.0000  129
O       14.551358620    6.446733839   12.150381886 CORE  130 O  O    0.0000  130
O        6.804892425    2.449058537   12.484817134 CORE  131 O  O    0.0000  131
O        6.754887739   10.477816360   12.616225342 CORE  132 O  O    0.0000  132
O        5.742066029    4.618423882    0.072862098 CORE  133 O  O    0.0000  133
O       13.275657803    0.447820427   13.090374823 CORE  134 O  O    0.0000  134
O       13.366412644   12.401437041   12.977513716 CORE  135 O  O    0.0000  135
O        8.330708329    0.699239079    0.242619331 CORE  136 O  O    0.0000  136
O        5.742288644    8.147757747   13.362204671 CORE  137 O  O    0.0000  137
O        5.699271725    0.408556539    0.276210206 CORE  138 O  O    0.0000  138
O        8.404780946   12.387564730   13.429479572 CORE  139 O  O    0.0000  139
O       13.420119424    8.695114373   13.032686061 CORE  140 O  O    0.0000  140
O       13.379194576    4.314264659   13.213987563 CORE  141 O  O    0.0000  141
O        5.772050768   12.700688123    0.146050039 CORE  142 O  O    0.0000  142
O        8.393044217    8.481717069   13.258880737 CORE  143 O  O    0.0000  143
O        8.382042682    4.298168158    0.013703023 CORE  144 O  O    0.0000  144
O       10.921249673    0.422511465    0.678870537 CORE  145 O  O    0.0000  145
O       10.934623983    4.551855401    0.620088538 CORE  146 O  O    0.0000  146
O       10.966521759   12.735632124    0.442406141 CORE  147 O  O    0.0000  147
O        0.764639292    8.341225398   13.060799142 CORE  148 O  O    0.0000  148
O       10.956827303    8.258519476    0.377380898 CORE  149 O  O    0.0000  149
O        0.720299705    0.271352726   13.180884967 CORE  150 O  O    0.0000  150
O        0.743697811    4.683137946   13.247564574 CORE  151 O  O    0.0000  151
O        0.790693039   12.533692046   12.932882936 CORE  152 O  O    0.0000  152
O       18.549043025    4.391117633    0.293140711 CORE  153 O  O    0.0000  153
O       18.584303229    8.646960098    0.111971437 CORE  154 O  O    0.0000  154
O       15.970320378   12.663942325   13.292120551 CORE  155 O  O    0.0000  155
O       18.586120252   12.222153821   13.413874254 CORE  156 O  O    0.0000  156
O       15.867961402    0.217006229    0.011967326 CORE  157 O  O    0.0000  157
O        3.217908929    8.636320244    0.448365266 CORE  158 O  O    0.0000  158
O       15.955559136    8.214008357    0.020686359 CORE  159 O  O    0.0000  159
O       18.505763221    0.629794892    0.092033468 CORE  160 O  O    0.0000  160
O        3.095355645    0.561844814    0.707779069 CORE  161 O  O    0.0000  161
O        3.199173532    4.245699625    0.603529571 CORE  162 O  O    0.0000  162
O       15.915407086    4.830589728    0.227292527 CORE  163 O  O    0.0000  163
O        3.147208554   12.445943488    0.501844232 CORE  164 O  O    0.0000  164
O       16.904132052   10.494282881    0.993433020 CORE  165 O  O    0.0000  165
O       16.839438975    2.471587496    0.992515777 CORE  166 O  O    0.0000  166
O        4.422255652    6.476714048    1.426888376 CORE  167 O  O    0.0000  167
O        1.261896877    2.459569220    1.077194199 CORE  168 O  O    0.0000  168
O        9.215771878    6.485608487    1.298131087 CORE  169 O  O    0.0000  169
O        1.387949727   10.482277152    1.009815854 CORE  170 O  O    0.0000  170
O        9.240020460   19.048632217    2.017968320 CORE  171 O  O    0.0000  171
O        9.194428804   14.203919229    1.695742923 CORE  172 O  O    0.0000  172
O        9.402414645    1.531821556    2.537521736 CORE  173 O  O    0.0000  173
O        4.561252742   19.051920598    2.168334458 CORE  174 O  O    0.0000  174
O        9.398405278   11.602064588    2.256034147 CORE  175 O  O    0.0000  175
O        4.550376526   14.108591079    2.032038952 CORE  176 O  O    0.0000  176
O        4.764868052    1.550744546    2.502548086 CORE  177 O  O    0.0000  177
O        4.785733526   11.490657880    2.315618418 CORE  178 O  O    0.0000  178
O        9.164321037    4.197655484    2.565403073 CORE  179 O  O    0.0000  179
O        4.993316623    4.202193236    2.590835891 CORE  180 O  O    0.0000  180
O        9.190091332    8.930465806    2.249199367 CORE  181 O  O    0.0000  181
O        5.102379849    8.839557835    2.332875269 CORE  182 O  O    0.0000  182
O        5.286587634   16.577172093    2.621754023 CORE  183 O  O    0.0000  183
O        1.236915288    8.095146574    2.145219534 CORE  184 O  O    0.0000  184
O        0.972240397    0.127827536    2.285793721 CORE  185 O  O    0.0000  185
O        1.276996235    4.781564429    2.328756999 CORE  186 O  O    0.0000  186
O        8.611488007   16.589904470    2.621809012 CORE  187 O  O    0.0000  187
O        1.001676053   12.871471972    2.049952732 CORE  188 O  O    0.0000  188
O       17.181040061    8.215667430    2.324676628 CORE  189 O  O    0.0000  189
O       17.247241791   12.906052202    2.060869033 CORE  190 O  O    0.0000  190
O       17.142955658    4.610060270    2.523730591 CORE  191 O  O    0.0000  191
O       17.146514646    0.148302733    2.291686919 CORE  192 O  O    0.0000  192
O        6.936532459   18.580653238    3.250730540 CORE  193 O  O    0.0000  193
O        6.953886800   14.540880063    3.069820436 CORE  194 O  O    0.0000  194
O        7.084858240    2.640006316    3.124373599 CORE  195 O  O    0.0000  195
O        7.124312639   10.451169201    2.939746936 CORE  196 O  O    0.0000  196
O       19.255801958    0.406054822    3.917915124 CORE  197 O  O    0.0000  197
O       19.324491450   12.714739393    3.738526420 CORE  198 O  O    0.0000  198
O       19.461190997    8.519826758    3.648977990 CORE  199 O  O    0.0000  199
O       19.467486935    4.470827971    3.802727589 CORE  200 O  O    0.0000  200
O        9.147650967    2.855780556    4.816711087 CORE  201 O  O    0.0000  201
O        9.210824914   18.292721244    4.574998411 CORE  202 O  O    0.0000  202
O        9.271541451   10.248322110    4.512755758 CORE  203 O  O    0.0000  203
O        9.302960362   14.656887714    4.304882557 CORE  204 O  O    0.0000  204
O       17.800171547    6.508703817    4.259432083 CORE  205 O  O    0.0000  205
O        5.041825916    2.821292418    4.817853577 CORE  206 O  O    0.0000  206
O        5.044477561   10.160082899    4.587379620 CORE  207 O  O    0.0000  207
O        4.734046188   18.164307340    4.676831599 CORE  208 O  O    0.0000  208
O        2.847331603   14.349947413    6.286141779 CORE  209 O  O    0.0000  209
O        0.759413920    6.519571102    4.226348018 CORE  210 O  O    0.0000  210
O       17.226735985   14.230740154    4.325836561 CORE  211 O  O    0.0000  211
O        0.908132924   18.927425610    4.540555520 CORE  212 O  O    0.0000  212
O        1.053823732   14.255595240    4.283860796 CORE  213 O  O    0.0000  213
O       17.199365389   18.970099589    4.565112867 CORE  214 O  O    0.0000  214
O        1.213983067    1.458005900    4.561864260 CORE  215 O  O    0.0000  215
O        1.257881335   11.616670223    4.387347228 CORE  216 O  O    0.0000  216
O       16.941133240    1.521160168    4.523043408 CORE  217 O  O    0.0000  217
O        1.504025714    8.995986179    4.637755908 CORE  218 O  O    0.0000  218
O       17.021940960   11.562272792    4.324791699 CORE  219 O  O    0.0000  219
O        1.485002410    4.076192128    4.890388136 CORE  220 O  O    0.0000  220
O       17.154737471    8.964641270    4.877941964 CORE  221 O  O    0.0000  221
O       17.198400629    4.107426337    5.125251686 CORE  222 O  O    0.0000  222
O       17.170925807   16.539433673    5.548605089 CORE  223 O  O    0.0000  223
O        4.788093752   14.881003519    4.568828011 CORE  224 O  O    0.0000  224
O        4.637575671    0.422254551    5.837192987 CORE  225 O  O    0.0000  225
O        1.628378887   16.554328905    5.390007906 CORE  226 O  O    0.0000  226
O        9.558388881    0.459875839    5.882754584 CORE  227 O  O    0.0000  227
O        9.595908847   12.534328944    5.864824767 CORE  228 O  O    0.0000  228
O       10.452550558   18.282315182    6.865163585 CORE  229 O  O    0.0000  229
O        2.905028696    2.400836372    6.363072431 CORE  230 O  O    0.0000  230
O       10.492111942   14.905462449    6.613632680 CORE  231 O  O    0.0000  231
O        2.924600306   10.585181014    6.174672253 CORE  232 O  O    0.0000  232
O        7.892039155    2.171356228    7.038198525 CORE  233 O  O    0.0000  233
O        7.886096943   10.701362233    6.709919277 CORE  234 O  O    0.0000  234
O        2.802282688   18.707837272    6.421659321 CORE  235 O  O    0.0000  235
O       10.508206783    2.646555096    7.057873893 CORE  236 O  O    0.0000  236
O        4.709798970   12.512941466    5.742383419 CORE  237 O  O    0.0000  237
O       10.518833315   10.254591692    6.815894491 CORE  238 O  O    0.0000  238
O        7.832359573   18.805265152    6.801151941 CORE  239 O  O    0.0000  239
O        7.851361571   14.429685224    6.507258755 CORE  240 O  O    0.0000  240
O        5.289548122    2.451110946    7.431316615 CORE  241 O  O    0.0000  241
O       15.477835433   10.487471692    6.186748510 CORE  242 O  O    0.0000  242
O       15.470772703   14.609047173    6.279217591 CORE  243 O  O    0.0000  243
O        5.308676954   10.367303342    7.212596192 CORE  244 O  O    0.0000  244
O        5.273512524   18.379576471    7.273135458 CORE  245 O  O    0.0000  245
O       15.446770571   18.327831870    6.462965540 CORE  246 O  O    0.0000  246
O        5.313402393   14.670241493    7.168671892 CORE  247 O  O    0.0000  247
O       15.452219135    2.630655906    6.404754528 CORE  248 O  O    0.0000  248
O       18.037338491   14.389140121    6.867658905 CORE  249 O  O    0.0000  249
O       18.018189080   18.556301538    7.071984301 CORE  250 O  O    0.0000  250
O        0.328730395   10.376220649    6.577709806 CORE  251 O  O    0.0000  251
O       18.038871142    2.235902809    6.832059044 CORE  252 O  O    0.0000  252
O       13.111986904   10.524674477    7.268640421 CORE  253 O  O    0.0000  253
O       12.998025757   18.739869628    7.364350340 CORE  254 O  O    0.0000  254
O        0.308101284   14.746091221    6.802736280 CORE  255 O  O    0.0000  255
O        0.288835992   18.161536118    7.015739077 CORE  256 O  O    0.0000  256
O        0.302644642    2.655718101    6.780688394 CORE  257 O  O    0.0000  257
O       13.091732261    2.344149639    7.488348040 CORE  258 O  O    0.0000  258
O       18.069081054   10.754798087    6.631676051 CORE  259 O  O    0.0000  259
O       13.015143549   14.352577251    7.197723202 CORE  260 O  O    0.0000  260
O       19.673163930   12.507542631    7.790874186 CORE  261 O  O    0.0000  261
O       19.700618091    0.397045444    7.743078708 CORE  262 O  O    0.0000  262
O       14.833669536   12.508153308    7.799904967 CORE  263 O  O    0.0000  263
O       11.843543594   16.496814935    8.241178646 CORE  264 O  O    0.0000  264
O        7.108679422   16.521697032    7.928978773 CORE  265 O  O    0.0000  265
O       14.912000942    0.429008106    7.808034490 CORE  266 O  O    0.0000  266
O        6.950510677    3.945908881    8.794404603 CORE  267 O  O    0.0000  267
O        7.065465491    8.854463418    8.446943230 CORE  268 O  O    0.0000  268
O        6.785527412    1.332885476    9.302020228 CORE  269 O  O    0.0000  269
O        6.859953161   11.442206598    9.054644553 CORE  270 O  O    0.0000  270
O       11.703254641    3.913812989    9.068325450 CORE  271 O  O    0.0000  271
O       11.682326771    8.847452269    8.720916896 CORE  272 O  O    0.0000  272
O       11.367118729    1.294282712    9.208167853 CORE  273 O  O    0.0000  273
O       11.395473074   11.463051272    9.047908204 CORE  274 O  O    0.0000  274
O        6.942417785   18.770306778    9.311759557 CORE  275 O  O    0.0000  275
O        7.146400986   14.114438443    9.041193451 CORE  276 O  O    0.0000  276
O       11.226372018   18.771223217    9.373335869 CORE  277 O  O    0.0000  277
O       11.126336207   14.116079656    9.075188480 CORE  278 O  O    0.0000  278
O       10.991225300    6.416101830    9.432210081 CORE  279 O  O    0.0000  279
O       15.262143379   10.119441330    8.813956578 CORE  280 O  O    0.0000  280
O       14.955565849   18.224143858    9.069643555 CORE  281 O  O    0.0000  281
O       15.009019491   14.913214012    8.877129550 CORE  282 O  O    0.0000  282
O       15.249560186    2.744087107    9.033369723 CORE  283 O  O    0.0000  283
O       19.435192184   14.799204746    9.092583061 CORE  284 O  O    0.0000  284
O        7.605425879    6.437987495    9.311014828 CORE  285 O  O    0.0000  285
O       19.435809134   18.396089387    9.304330793 CORE  286 O  O    0.0000  286
O       19.365706474    2.712882391    9.049368038 CORE  287 O  O    0.0000  287
O       19.374901442   10.082640527    8.827560433 CORE  288 O  O    0.0000  288
O        9.295609823    8.448025031    9.822815817 CORE  289 O  O    0.0000  289
O        9.269170147    4.443330428    9.966809741 CORE  290 O  O    0.0000  290
O        9.080399692    0.146795669    9.844509373 CORE  291 O  O    0.0000  291
O        9.127036996   12.537565887    9.844171873 CORE  292 O  O    0.0000  292
O        4.101714490   18.199302315   12.175728479 CORE  293 O  O    0.0000  293
O       18.779249559   16.483149822   11.040816361 CORE  294 O  O    0.0000  294
O        3.004410726    3.798194829   10.223527037 CORE  295 O  O    0.0000  295
O        4.862473221   16.063568648    9.955670663 CORE  296 O  O    0.0000  296
O        3.128535745    0.301370916   10.655562717 CORE  297 O  O    0.0000  297
O        1.831715760   16.993589078   10.664702026 CORE  298 O  O    0.0000  298
end
end
