# Supplementary material for: Zeolite-confined subnanometric PtSn mimicking mortise-and-tenon joinery for catalytic propane dehydrogenation
Source: Nat Commun. 2022 May 17;13:2716. doi: 10.1038/s41467-022-30522-1 (PMC9114386; doi:10.1038/s41467-022-30522-1)
Supplement: Supplementary file 8 — Source Data [file 41467_2022_30522_MOESM8_ESM.zip › allstructures/Pt2Sn6O0-MFI.arc]

!BIOSYM archive 2
PBC=ON
                      Energy         0          0.0448      -2307.585011        C1
!DATE
PBC   20.37460000   20.11910000   13.51960000   90.00000000   89.99990000   90.00000000
Sn       9.798130567   10.366292461    5.393775846 CORE    1 Sn Sn   0.0000    1
Sn       8.598182688   12.937207679    5.990056288 CORE    2 Sn Sn   0.0000    2
Sn       8.457567964    7.983491640    7.014549340 CORE    3 Sn Sn   0.0000    3
Sn      10.619734265   12.156783533    7.966444906 CORE    4 Sn Sn   0.0000    4
Sn      12.958676202   10.462949300    8.145145704 CORE    5 Sn Sn   0.0000    5
Sn       8.658250744   10.310643835    9.334921259 CORE    6 Sn Sn   0.0000    6
Pt       7.566995957   10.675670310    7.036310342 CORE    7 Pt Pt   0.0000    7
Pt      10.640124341    9.404913404    7.655081429 CORE    8 Pt Pt   0.0000    8
Si       3.612436011    2.182796386    0.042666197 CORE    9 Si Si   0.0000    9
Si       3.603723893   19.171209009   13.291779275 CORE   10 Si Si   0.0000   10
Si       6.746681267   19.193445912   13.221429895 CORE   11 Si Si   0.0000   11
Si       3.426537292   14.340924502   13.111956170 CORE   12 Si Si   0.0000   12
Si       6.654772094   14.310544781   13.174412572 CORE   13 Si Si   0.0000   13
Si      15.644110073    5.054055956    1.585142810 CORE   14 Si Si   0.0000   14
Si       7.627238911    4.415707034    1.929338903 CORE   15 Si Si   0.0000   15
Si      15.578743030    8.282771540    1.657403783 CORE   16 Si Si   0.0000   16
Si      10.555953794    8.168068811    1.714705797 CORE   17 Si Si   0.0000   17
Si       2.702997843   16.752572438    1.495628885 CORE   18 Si Si   0.0000   18
Si       7.582893537    9.084556814    2.017569684 CORE   19 Si Si   0.0000   19
Si       2.956405991    4.273781058    2.248816640 CORE   20 Si Si   0.0000   20
Si      10.680895414    4.973767415    1.750282651 CORE   21 Si Si   0.0000   21
Si      15.435947724   13.098672629    1.860407885 CORE   22 Si Si   0.0000   22
Si       7.592705180   16.788810239    1.490270300 CORE   23 Si Si   0.0000   23
Si       2.875684954    9.183597988    2.128943279 CORE   24 Si Si   0.0000   24
Si      10.622690950   16.297872613    1.922097950 CORE   25 Si Si   0.0000   25
Si      10.566136224   13.128284550    1.886543118 CORE   26 Si Si   0.0000   26
Si       7.571944053   12.235686663    1.743816459 CORE   27 Si Si   0.0000   27
Si       2.729685927   12.287175122    1.743276075 CORE   28 Si Si   0.0000   28
Si      15.430859873   16.287582806    2.130626562 CORE   29 Si Si   0.0000   29
Si      13.059199311    9.075723257    3.483973368 CORE   30 Si Si   0.0000   30
Si      13.227139892    4.387053420    3.478201618 CORE   31 Si Si   0.0000   31
Si       0.412258866    8.203152452    3.834557715 CORE   32 Si Si   0.0000   32
Si      12.947385747   12.237708757    3.689214415 CORE   33 Si Si   0.0000   33
Si      17.842629803    9.075608226    3.643180959 CORE   34 Si Si   0.0000   34
Si       5.452329614    5.084426361    4.006914599 CORE   35 Si Si   0.0000   35
Si      17.778576542    4.478261010    3.701367628 CORE   36 Si Si   0.0000   36
Si       0.473006503    5.039609490    3.918037968 CORE   37 Si Si   0.0000   37
Si       0.467082624   16.268670689    3.567747453 CORE   38 Si Si   0.0000   38
Si       0.355129794   13.105324534    3.572589379 CORE   39 Si Si   0.0000   39
Si       5.197343444   16.304397333    3.491809471 CORE   40 Si Si   0.0000   40
Si       5.342422892    8.296472601    3.975534746 CORE   41 Si Si   0.0000   41
Si      17.778312840   12.203576230    3.764345042 CORE   42 Si Si   0.0000   42
Si      12.859097537   16.768323060    4.009810398 CORE   43 Si Si   0.0000   43
Si       5.169269775   13.151204971    3.642955377 CORE   44 Si Si   0.0000   44
Si      17.844553879   16.829219817    4.062838993 CORE   45 Si Si   0.0000   45
Si      13.711536756    6.804334248    5.567799605 CORE   46 Si Si   0.0000   46
Si      13.848927240    2.157045923    5.518364399 CORE   47 Si Si   0.0000   47
Si      16.834608075    6.893397450    5.633698826 CORE   48 Si Si   0.0000   48
Si      16.978957177    2.180078694    5.644894113 CORE   49 Si Si   0.0000   49
Si      13.857185573   19.178847149    5.713107240 CORE   50 Si Si   0.0000   50
Si      13.646581756   14.350556605    5.845508299 CORE   51 Si Si   0.0000   51
Si      16.861097316   14.343418040    5.831841852 CORE   52 Si Si   0.0000   52
Si      16.977414229   19.210439275    5.813481063 CORE   53 Si Si   0.0000   53
Si       4.621470291    4.532878767    6.924908369 CORE   54 Si Si   0.0000   54
Si       1.222461154    9.160379877    6.726377779 CORE   55 Si Si   0.0000   55
Si       1.472748941    4.496913244    6.825581912 CORE   56 Si Si   0.0000   56
Si       4.346650365    9.140719116    6.827703006 CORE   57 Si Si   0.0000   57
Si       1.458041065   17.126128926    6.409754470 CORE   58 Si Si   0.0000   58
Si       1.260932614   12.247380519    6.440310117 CORE   59 Si Si   0.0000   59
Si       4.385543158   12.275788735    6.555760227 CORE   60 Si Si   0.0000   60
Si       4.669212662   17.117109345    6.422371475 CORE   61 Si Si   0.0000   61
Si      12.856346000    6.138990341    8.447995370 CORE   62 Si Si   0.0000   62
Si       0.474376106    6.919358166    8.719198024 CORE   63 Si Si   0.0000   63
Si      12.921318026    2.930512099    8.382131600 CORE   64 Si Si   0.0000   64
Si       5.052505687    6.996488827    8.971239941 CORE   65 Si Si   0.0000   65
Si       5.410575649   14.694253956    8.272774975 CORE   66 Si Si   0.0000   66
Si      17.852927453    3.088222148    8.543228845 CORE   67 Si Si   0.0000   67
Si      17.830730366    6.270055408    8.505228058 CORE   68 Si Si   0.0000   68
Si      13.113140134   18.339809832    8.637242126 CORE   69 Si Si   0.0000   69
Si       0.448000158    2.226714374    8.756303765 CORE   70 Si Si   0.0000   70
Si       0.473739760   14.650750274    8.193655035 CORE   71 Si Si   0.0000   71
Si       0.513635912   19.226075608    8.441144473 CORE   72 Si Si   0.0000   72
Si      17.863631377   15.167815747    8.668353074 CORE   73 Si Si   0.0000   73
Si       5.182249084    2.172567534    8.930568386 CORE   74 Si Si   0.0000   74
Si      13.096631821   15.201800645    8.763288246 CORE   75 Si Si   0.0000   75
Si      17.919132687   18.322885913    8.663374440 CORE   76 Si Si   0.0000   76
Si       5.350845647   19.171838499    8.578082720 CORE   77 Si Si   0.0000   77
Si      15.367297428    2.066412240   10.221725758 CORE   78 Si Si   0.0000   78
Si      15.337929255    6.990162432   10.196978890 CORE   79 Si Si   0.0000   79
Si      10.643982790    2.243114780   10.356644753 CORE   80 Si Si   0.0000   80
Si       7.666212301    3.131887405   10.627771129 CORE   81 Si Si   0.0000   81
Si       2.604083434    6.238460795   10.789937620 CORE   82 Si Si   0.0000   82
Si       7.554404868    6.318845775   10.661165769 CORE   83 Si Si   0.0000   83
Si      10.628693875    6.790599638   10.561704241 CORE   84 Si Si   0.0000   84
Si       2.869455481   15.142053706   10.181259855 CORE   85 Si Si   0.0000   85
Si       2.664909925    3.036442626   10.730174715 CORE   86 Si Si   0.0000   86
Si      15.579629991   19.098965078   10.551308248 CORE   87 Si Si   0.0000   87
Si      10.709418394   19.213776561   10.535445122 CORE   88 Si Si   0.0000   88
Si       7.736298092   18.329104917   10.362769458 CORE   89 Si Si   0.0000   89
Si       2.869573364   18.291582998   10.376874492 CORE   90 Si Si   0.0000   90
Si       7.670856142   15.161004412   10.327810537 CORE   91 Si Si   0.0000   91
Si      10.691529623   14.681685365   10.800641620 CORE   92 Si Si   0.0000   92
Si      15.597084530   14.667145030   10.695596606 CORE   93 Si Si   0.0000   93
Si      14.855262362    4.508071683   12.161266780 CORE   94 Si Si   0.0000   94
Si      14.671261960    9.161932912   12.338853899 CORE   95 Si Si   0.0000   95
Si      11.676586662    4.379258238   12.393458476 CORE   96 Si Si   0.0000   96
Si      11.539067800    9.166254085   12.414731191 CORE   97 Si Si   0.0000   97
Si      14.677210670   12.299577756   12.424545492 CORE   98 Si Si   0.0000   98
Si      11.647370887   17.133400183   12.619273520 CORE   99 Si Si   0.0000   99
Si      11.538187716   12.250467635   12.548007346 CORE  100 Si Si   0.0000  100
Si      14.870287380   17.006300607   12.664493460 CORE  101 Si Si   0.0000  101
Si       6.740364053    2.165861283   13.484787537 CORE  102 Si Si   0.0000  102
Si       6.570024104    6.850492160    0.075812995 CORE  103 Si Si   0.0000  103
Si       3.392702134    6.734280757    0.227228775 CORE  104 Si Si   0.0000  104
O        4.976996895    6.639981050   13.393936042 CORE  105 O  O    0.0000  105
O       15.694231608    4.620886508    0.024856850 CORE  106 O  O    0.0000  106
O       15.562369006    8.732638367    0.103444084 CORE  107 O  O    0.0000  107
O        5.042351383   14.443435245   13.245000844 CORE  108 O  O    0.0000  108
O       10.731057709    8.911736720    0.280946376 CORE  109 O  O    0.0000  109
O       15.408594801   12.603815610    0.320652032 CORE  110 O  O    0.0000  110
O       11.048740253    4.211311188    0.360494222 CORE  111 O  O    0.0000  111
O        3.437347969    0.587687796    0.253678958 CORE  112 O  O    0.0000  112
O        6.904789681    0.582337727    0.282187297 CORE  113 O  O    0.0000  113
O        6.833202143    8.262128645    0.830192981 CORE  114 O  O    0.0000  114
O        3.016750214    8.176032339    0.866292629 CORE  115 O  O    0.0000  115
O       11.191310530   17.146484356    0.655227673 CORE  116 O  O    0.0000  116
O        7.181889229    5.613063308    0.924757116 CORE  117 O  O    0.0000  117
O       10.980302571   12.291711933    0.555390035 CORE  118 O  O    0.0000  118
O        2.769060883   15.642725295    0.311478289 CORE  119 O  O    0.0000  119
O        2.992848974    5.562672646    1.268408655 CORE  120 O  O    0.0000  120
O        2.894411487   12.970530232    0.280517415 CORE  121 O  O    0.0000  121
O       15.314447367   17.031349308    0.698710179 CORE  122 O  O    0.0000  122
O        7.326218931    2.977019473    1.238758049 CORE  123 O  O    0.0000  123
O        7.127345745   12.900307586    0.321195649 CORE  124 O  O    0.0000  124
O        7.317978971   15.546894305    0.476685023 CORE  125 O  O    0.0000  125
O        3.120642180    2.899561415    1.406656595 CORE  126 O  O    0.0000  126
O        2.864431313   18.235887457    0.865044419 CORE  127 O  O    0.0000  127
O        7.575973778   18.183540821    0.658394073 CORE  128 O  O    0.0000  128
O        7.690895156   10.631760112    1.547091741 CORE  129 O  O    0.0000  129
O       15.625493974    6.667153475    1.763927249 CORE  130 O  O    0.0000  130
O        2.970473112   10.696984901    1.560493812 CORE  131 O  O    0.0000  131
O       10.747229871    6.575247962    1.490275317 CORE  132 O  O    0.0000  132
O       10.831750554   14.709847774    1.620373478 CORE  133 O  O    0.0000  133
O       15.682018208   14.698406324    1.928330660 CORE  134 O  O    0.0000  134
O       14.295954823    4.437782662    2.255870561 CORE  135 O  O    0.0000  135
O        9.067237550    8.477365443    2.286788445 CORE  136 O  O    0.0000  136
O        9.208349339    4.529804612    2.256175666 CORE  137 O  O    0.0000  137
O       14.243803423    8.828069015    2.403157064 CORE  138 O  O    0.0000  138
O       16.979943820    4.454643619    2.288166476 CORE  139 O  O    0.0000  139
O        9.053673358   16.619922487    2.170620965 CORE  140 O  O    0.0000  140
O       16.898564647    8.938734560    2.330971770 CORE  141 O  O    0.0000  141
O       14.022915348   12.733954025    2.575908853 CORE  142 O  O    0.0000  142
O        1.447440722    9.005420103    2.880246575 CORE  143 O  O    0.0000  143
O        1.251173700   16.682042407    2.212596771 CORE  144 O  O    0.0000  144
O        1.520513563    4.212636360    2.999386174 CORE  145 O  O    0.0000  145
O        8.999112226   12.859043598    2.227473565 CORE  146 O  O    0.0000  146
O       16.657217474   12.339483098    2.601845514 CORE  147 O  O    0.0000  147
O       11.636553289    8.708005249    2.795070946 CORE  148 O  O    0.0000  148
O        3.862075731   16.473808379    2.593754470 CORE  149 O  O    0.0000  149
O        6.817501039    4.522216181    3.331239455 CORE  150 O  O    0.0000  150
O       14.047975321   16.525673032    2.937320648 CORE  151 O  O    0.0000  151
O        4.155786484    4.365492629    3.340873791 CORE  152 O  O    0.0000  152
O        1.233342687   12.584107321    2.309383299 CORE  153 O  O    0.0000  153
O       11.723405024    4.554932900    2.911670634 CORE  154 O  O    0.0000  154
O        4.073505043    8.940263506    3.197674715 CORE  155 O  O    0.0000  155
O        3.821226517   12.928148464    2.766379429 CORE  156 O  O    0.0000  156
O       19.281055525    8.416286147    3.263658015 CORE  157 O  O    0.0000  157
O       16.682364995   16.929127184    2.936369592 CORE  158 O  O    0.0000  158
O        6.725060805    8.939400192    3.397692861 CORE  159 O  O    0.0000  159
O       11.422655478   16.737467336    3.261059663 CORE  160 O  O    0.0000  160
O       11.459392908   12.626656733    3.151762053 CORE  161 O  O    0.0000  161
O       19.344536731    4.749883461    3.389073710 CORE  162 O  O    0.0000  162
O        6.464909238   12.546744629    2.885540149 CORE  163 O  O    0.0000  163
O        6.487217552   16.840486235    2.672831028 CORE  164 O  O    0.0000  164
O       19.156918728   12.885416813    3.228898043 CORE  165 O  O    0.0000  165
O       19.279392925   16.639313026    3.333126906 CORE  166 O  O    0.0000  166
O        0.647552402   14.677291751    3.862858458 CORE  167 O  O    0.0000  167
O       13.062150379   10.638097320    3.921907774 CORE  168 O  O    0.0000  168
O        0.810518493    6.628203464    3.813829687 CORE  169 O  O    0.0000  169
O        5.343086371    6.688096139    3.751310086 CORE  170 O  O    0.0000  170
O        5.380044797   14.740452574    3.891737512 CORE  171 O  O    0.0000  171
O       18.016885678   10.629911153    4.072714182 CORE  172 O  O    0.0000  172
O       13.326643530    2.944520569    4.206436621 CORE  173 O  O    0.0000  173
O       13.543263262    5.563696727    4.543381338 CORE  174 O  O    0.0000  174
O       17.613293417    3.035703304    4.425827142 CORE  175 O  O    0.0000  175
O       13.013912471   18.213344612    4.726408086 CORE  176 O  O    0.0000  176
O       17.155450695    5.646594106    4.645443719 CORE  177 O  O    0.0000  177
O       13.292854279    8.182148736    4.819106561 CORE  178 O  O    0.0000  178
O       12.887653914   15.591903577    5.129035004 CORE  179 O  O    0.0000  179
O       17.165156226    8.301703589    4.902565283 CORE  180 O  O    0.0000  180
O        5.519023654    4.733346525    5.588909639 CORE  181 O  O    0.0000  181
O        0.441992967    8.769318467    5.357746702 CORE  182 O  O    0.0000  182
O       17.594802590   15.572064547    5.064499395 CORE  183 O  O    0.0000  183
O       13.230130736   12.950099734    5.127274860 CORE  184 O  O    0.0000  184
O        0.594804127    4.550217513    5.463554777 CORE  185 O  O    0.0000  185
O       17.889896785   18.211538430    4.920097513 CORE  186 O  O    0.0000  186
O        1.078275536   17.090229278    4.833981793 CORE  187 O  O    0.0000  187
O        5.057566332   17.182765196    4.849443086 CORE  188 O  O    0.0000  188
O       17.279668115   12.931214641    5.137600063 CORE  189 O  O    0.0000  189
O       13.709946084    0.579846048    5.176501635 CORE  190 O  O    0.0000  190
O        5.226324341    8.642077647    5.555102874 CORE  191 O  O    0.0000  191
O       17.150540355    0.609700794    5.264517792 CORE  192 O  O    0.0000  192
O        5.014727333   12.385413297    5.062529228 CORE  193 O  O    0.0000  193
O        0.750833425   12.246031555    4.896800024 CORE  194 O  O    0.0000  194
O       15.253921913   14.559790636    5.728345160 CORE  195 O  O    0.0000  195
O       15.401334922    2.545211483    5.848064988 CORE  196 O  O    0.0000  196
O       15.265259384    6.871618788    6.055813948 CORE  197 O  O    0.0000  197
O       15.423611200   18.722329590    5.706721102 CORE  198 O  O    0.0000  198
O        3.056733141    4.547505339    6.478773082 CORE  199 O  O    0.0000  199
O        2.789484356    8.755495209    6.533731164 CORE  200 O  O    0.0000  200
O        2.817344400   12.723588407    6.499886318 CORE  201 O  O    0.0000  201
O       12.776652157    6.566077485    6.879349376 CORE  202 O  O    0.0000  202
O       12.939606905    2.564093857    6.802582193 CORE  203 O  O    0.0000  203
O       17.769106955    2.529412239    7.019585219 CORE  204 O  O    0.0000  204
O        1.075653888   10.748077372    7.034431263 CORE  205 O  O    0.0000  205
O        3.060264631   16.965583084    6.614341531 CORE  206 O  O    0.0000  206
O       17.760166660    6.774262156    6.959863333 CORE  207 O  O    0.0000  207
O       13.271086775   19.114153984    7.224809962 CORE  208 O  O    0.0000  208
O        4.484032790   10.739767768    7.073111201 CORE  209 O  O    0.0000  209
O        5.018911519    3.125458002    7.627297713 CORE  210 O  O    0.0000  210
O        1.148449305    3.103802847    7.583207803 CORE  211 O  O    0.0000  211
O        4.908527558    5.738488417    7.964202970 CORE  212 O  O    0.0000  212
O        0.951807728   18.549367132    7.022145275 CORE  213 O  O    0.0000  213
O       13.186741315   14.304716238    7.405895081 CORE  214 O  O    0.0000  214
O       17.322685097   14.314976777    7.388319385 CORE  215 O  O    0.0000  215
O        5.400430916   15.840260308    7.117361072 CORE  216 O  O    0.0000  216
O        1.089065710    5.773442549    7.745356751 CORE  217 O  O    0.0000  217
O        5.174808440   18.501217551    7.108276941 CORE  218 O  O    0.0000  218
O        0.721143061   15.906440706    7.189717890 CORE  219 O  O    0.0000  219
O       17.456959623   19.189421255    7.366598292 CORE  220 O  O    0.0000  220
O        0.574749877    8.365493227    7.983603578 CORE  221 O  O    0.0000  221
O        4.831818170    8.393887466    8.180587869 CORE  222 O  O    0.0000  222
O        5.156191784   13.237969183    7.605453193 CORE  223 O  O    0.0000  223
O        0.379901863   13.275688505    7.331464662 CORE  224 O  O    0.0000  224
O        0.329211854    0.701628182    8.218208073 CORE  225 O  O    0.0000  225
O       12.867057901   16.758268327    8.357911230 CORE  226 O  O    0.0000  226
O       17.641863727   16.751326584    8.354426587 CORE  227 O  O    0.0000  227
O        5.066303604    0.638752449    8.424300892 CORE  228 O  O    0.0000  228
O       13.070763590    4.533659259    8.596402362 CORE  229 O  O    0.0000  229
O       17.521040973    4.676216810    8.573239255 CORE  230 O  O    0.0000  230
O       14.104735963    6.900623511    9.145904614 CORE  231 O  O    0.0000  231
O       19.306585996    6.591799254    9.089696959 CORE  232 O  O    0.0000  232
O       14.165115738    2.202002467    9.133580452 CORE  233 O  O    0.0000  233
O       11.508361689    2.402406844    8.987100648 CORE  234 O  O    0.0000  234
O        6.545821861    7.034512849    9.609799754 CORE  235 O  O    0.0000  235
O       11.476222069    6.553493372    9.196966395 CORE  236 O  O    0.0000  236
O       19.430616268   14.858322254    8.952724502 CORE  237 O  O    0.0000  237
O       19.350213866    2.817652755    9.111956006 CORE  238 O  O    0.0000  238
O        6.632679177    2.374175459    9.634607138 CORE  239 O  O    0.0000  239
O       19.494558901   18.571209057    8.971799623 CORE  240 O  O    0.0000  240
O       11.855389894   14.682362220    9.667446724 CORE  241 O  O    0.0000  241
O       11.833222177   18.976667873    9.392344298 CORE  242 O  O    0.0000  242
O       16.793118493    2.321745926    9.494997822 CORE  243 O  O    0.0000  243
O       14.466568021   18.514910386    9.516249743 CORE  244 O  O    0.0000  244
O        4.270963553   15.020330685    9.378991677 CORE  245 O  O    0.0000  245
O        6.864080701   18.903260905    9.115826066 CORE  246 O  O    0.0000  246
O        6.863643568   14.679439479    9.002069382 CORE  247 O  O    0.0000  247
O        3.975879110    6.863902083   10.178979397 CORE  248 O  O    0.0000  248
O       16.743908306    7.064603245    9.400210677 CORE  249 O  O    0.0000  249
O        1.314268940    6.953005643   10.108559330 CORE  250 O  O    0.0000  250
O        4.016924016    2.476393951   10.022480158 CORE  251 O  O    0.0000  251
O        1.662063719   18.978928622    9.553465827 CORE  252 O  O    0.0000  252
O        1.356453131    2.299382600   10.105493941 CORE  253 O  O    0.0000  253
O       14.484130436   15.059103403    9.581617732 CORE  254 O  O    0.0000  254
O        9.179902243    2.899363440   10.087565310 CORE  255 O  O    0.0000  255
O        4.296474845   18.505210222    9.626292461 CORE  256 O  O    0.0000  256
O        1.654958450   14.532822530    9.297282943 CORE  257 O  O    0.0000  257
O       17.063602794   14.741892313   10.011839490 CORE  258 O  O    0.0000  258
O       17.065806754   18.810100546    9.957082770 CORE  259 O  O    0.0000  259
O        9.313960835   18.541641314   10.031823717 CORE  260 O  O    0.0000  260
O        9.055767581    6.686948094   10.171999552 CORE  261 O  O    0.0000  261
O        9.250733647   14.870926510   10.077458480 CORE  262 O  O    0.0000  262
O        2.557713988    4.639112715   10.486627056 CORE  263 O  O    0.0000  263
O        7.307254785    4.715527563   10.637474472 CORE  264 O  O    0.0000  264
O        7.421952699   16.750336212   10.590266170 CORE  265 O  O    0.0000  265
O       15.357434893    0.560084231   10.812474788 CORE  266 O  O    0.0000  266
O        2.583264055   16.702613444   10.532163858 CORE  267 O  O    0.0000  267
O       10.496902388    0.683414180   10.770102996 CORE  268 O  O    0.0000  268
O       15.196195340    8.360926857   11.040275652 CORE  269 O  O    0.0000  269
O       10.940006239    8.243030872   11.221699892 CORE  270 O  O    0.0000  270
O       15.371048125   13.157823301   11.239460498 CORE  271 O  O    0.0000  271
O       15.336777016    5.696458031   11.173658320 CORE  272 O  O    0.0000  272
O       15.156994262    3.074545618   11.471578451 CORE  273 O  O    0.0000  273
O       10.694795435   13.270693433   11.609765026 CORE  274 O  O    0.0000  274
O       11.407690398    3.003964110   11.575937271 CORE  275 O  O    0.0000  275
O       10.960493049    5.636132652   11.657615310 CORE  276 O  O    0.0000  276
O       10.916385638   15.902204499   11.850394685 CORE  277 O  O    0.0000  277
O        7.311603745    6.903638700   12.154372119 CORE  278 O  O    0.0000  278
O        7.569536144    2.551602549   12.142408085 CORE  279 O  O    0.0000  279
O        2.543964070    6.533740909   12.380312243 CORE  280 O  O    0.0000  280
O        2.971459148   14.291854228   11.557894364 CORE  281 O  O    0.0000  281
O       11.196576511   18.544184547   11.941590997 CORE  282 O  O    0.0000  282
O       15.434450544   18.367869364   11.990498341 CORE  283 O  O    0.0000  283
O       15.518985848   15.699154249   11.948907391 CORE  284 O  O    0.0000  284
O        2.710556691    2.714758032   12.319234786 CORE  285 O  O    0.0000  285
O        7.344864113   19.151322786   11.711297908 CORE  286 O  O    0.0000  286
O        2.912012798   18.994236206   11.835336609 CORE  287 O  O    0.0000  287
O        7.148388651   14.337524821   11.630551990 CORE  288 O  O    0.0000  288
O       14.843795217   10.740067003   12.037243494 CORE  289 O  O    0.0000  289
O       11.370824205   10.729482310   11.989386725 CORE  290 O  O    0.0000  290
O       13.270310698    4.661639723   12.484265409 CORE  291 O  O    0.0000  291
O       13.110039027    8.801580853   12.650311477 CORE  292 O  O    0.0000  292
O       13.102068532   12.704070352   12.538150578 CORE  293 O  O    0.0000  293
O       13.253268989   16.941148367   12.506708990 CORE  294 O  O    0.0000  294
O        5.172247303    2.548241780   13.249305499 CORE  295 O  O    0.0000  295
O        5.177639018   18.752721642   13.199755931 CORE  296 O  O    0.0000  296
end
end
