# Supplementary material for: Zeolite-confined subnanometric PtSn mimicking mortise-and-tenon joinery for catalytic propane dehydrogenation
Source: Nat Commun. 2022 May 17;13:2716. doi: 10.1038/s41467-022-30522-1 (PMC9114386; doi:10.1038/s41467-022-30522-1)
Supplement: Supplementary file 8 — Source Data [file 41467_2022_30522_MOESM8_ESM.zip › allstructures/Pt2Sn6O10-MFI.arc]

!BIOSYM archive 2
PBC=ON
                      Energy         0          0.0430      -2375.350004        C1
!DATE
PBC   20.37460000   20.11910000   13.51960000   90.00000000   89.99990000   90.00000000
Sn       8.820968103   10.844912921    5.244658039 CORE    1 Sn Sn   0.0000    1
Sn       9.142146321   13.588179899    7.310936085 CORE    2 Sn Sn   0.0000    2
Sn      13.702208914   10.767098114    9.449415128 CORE    3 Sn Sn   0.0000    3
Sn      11.473121224   11.330001667    7.157927480 CORE    4 Sn Sn   0.0000    4
Sn      15.134263485   10.719471383    6.574317080 CORE    5 Sn Sn   0.0000    5
Sn       9.496435730    8.188369671    7.425215936 CORE    6 Sn Sn   0.0000    6
Pt       7.833022469   10.579016449    8.104903505 CORE    7 Pt Pt   0.0000    7
Pt       9.928185316   10.909062954    9.448614106 CORE    8 Pt Pt   0.0000    8
Si       3.655882264    2.237350418    0.084002278 CORE    9 Si Si   0.0000    9
Si       3.625779896   19.229442431    0.075091691 CORE   10 Si Si   0.0000   10
Si       6.751163761   19.245878322   13.393328640 CORE   11 Si Si   0.0000   11
Si       3.390806084   14.540092483   13.397630622 CORE   12 Si Si   0.0000   12
Si       6.586664180   14.464207059   13.485690632 CORE   13 Si Si   0.0000   13
Si      15.350804816    5.179702542    2.507734940 CORE   14 Si Si   0.0000   14
Si       7.595134460    4.527431410    1.839736990 CORE   15 Si Si   0.0000   15
Si      15.348916787    8.378469363    2.270233318 CORE   16 Si Si   0.0000   16
Si      10.564353350    8.315469396    2.235954398 CORE   17 Si Si   0.0000   17
Si       2.698890642   16.871518632    1.864706985 CORE   18 Si Si   0.0000   18
Si       7.585514869    9.192231052    2.067709634 CORE   19 Si Si   0.0000   19
Si       2.720565662    4.596878078    1.873771335 CORE   20 Si Si   0.0000   20
Si      10.603406593    5.128411837    2.269721993 CORE   21 Si Si   0.0000   21
Si      15.413604510   13.284534970    2.086250975 CORE   22 Si Si   0.0000   22
Si       7.572139233   16.921124952    1.776120758 CORE   23 Si Si   0.0000   23
Si       2.776116935    9.230863904    2.066747430 CORE   24 Si Si   0.0000   24
Si      10.568553901   16.479562764    2.149372779 CORE   25 Si Si   0.0000   25
Si      10.432616824   13.308424534    1.905516049 CORE   26 Si Si   0.0000   26
Si       7.495346754   12.313640428    1.969135164 CORE   27 Si Si   0.0000   27
Si       2.839514577   12.382137679    1.992655589 CORE   28 Si Si   0.0000   28
Si      15.410602531   16.487647667    2.038759953 CORE   29 Si Si   0.0000   29
Si      12.918882876    9.359016578    4.023667871 CORE   30 Si Si   0.0000   30
Si      12.871400901    4.672882369    4.325276696 CORE   31 Si Si   0.0000   31
Si       0.424128178    8.392451045    3.874807325 CORE   32 Si Si   0.0000   32
Si      12.829220678   12.438912124    3.721160925 CORE   33 Si Si   0.0000   33
Si      17.810994122    9.233490014    4.103571523 CORE   34 Si Si   0.0000   34
Si       5.223332738    5.160138074    3.810015805 CORE   35 Si Si   0.0000   35
Si      17.868499438    4.723974732    4.395288086 CORE   36 Si Si   0.0000   36
Si       0.505712235    5.212980503    3.857120041 CORE   37 Si Si   0.0000   37
Si       0.404443794   16.370039887    3.838925678 CORE   38 Si Si   0.0000   38
Si       0.429562664   13.191152117    3.793059598 CORE   39 Si Si   0.0000   39
Si       5.225513394   16.369357029    3.766170254 CORE   40 Si Si   0.0000   40
Si       5.207677380    8.338771337    3.967843222 CORE   41 Si Si   0.0000   41
Si      17.834325534   12.405334352    3.942237640 CORE   42 Si Si   0.0000   42
Si      13.024899918   17.234076539    3.870097121 CORE   43 Si Si   0.0000   43
Si       5.244621839   13.217260414    3.937134966 CORE   44 Si Si   0.0000   44
Si      17.712533359   17.020122242    4.068814326 CORE   45 Si Si   0.0000   45
Si      13.711474775    7.183344620    6.092724446 CORE   46 Si Si   0.0000   46
Si      13.879459831    2.381527058    6.143694682 CORE   47 Si Si   0.0000   47
Si      16.928374476    7.155971272    6.238917710 CORE   48 Si Si   0.0000   48
Si      16.984698661    2.326202548    6.102588407 CORE   49 Si Si   0.0000   49
Si      13.801963529   19.438641384    5.809072558 CORE   50 Si Si   0.0000   50
Si      13.616254694   14.730177938    5.774815125 CORE   51 Si Si   0.0000   51
Si      16.804360944   14.564957262    5.962201389 CORE   52 Si Si   0.0000   52
Si      16.936979295   19.343617415    5.918901296 CORE   53 Si Si   0.0000   53
Si       4.697330728    4.478370705    6.789714777 CORE   54 Si Si   0.0000   54
Si       1.278877294    9.240386623    6.835084225 CORE   55 Si Si   0.0000   55
Si       1.496269114    4.512632599    6.779695235 CORE   56 Si Si   0.0000   56
Si       4.422155855    9.220524810    6.928416188 CORE   57 Si Si   0.0000   57
Si       1.418028380   17.098841397    6.697997503 CORE   58 Si Si   0.0000   58
Si       1.257384533   12.304295672    6.707592134 CORE   59 Si Si   0.0000   59
Si       4.401902205   12.344654942    6.878612491 CORE   60 Si Si   0.0000   60
Si       4.601853219   17.073699679    6.708635632 CORE   61 Si Si   0.0000   61
Si      13.062938250    6.332306537    8.997337067 CORE   62 Si Si   0.0000   62
Si       0.483179777    6.905870710    8.639903254 CORE   63 Si Si   0.0000   63
Si      13.210863401    3.168243233    9.060131080 CORE   64 Si Si   0.0000   64
Si       5.454461614    6.847969996    8.656486469 CORE   65 Si Si   0.0000   65
Si       5.365724362   14.740846381    8.635512488 CORE   66 Si Si   0.0000   66
Si      17.975437281    3.182713782    8.966337452 CORE   67 Si Si   0.0000   67
Si      17.889458162    6.341127670    9.076647180 CORE   68 Si Si   0.0000   68
Si      13.155157145   18.570927981    8.731604326 CORE   69 Si Si   0.0000   69
Si       0.561242029    2.290012544    8.714934255 CORE   70 Si Si   0.0000   70
Si       0.404259760   14.668153402    8.482167477 CORE   71 Si Si   0.0000   71
Si       0.521175665   19.309036203    8.701178326 CORE   72 Si Si   0.0000   72
Si      17.813349136   15.237216240    8.911044206 CORE   73 Si Si   0.0000   73
Si       5.349011022    2.275492593    8.885825178 CORE   74 Si Si   0.0000   74
Si      13.077719936   15.386559974    8.735588437 CORE   75 Si Si   0.0000   75
Si      17.907039886   18.428080719    8.843908420 CORE   76 Si Si   0.0000   76
Si       5.222717087   19.229842369    8.836241393 CORE   77 Si Si   0.0000   77
Si      15.698898258    2.396054773   10.949248520 CORE   78 Si Si   0.0000   78
Si      15.515015586    6.900581058   10.977007239 CORE   79 Si Si   0.0000   79
Si      10.712705631    2.274695365   10.840071697 CORE   80 Si Si   0.0000   80
Si       7.751724477    3.109263537   10.649363567 CORE   81 Si Si   0.0000   81
Si       2.908534063    6.295843090   10.536598776 CORE   82 Si Si   0.0000   82
Si       7.663844532    6.276257970   10.703331202 CORE   83 Si Si   0.0000   83
Si      10.761918861    6.775734084   11.125853721 CORE   84 Si Si   0.0000   84
Si       2.780876970   15.263017886   10.448087946 CORE   85 Si Si   0.0000   85
Si       2.868483299    3.117543785   10.703066436 CORE   86 Si Si   0.0000   86
Si      15.548868433   19.432359712   10.628722376 CORE   87 Si Si   0.0000   87
Si      10.659408425   19.223639095   10.623936682 CORE   88 Si Si   0.0000   88
Si       7.702281054   18.381476562   10.527875927 CORE   89 Si Si   0.0000   89
Si       2.752637717   18.430561934   10.697753100 CORE   90 Si Si   0.0000   90
Si       7.698434652   15.191073686   10.642276709 CORE   91 Si Si   0.0000   91
Si      10.793635376   14.724033251   10.841899886 CORE   92 Si Si   0.0000   92
Si      15.373912659   14.513035109   10.627565160 CORE   93 Si Si   0.0000   93
Si      14.913125758    4.475599504   12.991927654 CORE   94 Si Si   0.0000   94
Si      14.747108034    9.203706816   12.847645284 CORE   95 Si Si   0.0000   95
Si      11.694690251    4.275712537   12.963494021 CORE   96 Si Si   0.0000   96
Si      11.553410890    9.246582879   12.898363789 CORE   97 Si Si   0.0000   97
Si      14.710447510   12.352804730   12.769001893 CORE   98 Si Si   0.0000   98
Si      11.563776903   17.121724925   12.781218539 CORE   99 Si Si   0.0000   99
Si      11.555489795   12.332738577   12.665725978 CORE  100 Si Si   0.0000  100
Si      14.778448884   17.033565011   12.561314680 CORE  101 Si Si   0.0000  101
Si       6.788330335    2.186291962   13.513202568 CORE  102 Si Si   0.0000  102
Si       6.626991129    6.996663573    0.046478347 CORE  103 Si Si   0.0000  103
Si       3.411546054    7.018282022    0.012361774 CORE  104 Si Si   0.0000  104
O        5.019104804    6.887870502    0.216322209 CORE  105 O  O    0.0000  105
O       15.436947418    4.639181982    0.991854094 CORE  106 O  O    0.0000  106
O       15.461576685    8.676139076    0.686481741 CORE  107 O  O    0.0000  107
O        4.997992022   14.785979804   13.428117836 CORE  108 O  O    0.0000  108
O       10.962993741    9.137308269    0.891916121 CORE  109 O  O    0.0000  109
O       15.526651641   12.989567122    0.499151493 CORE  110 O  O    0.0000  110
O       11.168208026    4.333849515    0.973634732 CORE  111 O  O    0.0000  111
O        3.513506200    0.673848167    0.490383759 CORE  112 O  O    0.0000  112
O        6.902582850    0.634568399    0.460851426 CORE  113 O  O    0.0000  113
O        7.143536188    8.366834337    0.742517941 CORE  114 O  O    0.0000  114
O        2.866451000    8.402197990    0.670963074 CORE  115 O  O    0.0000  115
O       10.995544680   17.229341787    0.774597748 CORE  116 O  O    0.0000  116
O        7.322303397    5.713314023    0.761167901 CORE  117 O  O    0.0000  117
O       10.613554442   12.761605007    0.391631333 CORE  118 O  O    0.0000  118
O        2.683414707   15.776617160    0.663225007 CORE  119 O  O    0.0000  119
O        2.710123798    5.719178071    0.696106155 CORE  120 O  O    0.0000  120
O        3.010859309   13.112820492    0.553045350 CORE  121 O  O    0.0000  121
O       15.544666114   16.826111049    0.459003672 CORE  122 O  O    0.0000  122
O        7.591419820    3.096345685    1.070415557 CORE  123 O  O    0.0000  123
O        6.836498296   13.011697079    0.654139240 CORE  124 O  O    0.0000  124
O        7.333902240   15.599630292    0.858710758 CORE  125 O  O    0.0000  125
O        2.988819570    3.120306869    1.264012809 CORE  126 O  O    0.0000  126
O        3.001714207   18.355341580    1.286808694 CORE  127 O  O    0.0000  127
O        7.581291710   18.242685203    0.835515012 CORE  128 O  O    0.0000  128
O        7.735552343   10.746770676    1.633096873 CORE  129 O  O    0.0000  129
O       15.166978015    6.793952492    2.548619163 CORE  130 O  O    0.0000  130
O        3.096655602   10.795074869    1.778446694 CORE  131 O  O    0.0000  131
O       10.788469921    6.726045669    2.000886018 CORE  132 O  O    0.0000  132
O       10.788361040   14.882603636    1.966653222 CORE  133 O  O    0.0000  133
O       15.324484172   14.885747091    2.331020820 CORE  134 O  O    0.0000  134
O       14.062583961    4.505397035    3.230865506 CORE  135 O  O    0.0000  135
O        9.012712292    8.615179531    2.619288691 CORE  136 O  O    0.0000  136
O        9.046416432    4.758383698    2.529476504 CORE  137 O  O    0.0000  137
O       14.049661762    9.154869954    2.873092259 CORE  138 O  O    0.0000  138
O       16.713049646    4.754830812    3.264835578 CORE  139 O  O    0.0000  139
O        9.018447644   16.806753803    2.512742399 CORE  140 O  O    0.0000  140
O       16.698692629    8.919541833    2.972034654 CORE  141 O  O    0.0000  141
O       14.085888075   12.572911497    2.699076079 CORE  142 O  O    0.0000  142
O        1.276165449    9.108367186    2.690836372 CORE  143 O  O    0.0000  143
O        1.228211838   16.899711759    2.548462541 CORE  144 O  O    0.0000  144
O        1.261655963    4.562768385    2.580899675 CORE  145 O  O    0.0000  145
O        8.900950943   13.038118066    2.365096075 CORE  146 O  O    0.0000  146
O       16.723156816   12.648848737    2.791710084 CORE  147 O  O    0.0000  147
O       11.499892383    8.804438597    3.479955660 CORE  148 O  O    0.0000  148
O        3.811544770   16.462510532    2.975762971 CORE  149 O  O    0.0000  149
O        6.471330633    4.513898425    3.004541694 CORE  150 O  O    0.0000  150
O       14.050336394   17.184024268    2.602816928 CORE  151 O  O    0.0000  151
O        3.847849507    4.969801310    2.978341168 CORE  152 O  O    0.0000  152
O        1.343446161   12.656405291    2.564866076 CORE  153 O  O    0.0000  153
O       11.426385442    4.674813990    3.592591495 CORE  154 O  O    0.0000  154
O        3.853116754    8.610599050    3.111770320 CORE  155 O  O    0.0000  155
O        3.905349259   13.007460849    3.045043116 CORE  156 O  O    0.0000  156
O       19.214626999    8.612241326    3.579512985 CORE  157 O  O    0.0000  157
O       16.731145903   17.070099290    2.777899145 CORE  158 O  O    0.0000  158
O        6.481065069    9.049706357    3.249760962 CORE  159 O  O    0.0000  159
O       11.500018338   16.990173081    3.375624536 CORE  160 O  O    0.0000  160
O       11.445653815   12.519058384    2.894733552 CORE  161 O  O    0.0000  161
O       19.298866817    4.919419395    3.667590203 CORE  162 O  O    0.0000  162
O        6.501341661   12.454172758    3.247500462 CORE  163 O  O    0.0000  163
O        6.413662241   17.060610457    2.903901780 CORE  164 O  O    0.0000  164
O       19.258605283   12.924581279    3.367550991 CORE  165 O  O    0.0000  165
O       19.206925500   16.657657548    3.563894139 CORE  166 O  O    0.0000  166
O        0.666697683   14.777663943    4.059143392 CORE  167 O  O    0.0000  167
O       12.860035009   10.948413268    4.412001341 CORE  168 O  O    0.0000  168
O        0.781451009    6.812915126    3.907630170 CORE  169 O  O    0.0000  169
O        5.486152178    6.742456356    4.057533421 CORE  170 O  O    0.0000  170
O        5.577727883   14.805544591    4.038841791 CORE  171 O  O    0.0000  171
O       17.929817498   10.833477042    4.334715189 CORE  172 O  O    0.0000  172
O       12.922938137    3.426810569    5.359620713 CORE  173 O  O    0.0000  173
O       13.032081503    6.075120916    5.128784047 CORE  174 O  O    0.0000  174
O       17.882638924    3.288260130    5.156249446 CORE  175 O  O    0.0000  175
O       13.080337342   18.698831954    4.562189436 CORE  176 O  O    0.0000  176
O       17.651372707    5.916315632    5.480830802 CORE  177 O  O    0.0000  177
O       13.397627244    8.655891704    5.427405816 CORE  178 O  O    0.0000  178
O       13.478962246   16.129164271    4.968733408 CORE  179 O  O    0.0000  179
O       17.362358790    8.563953492    5.528824369 CORE  180 O  O    0.0000  180
O        5.100044958    4.378727232    5.224860321 CORE  181 O  O    0.0000  181
O        0.787384434    9.059310109    5.302190961 CORE  182 O  O    0.0000  182
O       17.198350079   15.900378979    5.133367908 CORE  183 O  O    0.0000  183
O       12.938395378   13.546491387    4.894406965 CORE  184 O  O    0.0000  184
O        1.080561947    4.539353190    5.217701424 CORE  185 O  O    0.0000  185
O       17.713469421   18.479968929    4.783662344 CORE  186 O  O    0.0000  186
O        0.904750791   17.173228413    5.162060372 CORE  187 O  O    0.0000  187
O        5.111051046   17.170400952    5.172586227 CORE  188 O  O    0.0000  188
O       17.442307639   13.230417557    5.288545204 CORE  189 O  O    0.0000  189
O       13.707911356    0.907613685    5.496374959 CORE  190 O  O    0.0000  190
O        5.002736793    8.956711001    5.440752664 CORE  191 O  O    0.0000  191
O       17.114802361    0.799775962    5.564961613 CORE  192 O  O    0.0000  192
O        5.015935227   12.593207983    5.401820568 CORE  193 O  O    0.0000  193
O        0.781723936   12.372639322    5.152081591 CORE  194 O  O    0.0000  194
O       15.190260939   14.398148418    6.012947719 CORE  195 O  O    0.0000  195
O       15.439009539    2.853728737    6.031647171 CORE  196 O  O    0.0000  196
O       15.317464006    6.962701802    6.133033781 CORE  197 O  O    0.0000  197
O       15.355384295   18.950688533    5.924935148 CORE  198 O  O    0.0000  198
O        3.095769066    4.719905770    6.960612160 CORE  199 O  O    0.0000  199
O        2.840685997    8.808716897    6.953965847 CORE  200 O  O    0.0000  200
O        2.816217174   12.740198947    6.821090035 CORE  201 O  O    0.0000  201
O       13.052047255    7.110431171    7.568371072 CORE  202 O  O    0.0000  202
O       13.439041269    2.312946897    7.702804019 CORE  203 O  O    0.0000  203
O       17.516780819    2.366397731    7.636237762 CORE  204 O  O    0.0000  204
O        1.048388354   10.790845894    7.257818385 CORE  205 O  O    0.0000  205
O        3.004203909   16.754591804    6.759835794 CORE  206 O  O    0.0000  206
O       17.408674697    7.200157638    7.780889192 CORE  207 O  O    0.0000  207
O       13.038208797   19.085909279    7.198543095 CORE  208 O  O    0.0000  208
O        4.581091149   10.790299881    7.312377019 CORE  209 O  O    0.0000  209
O        5.142364758    3.082797300    7.492001656 CORE  210 O  O    0.0000  210
O        1.062893484    3.067989406    7.378905053 CORE  211 O  O    0.0000  211
O        5.470635823    5.740155085    7.461038853 CORE  212 O  O    0.0000  212
O        1.121170365   18.532564408    7.401502923 CORE  213 O  O    0.0000  213
O       12.849226197   14.882156192    7.203299568 CORE  214 O  O    0.0000  214
O       17.396630583   14.637664347    7.461881079 CORE  215 O  O    0.0000  215
O        5.396592432   15.869374842    7.458579615 CORE  216 O  O    0.0000  216
O        0.718941188    5.694807248    7.576519311 CORE  217 O  O    0.0000  217
O        4.900847105   18.501455780    7.420980989 CORE  218 O  O    0.0000  218
O        0.602693605   15.931842059    7.476774200 CORE  219 O  O    0.0000  219
O       17.574009242   19.017172675    7.370935696 CORE  220 O  O    0.0000  220
O        0.393408503    8.312836393    7.829788187 CORE  221 O  O    0.0000  221
O        5.177488673    8.322727068    8.046845433 CORE  222 O  O    0.0000  222
O        5.089528999   13.280330388    8.003957867 CORE  223 O  O    0.0000  223
O        0.346981616   13.296207145    7.614479852 CORE  224 O  O    0.0000  224
O        0.317200306    0.744327582    8.295079441 CORE  225 O  O    0.0000  225
O       13.446939771   16.972172275    8.753552206 CORE  226 O  O    0.0000  226
O       17.571213304   16.842143380    8.901355208 CORE  227 O  O    0.0000  227
O        5.081270524    0.705249228    8.595085318 CORE  228 O  O    0.0000  228
O       12.998616778    4.735312678    8.696216320 CORE  229 O  O    0.0000  229
O       17.684337784    4.762664839    8.731221366 CORE  230 O  O    0.0000  230
O       14.426736961    6.664504484    9.800212885 CORE  231 O  O    0.0000  231
O       19.447928198    6.663264796    9.412835640 CORE  232 O  O    0.0000  232
O       14.512999349    3.004257942   10.013141676 CORE  233 O  O    0.0000  233
O       11.884141726    2.594766979    9.773031110 CORE  234 O  O    0.0000  234
O        6.918092086    6.828430013    9.367636403 CORE  235 O  O    0.0000  235
O       11.764396800    6.808616894    9.845673393 CORE  236 O  O    0.0000  236
O       19.357499797   14.861175109    9.248958727 CORE  237 O  O    0.0000  237
O       19.552054304    2.942354734    9.267074019 CORE  238 O  O    0.0000  238
O        6.866025504    2.479160201    9.438136421 CORE  239 O  O    0.0000  239
O       19.479462304   18.661374816    9.167612845 CORE  240 O  O    0.0000  240
O       11.730141756   15.186540279    9.602853119 CORE  241 O  O    0.0000  241
O       11.763092329   18.941483987    9.470423912 CORE  242 O  O    0.0000  242
O       17.138788132    2.629748504   10.239152513 CORE  243 O  O    0.0000  243
O       14.402788032   19.302082130    9.477284705 CORE  244 O  O    0.0000  244
O        4.223722469   15.126102763    9.723305017 CORE  245 O  O    0.0000  245
O        6.725484133   18.842804970    9.315544476 CORE  246 O  O    0.0000  246
O        6.817504703   14.720621266    9.362307168 CORE  247 O  O    0.0000  247
O        4.312166816    6.459487326    9.744661648 CORE  248 O  O    0.0000  248
O       17.014924959    6.732878291   10.384090752 CORE  249 O  O    0.0000  249
O        1.686667351    6.982061729    9.721108147 CORE  250 O  O    0.0000  250
O        4.309573795    2.829518739   10.008502401 CORE  251 O  O    0.0000  251
O        1.554191840   19.219984877    9.947856457 CORE  252 O  O    0.0000  252
O        1.677288816    2.381936395    9.887783224 CORE  253 O  O    0.0000  253
O       14.323344184   14.555304785    9.381084355 CORE  254 O  O    0.0000  254
O        9.323474082    2.911966372   10.275657748 CORE  255 O  O    0.0000  255
O        4.181381251   18.738881774    9.986368836 CORE  256 O  O    0.0000  256
O        1.607557753   14.573798650    9.564529476 CORE  257 O  O    0.0000  257
O       16.893419683   14.561686255   10.064258270 CORE  258 O  O    0.0000  258
O       17.014329295   19.191026542    9.965948109 CORE  259 O  O    0.0000  259
O        9.223041924   18.711229415   10.058417380 CORE  260 O  O    0.0000  260
O        9.264316578    6.498262631   10.581783791 CORE  261 O  O    0.0000  261
O        9.249833702   14.815401164   10.350682664 CORE  262 O  O    0.0000  262
O        2.589997916    4.715486698   10.744766664 CORE  263 O  O    0.0000  263
O        7.381681560    4.676429067   10.842980145 CORE  264 O  O    0.0000  264
O        7.532982401   16.798797443   10.843707959 CORE  265 O  O    0.0000  265
O       15.481426650    0.815262683   11.240685129 CORE  266 O  O    0.0000  266
O        2.440163000   16.838487715   10.651311036 CORE  267 O  O    0.0000  267
O       10.578573268    0.673715981   11.010526517 CORE  268 O  O    0.0000  268
O       15.363410637    8.403628883   11.579893763 CORE  269 O  O    0.0000  269
O       10.812157749    8.187909078   11.925462633 CORE  270 O  O    0.0000  270
O       15.192622941   13.106668745   11.416884977 CORE  271 O  O    0.0000  271
O       15.270524748    5.831239975   12.174631862 CORE  272 O  O    0.0000  272
O       15.680729264    3.186483656   12.367826553 CORE  273 O  O    0.0000  273
O       11.176395072   13.236739619   11.377572711 CORE  274 O  O    0.0000  274
O       11.086513665    2.926269763   12.287255989 CORE  275 O  O    0.0000  275
O       11.204780826    5.588445196   12.144044190 CORE  276 O  O    0.0000  276
O       11.015136155   15.756018356   12.091754901 CORE  277 O  O    0.0000  277
O        7.049336718    7.028915034   12.004895243 CORE  278 O  O    0.0000  278
O        7.446654627    2.327891750   12.039202512 CORE  279 O  O    0.0000  279
O        3.024010997    7.052296610   11.963042482 CORE  280 O  O    0.0000  280
O        2.837535299   14.501581851   11.876459084 CORE  281 O  O    0.0000  281
O       11.042361322   18.429632803   11.984306524 CORE  282 O  O    0.0000  282
O       15.307008598   18.390859517   11.849746458 CORE  283 O  O    0.0000  283
O       15.097718261   15.758736457   11.618610893 CORE  284 O  O    0.0000  284
O        2.879351801    2.514404884   12.206054673 CORE  285 O  O    0.0000  285
O        7.347120214   19.209287168   11.882676607 CORE  286 O  O    0.0000  286
O        2.791766306   18.947768594   12.231377758 CORE  287 O  O    0.0000  287
O        7.198279948   14.444181125   11.990305364 CORE  288 O  O    0.0000  288
O       15.066952566   10.777879603   12.642138326 CORE  289 O  O    0.0000  289
O       11.302387234   10.755440565   12.336433271 CORE  290 O  O    0.0000  290
O       13.312496536    4.216271422   12.949422059 CORE  291 O  O    0.0000  291
O       13.147609816    8.923184946   12.941351795 CORE  292 O  O    0.0000  292
O       13.121600699   12.572828945   13.050111574 CORE  293 O  O    0.0000  293
O       13.183140755   17.121302536   12.811003568 CORE  294 O  O    0.0000  294
O        5.226282079    2.652506013   13.447713259 CORE  295 O  O    0.0000  295
O        5.182525875   18.802240557   13.362409637 CORE  296 O  O    0.0000  296
O       10.305373136   12.445302539    5.890941870 CORE  297 O  O    0.0000  297
O        7.675161571   12.059807157    6.742475505 CORE  298 O  O    0.0000  298
O       10.490379192    9.768277213    6.277468115 CORE  299 O  O    0.0000  299
O       15.002321610    9.674049618    8.257443626 CORE  300 O  O    0.0000  300
O        7.824378873    9.291826063    6.564557675 CORE  301 O  O    0.0000  301
O       11.744837095   10.081920510    8.861341860 CORE  302 O  O    0.0000  302
O       13.438034723   11.732608049    7.381373842 CORE  303 O  O    0.0000  303
O       10.673279203   12.648429865    8.608356010 CORE  304 O  O    0.0000  304
O        8.809264829    9.165558435    9.323690888 CORE  305 O  O    0.0000  305
O        8.132096687   11.711556908    9.685985425 CORE  306 O  O    0.0000  306
end
end
