# Supplementary material for: Zeolite-confined subnanometric PtSn mimicking mortise-and-tenon joinery for catalytic propane dehydrogenation
Source: Nat Commun. 2022 May 17;13:2716. doi: 10.1038/s41467-022-30522-1 (PMC9114386; doi:10.1038/s41467-022-30522-1)
Supplement: Supplementary file 8 — Source Data [file 41467_2022_30522_MOESM8_ESM.zip › allstructures/Pt2Sn6O12-MFI.arc]

!BIOSYM archive 2
PBC=ON
                      Energy         0          0.0494      -2384.704374        C1
!DATE
PBC   20.37460000   20.11910000   13.51960000   90.00000000   89.99990000   90.00000000
Sn       9.059054575   10.984800662    4.937778048 CORE    1 Sn Sn   0.0000    1
Sn      10.233146513   13.325012529    7.267783250 CORE    2 Sn Sn   0.0000    2
Sn      11.540545894    9.656903489    6.899515996 CORE    3 Sn Sn   0.0000    3
Sn      12.209979089   11.670755081    9.176407181 CORE    4 Sn Sn   0.0000    4
Sn      14.844274141   10.051548274    8.696909002 CORE    5 Sn Sn   0.0000    5
Sn       8.490638009    7.903653676    6.888951087 CORE    6 Sn Sn   0.0000    6
Pt       7.377406568   11.474391273    7.497495606 CORE    7 Pt Pt   0.0000    7
Pt       9.370329011   10.225318617    9.183705594 CORE    8 Pt Pt   0.0000    8
Si       3.586821830    2.197876868    0.085724485 CORE    9 Si Si   0.0000    9
Si       3.573949931   19.167002492    0.294213470 CORE   10 Si Si   0.0000   10
Si       6.722540615   19.205263849    0.241373408 CORE   11 Si Si   0.0000   11
Si       3.302820322   14.668734566    0.425996272 CORE   12 Si Si   0.0000   12
Si       6.471736675   14.607134198    0.281089544 CORE   13 Si Si   0.0000   13
Si      15.502347754    5.182695698    1.954204863 CORE   14 Si Si   0.0000   14
Si       7.606402093    4.568353669    1.741889077 CORE   15 Si Si   0.0000   15
Si      15.500511031    8.326508379    1.899605926 CORE   16 Si Si   0.0000   16
Si      10.579376329    8.340784141    1.868300707 CORE   17 Si Si   0.0000   17
Si       2.838954233   17.067213046    2.459831622 CORE   18 Si Si   0.0000   18
Si       7.551962267    9.183496957    1.935685576 CORE   19 Si Si   0.0000   19
Si       2.713098697    4.624458879    1.787276176 CORE   20 Si Si   0.0000   20
Si      10.615135479    5.138985032    1.958671431 CORE   21 Si Si   0.0000   21
Si      15.491035537   13.319433051    2.085693691 CORE   22 Si Si   0.0000   22
Si       7.601134640   16.946930606    2.197700957 CORE   23 Si Si   0.0000   23
Si       2.818566754    9.086527807    1.969291602 CORE   24 Si Si   0.0000   24
Si      10.633866313   16.429201580    2.058192175 CORE   25 Si Si   0.0000   25
Si      10.438931114   13.265377789    1.869129383 CORE   26 Si Si   0.0000   26
Si       7.444848988   12.313495531    2.100811776 CORE   27 Si Si   0.0000   27
Si       2.809786324   12.199163453    2.286221510 CORE   28 Si Si   0.0000   28
Si      15.585424232   16.529375147    1.924653496 CORE   29 Si Si   0.0000   29
Si      13.019716915    9.361295833    3.599958522 CORE   30 Si Si   0.0000   30
Si      13.041609907    4.452351224    3.760242183 CORE   31 Si Si   0.0000   31
Si       0.423707985    8.265844578    3.852806082 CORE   32 Si Si   0.0000   32
Si      12.877872814   12.474234952    3.753214178 CORE   33 Si Si   0.0000   33
Si      17.818931475    9.122745669    3.767140022 CORE   34 Si Si   0.0000   34
Si       5.246879023    5.100769701    3.726507237 CORE   35 Si Si   0.0000   35
Si      17.740780580    4.468512261    3.921785766 CORE   36 Si Si   0.0000   36
Si       0.439308376    5.107181133    3.873834135 CORE   37 Si Si   0.0000   37
Si       0.398342618   16.296764768    4.145085121 CORE   38 Si Si   0.0000   38
Si       0.394629787   13.132432734    4.041569994 CORE   39 Si Si   0.0000   39
Si       5.376130423   16.265390891    4.218833841 CORE   40 Si Si   0.0000   40
Si       5.277054911    8.259026035    3.884533350 CORE   41 Si Si   0.0000   41
Si      17.799515593   12.272436591    4.008462118 CORE   42 Si Si   0.0000   42
Si      13.202377974   17.040414152    3.715726975 CORE   43 Si Si   0.0000   43
Si       5.259474247   13.049795939    4.163602054 CORE   44 Si Si   0.0000   44
Si      17.733400679   16.831085801    4.076430612 CORE   45 Si Si   0.0000   45
Si      13.609967245    7.006727483    5.648798319 CORE   46 Si Si   0.0000   46
Si      13.850213898    2.214880964    5.806827331 CORE   47 Si Si   0.0000   47
Si      16.790369256    6.914538981    5.801635052 CORE   48 Si Si   0.0000   48
Si      16.991597195    2.116682930    5.766964455 CORE   49 Si Si   0.0000   49
Si      13.784547146   19.176762325    5.834561557 CORE   50 Si Si   0.0000   50
Si      13.686885216   14.695739378    5.754965886 CORE   51 Si Si   0.0000   51
Si      16.796594573   14.377228402    5.950177837 CORE   52 Si Si   0.0000   52
Si      16.929079901   19.162721965    5.993793944 CORE   53 Si Si   0.0000   53
Si       4.589921844    4.287739741    6.655005585 CORE   54 Si Si   0.0000   54
Si       1.258697332    9.114415864    6.733050720 CORE   55 Si Si   0.0000   55
Si       1.389661085    4.282739874    6.723695245 CORE   56 Si Si   0.0000   56
Si       4.360060475    9.055098079    6.810710176 CORE   57 Si Si   0.0000   57
Si       1.402446234   16.880813730    7.040909419 CORE   58 Si Si   0.0000   58
Si       1.229883661   12.211599420    6.991627966 CORE   59 Si Si   0.0000   59
Si       4.346947537   12.200029149    7.082081347 CORE   60 Si Si   0.0000   60
Si       4.552608050   16.829296292    7.143180881 CORE   61 Si Si   0.0000   61
Si      12.885893143    6.427682333    8.579537510 CORE   62 Si Si   0.0000   62
Si       0.353763276    6.751323548    8.488612724 CORE   63 Si Si   0.0000   63
Si      13.010476189    3.225494193    8.666327818 CORE   64 Si Si   0.0000   64
Si       5.351535073    6.661083203    8.543318112 CORE   65 Si Si   0.0000   65
Si       5.095334126   14.362463223    9.156051191 CORE   66 Si Si   0.0000   66
Si      17.895958125    3.014782292    8.643922476 CORE   67 Si Si   0.0000   67
Si      17.774561567    6.204672039    8.699064908 CORE   68 Si Si   0.0000   68
Si      13.021626145   18.296344789    8.731483318 CORE   69 Si Si   0.0000   69
Si       0.467560244    2.132583798    8.758056635 CORE   70 Si Si   0.0000   70
Si       0.436284956   14.458410623    8.908121942 CORE   71 Si Si   0.0000   71
Si       0.406749653   19.143757170    9.030628107 CORE   72 Si Si   0.0000   72
Si      17.788113915   15.213027486    8.838137439 CORE   73 Si Si   0.0000   73
Si       5.188719942    2.161282996    8.777661639 CORE   74 Si Si   0.0000   74
Si      12.861553853   15.097969004    8.657700618 CORE   75 Si Si   0.0000   75
Si      17.769574244   18.407410254    8.950583788 CORE   76 Si Si   0.0000   76
Si       5.176915667   19.189516305    9.164695968 CORE   77 Si Si   0.0000   77
Si      15.482863459    2.309030335   10.537408985 CORE   78 Si Si   0.0000   78
Si      15.288358821    7.054555086   10.456353715 CORE   79 Si Si   0.0000   79
Si      10.632443639    2.304920172   10.521175122 CORE   80 Si Si   0.0000   80
Si       7.578532153    2.981157552   10.605709321 CORE   81 Si Si   0.0000   81
Si       2.765580308    6.240746028   10.428681350 CORE   82 Si Si   0.0000   82
Si       7.580024494    6.120155910   10.664141738 CORE   83 Si Si   0.0000   83
Si      10.696903226    6.768679178   10.738072018 CORE   84 Si Si   0.0000   84
Si       2.630211912   15.088693719   10.948225694 CORE   85 Si Si   0.0000   85
Si       2.759625057    3.070474158   10.678634014 CORE   86 Si Si   0.0000   86
Si      15.298757353   19.399084834   10.621506614 CORE   87 Si Si   0.0000   87
Si      10.716960074   19.211256456   10.610539587 CORE   88 Si Si   0.0000   88
Si       7.692037599   18.338657005   10.861021691 CORE   89 Si Si   0.0000   89
Si       2.683792631   18.293105906   10.957209614 CORE   90 Si Si   0.0000   90
Si       7.577938743   15.124421723   10.866863592 CORE   91 Si Si   0.0000   91
Si      10.678548219   14.790167414   10.885163826 CORE   92 Si Si   0.0000   92
Si      15.323406134   14.519446498   10.580205199 CORE   93 Si Si   0.0000   93
Si      14.815777312    4.608138418   12.475927022 CORE   94 Si Si   0.0000   94
Si      14.746654321    9.192937449   12.548571458 CORE   95 Si Si   0.0000   95
Si      11.686809006    4.365746109   12.602361401 CORE   96 Si Si   0.0000   96
Si      11.539946773    9.236292198   12.485600331 CORE   97 Si Si   0.0000   97
Si      14.778434016   12.306360510   12.770298718 CORE   98 Si Si   0.0000   98
Si      11.617096627   17.160519976   12.767452805 CORE   99 Si Si   0.0000   99
Si      11.615125417   12.301960786   12.652816624 CORE  100 Si Si   0.0000  100
Si      14.779221203   17.001746466   12.531629546 CORE  101 Si Si   0.0000  101
Si       6.734888078    2.151749181   13.496903977 CORE  102 Si Si   0.0000  102
Si       6.565959924    7.019600619   13.457059290 CORE  103 Si Si   0.0000  103
Si       3.362005349    6.976679893   13.366004324 CORE  104 Si Si   0.0000  104
O        4.967454043    6.794219806   13.506985313 CORE  105 O  O    0.0000  105
O       15.555566839    4.981549852    0.348482909 CORE  106 O  O    0.0000  106
O       15.436413365    8.420373004    0.283983845 CORE  107 O  O    0.0000  107
O        4.887836783   14.920138576    0.174347502 CORE  108 O  O    0.0000  108
O       10.848205053    9.009543777    0.414793791 CORE  109 O  O    0.0000  109
O       15.573460141   12.856297421    0.544439281 CORE  110 O  O    0.0000  110
O       10.952382950    4.484256435    0.518024674 CORE  111 O  O    0.0000  111
O        3.369120134    0.643824095    0.483242088 CORE  112 O  O    0.0000  112
O        6.908429432    0.661031137    0.593679572 CORE  113 O  O    0.0000  113
O        6.954024311    8.447257084    0.615420153 CORE  114 O  O    0.0000  114
O        2.893689263    8.376980210    0.515358605 CORE  115 O  O    0.0000  115
O       10.998314056   17.316333034    0.745596024 CORE  116 O  O    0.0000  116
O        7.284662064    5.824056715    0.764015149 CORE  117 O  O    0.0000  117
O       10.674973482   12.525018596    0.435004381 CORE  118 O  O    0.0000  118
O        2.764785419   15.793173934    1.456452078 CORE  119 O  O    0.0000  119
O        2.658853066    5.693405321    0.560586502 CORE  120 O  O    0.0000  120
O        3.004623176   13.189329407    1.017841586 CORE  121 O  O    0.0000  121
O       15.704687745   16.872955977    0.346102311 CORE  122 O  O    0.0000  122
O        7.595551331    3.190674307    0.880101844 CORE  123 O  O    0.0000  123
O        6.667450987   13.132171085    0.937338361 CORE  124 O  O    0.0000  124
O        7.201368797   15.734419782    1.188911212 CORE  125 O  O    0.0000  125
O        2.887459021    3.114391239    1.223645943 CORE  126 O  O    0.0000  126
O        3.047567985   18.452612982    1.646915470 CORE  127 O  O    0.0000  127
O        7.347523339   18.377680419    1.481627397 CORE  128 O  O    0.0000  128
O        7.607822038   10.774179474    1.617244051 CORE  129 O  O    0.0000  129
O       15.450891092    6.766233803    2.347052249 CORE  130 O  O    0.0000  130
O        2.966768047   10.681218451    1.744038208 CORE  131 O  O    0.0000  131
O       10.871047413    6.745921132    1.854351716 CORE  132 O  O    0.0000  132
O       10.677471501   14.849090006    1.656598413 CORE  133 O  O    0.0000  133
O       15.590584319   14.925845865    2.168883606 CORE  134 O  O    0.0000  134
O       14.169030881    4.501082330    2.588012207 CORE  135 O  O    0.0000  135
O        9.038717013    8.619997277    2.290761671 CORE  136 O  O    0.0000  136
O        9.084565790    4.797905399    2.376490215 CORE  137 O  O    0.0000  137
O       14.208199858    9.098844929    2.532333269 CORE  138 O  O    0.0000  138
O       16.843190901    4.511238634    2.566918888 CORE  139 O  O    0.0000  139
O        9.162553690   16.824691493    2.609791491 CORE  140 O  O    0.0000  140
O       16.863278901    9.007230940    2.449155978 CORE  141 O  O    0.0000  141
O       14.072562629   12.854420084    2.729245731 CORE  142 O  O    0.0000  142
O        1.393080823    8.728802218    2.646647647 CORE  143 O  O    0.0000  143
O        1.422290153   17.164632287    3.237078273 CORE  144 O  O    0.0000  144
O        1.307216332    4.680150052    2.581427044 CORE  145 O  O    0.0000  145
O        8.913810146   12.978168516    2.362023258 CORE  146 O  O    0.0000  146
O       16.723003857   12.602126076    2.846270238 CORE  147 O  O    0.0000  147
O       11.577027867    9.044862009    2.940846549 CORE  148 O  O    0.0000  148
O        4.056141101   16.902729769    3.522817148 CORE  149 O  O    0.0000  149
O        6.532888789    4.475503333    2.956816332 CORE  150 O  O    0.0000  150
O       14.188481101   17.203262886    2.430343010 CORE  151 O  O    0.0000  151
O        3.929520722    5.004816356    2.790787915 CORE  152 O  O    0.0000  152
O        1.348550422   12.370185234    2.970678614 CORE  153 O  O    0.0000  153
O       11.565686812    4.492008029    3.100993991 CORE  154 O  O    0.0000  154
O        4.017395699    8.508479263    2.900015877 CORE  155 O  O    0.0000  155
O        3.940755742   12.490672383    3.408853678 CORE  156 O  O    0.0000  156
O       19.277628757    8.538919108    3.362518667 CORE  157 O  O    0.0000  157
O       16.851242390   17.144245079    2.744138073 CORE  158 O  O    0.0000  158
O        6.619831779    8.916967404    3.243921312 CORE  159 O  O    0.0000  159
O       11.688449273   16.699792894    3.250850750 CORE  160 O  O    0.0000  160
O       11.438448009   12.674677074    3.009089568 CORE  161 O  O    0.0000  161
O       19.269337579    4.792717104    3.514066624 CORE  162 O  O    0.0000  162
O        6.584830772   12.367214377    3.489557124 CORE  163 O  O    0.0000  163
O        6.724801671   16.871902735    3.557595554 CORE  164 O  O    0.0000  164
O       19.234344832   12.901053253    3.566462113 CORE  165 O  O    0.0000  165
O       19.261878265   16.537695927    3.614391129 CORE  166 O  O    0.0000  166
O        0.774158589   14.714121773    4.045662139 CORE  167 O  O    0.0000  167
O       13.026760853   10.890721162    4.141347008 CORE  168 O  O    0.0000  168
O        0.637387207    6.690909756    4.200532465 CORE  169 O  O    0.0000  169
O        5.515440932    6.664822377    4.089061176 CORE  170 O  O    0.0000  170
O        5.349416575   14.656265183    3.994658619 CORE  171 O  O    0.0000  171
O       17.922281424   10.670340418    4.221420467 CORE  172 O  O    0.0000  172
O       13.204617895    3.074977224    4.590458211 CORE  173 O  O    0.0000  173
O       13.170128915    5.745976882    4.750321938 CORE  174 O  O    0.0000  174
O       17.662020724    2.980556135    4.568065024 CORE  175 O  O    0.0000  175
O       13.151147236   18.423946989    4.548107298 CORE  176 O  O    0.0000  176
O       17.184586142    5.570037028    4.978294217 CORE  177 O  O    0.0000  177
O       13.228934394    8.439999622    4.947526897 CORE  178 O  O    0.0000  178
O       13.809832344   15.823119960    4.592727254 CORE  179 O  O    0.0000  179
O       17.210599970    8.249990113    4.993082853 CORE  180 O  O    0.0000  180
O        5.016303443    4.251031105    5.090226621 CORE  181 O  O    0.0000  181
O        0.755074787    9.133673471    5.186489021 CORE  182 O  O    0.0000  182
O       17.128629247   15.538342054    4.860234406 CORE  183 O  O    0.0000  183
O       12.934887070   13.388412783    5.095655548 CORE  184 O  O    0.0000  184
O        0.913909432    4.250319157    5.172900116 CORE  185 O  O    0.0000  185
O       17.740072887   18.129508120    5.048864836 CORE  186 O  O    0.0000  186
O        0.523983192   16.803365524    5.682984572 CORE  187 O  O    0.0000  187
O        5.427805382   16.646736022    5.792092526 CORE  188 O  O    0.0000  188
O       17.311703244   12.929793390    5.411896242 CORE  189 O  O    0.0000  189
O       13.641725948    0.643848075    5.514729815 CORE  190 O  O    0.0000  190
O        4.978730338    8.957055060    5.313861335 CORE  191 O  O    0.0000  191
O       17.111404371    0.544378741    5.387966133 CORE  192 O  O    0.0000  192
O        5.113343338   12.647506279    5.723319921 CORE  193 O  O    0.0000  193
O        0.584766893   12.523898445    5.536230667 CORE  194 O  O    0.0000  194
O       15.197119877   14.278881980    6.210342393 CORE  195 O  O    0.0000  195
O       15.434276910    2.570146637    5.953119333 CORE  196 O  O    0.0000  196
O       15.176048469    6.925845412    6.010894762 CORE  197 O  O    0.0000  197
O       15.353403906   18.762940546    6.013150474 CORE  198 O  O    0.0000  198
O        2.990180243    4.539294510    6.814170046 CORE  199 O  O    0.0000  199
O        2.801363093    8.570940898    6.798903295 CORE  200 O  O    0.0000  200
O        2.793955880   12.682178092    6.985882892 CORE  201 O  O    0.0000  201
O       12.775431299    7.065709160    7.067682813 CORE  202 O  O    0.0000  202
O       13.086357512    2.606343654    7.180345640 CORE  203 O  O    0.0000  203
O       17.786798387    2.385288294    7.153298995 CORE  204 O  O    0.0000  204
O        1.132229130   10.622586610    7.316660675 CORE  205 O  O    0.0000  205
O        2.990611988   16.944914739    6.710941043 CORE  206 O  O    0.0000  206
O       17.523777053    6.856333130    7.237679782 CORE  207 O  O    0.0000  207
O       12.977931754   18.751105890    7.164138798 CORE  208 O  O    0.0000  208
O        4.410815993   10.594784278    7.318007554 CORE  209 O  O    0.0000  209
O        5.009378718    2.865827934    7.321731517 CORE  210 O  O    0.0000  210
O        1.020358816    2.853190528    7.403365878 CORE  211 O  O    0.0000  211
O        5.366789119    5.511328479    7.393135800 CORE  212 O  O    0.0000  212
O        0.981701457   18.223817701    7.829340103 CORE  213 O  O    0.0000  213
O       12.882759042   15.359143673    6.990323031 CORE  214 O  O    0.0000  214
O       17.595102972   14.669186758    7.323087219 CORE  215 O  O    0.0000  215
O        4.774322306   15.538433971    8.094668629 CORE  216 O  O    0.0000  216
O        0.617812197    5.477392667    7.508223294 CORE  217 O  O    0.0000  217
O        5.053839091   18.158645897    7.920225161 CORE  218 O  O    0.0000  218
O        1.103845950   15.555710578    7.917527533 CORE  219 O  O    0.0000  219
O       17.535553624   19.107973139    7.499695384 CORE  220 O  O    0.0000  220
O        0.336917843    8.121674809    7.618645982 CORE  221 O  O    0.0000  221
O        5.217705586    8.124725501    7.833859781 CORE  222 O  O    0.0000  222
O        5.032756690   12.922434616    8.379838234 CORE  223 O  O    0.0000  223
O        0.430157869   13.011961363    8.158326767 CORE  224 O  O    0.0000  224
O        0.373921245    0.544643877    8.468525907 CORE  225 O  O    0.0000  225
O       13.311952319   16.740549769    8.979982741 CORE  226 O  O    0.0000  226
O       17.508717672   16.811260904    8.845256613 CORE  227 O  O    0.0000  227
O        4.982372992    0.568086368    8.572385854 CORE  228 O  O    0.0000  228
O       13.190022154    4.845390524    8.539195905 CORE  229 O  O    0.0000  229
O       17.584486805    4.599284870    8.579270651 CORE  230 O  O    0.0000  230
O       14.137157428    7.233859918    9.284724864 CORE  231 O  O    0.0000  231
O       19.275784479    6.575365497    9.198723223 CORE  232 O  O    0.0000  232
O       14.208408251    2.690719864    9.605922414 CORE  233 O  O    0.0000  233
O       11.574621805    2.819078937    9.294407039 CORE  234 O  O    0.0000  234
O        6.768611116    6.591061734    9.333849685 CORE  235 O  O    0.0000  235
O       11.486534382    6.732787145    9.312164800 CORE  236 O  O    0.0000  236
O       19.304533517   14.883545891    9.320590656 CORE  237 O  O    0.0000  237
O       19.398278302    2.741072727    9.192186204 CORE  238 O  O    0.0000  238
O        6.669738382    2.464453051    9.365186448 CORE  239 O  O    0.0000  239
O       19.289472299   18.675329749    9.456023638 CORE  240 O  O    0.0000  240
O       11.414555584   15.211116568    9.517358211 CORE  241 O  O    0.0000  241
O       11.569668340   18.760779041    9.318300107 CORE  242 O  O    0.0000  242
O       16.835831990    2.308339280    9.644167672 CORE  243 O  O    0.0000  243
O       14.186645662   19.201988839    9.456502421 CORE  244 O  O    0.0000  244
O        4.011026110   14.430347296   10.368481535 CORE  245 O  O    0.0000  245
O        6.633532789   19.078847602    9.874510178 CORE  246 O  O    0.0000  246
O        6.606560150   14.475760604    9.734052596 CORE  247 O  O    0.0000  247
O        4.121654073    6.422035713    9.563291641 CORE  248 O  O    0.0000  248
O       16.724664870    6.718564713    9.824814496 CORE  249 O  O    0.0000  249
O        1.493278805    6.848765367    9.634810309 CORE  250 O  O    0.0000  250
O        4.101703704    2.761646767    9.824628739 CORE  251 O  O    0.0000  251
O        1.365481671   19.014441316   10.340511098 CORE  252 O  O    0.0000  252
O        1.472103473    2.371076439   10.002796496 CORE  253 O  O    0.0000  253
O       14.133899677   14.436947762    9.496860900 CORE  254 O  O    0.0000  254
O        9.116261721    2.748671300   10.148541112 CORE  255 O  O    0.0000  255
O        4.028688394   18.902685035   10.279143907 CORE  256 O  O    0.0000  256
O        1.339432151   14.385882200   10.258309717 CORE  257 O  O    0.0000  257
O       16.771816771   14.463084406    9.845437738 CORE  258 O  O    0.0000  258
O       16.778377427   19.060784498   10.045679719 CORE  259 O  O    0.0000  259
O        9.190722150   18.701223035   10.378900231 CORE  260 O  O    0.0000  260
O        9.188020575    6.233399879   10.545193008 CORE  261 O  O    0.0000  261
O        9.090618093   14.625519479   10.577857187 CORE  262 O  O    0.0000  262
O        2.526738520    4.670988336   10.744973061 CORE  263 O  O    0.0000  263
O        7.248280159    4.542606516   10.930934440 CORE  264 O  O    0.0000  264
O        7.442480331   16.737679130   10.784427146 CORE  265 O  O    0.0000  265
O       15.272926560    0.824171768   11.147464238 CORE  266 O  O    0.0000  266
O        2.626714073   16.693503921   10.658385081 CORE  267 O  O    0.0000  267
O       10.741226736    0.710467699   10.761164052 CORE  268 O  O    0.0000  268
O       15.337698410    8.529577934   11.166728498 CORE  269 O  O    0.0000  269
O       10.828644169    8.238318184   11.427929185 CORE  270 O  O    0.0000  270
O       15.242744976   13.190848068   11.511846720 CORE  271 O  O    0.0000  271
O       14.813037468    5.920551802   11.505283710 CORE  272 O  O    0.0000  272
O       15.610850383    3.390397320   11.751519215 CORE  273 O  O    0.0000  273
O       11.325109474   13.377808720   11.462214748 CORE  274 O  O    0.0000  274
O       11.086275727    3.039217751   11.896645680 CORE  275 O  O    0.0000  275
O       11.458091910    5.711056737   11.725912875 CORE  276 O  O    0.0000  276
O       10.843810744   15.922390960   12.043402221 CORE  277 O  O    0.0000  277
O        7.072929331    7.017382546   11.920683915 CORE  278 O  O    0.0000  278
O        7.266756443    2.127983974   11.958830060 CORE  279 O  O    0.0000  279
O        2.915116112    7.058285521   11.815183766 CORE  280 O  O    0.0000  280
O        2.520309635   14.807157647   12.536745746 CORE  281 O  O    0.0000  281
O       11.351709304   18.554294328   11.969466683 CORE  282 O  O    0.0000  282
O       14.996114335   18.481424290   11.918160240 CORE  283 O  O    0.0000  283
O       15.252216316   15.858436050   11.492242334 CORE  284 O  O    0.0000  284
O        2.895116218    2.467899833   12.169060722 CORE  285 O  O    0.0000  285
O        7.509736419   18.836584226   12.394568210 CORE  286 O  O    0.0000  286
O        2.722152315   18.588955461   12.552954126 CORE  287 O  O    0.0000  287
O        7.133701749   14.598541614   12.331648198 CORE  288 O  O    0.0000  288
O       15.183372545   10.742682310   12.587333916 CORE  289 O  O    0.0000  289
O       11.329003575   10.805459637   12.029122709 CORE  290 O  O    0.0000  290
O       13.288241836    4.173915505   12.796501276 CORE  291 O  O    0.0000  291
O       13.138550704    8.946177509   12.603171916 CORE  292 O  O    0.0000  292
O       13.175950968   12.424512496   13.076706936 CORE  293 O  O    0.0000  293
O       13.199201555   16.808183221   12.882930511 CORE  294 O  O    0.0000  294
O        5.166533676    2.588881733    0.006377664 CORE  295 O  O    0.0000  295
O        5.149077949   18.828832810    0.046942399 CORE  296 O  O    0.0000  296
O       10.736017240   11.415442117    6.263919768 CORE  297 O  O    0.0000  297
O       16.467450229    9.411109051    8.150398769 CORE  298 O  O    0.0000  298
O       12.368548188   13.354613050    8.144645097 CORE  299 O  O    0.0000  299
O        8.130988276   12.589339787    6.065720031 CORE  300 O  O    0.0000  300
O       10.320562491    8.507028652    5.926375739 CORE  301 O  O    0.0000  301
O       13.315392350   10.564567117    7.427178833 CORE  302 O  O    0.0000  302
O        7.811744813    9.922771979    6.327079885 CORE  303 O  O    0.0000  303
O       11.349369584    9.754375622    8.955977690 CORE  304 O  O    0.0000  304
O       13.892881817   11.078823840   10.100296704 CORE  305 O  O    0.0000  305
O       10.199682706   12.120743214    9.173063242 CORE  306 O  O    0.0000  306
O        9.011212535    8.341613780    8.818408595 CORE  307 O  O    0.0000  307
O        7.573891540   10.872090534    9.267660672 CORE  308 O  O    0.0000  308
end
end
