# Supplementary material for: Zeolite-confined subnanometric PtSn mimicking mortise-and-tenon joinery for catalytic propane dehydrogenation
Source: Nat Commun. 2022 May 17;13:2716. doi: 10.1038/s41467-022-30522-1 (PMC9114386; doi:10.1038/s41467-022-30522-1)
Supplement: Supplementary file 8 — Source Data [file 41467_2022_30522_MOESM8_ESM.zip › allstructures/Pt2Sn6O14-MFI.arc]

!BIOSYM archive 2
PBC=ON
                      Energy         0          0.0444      -2397.853974        C1
!DATE
PBC   20.37460000   20.11910000   13.51960000   90.00000000   89.99990000   90.00000000
Sn       8.669466466    8.921775475    5.473756128 CORE    1 Sn Sn   0.0000    1
Sn       8.310362401   14.231089000    5.579373833 CORE    2 Sn Sn   0.0000    2
Sn      11.342646066   10.686975240    7.791202320 CORE    3 Sn Sn   0.0000    3
Sn      10.352898618   13.899497012    7.871267380 CORE    4 Sn Sn   0.0000    4
Sn      13.124866824   12.741405241    6.495544392 CORE    5 Sn Sn   0.0000    5
Sn       8.994819969    8.327642301    8.310652485 CORE    6 Sn Sn   0.0000    6
Pt       7.894613287   11.600334814    7.514791678 CORE    7 Pt Pt   0.0000    7
Pt       9.021371836   10.780032027    9.636941448 CORE    8 Pt Pt   0.0000    8
Si       3.639682259    2.248633589   13.482226269 CORE    9 Si Si   0.0000    9
Si       3.594418905   19.231442230    0.211327697 CORE   10 Si Si   0.0000   10
Si       6.727679499   19.134993213    0.181206548 CORE   11 Si Si   0.0000   11
Si       3.267255584   14.615453155    0.473329959 CORE   12 Si Si   0.0000   12
Si       6.386125896   14.538635210    0.365386712 CORE   13 Si Si   0.0000   13
Si      15.459026294    4.998580824    2.247797352 CORE   14 Si Si   0.0000   14
Si       7.571428751    4.536273960    1.728261715 CORE   15 Si Si   0.0000   15
Si      15.404121768    8.125093024    2.062140208 CORE   16 Si Si   0.0000   16
Si      10.525894810    8.214745532    2.012522829 CORE   17 Si Si   0.0000   17
Si       3.009076841   17.126067961    2.261821789 CORE   18 Si Si   0.0000   18
Si       7.503278761    9.118156078    1.873206153 CORE   19 Si Si   0.0000   19
Si       2.653551391    4.575370760    1.765477968 CORE   20 Si Si   0.0000   20
Si      10.584918286    5.064010864    2.102360052 CORE   21 Si Si   0.0000   21
Si      15.576107078   13.014275755    1.809478547 CORE   22 Si Si   0.0000   22
Si       7.768135863   16.876523365    2.091293609 CORE   23 Si Si   0.0000   23
Si       2.667114648    9.105267166    1.929965183 CORE   24 Si Si   0.0000   24
Si      10.860740852   16.239743577    2.036967311 CORE   25 Si Si   0.0000   25
Si      10.555090224   13.049127827    1.767133529 CORE   26 Si Si   0.0000   26
Si       7.593120181   12.285967099    2.011373071 CORE   27 Si Si   0.0000   27
Si       2.724796193   12.200937374    2.248037321 CORE   28 Si Si   0.0000   28
Si      15.703340591   16.221300610    2.074149836 CORE   29 Si Si   0.0000   29
Si      12.900920237    8.885899685    3.843621417 CORE   30 Si Si   0.0000   30
Si      12.905296055    4.558959262    4.111990785 CORE   31 Si Si   0.0000   31
Si       0.262988399    8.234345841    3.718778933 CORE   32 Si Si   0.0000   32
Si      13.022656431   11.985109282    3.352725091 CORE   33 Si Si   0.0000   33
Si      17.692593935    9.158290827    3.976633621 CORE   34 Si Si   0.0000   34
Si       5.155519456    5.072792453    3.716283349 CORE   35 Si Si   0.0000   35
Si      17.761158549    4.440056731    4.262869583 CORE   36 Si Si   0.0000   36
Si       0.368190925    5.047309550    3.764300507 CORE   37 Si Si   0.0000   37
Si       0.638224608   16.398318790    4.066693302 CORE   38 Si Si   0.0000   38
Si       0.391417084   13.233623141    4.026266755 CORE   39 Si Si   0.0000   39
Si       5.486257434   16.327792012    3.980444754 CORE   40 Si Si   0.0000   40
Si       5.130230792    8.265597793    3.844015332 CORE   41 Si Si   0.0000   41
Si      17.869852272   12.286205782    3.818952879 CORE   42 Si Si   0.0000   42
Si      13.269942110   16.871161364    3.975718192 CORE   43 Si Si   0.0000   43
Si       5.275662640   13.094519537    3.958775738 CORE   44 Si Si   0.0000   44
Si      18.218529288   16.905994348    3.884975412 CORE   45 Si Si   0.0000   45
Si      13.611179300    6.904213708    6.088136547 CORE   46 Si Si   0.0000   46
Si      13.826916079    2.168787805    5.843391622 CORE   47 Si Si   0.0000   47
Si      16.843239199    6.976339567    6.038426797 CORE   48 Si Si   0.0000   48
Si      16.967375249    2.074576997    6.084607453 CORE   49 Si Si   0.0000   49
Si      13.834336047   19.197778632    5.847060094 CORE   50 Si Si   0.0000   50
Si      14.730747644   15.277342900    6.134415818 CORE   51 Si Si   0.0000   51
Si      17.493939265   14.688759314    5.707281432 CORE   52 Si Si   0.0000   52
Si      16.997177368   19.091511060    5.861065791 CORE   53 Si Si   0.0000   53
Si       4.647387288    4.238164188    6.657157630 CORE   54 Si Si   0.0000   54
Si       1.227568352    9.179938801    6.570990975 CORE   55 Si Si   0.0000   55
Si       1.414406011    4.263464720    6.619288860 CORE   56 Si Si   0.0000   56
Si       4.374566637    9.123901700    6.762503734 CORE   57 Si Si   0.0000   57
Si       1.433227271   16.799200752    7.078767630 CORE   58 Si Si   0.0000   58
Si       1.196524363   12.314738496    6.894119784 CORE   59 Si Si   0.0000   59
Si       4.332641886   12.241211794    6.861744733 CORE   60 Si Si   0.0000   60
Si       4.638728579   16.880491348    6.972319262 CORE   61 Si Si   0.0000   61
Si      13.059722815    6.134118236    9.024541831 CORE   62 Si Si   0.0000   62
Si       0.509011974    6.800050471    8.379776659 CORE   63 Si Si   0.0000   63
Si      13.032950989    2.953553352    8.782289147 CORE   64 Si Si   0.0000   64
Si       5.351669229    6.706699587    8.523285312 CORE   65 Si Si   0.0000   65
Si       5.193282853   14.463501189    8.899108659 CORE   66 Si Si   0.0000   66
Si      17.902819773    2.977588219    8.952593162 CORE   67 Si Si   0.0000   67
Si      17.920755002    6.160928467    8.876469908 CORE   68 Si Si   0.0000   68
Si      12.841565503   18.462018788    8.764712886 CORE   69 Si Si   0.0000   69
Si       0.475394075    2.126575023    8.679986495 CORE   70 Si Si   0.0000   70
Si       0.442488677   14.415078714    9.044947653 CORE   71 Si Si   0.0000   71
Si       0.474997553   19.154325593    8.882142166 CORE   72 Si Si   0.0000   72
Si      17.854299609   15.030457985    8.818716681 CORE   73 Si Si   0.0000   73
Si       5.389020735    2.178770034    8.796353892 CORE   74 Si Si   0.0000   74
Si      13.321176119   15.550768653    8.544544516 CORE   75 Si Si   0.0000   75
Si      17.893768957   18.232935418    8.796735125 CORE   76 Si Si   0.0000   76
Si       5.238745885   19.154828696    9.045925108 CORE   77 Si Si   0.0000   77
Si      15.468038057    2.161650599   10.691715692 CORE   78 Si Si   0.0000   78
Si      15.623339851    6.670909264   10.874945225 CORE   79 Si Si   0.0000   79
Si      10.762524139    2.120861014   10.789509796 CORE   80 Si Si   0.0000   80
Si       7.792466221    2.995765494   10.591511721 CORE   81 Si Si   0.0000   81
Si       2.840045813    6.241972120   10.393729466 CORE   82 Si Si   0.0000   82
Si       7.663277075    6.180040591   10.519349149 CORE   83 Si Si   0.0000   83
Si      10.670933399    6.714243122   11.029498973 CORE   84 Si Si   0.0000   84
Si       2.721928479   15.145916329   10.872968211 CORE   85 Si Si   0.0000   85
Si       2.866301912    3.073041248   10.541467819 CORE   86 Si Si   0.0000   86
Si      15.437973576   19.151030422   10.563680463 CORE   87 Si Si   0.0000   87
Si      10.684360496   19.189856549   10.752379442 CORE   88 Si Si   0.0000   88
Si       7.710779153   18.210907152   10.786851203 CORE   89 Si Si   0.0000   89
Si       2.709848485   18.355575567   10.864066943 CORE   90 Si Si   0.0000   90
Si       7.331017632   15.024258738   11.025056932 CORE   91 Si Si   0.0000   91
Si      10.329969337   14.589184896   11.028108312 CORE   92 Si Si   0.0000   92
Si      15.359005920   14.467705954   10.622512658 CORE   93 Si Si   0.0000   93
Si      14.822074809    4.350139527   12.811615699 CORE   94 Si Si   0.0000   94
Si      14.673722624    9.049272344   12.628911272 CORE   95 Si Si   0.0000   95
Si      11.639141767    4.302276039   12.822234112 CORE   96 Si Si   0.0000   96
Si      11.514051723    9.154920964   12.723971929 CORE   97 Si Si   0.0000   97
Si      14.690063905   12.173051391   12.549983027 CORE   98 Si Si   0.0000   98
Si      11.783166568   16.942874486   12.666718021 CORE   99 Si Si   0.0000   99
Si      11.556524430   12.215689955   12.530547258 CORE  100 Si Si   0.0000  100
Si      15.007358416   16.813852368   12.592724831 CORE  101 Si Si   0.0000  101
Si       6.765123195    2.138833115   13.456156126 CORE  102 Si Si   0.0000  102
Si       6.610487378    6.962373798   13.368544054 CORE  103 Si Si   0.0000  103
Si       3.388622035    6.965384907   13.351011630 CORE  104 Si Si   0.0000  104
O        5.004011905    6.775220897   13.388420121 CORE  105 O  O    0.0000  105
O       15.351850585    4.234714897    0.819937002 CORE  106 O  O    0.0000  106
O       15.316968108    8.709956406    0.558509883 CORE  107 O  O    0.0000  107
O        4.845549585   14.556733922    0.867945111 CORE  108 O  O    0.0000  108
O       11.022383382    9.125057143    0.761917539 CORE  109 O  O    0.0000  109
O       15.664364482   12.712089732    0.214716336 CORE  110 O  O    0.0000  110
O       11.123118475    4.192682283    0.836263066 CORE  111 O  O    0.0000  111
O        3.507648103    0.707821011    0.410233770 CORE  112 O  O    0.0000  112
O        6.874740096    0.611902135    0.481092440 CORE  113 O  O    0.0000  113
O        7.009495584    8.398919127    0.504077470 CORE  114 O  O    0.0000  114
O        2.967574308    8.372274062    0.515633614 CORE  115 O  O    0.0000  115
O       11.343951390   17.039919678    0.709072545 CORE  116 O  O    0.0000  116
O        7.304998491    5.754167613    0.679972898 CORE  117 O  O    0.0000  117
O       10.531789936   12.553515164    0.225977760 CORE  118 O  O    0.0000  118
O        2.656365470   15.932082702    1.207558625 CORE  119 O  O    0.0000  119
O        2.713113712    5.721983438    0.619995965 CORE  120 O  O    0.0000  120
O        2.544488049   13.264045300    1.029562140 CORE  121 O  O    0.0000  121
O       15.629226416   16.822360495    0.569140956 CORE  122 O  O    0.0000  122
O        7.583477186    3.114093144    0.943703299 CORE  123 O  O    0.0000  123
O        7.031220601   13.082333988    0.708985744 CORE  124 O  O    0.0000  124
O        7.268181457   15.685159779    1.102124166 CORE  125 O  O    0.0000  125
O        2.894704490    3.124904505    1.096911689 CORE  126 O  O    0.0000  126
O        2.906019735   18.556838619    1.511466161 CORE  127 O  O    0.0000  127
O        7.442920311   18.316461651    1.396503247 CORE  128 O  O    0.0000  128
O        7.613818114   10.710261825    1.629788297 CORE  129 O  O    0.0000  129
O       15.857358840    6.562991417    2.028611159 CORE  130 O  O    0.0000  130
O        2.760589554   10.696981688    1.645094205 CORE  131 O  O    0.0000  131
O       10.739936101    6.637877600    1.690661665 CORE  132 O  O    0.0000  132
O       10.911825832   14.627143416    1.818529801 CORE  133 O  O    0.0000  133
O       15.458892761   14.611804913    2.075129048 CORE  134 O  O    0.0000  134
O       14.018514747    4.922192163    2.988412164 CORE  135 O  O    0.0000  135
O        8.952649830    8.514933207    2.328468092 CORE  136 O  O    0.0000  136
O        9.025965878    4.737264107    2.420918106 CORE  137 O  O    0.0000  137
O       13.936342982    8.228045571    2.770431806 CORE  138 O  O    0.0000  138
O       16.602315731    4.265348300    3.135648465 CORE  139 O  O    0.0000  139
O        9.349168103   16.720259161    2.402736781 CORE  140 O  O    0.0000  140
O       16.510412628    8.987689376    2.873063204 CORE  141 O  O    0.0000  141
O       14.269059847   12.214886240    2.338407611 CORE  142 O  O    0.0000  142
O        1.184128368    8.702652783    2.461611466 CORE  143 O  O    0.0000  143
O        1.975620106   17.106446135    3.492173921 CORE  144 O  O    0.0000  144
O        1.180771329    4.595905127    2.436458713 CORE  145 O  O    0.0000  145
O        9.080632343   12.805999157    2.421384019 CORE  146 O  O    0.0000  146
O       16.909804289   12.434436479    2.523120174 CORE  147 O  O    0.0000  147
O       11.364896743    8.593042469    3.357380936 CORE  148 O  O    0.0000  148
O        4.509590372   16.993473687    2.874758637 CORE  149 O  O    0.0000  149
O        6.431648186    4.534618442    2.877635627 CORE  150 O  O    0.0000  150
O       14.513648411   16.925430881    2.925854977 CORE  151 O  O    0.0000  151
O        3.777028848    4.844186179    2.902260565 CORE  152 O  O    0.0000  152
O        1.524693702   12.309287065    3.325428684 CORE  153 O  O    0.0000  153
O       11.434662572    4.689459482    3.430959843 CORE  154 O  O    0.0000  154
O        3.778444396    8.639691076    3.033451260 CORE  155 O  O    0.0000  155
O        4.109825994   12.478457019    3.037257550 CORE  156 O  O    0.0000  156
O       19.075434586    8.532601581    3.371601223 CORE  157 O  O    0.0000  157
O       17.181018179   16.557063127    2.682095368 CORE  158 O  O    0.0000  158
O        6.452734090    8.832883332    3.081869453 CORE  159 O  O    0.0000  159
O       11.855674058   16.590020545    3.254839187 CORE  160 O  O    0.0000  160
O       11.620070810   12.114892707    2.543073147 CORE  161 O  O    0.0000  161
O       19.193478360    4.632561052    3.527007512 CORE  162 O  O    0.0000  162
O        6.679551417   12.580575060    3.323968092 CORE  163 O  O    0.0000  163
O        7.010524458   16.710854458    3.534505676 CORE  164 O  O    0.0000  164
O       19.349061593   12.790891812    3.370559088 CORE  165 O  O    0.0000  165
O       19.744723878   17.148786158    3.336908327 CORE  166 O  O    0.0000  166
O        0.726148992   14.798250231    3.743430860 CORE  167 O  O    0.0000  167
O       13.133149853   10.475466163    3.968312982 CORE  168 O  O    0.0000  168
O        0.494790554    6.651877796    4.001277030 CORE  169 O  O    0.0000  169
O        5.294577323    6.663627656    4.016432755 CORE  170 O  O    0.0000  170
O        5.240823675   14.717708610    3.992932890 CORE  171 O  O    0.0000  171
O       17.888639705   10.734505740    4.310218807 CORE  172 O  O    0.0000  172
O       13.136292926    3.055538757    4.670586837 CORE  173 O  O    0.0000  173
O       12.996952605    5.587485617    5.365669717 CORE  174 O  O    0.0000  174
O       17.840665689    3.099976364    5.176677288 CORE  175 O  O    0.0000  175
O       13.133903474   18.322966361    4.684831611 CORE  176 O  O    0.0000  176
O       17.469799418    5.739700049    5.194153821 CORE  177 O  O    0.0000  177
O       13.116899684    8.246295168    5.319192906 CORE  178 O  O    0.0000  178
O       13.561889596   15.726888146    5.098327596 CORE  179 O  O    0.0000  179
O       17.275844620    8.386449312    5.352155779 CORE  180 O  O    0.0000  180
O        5.104799669    4.241359846    5.104205262 CORE  181 O  O    0.0000  181
O        0.686898197    9.072890700    5.044268945 CORE  182 O  O    0.0000  182
O       18.538539538   15.599203785    4.849765011 CORE  183 O  O    0.0000  183
O       13.074657519   13.042230009    4.546144508 CORE  184 O  O    0.0000  184
O        0.996415142    4.281207949    5.054865433 CORE  185 O  O    0.0000  185
O       17.682186106   18.224321652    4.671930148 CORE  186 O  O    0.0000  186
O        0.658151690   16.661195772    5.670005029 CORE  187 O  O    0.0000  187
O        5.258586552   16.915947119    5.471895121 CORE  188 O  O    0.0000  188
O       17.361600647   13.205424595    5.063687699 CORE  189 O  O    0.0000  189
O       13.689754943    0.625965040    5.391231523 CORE  190 O  O    0.0000  190
O        5.104372739    8.946327005    5.314625326 CORE  191 O  O    0.0000  191
O       17.186034080    0.560994022    5.532115147 CORE  192 O  O    0.0000  192
O        5.139412419   12.558778773    5.483701257 CORE  193 O  O    0.0000  193
O        0.360714770   12.909682531    5.627739929 CORE  194 O  O    0.0000  194
O       16.175661932   15.639944031    5.504719683 CORE  195 O  O    0.0000  195
O       15.405983867    2.547983883    6.008648799 CORE  196 O  O    0.0000  196
O       15.230089903    6.822883706    6.064477360 CORE  197 O  O    0.0000  197
O       15.404183965   18.775865735    5.992514901 CORE  198 O  O    0.0000  198
O        3.028212369    4.256215769    6.782300789 CORE  199 O  O    0.0000  199
O        2.796271594    8.731317814    6.615171632 CORE  200 O  O    0.0000  200
O        2.774523599   12.659185825    6.650344039 CORE  201 O  O    0.0000  201
O       13.067468167    6.955830903    7.620955901 CORE  202 O  O    0.0000  202
O       13.063025613    2.417668748    7.255823776 CORE  203 O  O    0.0000  203
O       17.471007427    2.130749752    7.631378929 CORE  204 O  O    0.0000  204
O        1.013964843   10.710050775    7.062842687 CORE  205 O  O    0.0000  205
O        3.037435132   16.631627746    6.882637917 CORE  206 O  O    0.0000  206
O       17.413099000    6.956123745    7.553503102 CORE  207 O  O    0.0000  207
O       13.054170949   18.982640208    7.250208403 CORE  208 O  O    0.0000  208
O        4.487497932   10.669481900    7.235310132 CORE  209 O  O    0.0000  209
O        5.239811240    2.889056839    7.341666892 CORE  210 O  O    0.0000  210
O        0.799705611    2.922026585    7.296663518 CORE  211 O  O    0.0000  211
O        5.251264052    5.558834647    7.386467864 CORE  212 O  O    0.0000  212
O        1.128481917   18.270597073    7.686635344 CORE  213 O  O    0.0000  213
O       14.503249028   16.087386760    7.537739453 CORE  214 O  O    0.0000  214
O       17.900457058   14.541620687    7.265203883 CORE  215 O  O    0.0000  215
O        5.327844225   15.668444895    7.807847794 CORE  216 O  O    0.0000  216
O        0.814644253    5.584063453    7.346669204 CORE  217 O  O    0.0000  217
O        5.000732671   18.288592651    7.692587768 CORE  218 O  O    0.0000  218
O        0.886105513   15.654103088    8.087460684 CORE  219 O  O    0.0000  219
O       17.737097109   18.720242332    7.256814466 CORE  220 O  O    0.0000  220
O        0.383695410    8.192798378    7.549153033 CORE  221 O  O    0.0000  221
O        5.060801376    8.157217014    7.869350880 CORE  222 O  O    0.0000  222
O        4.969601343   13.076610828    8.089273291 CORE  223 O  O    0.0000  223
O        0.653228116   13.007593411    8.254367948 CORE  224 O  O    0.0000  224
O        0.340815686    0.552961193    8.326588671 CORE  225 O  O    0.0000  225
O       12.447650916   16.880399561    8.866836996 CORE  226 O  O    0.0000  226
O       17.662884424   16.636405584    8.901442305 CORE  227 O  O    0.0000  227
O        5.121460735    0.594898549    8.618642911 CORE  228 O  O    0.0000  228
O       12.773499740    4.559471815    8.775179433 CORE  229 O  O    0.0000  229
O       17.706362726    4.563781206    8.646129643 CORE  230 O  O    0.0000  230
O       14.486208169    6.313219794    9.768302200 CORE  231 O  O    0.0000  231
O       19.485361823    6.508211971    9.151995539 CORE  232 O  O    0.0000  232
O       14.453870771    2.631680465    9.505333461 CORE  233 O  O    0.0000  233
O       11.821097625    2.214130403    9.563991963 CORE  234 O  O    0.0000  234
O        6.860220992    6.667104929    9.182629770 CORE  235 O  O    0.0000  235
O       11.858638918    6.751258302    9.934447255 CORE  236 O  O    0.0000  236
O       19.263958513   14.576892540    9.498417102 CORE  237 O  O    0.0000  237
O       19.459126352    2.678650435    9.327407680 CORE  238 O  O    0.0000  238
O        6.895282046    2.425681886    9.365484553 CORE  239 O  O    0.0000  239
O       19.391748450   18.589950197    9.316323021 CORE  240 O  O    0.0000  240
O       10.416351967   15.059431280    9.492201785 CORE  241 O  O    0.0000  241
O       11.587865427   19.263862627    9.404418108 CORE  242 O  O    0.0000  242
O       16.985251715    2.517141420   10.215380510 CORE  243 O  O    0.0000  243
O       14.202275698   18.736147375    9.605656305 CORE  244 O  O    0.0000  244
O        3.935953258   14.711513338    9.892622680 CORE  245 O  O    0.0000  245
O        6.700187642   18.886512609    9.703300980 CORE  246 O  O    0.0000  246
O        6.561958475   14.381575031    9.753776443 CORE  247 O  O    0.0000  247
O        4.312628868    6.412615832    9.731097637 CORE  248 O  O    0.0000  248
O       17.082939566    6.652942245   10.173846831 CORE  249 O  O    0.0000  249
O        1.702612397    6.935985187    9.472205840 CORE  250 O  O    0.0000  250
O        4.310229239    2.832223549    9.829448402 CORE  251 O  O    0.0000  251
O        1.443849359   19.110818046   10.187941433 CORE  252 O  O    0.0000  252
O        1.679124051    2.313650821    9.750435866 CORE  253 O  O    0.0000  253
O       13.992560464   14.953865383    9.887593878 CORE  254 O  O    0.0000  254
O        9.366991854    2.786076942   10.270299164 CORE  255 O  O    0.0000  255
O        4.100623881   18.794322113   10.147370440 CORE  256 O  O    0.0000  256
O        1.352124488   14.408569710   10.395521066 CORE  257 O  O    0.0000  257
O       16.620247786   14.338398260    9.608525176 CORE  258 O  O    0.0000  258
O       16.832767435   18.998139748    9.751300950 CORE  259 O  O    0.0000  259
O        9.234971648   18.567997851   10.376440632 CORE  260 O  O    0.0000  260
O        9.250712066    6.561475311   10.168922518 CORE  261 O  O    0.0000  261
O        8.746507096   14.306782067   11.383103712 CORE  262 O  O    0.0000  262
O        2.526853387    4.660221920   10.574008617 CORE  263 O  O    0.0000  263
O        7.509840078    4.591437646   10.761204999 CORE  264 O  O    0.0000  264
O        7.524898306   16.609189915   10.754236155 CORE  265 O  O    0.0000  265
O       15.295320226    0.585334013   11.015061090 CORE  266 O  O    0.0000  266
O        2.518039021   16.751575431   10.755275104 CORE  267 O  O    0.0000  267
O       10.496419003    0.599822021   11.270643781 CORE  268 O  O    0.0000  268
O       15.377149839    8.149974535   11.482297212 CORE  269 O  O    0.0000  269
O       10.619300457    8.074877648   11.901505538 CORE  270 O  O    0.0000  270
O       15.074702528   12.982416640   11.204695364 CORE  271 O  O    0.0000  271
O       15.598739198    5.570223016   12.072476450 CORE  272 O  O    0.0000  272
O       15.128784028    2.941937796   12.074907339 CORE  273 O  O    0.0000  273
O       11.208417671   13.247057429   11.343483590 CORE  274 O  O    0.0000  274
O       11.362507273    2.888268001   12.092515398 CORE  275 O  O    0.0000  275
O       10.784433786    5.451189858   12.035447747 CORE  276 O  O    0.0000  276
O       10.911007258   15.759276332   11.997403744 CORE  277 O  O    0.0000  277
O        7.163912175    6.946660370   11.846458177 CORE  278 O  O    0.0000  278
O        7.405381887    2.217866584   11.963946504 CORE  279 O  O    0.0000  279
O        2.842684604    6.989821888   11.829443613 CORE  280 O  O    0.0000  280
O        3.035040728   14.703721938   12.397372567 CORE  281 O  O    0.0000  281
O       11.438254301   18.351581502   11.926942507 CORE  282 O  O    0.0000  282
O       15.433463992   18.219172088   11.892533388 CORE  283 O  O    0.0000  283
O       15.675028005   15.549387316   11.801763839 CORE  284 O  O    0.0000  284
O        2.923323174    2.486094609   12.048790273 CORE  285 O  O    0.0000  285
O        7.433094241   18.776835586   12.286716836 CORE  286 O  O    0.0000  286
O        2.761776632   18.789001789   12.418121266 CORE  287 O  O    0.0000  287
O        6.346067779   14.812128715   12.299563495 CORE  288 O  O    0.0000  288
O       14.942871978   10.597411012   12.257729762 CORE  289 O  O    0.0000  289
O       11.297399013   10.649386331   12.110205556 CORE  290 O  O    0.0000  290
O       13.220338915    4.675950927   12.772537943 CORE  291 O  O    0.0000  291
O       13.076299701    8.714791465   12.650584393 CORE  292 O  O    0.0000  292
O       13.120295885   12.397972911   12.965351006 CORE  293 O  O    0.0000  293
O       13.384286750   16.653339834   12.598523357 CORE  294 O  O    0.0000  294
O        5.217882253    2.654720593   13.390135654 CORE  295 O  O    0.0000  295
O        5.146952846   18.739745235    0.079016947 CORE  296 O  O    0.0000  296
O        8.705500365    7.196476810    6.714922215 CORE  297 O  O    0.0000  297
O       11.099895410   12.367849722    6.542259204 CORE  298 O  O    0.0000  298
O        8.077719131   11.819601101    5.698671692 CORE  299 O  O    0.0000  299
O       14.845824161   13.697893696    6.519296841 CORE  300 O  O    0.0000  300
O       10.028618209   15.028996281    6.227404587 CORE  301 O  O    0.0000  301
O        8.275072824   13.570100166    7.633298753 CORE  302 O  O    0.0000  302
O       10.338334471    9.306592003    6.742394699 CORE  303 O  O    0.0000  303
O       13.297229148   11.041426802    7.556394388 CORE  304 O  O    0.0000  304
O        7.616626693    9.638896971    7.211012950 CORE  305 O  O    0.0000  305
O       10.602782187    9.489600965    9.360818053 CORE  306 O  O    0.0000  306
O       12.464666728   14.343689537    7.797659016 CORE  307 O  O    0.0000  307
O       10.470654388   12.129306937    9.070782678 CORE  308 O  O    0.0000  308
O        8.071506427    9.104434016    9.979319292 CORE  309 O  O    0.0000  309
O        7.298608668   11.660659190    9.371901377 CORE  310 O  O    0.0000  310
end
end
