# Supplementary material for: Zeolite-confined subnanometric PtSn mimicking mortise-and-tenon joinery for catalytic propane dehydrogenation
Source: Nat Commun. 2022 May 17;13:2716. doi: 10.1038/s41467-022-30522-1 (PMC9114386; doi:10.1038/s41467-022-30522-1)
Supplement: Supplementary file 8 — Source Data [file 41467_2022_30522_MOESM8_ESM.zip › allstructures/Pt2Sn6O2-MFI.arc]

!BIOSYM archive 2
PBC=ON
                      Energy         0          0.0468      -2322.601452        C1
!DATE
PBC   20.37460000   20.11910000   13.51960000   90.00000000   89.99990000   90.00000000
Sn      10.152139189    8.521206901    7.165683203 CORE    1 Sn Sn   0.0000    1
Sn       9.839938907   14.045167620    5.457105064 CORE    2 Sn Sn   0.0000    2
Sn       7.865922045   10.547133612    5.724421497 CORE    3 Sn Sn   0.0000    3
Sn       9.245731861   12.537172586    7.950958465 CORE    4 Sn Sn   0.0000    4
Sn      12.254671785   10.742755532    7.231120276 CORE    5 Sn Sn   0.0000    5
Sn       7.706409888    9.916545215    8.982128731 CORE    6 Sn Sn   0.0000    6
Pt      10.326565320   11.512055733    5.727410664 CORE    7 Pt Pt   0.0000    7
Pt      10.340604074   10.382033459    9.118562474 CORE    8 Pt Pt   0.0000    8
Si       3.631456988    2.247443399    0.046738984 CORE    9 Si Si   0.0000    9
Si       3.659069816   19.244209523   13.272114552 CORE   10 Si Si   0.0000   10
Si       6.787778400   19.269897920   13.345747158 CORE   11 Si Si   0.0000   11
Si       3.541999097   14.477730470    0.018639048 CORE   12 Si Si   0.0000   12
Si       6.712996960   14.492857393   13.318458035 CORE   13 Si Si   0.0000   13
Si      15.471042498    5.117256288    2.183284476 CORE   14 Si Si   0.0000   14
Si       7.497556058    4.534273644    1.826188432 CORE   15 Si Si   0.0000   15
Si      15.506135370    8.274356237    1.887023564 CORE   16 Si Si   0.0000   16
Si      10.575237563    8.361782638    1.976309311 CORE   17 Si Si   0.0000   17
Si       2.852571370   16.996911661    1.796031266 CORE   18 Si Si   0.0000   18
Si       7.575079625    9.176930152    1.932120829 CORE   19 Si Si   0.0000   19
Si       2.899992537    4.374663224    2.093514005 CORE   20 Si Si   0.0000   20
Si      10.543653140    5.175842538    2.002062187 CORE   21 Si Si   0.0000   21
Si      15.617372044   13.231542799    1.619533798 CORE   22 Si Si   0.0000   22
Si       7.722103124   16.873310184    1.618790466 CORE   23 Si Si   0.0000   23
Si       2.705266073    9.047948352    2.022992230 CORE   24 Si Si   0.0000   24
Si      10.752386020   16.422820602    1.765483839 CORE   25 Si Si   0.0000   25
Si      10.621228934   13.223356952    1.713342030 CORE   26 Si Si   0.0000   26
Si       7.613894503   12.359051477    1.883186689 CORE   27 Si Si   0.0000   27
Si       2.964426236   12.093035450    1.959440369 CORE   28 Si Si   0.0000   28
Si      15.680470217   16.443736314    1.605785960 CORE   29 Si Si   0.0000   29
Si      13.054264743    9.212302664    3.652832663 CORE   30 Si Si   0.0000   30
Si      12.862516846    4.695892961    4.008897820 CORE   31 Si Si   0.0000   31
Si       0.280623457    8.317567730    3.843884773 CORE   32 Si Si   0.0000   32
Si      13.141546358   12.371922472    3.406810168 CORE   33 Si Si   0.0000   33
Si      17.731877894    9.252132643    3.883751779 CORE   34 Si Si   0.0000   34
Si       5.331415717    4.955226461    3.948046429 CORE   35 Si Si   0.0000   35
Si      17.846113945    4.603665766    4.151661029 CORE   36 Si Si   0.0000   36
Si       0.420159615    5.124723280    3.771054153 CORE   37 Si Si   0.0000   37
Si       0.478492854   16.323025287    3.641666393 CORE   38 Si Si   0.0000   38
Si       0.455489727   13.129506453    3.532933647 CORE   39 Si Si   0.0000   39
Si       5.320824583   16.300362221    3.596778236 CORE   40 Si Si   0.0000   40
Si       5.228521903    8.170798579    3.830944441 CORE   41 Si Si   0.0000   41
Si      17.861309209   12.352209209    3.632150961 CORE   42 Si Si   0.0000   42
Si      13.243956808   17.049198935    3.485249218 CORE   43 Si Si   0.0000   43
Si       5.261695719   13.125390250    3.839378404 CORE   44 Si Si   0.0000   44
Si      17.825040179   17.074314456    3.711680612 CORE   45 Si Si   0.0000   45
Si      13.658396669    7.094482399    5.827968706 CORE   46 Si Si   0.0000   46
Si      13.874582600    2.272409639    5.748680200 CORE   47 Si Si   0.0000   47
Si      16.837029441    7.079800256    5.882150678 CORE   48 Si Si   0.0000   48
Si      16.996345792    2.257442329    5.955733317 CORE   49 Si Si   0.0000   49
Si      13.915629862   19.298046588    5.461779777 CORE   50 Si Si   0.0000   50
Si      13.826917978   14.623993845    5.538041996 CORE   51 Si Si   0.0000   51
Si      16.962978920   14.642994604    5.642913225 CORE   52 Si Si   0.0000   52
Si      17.049388828   19.301669024    5.654609812 CORE   53 Si Si   0.0000   53
Si       4.624015814    4.464067224    6.883198934 CORE   54 Si Si   0.0000   54
Si       1.238272113    9.266292465    6.709789980 CORE   55 Si Si   0.0000   55
Si       1.440359263    4.539449678    6.684047011 CORE   56 Si Si   0.0000   56
Si       4.370564313    9.151004481    6.712351066 CORE   57 Si Si   0.0000   57
Si       1.515726544   17.120516582    6.554809739 CORE   58 Si Si   0.0000   58
Si       1.329184226   12.369239478    6.498139747 CORE   59 Si Si   0.0000   59
Si       4.464439553   12.333194016    6.722779811 CORE   60 Si Si   0.0000   60
Si       4.714502660   17.024828845    6.551480536 CORE   61 Si Si   0.0000   61
Si      13.048297287    6.247309404    8.729101523 CORE   62 Si Si   0.0000   62
Si       0.471951940    6.952338506    8.570735568 CORE   63 Si Si   0.0000   63
Si      13.065904674    3.119921547    8.615219641 CORE   64 Si Si   0.0000   64
Si       5.209965028    6.958339090    8.805484547 CORE   65 Si Si   0.0000   65
Si       5.226937087   14.618924310    8.635485582 CORE   66 Si Si   0.0000   66
Si      17.912524617    3.115823257    8.806133545 CORE   67 Si Si   0.0000   67
Si      17.812455837    6.277068502    8.745765321 CORE   68 Si Si   0.0000   68
Si      13.054005519   18.491934328    8.338602333 CORE   69 Si Si   0.0000   69
Si       0.524885561    2.260802705    8.712639032 CORE   70 Si Si   0.0000   70
Si       0.635717675   14.689326893    8.486320989 CORE   71 Si Si   0.0000   71
Si       0.524411368   19.270865281    8.465003085 CORE   72 Si Si   0.0000   72
Si      17.979928910   15.239478671    8.548873547 CORE   73 Si Si   0.0000   73
Si       5.242095138    2.092494430    8.867765328 CORE   74 Si Si   0.0000   74
Si      13.008578816   15.263742287    8.435674701 CORE   75 Si Si   0.0000   75
Si      17.952814433   18.405333573    8.583426603 CORE   76 Si Si   0.0000   76
Si       5.386379029   19.105619715    8.673420129 CORE   77 Si Si   0.0000   77
Si      15.484232643    2.351454841   10.587435571 CORE   78 Si Si   0.0000   78
Si      15.495783306    6.738853518   10.755517737 CORE   79 Si Si   0.0000   79
Si      10.717016745    2.225762237   10.581934956 CORE   80 Si Si   0.0000   80
Si       7.713431800    3.069305904   10.469389618 CORE   81 Si Si   0.0000   81
Si       2.742664237    6.184457163   10.585605172 CORE   82 Si Si   0.0000   82
Si       7.649255649    6.264078436   10.563230976 CORE   83 Si Si   0.0000   83
Si      10.689044821    6.773900081   10.797796360 CORE   84 Si Si   0.0000   84
Si       2.806372119   15.143438366   10.604816662 CORE   85 Si Si   0.0000   85
Si       2.832444774    2.996297696   10.672406728 CORE   86 Si Si   0.0000   86
Si      15.477234858   19.371144668   10.204917698 CORE   87 Si Si   0.0000   87
Si      10.799435732   19.195691644   10.374095349 CORE   88 Si Si   0.0000   88
Si       7.805598576   18.344016282   10.521001138 CORE   89 Si Si   0.0000   89
Si       2.847733508   18.306639414   10.432087269 CORE   90 Si Si   0.0000   90
Si       7.649690822   15.178039410   10.451942306 CORE   91 Si Si   0.0000   91
Si      10.752201311   14.640193204   10.560609442 CORE   92 Si Si   0.0000   92
Si      15.513002680   14.441996478   10.211062997 CORE   93 Si Si   0.0000   93
Si      14.796555844    4.408887471   12.770099326 CORE   94 Si Si   0.0000   94
Si      14.732131802    9.141808235   12.510970517 CORE   95 Si Si   0.0000   95
Si      11.572254996    4.324671358   12.688143820 CORE   96 Si Si   0.0000   96
Si      11.582497359    9.189315506   12.624808006 CORE   97 Si Si   0.0000   97
Si      14.768695428   12.291530502   12.313013709 CORE   98 Si Si   0.0000   98
Si      11.805293462   17.030799613   12.412755349 CORE   99 Si Si   0.0000   99
Si      11.618492440   12.266557115   12.394977720 CORE  100 Si Si   0.0000  100
Si      14.981282895   16.922005001   12.169004100 CORE  101 Si Si   0.0000  101
Si       6.758982679    2.247628442   13.400218656 CORE  102 Si Si   0.0000  102
Si       6.566654529    7.004923824   13.477761219 CORE  103 Si Si   0.0000  103
Si       3.398183209    6.805585740    0.043718707 CORE  104 Si Si   0.0000  104
O        4.962591293    7.142957516   13.273233348 CORE  105 O  O    0.0000  105
O       15.385383073    4.348031303    0.758362644 CORE  106 O  O    0.0000  106
O       15.543863706    8.785478460    0.350290188 CORE  107 O  O    0.0000  107
O        5.125990003   14.827341656   13.403055317 CORE  108 O  O    0.0000  108
O       10.903856141    9.139926456    0.582626856 CORE  109 O  O    0.0000  109
O       15.653384142   12.817764538    0.051521245 CORE  110 O  O    0.0000  110
O       10.940008926    4.348667396    0.659075238 CORE  111 O  O    0.0000  111
O        3.514733829    0.650279517    0.263256068 CORE  112 O  O    0.0000  112
O        6.902195991    0.691960203    0.326854277 CORE  113 O  O    0.0000  113
O        7.140216857    8.394899322    0.574023943 CORE  114 O  O    0.0000  114
O        2.645444162    8.069190961    0.730667072 CORE  115 O  O    0.0000  115
O       11.190899887   17.171810241    0.386676354 CORE  116 O  O    0.0000  116
O        6.880020295    5.752904236    0.942594087 CORE  117 O  O    0.0000  117
O       10.829929253   12.524859457    0.266954393 CORE  118 O  O    0.0000  118
O        2.847679807   15.604878829    0.956698223 CORE  119 O  O    0.0000  119
O        3.309946622    5.516781222    1.018397904 CORE  120 O  O    0.0000  120
O        3.355106303   13.009327906    0.680750212 CORE  121 O  O    0.0000  121
O       15.791012851   16.894760318    0.053058146 CORE  122 O  O    0.0000  122
O        7.568387913    3.174563600    0.938033093 CORE  123 O  O    0.0000  123
O        7.031623394   13.084555554    0.546032789 CORE  124 O  O    0.0000  124
O        7.544192272   15.712190815    0.486291658 CORE  125 O  O    0.0000  125
O        3.023878794    2.921621524    1.386651263 CORE  126 O  O    0.0000  126
O        2.919255435   18.271879995    0.806809961 CORE  127 O  O    0.0000  127
O        7.437957318   18.333014579    0.973702943 CORE  128 O  O    0.0000  128
O        7.625330087   10.764383788    1.607493729 CORE  129 O  O    0.0000  129
O       15.824055624    6.684733056    1.951663358 CORE  130 O  O    0.0000  130
O        3.027246665   10.543953140    1.482741212 CORE  131 O  O    0.0000  131
O       10.799325016    6.765512011    1.749897243 CORE  132 O  O    0.0000  132
O       10.853851036   14.816987016    1.545455274 CORE  133 O  O    0.0000  133
O       15.828351441   14.832893320    1.770308484 CORE  134 O  O    0.0000  134
O       14.040272870    4.974530352    2.929530397 CORE  135 O  O    0.0000  135
O        9.039629845    8.663011615    2.420591960 CORE  136 O  O    0.0000  136
O        8.982549176    4.910859126    2.351542374 CORE  137 O  O    0.0000  137
O       14.042213615    8.554650488    2.535175119 CORE  138 O  O    0.0000  138
O       16.647515926    4.435926624    3.070734995 CORE  139 O  O    0.0000  139
O        9.243559282   16.851332053    2.171110909 CORE  140 O  O    0.0000  140
O       16.644514642    9.086304453    2.696621099 CORE  141 O  O    0.0000  141
O       14.178741076   12.792371027    2.224936858 CORE  142 O  O    0.0000  142
O        1.278860303    9.061847773    2.800596613 CORE  143 O  O    0.0000  143
O        1.465365375   17.105545107    2.624165168 CORE  144 O  O    0.0000  144
O        1.370397619    4.550142427    2.592327044 CORE  145 O  O    0.0000  145
O        9.106152019   12.917071792    2.229142738 CORE  146 O  O    0.0000  146
O       16.805087836   12.458133961    2.405368441 CORE  147 O  O    0.0000  147
O       11.534999834    8.906085649    3.168377045 CORE  148 O  O    0.0000  148
O        4.120075610   17.061636253    2.813809189 CORE  149 O  O    0.0000  149
O        6.548101303    4.273860820    3.117564064 CORE  150 O  O    0.0000  150
O       14.244737048   16.918124481    2.209008731 CORE  151 O  O    0.0000  151
O        3.893780281    4.451321796    3.377285172 CORE  152 O  O    0.0000  152
O        1.466975333   12.433727801    2.476936798 CORE  153 O  O    0.0000  153
O       11.430148459    4.643859481    3.251880951 CORE  154 O  O    0.0000  154
O        3.858422682    8.540034572    3.048613027 CORE  155 O  O    0.0000  155
O        4.029685980   12.292367659    3.179957987 CORE  156 O  O    0.0000  156
O       19.123894597    8.579851037    3.370856218 CORE  157 O  O    0.0000  157
O       16.898333423   17.172403864    2.386543481 CORE  158 O  O    0.0000  158
O        6.497804904    8.879300264    3.111202230 CORE  159 O  O    0.0000  159
O       11.716835482   16.879349112    2.979728059 CORE  160 O  O    0.0000  160
O       11.650531660   12.609158614    2.805517029 CORE  161 O  O    0.0000  161
O       19.264899064    4.745112362    3.373059163 CORE  162 O  O    0.0000  162
O        6.680049666   12.708894808    3.167976259 CORE  163 O  O    0.0000  163
O        6.735629052   16.594412786    2.870298562 CORE  164 O  O    0.0000  164
O       19.311669359   12.811943502    3.057320980 CORE  165 O  O    0.0000  165
O       19.330306529   16.703242202    3.247029196 CORE  166 O  O    0.0000  166
O        0.724317025   14.725937587    3.521654424 CORE  167 O  O    0.0000  167
O       13.353164049   10.802631951    3.772202625 CORE  168 O  O    0.0000  168
O        0.617715015    6.733767123    3.867207135 CORE  169 O  O    0.0000  169
O        5.437842037    6.568790959    3.819630706 CORE  170 O  O    0.0000  170
O        4.990953961   14.707035120    3.592846175 CORE  171 O  O    0.0000  171
O       17.927060220   10.830923593    4.192747220 CORE  172 O  O    0.0000  172
O       13.088016832    3.273077353    4.750816180 CORE  173 O  O    0.0000  173
O       12.829521849    5.904308850    5.099621366 CORE  174 O  O    0.0000  174
O       17.907965154    3.286523822    5.100555702 CORE  175 O  O    0.0000  175
O       13.373698898   18.523730172    4.147812282 CORE  176 O  O    0.0000  176
O       17.652513181    5.923966652    5.085564258 CORE  177 O  O    0.0000  177
O       13.343770295    8.527043763    5.112088522 CORE  178 O  O    0.0000  178
O       13.605651493   15.923837708    4.596352466 CORE  179 O  O    0.0000  179
O       17.212264793    8.533398824    5.254501400 CORE  180 O  O    0.0000  180
O        5.462161787    4.488039024    5.494987287 CORE  181 O  O    0.0000  181
O        0.445139861    8.932311378    5.337044244 CORE  182 O  O    0.0000  182
O       17.230090687   15.944028823    4.714745677 CORE  183 O  O    0.0000  183
O       13.454098392   13.272594486    4.722885926 CORE  184 O  O    0.0000  184
O        0.796471550    4.445146353    5.200399755 CORE  185 O  O    0.0000  185
O       17.811919254   18.515911348    4.458508076 CORE  186 O  O    0.0000  186
O        0.769800617   16.766238999    5.169794434 CORE  187 O  O    0.0000  187
O        5.434414862   16.847478562    5.113216938 CORE  188 O  O    0.0000  188
O       17.418886629   13.292758904    4.877228539 CORE  189 O  O    0.0000  189
O       13.768209758    0.766718893    5.159254725 CORE  190 O  O    0.0000  190
O        5.142430359    8.700767962    5.359512047 CORE  191 O  O    0.0000  191
O       17.192397987    0.768643279    5.347184339 CORE  192 O  O    0.0000  192
O        5.348453770   12.785028889    5.426240783 CORE  193 O  O    0.0000  193
O        0.667592434   12.525105445    5.025708091 CORE  194 O  O    0.0000  194
O       15.383120126   14.568441849    6.012476517 CORE  195 O  O    0.0000  195
O       15.437766831    2.729764758    5.859122976 CORE  196 O  O    0.0000  196
O       15.249527771    6.775537877    5.712151614 CORE  197 O  O    0.0000  197
O       15.473348390   18.890031374    5.728588844 CORE  198 O  O    0.0000  198
O        3.049134862    4.678813956    6.567152527 CORE  199 O  O    0.0000  199
O        2.792026815    8.810853399    6.529796233 CORE  200 O  O    0.0000  200
O        2.912205172   12.726685509    6.398334305 CORE  201 O  O    0.0000  201
O       13.219582067    7.177008290    7.397074014 CORE  202 O  O    0.0000  202
O       13.200412631    2.291391749    7.228190737 CORE  203 O  O    0.0000  203
O       17.473421938    2.231365404    7.511443712 CORE  204 O  O    0.0000  204
O        1.116649886   10.850824247    7.035950854 CORE  205 O  O    0.0000  205
O        3.117135648   17.232201328    6.331692282 CORE  206 O  O    0.0000  206
O       17.238907162    7.085483000    7.454038521 CORE  207 O  O    0.0000  207
O       13.033056308   18.875532882    6.763290395 CORE  208 O  O    0.0000  208
O        4.572821408   10.734922380    6.985618705 CORE  209 O  O    0.0000  209
O        4.864260604    3.035148080    7.606526490 CORE  210 O  O    0.0000  210
O        1.066986632    3.187594121    7.495319897 CORE  211 O  O    0.0000  211
O        5.143635835    5.671078865    7.828988036 CORE  212 O  O    0.0000  212
O        0.929545392   18.548635244    7.063885531 CORE  213 O  O    0.0000  213
O       12.906556607   14.765755905    6.884160139 CORE  214 O  O    0.0000  214
O       17.840779647   14.770422885    6.998856591 CORE  215 O  O    0.0000  215
O        4.971482857   15.706688484    7.459862279 CORE  216 O  O    0.0000  216
O        0.853058381    5.857564008    7.429822858 CORE  217 O  O    0.0000  217
O        5.377486390   18.336092843    7.244274198 CORE  218 O  O    0.0000  218
O        1.203247144   15.974923804    7.664776911 CORE  219 O  O    0.0000  219
O       17.754037223   18.919037816    7.060329142 CORE  220 O  O    0.0000  220
O        0.589139764    8.450863112    7.952274984 CORE  221 O  O    0.0000  221
O        4.967547711    8.341899485    7.988765004 CORE  222 O  O    0.0000  222
O        4.926724628   13.137469572    8.050608643 CORE  223 O  O    0.0000  223
O        0.597635297   13.376461650    7.534712849 CORE  224 O  O    0.0000  224
O        0.404524973    0.740121798    8.165895549 CORE  225 O  O    0.0000  225
O       13.106739950   16.880689069    8.523301888 CORE  226 O  O    0.0000  226
O       17.615455283   16.819640454    8.688704380 CORE  227 O  O    0.0000  227
O        5.074879683    0.552359643    8.391897727 CORE  228 O  O    0.0000  228
O       12.878838020    4.697460476    8.266347904 CORE  229 O  O    0.0000  229
O       17.741625729    4.684750540    8.417569355 CORE  230 O  O    0.0000  230
O       14.373810687    6.368786346    9.647414668 CORE  231 O  O    0.0000  231
O       19.330028335    6.723058707    9.074983822 CORE  232 O  O    0.0000  232
O       14.405542492    2.924385667    9.512269999 CORE  233 O  O    0.0000  233
O       11.769651807    2.561075365    9.398895250 CORE  234 O  O    0.0000  234
O        6.682806235    7.013142765    9.491820554 CORE  235 O  O    0.0000  235
O       11.756778745    6.729503466    9.578811649 CORE  236 O  O    0.0000  236
O       19.506850271   14.972171955    9.034923665 CORE  237 O  O    0.0000  237
O       19.450730363    2.798575325    9.219052264 CORE  238 O  O    0.0000  238
O        6.772951590    2.361524159    9.347670681 CORE  239 O  O    0.0000  239
O       19.487794098   18.688800692    9.031050704 CORE  240 O  O    0.0000  240
O       11.669067330   14.780269302    9.222881845 CORE  241 O  O    0.0000  241
O       11.706752788   19.082579718    9.028744562 CORE  242 O  O    0.0000  242
O       16.980434910    2.726541057   10.075371096 CORE  243 O  O    0.0000  243
O       14.377264888   19.138668800    9.028604006 CORE  244 O  O    0.0000  244
O        4.250059426   14.905730618    9.901079529 CORE  245 O  O    0.0000  245
O        6.843698530   18.970649095    9.375361301 CORE  246 O  O    0.0000  246
O        6.764202384   14.718460052    9.167056008 CORE  247 O  O    0.0000  247
O        4.096840714    6.849561511    9.984582522 CORE  248 O  O    0.0000  248
O       16.956422189    6.626531151   10.071506484 CORE  249 O  O    0.0000  249
O        1.440986888    6.816262924    9.861147914 CORE  250 O  O    0.0000  250
O        4.228352748    2.366299103   10.116388955 CORE  251 O  O    0.0000  251
O        1.656645823   18.983575289    9.582060337 CORE  252 O  O    0.0000  252
O        1.551329026    2.287043547    9.973426578 CORE  253 O  O    0.0000  253
O       14.331326822   14.616307512    9.110743555 CORE  254 O  O    0.0000  254
O        9.271291209    2.801278513   10.105518868 CORE  255 O  O    0.0000  255
O        4.259028034   18.426185495    9.632530646 CORE  256 O  O    0.0000  256
O        1.614077916   14.429891117    9.759421725 CORE  257 O  O    0.0000  257
O       16.960547374   14.387817496    9.479236955 CORE  258 O  O    0.0000  258
O       16.969847928   19.215228039    9.586910381 CORE  259 O  O    0.0000  259
O        9.346571544   18.540408650   10.048168543 CORE  260 O  O    0.0000  260
O        9.182510591    6.658434401   10.192868598 CORE  261 O  O    0.0000  261
O        9.202047792   14.842519749   10.127556339 CORE  262 O  O    0.0000  262
O        2.787606649    4.581157444   10.322008691 CORE  263 O  O    0.0000  263
O        7.406244579    4.662711322   10.475824780 CORE  264 O  O    0.0000  264
O        7.466087074   16.769123952   10.725043468 CORE  265 O  O    0.0000  265
O       15.315903056    0.753762160   10.789800286 CORE  266 O  O    0.0000  266
O        2.526837095   16.742324096   10.725435436 CORE  267 O  O    0.0000  267
O       10.635828451    0.625542045   10.816830410 CORE  268 O  O    0.0000  268
O       15.300417038    8.260642435   11.276308061 CORE  269 O  O    0.0000  269
O       10.824670278    8.157008466   11.634079266 CORE  270 O  O    0.0000  270
O       15.300593609   13.025218877   10.970866982 CORE  271 O  O    0.0000  271
O       15.405643834    5.713335632   12.013384030 CORE  272 O  O    0.0000  272
O       15.241786850    3.034790265   12.036043677 CORE  273 O  O    0.0000  273
O       10.968013552   13.164694706   11.209444388 CORE  274 O  O    0.0000  274
O       11.198610586    2.903270047   11.986230790 CORE  275 O  O    0.0000  275
O       10.928626435    5.522490388   11.804091476 CORE  276 O  O    0.0000  276
O       11.112306566   15.766877512   11.668876182 CORE  277 O  O    0.0000  277
O        7.308864155    6.774776860   12.061519701 CORE  278 O  O    0.0000  278
O        7.401620959    2.434081952   11.926514432 CORE  279 O  O    0.0000  279
O        2.636363368    6.495156682   12.168589575 CORE  280 O  O    0.0000  280
O        2.830665651   14.470968523   12.080923702 CORE  281 O  O    0.0000  281
O       11.516764482   18.408173876   11.603772377 CORE  282 O  O    0.0000  282
O       15.260447404   18.331306621   11.425534537 CORE  283 O  O    0.0000  283
O       15.488956185   15.683413214   11.256764271 CORE  284 O  O    0.0000  284
O        2.772069933    2.745952730   12.274526642 CORE  285 O  O    0.0000  285
O        7.585268683   19.109681712   11.938401718 CORE  286 O  O    0.0000  286
O        2.936713033   19.119075945   11.828525264 CORE  287 O  O    0.0000  287
O        7.172329517   14.351281548   11.769716639 CORE  288 O  O    0.0000  288
O       14.953048013   10.696008911   12.121530638 CORE  289 O  O    0.0000  289
O       11.440379797   10.693709633   12.013623906 CORE  290 O  O    0.0000  290
O       13.176915332    4.526190720   12.780286985 CORE  291 O  O    0.0000  291
O       13.156517035    8.796517510   12.746830963 CORE  292 O  O    0.0000  292
O       13.194435352   12.646640903   12.566897393 CORE  293 O  O    0.0000  293
O       13.398307837   16.758805433   12.479197123 CORE  294 O  O    0.0000  294
O        5.190043519    2.691323690   13.366834985 CORE  295 O  O    0.0000  295
O        5.231053826   18.837708278   13.124329949 CORE  296 O  O    0.0000  296
O        8.027235751    8.905296370    7.095589400 CORE  297 O  O    0.0000  297
O        7.403154138   11.537771186    7.618957782 CORE  298 O  O    0.0000  298
end
end
