# Supplementary material for: Zeolite-confined subnanometric PtSn mimicking mortise-and-tenon joinery for catalytic propane dehydrogenation
Source: Nat Commun. 2022 May 17;13:2716. doi: 10.1038/s41467-022-30522-1 (PMC9114386; doi:10.1038/s41467-022-30522-1)
Supplement: Supplementary file 8 — Source Data [file 41467_2022_30522_MOESM8_ESM.zip › allstructures/Pt2Sn6O4-MFI.arc]

!BIOSYM archive 2
PBC=ON
                      Energy         0          0.0469      -2335.897077        C1
!DATE
PBC   20.37460000   20.11910000   13.51960000   90.00000000   89.99990000   90.00000000
Sn       9.139554229   10.940061939    4.898425402 CORE    1 Sn Sn   0.0000    1
Sn       8.578410842   13.029392804    6.865382058 CORE    2 Sn Sn   0.0000    2
Sn       9.711968004    8.646313260    7.139310334 CORE    3 Sn Sn   0.0000    3
Sn      11.788370277   11.634618610    7.138738661 CORE    4 Sn Sn   0.0000    4
Sn      16.142896064   10.569493799    8.972304977 CORE    5 Sn Sn   0.0000    5
Sn       8.969089275   10.950869829    9.394439763 CORE    6 Sn Sn   0.0000    6
Pt       7.655568011   10.361552824    7.152552316 CORE    7 Pt Pt   0.0000    7
Pt      12.381392207    9.880263115    8.959081262 CORE    8 Pt Pt   0.0000    8
Si       3.576639041    2.246808403    0.003035476 CORE    9 Si Si   0.0000    9
Si       3.541764510   19.229031081   13.338685746 CORE   10 Si Si   0.0000   10
Si       6.685618410   19.253738170   13.145989072 CORE   11 Si Si   0.0000   11
Si       3.334706992   14.492522559   13.224858995 CORE   12 Si Si   0.0000   12
Si       6.523506258   14.418089449   13.281149252 CORE   13 Si Si   0.0000   13
Si      15.382273785    5.110205668    2.173030781 CORE   14 Si Si   0.0000   14
Si       7.485201200    4.491880489    1.828296938 CORE   15 Si Si   0.0000   15
Si      15.348889001    8.310271490    1.929695211 CORE   16 Si Si   0.0000   16
Si      10.511247427    8.275888819    1.982391463 CORE   17 Si Si   0.0000   17
Si       2.645216670   16.850009058    1.635469460 CORE   18 Si Si   0.0000   18
Si       7.512523861    9.135577876    1.945943884 CORE   19 Si Si   0.0000   19
Si       2.870571675    4.414326561    2.113698056 CORE   20 Si Si   0.0000   20
Si      10.570575819    5.098199494    1.965501934 CORE   21 Si Si   0.0000   21
Si      15.383338657   13.253351361    1.682610312 CORE   22 Si Si   0.0000   22
Si       7.532388627   16.895420552    1.516656705 CORE   23 Si Si   0.0000   23
Si       2.765696135    9.237583456    2.094476003 CORE   24 Si Si   0.0000   24
Si      10.534005777   16.452392197    1.812083603 CORE   25 Si Si   0.0000   25
Si      10.396562987   13.263020598    1.671425375 CORE   26 Si Si   0.0000   26
Si       7.446610993   12.253401081    1.713771894 CORE   27 Si Si   0.0000   27
Si       2.769669186   12.356403680    1.828013811 CORE   28 Si Si   0.0000   28
Si      15.437780101   16.466705263    1.599350470 CORE   29 Si Si   0.0000   29
Si      12.903206858    9.292048387    3.701741563 CORE   30 Si Si   0.0000   30
Si      12.827635605    4.603215039    3.985605782 CORE   31 Si Si   0.0000   31
Si       0.267473635    8.340195864    3.719469932 CORE   32 Si Si   0.0000   32
Si      12.838451836   12.405051330    3.392047577 CORE   33 Si Si   0.0000   33
Si      17.683373954    9.245197470    3.787639537 CORE   34 Si Si   0.0000   34
Si       5.329173205    5.110636523    3.937475439 CORE   35 Si Si   0.0000   35
Si      17.793296738    4.567792847    4.068867024 CORE   36 Si Si   0.0000   36
Si       0.381855215    5.150564775    3.763357178 CORE   37 Si Si   0.0000   37
Si       0.293359321   16.341219411    3.589488645 CORE   38 Si Si   0.0000   38
Si       0.284403549   13.163632294    3.518653791 CORE   39 Si Si   0.0000   39
Si       5.198405214   16.373936664    3.521515783 CORE   40 Si Si   0.0000   40
Si       5.222643787    8.327774526    3.921309214 CORE   41 Si Si   0.0000   41
Si      17.706562826   12.368693769    3.657277809 CORE   42 Si Si   0.0000   42
Si      13.034785756   17.160233564    3.461438727 CORE   43 Si Si   0.0000   43
Si       5.208088912   13.215292496    3.707201372 CORE   44 Si Si   0.0000   44
Si      17.626700343   17.023457609    3.672577602 CORE   45 Si Si   0.0000   45
Si      13.584000443    7.105273675    5.771153622 CORE   46 Si Si   0.0000   46
Si      13.853446228    2.277263061    5.811346788 CORE   47 Si Si   0.0000   47
Si      16.787367173    7.062245826    5.830299417 CORE   48 Si Si   0.0000   48
Si      16.960437521    2.238257890    5.895571224 CORE   49 Si Si   0.0000   49
Si      13.805617525   19.313735750    5.469580510 CORE   50 Si Si   0.0000   50
Si      13.560702429   14.704902355    5.462896533 CORE   51 Si Si   0.0000   51
Si      16.720649400   14.606540231    5.607980092 CORE   52 Si Si   0.0000   52
Si      16.931226221   19.241257825    5.664235633 CORE   53 Si Si   0.0000   53
Si       4.609992105    4.536908642    6.866879799 CORE   54 Si Si   0.0000   54
Si       1.187173462    9.229081444    6.639048622 CORE   55 Si Si   0.0000   55
Si       1.433243083    4.550027608    6.697588281 CORE   56 Si Si   0.0000   56
Si       4.322171538    9.190740019    6.788871933 CORE   57 Si Si   0.0000   57
Si       1.283681715   17.135514209    6.474984484 CORE   58 Si Si   0.0000   58
Si       1.187733073   12.314987117    6.401855773 CORE   59 Si Si   0.0000   59
Si       4.318030661   12.348899470    6.592679863 CORE   60 Si Si   0.0000   60
Si       4.498195234   17.116023870    6.437405164 CORE   61 Si Si   0.0000   61
Si      12.953352424    6.245923233    8.661389649 CORE   62 Si Si   0.0000   62
Si       0.458604524    6.977288572    8.590181887 CORE   63 Si Si   0.0000   63
Si      13.036758853    3.100588836    8.676068700 CORE   64 Si Si   0.0000   64
Si       5.103898632    7.014706471    8.885812785 CORE   65 Si Si   0.0000   65
Si       5.193059890   14.751447841    8.377944156 CORE   66 Si Si   0.0000   66
Si      17.822584427    3.146563213    8.774598263 CORE   67 Si Si   0.0000   67
Si      17.784700168    6.308958822    8.692540581 CORE   68 Si Si   0.0000   68
Si      12.999249555   18.513138489    8.351243446 CORE   69 Si Si   0.0000   69
Si       0.430566240    2.311930468    8.687160163 CORE   70 Si Si   0.0000   70
Si       0.335328519   14.649880085    8.290039652 CORE   71 Si Si   0.0000   71
Si       0.425612342   19.322650866    8.483192573 CORE   72 Si Si   0.0000   72
Si      17.732423422   15.218653125    8.579900577 CORE   73 Si Si   0.0000   73
Si       5.188273077    2.214182936    8.886135656 CORE   74 Si Si   0.0000   74
Si      12.882024726   15.317995186    8.417527012 CORE   75 Si Si   0.0000   75
Si      17.849945191   18.383343288    8.612730040 CORE   76 Si Si   0.0000   76
Si       5.139096046   19.182712779    8.627598242 CORE   77 Si Si   0.0000   77
Si      15.447423549    2.326828734   10.650679611 CORE   78 Si Si   0.0000   78
Si      15.432263240    6.805235102   10.609362583 CORE   79 Si Si   0.0000   79
Si      10.642496723    2.228717921   10.546169931 CORE   80 Si Si   0.0000   80
Si       7.673067653    3.124421890   10.530329596 CORE   81 Si Si   0.0000   81
Si       2.613544208    6.335429956   10.686403198 CORE   82 Si Si   0.0000   82
Si       7.591155272    6.312033448   10.556375478 CORE   83 Si Si   0.0000   83
Si      10.611172579    6.755091445   10.781079862 CORE   84 Si Si   0.0000   84
Si       2.646384638   15.213298759   10.279043983 CORE   85 Si Si   0.0000   85
Si       2.697788019    3.128816061   10.669083870 CORE   86 Si Si   0.0000   86
Si      15.386139751   19.379271120   10.212454983 CORE   87 Si Si   0.0000   87
Si      10.615528012   19.201150143   10.310896763 CORE   88 Si Si   0.0000   88
Si       7.632289008   18.379743049   10.302083072 CORE   89 Si Si   0.0000   89
Si       2.678745222   18.358393235   10.464101760 CORE   90 Si Si   0.0000   90
Si       7.541423551   15.200675811   10.410896270 CORE   91 Si Si   0.0000   91
Si      10.611672196   14.615492784   10.493416432 CORE   92 Si Si   0.0000   92
Si      15.261679692   14.392800824   10.232042165 CORE   93 Si Si   0.0000   93
Si      14.788371249    4.462070423   12.659151228 CORE   94 Si Si   0.0000   94
Si      14.630868957    9.110340219   12.524027328 CORE   95 Si Si   0.0000   95
Si      11.562060722    4.308044042   12.614906334 CORE   96 Si Si   0.0000   96
Si      11.443736441    9.190268104   12.629572243 CORE   97 Si Si   0.0000   97
Si      14.637615823   12.244227782   12.378831699 CORE   98 Si Si   0.0000   98
Si      11.528655725   17.011340284   12.402322951 CORE   99 Si Si   0.0000   99
Si      11.459735966   12.265391020   12.361292227 CORE  100 Si Si   0.0000  100
Si      14.728232439   16.918012980   12.153931892 CORE  101 Si Si   0.0000  101
Si       6.718202257    2.200683187   13.415686877 CORE  102 Si Si   0.0000  102
Si       6.515664865    6.930571070   13.459083631 CORE  103 Si Si   0.0000  103
Si       3.357489772    6.891099243    0.088375431 CORE  104 Si Si   0.0000  104
O        4.920370053    6.885483042   13.182177609 CORE  105 O  O    0.0000  105
O       15.357816464    4.609863160    0.640498588 CORE  106 O  O    0.0000  106
O       15.398838084    8.582937340    0.333304288 CORE  107 O  O    0.0000  107
O        4.936116394   14.757926505   13.308607798 CORE  108 O  O    0.0000  108
O       10.836206133    9.086684638    0.613078921 CORE  109 O  O    0.0000  109
O       15.477506650   12.854482719    0.111180622 CORE  110 O  O    0.0000  110
O       11.036491119    4.308812013    0.625164773 CORE  111 O  O    0.0000  111
O        3.376919618    0.659558904    0.255952845 CORE  112 O  O    0.0000  112
O        6.873579621    0.622132710    0.251890566 CORE  113 O  O    0.0000  113
O        6.879033468    8.315710024    0.688960191 CORE  114 O  O    0.0000  114
O        2.947519359    8.294397911    0.789321815 CORE  115 O  O    0.0000  115
O       10.928869046   17.123481444    0.384185386 CORE  116 O  O    0.0000  116
O        6.923401245    5.640595085    0.831496868 CORE  117 O  O    0.0000  117
O       10.647903728   12.726958200    0.165626795 CORE  118 O  O    0.0000  118
O        2.578753185   15.714024946    0.470539456 CORE  119 O  O    0.0000  119
O        3.058551668    5.661880937    1.096502153 CORE  120 O  O    0.0000  120
O        2.973977181   13.060799630    0.380189553 CORE  121 O  O    0.0000  121
O       15.552287691   16.857173706    0.030729183 CORE  122 O  O    0.0000  122
O        7.401813954    3.042738706    1.098913539 CORE  123 O  O    0.0000  123
O        6.807466845   12.935833870    0.374350152 CORE  124 O  O    0.0000  124
O        7.299036007   15.532533847    0.656429698 CORE  125 O  O    0.0000  125
O        3.072644443    3.007562703    1.337198088 CORE  126 O  O    0.0000  126
O        2.925814003   18.313835356    1.002447008 CORE  127 O  O    0.0000  127
O        7.489494678   18.188608794    0.539636607 CORE  128 O  O    0.0000  128
O        7.665598159   10.672172999    1.435830452 CORE  129 O  O    0.0000  129
O       15.507099204    6.727642621    2.252071742 CORE  130 O  O    0.0000  130
O        3.031590247   10.770308334    1.637635641 CORE  131 O  O    0.0000  131
O       10.845317455    6.693027050    1.777335600 CORE  132 O  O    0.0000  132
O       10.727599138   14.844741799    1.730907312 CORE  133 O  O    0.0000  133
O       15.534017925   14.859647513    1.833955725 CORE  134 O  O    0.0000  134
O       14.015336911    4.615173409    2.881319867 CORE  135 O  O    0.0000  135
O        8.935722083    8.450907575    2.336798644 CORE  136 O  O    0.0000  136
O        9.008326067    4.809332605    2.254193048 CORE  137 O  O    0.0000  137
O       13.938750623    8.855113604    2.512790917 CORE  138 O  O    0.0000  138
O       16.658916146    4.439548882    2.917908541 CORE  139 O  O    0.0000  139
O        9.003432799   16.830706791    2.202518926 CORE  140 O  O    0.0000  140
O       16.600827383    9.096011973    2.592312227 CORE  141 O  O    0.0000  141
O       13.942514916   12.765409193    2.251940013 CORE  142 O  O    0.0000  142
O        1.253509628    9.115106211    2.686105847 CORE  143 O  O    0.0000  143
O        1.209550569   16.910844273    2.383302590 CORE  144 O  O    0.0000  144
O        1.367151832    4.410376030    2.715988958 CORE  145 O  O    0.0000  145
O        8.851959175   12.987470655    2.080980652 CORE  146 O  O    0.0000  146
O       16.574102909   12.518201036    2.502991557 CORE  147 O  O    0.0000  147
O       11.413676849    8.874912514    3.197569644 CORE  148 O  O    0.0000  148
O        3.802579028   16.470095404    2.703751835 CORE  149 O  O    0.0000  149
O        6.595760418    4.445044493    3.181175908 CORE  150 O  O    0.0000  150
O       14.011387755   17.005678398    2.168734639 CORE  151 O  O    0.0000  151
O        3.936450775    4.525001353    3.335509842 CORE  152 O  O    0.0000  152
O        1.249922243   12.624213296    2.334396563 CORE  153 O  O    0.0000  153
O       11.395242924    4.522259097    3.237167277 CORE  154 O  O    0.0000  154
O        3.824625617    8.830338494    3.257707308 CORE  155 O  O    0.0000  155
O        3.804411889   12.989097450    2.915829822 CORE  156 O  O    0.0000  156
O       19.098538370    8.612442326    3.282648473 CORE  157 O  O    0.0000  157
O       16.681635569   17.178586239    2.362426834 CORE  158 O  O    0.0000  158
O        6.490713756    9.047141085    3.211942705 CORE  159 O  O    0.0000  159
O       11.491285805   17.022701864    2.990797390 CORE  160 O  O    0.0000  160
O       11.354589971   12.487081818    2.733963739 CORE  161 O  O    0.0000  161
O       19.232213841    4.776246251    3.349551199 CORE  162 O  O    0.0000  162
O        6.428357662   12.455439045    2.963370219 CORE  163 O  O    0.0000  163
O        6.408388689   17.049956267    2.677346928 CORE  164 O  O    0.0000  164
O       19.122962004   12.900724704    3.053625286 CORE  165 O  O    0.0000  165
O       19.121199872   16.625540798    3.194745246 CORE  166 O  O    0.0000  166
O        0.539199161   14.745013321    3.786333277 CORE  167 O  O    0.0000  167
O       13.058670011   10.894661446    3.939590282 CORE  168 O  O    0.0000  168
O        0.613487792    6.757047397    3.670447321 CORE  169 O  O    0.0000  169
O        5.355101668    6.722913643    3.740791749 CORE  170 O  O    0.0000  170
O        5.525661075   14.805081900    3.801989327 CORE  171 O  O    0.0000  171
O       17.847147753   10.823211324    4.133056251 CORE  172 O  O    0.0000  172
O       12.965065695    3.295604491    4.928967472 CORE  173 O  O    0.0000  173
O       12.873156802    5.956658024    4.874199266 CORE  174 O  O    0.0000  174
O       17.862113390    3.205627468    4.956506424 CORE  175 O  O    0.0000  175
O       13.215954304   18.625072839    4.128319860 CORE  176 O  O    0.0000  176
O       17.504269000    5.839991959    5.042495703 CORE  177 O  O    0.0000  177
O       13.319710634    8.550412626    5.085692389 CORE  178 O  O    0.0000  178
O       13.428678866   16.050627648    4.575150958 CORE  179 O  O    0.0000  179
O       17.157250390    8.485672236    5.132657991 CORE  180 O  O    0.0000  180
O        5.464628226    4.713805202    5.502654524 CORE  181 O  O    0.0000  181
O        0.458984252    8.896782294    5.232052493 CORE  182 O  O    0.0000  182
O       17.011005530   15.869772098    4.638022396 CORE  183 O  O    0.0000  183
O       12.964574985   13.455196920    4.621809177 CORE  184 O  O    0.0000  184
O        0.670110304    4.631074511    5.274447991 CORE  185 O  O    0.0000  185
O       17.672944032   18.441068524    4.462587196 CORE  186 O  O    0.0000  186
O        0.665703918   17.096440990    4.978416469 CORE  187 O  O    0.0000  187
O        5.055972996   17.189674877    4.917039833 CORE  188 O  O    0.0000  188
O       17.313976399   13.233799472    4.978066347 CORE  189 O  O    0.0000  189
O       13.722363083    0.787238534    5.197881639 CORE  190 O  O    0.0000  190
O        5.195220803    8.718163808    5.500038649 CORE  191 O  O    0.0000  191
O       17.114173936    0.708640108    5.379131087 CORE  192 O  O    0.0000  192
O        5.111371614   12.583015746    5.196595795 CORE  193 O  O    0.0000  193
O        0.586846996   12.347885651    4.893634809 CORE  194 O  O    0.0000  194
O       15.122793459   14.439101769    5.826380631 CORE  195 O  O    0.0000  195
O       15.415200668    2.750583603    5.795715926 CORE  196 O  O    0.0000  196
O       15.185902601    6.819404271    5.844373315 CORE  197 O  O    0.0000  197
O       15.351092156   18.847247436    5.715350247 CORE  198 O  O    0.0000  198
O        3.034963053    4.554863968    6.478517390 CORE  199 O  O    0.0000  199
O        2.756343394    8.802157418    6.533154206 CORE  200 O  O    0.0000  200
O        2.753696235   12.758309318    6.376226506 CORE  201 O  O    0.0000  201
O       12.943095938    7.069002033    7.261745910 CORE  202 O  O    0.0000  202
O       13.308153862    2.232834170    7.336798218 CORE  203 O  O    0.0000  203
O       17.461451239    2.286531286    7.442254606 CORE  204 O  O    0.0000  204
O        1.033720118   10.807952461    6.984583687 CORE  205 O  O    0.0000  205
O        2.885999595   16.890323680    6.434732652 CORE  206 O  O    0.0000  206
O       17.350444823    7.126210130    7.353491815 CORE  207 O  O    0.0000  207
O       12.926297828   18.873802765    6.768600344 CORE  208 O  O    0.0000  208
O        4.446586446   10.792041681    7.037071608 CORE  209 O  O    0.0000  209
O        5.012113910    3.121246630    7.551438422 CORE  210 O  O    0.0000  210
O        0.996780393    3.175586748    7.434923719 CORE  211 O  O    0.0000  211
O        4.948326051    5.764713361    7.866179973 CORE  212 O  O    0.0000  212
O        0.931247740   18.588321623    7.117980279 CORE  213 O  O    0.0000  213
O       12.734867999   14.911057663    6.849724488 CORE  214 O  O    0.0000  214
O       17.453123778   14.848607177    7.027148729 CORE  215 O  O    0.0000  215
O        5.211340099   15.862440907    7.189614757 CORE  216 O  O    0.0000  216
O        1.027000510    5.843132660    7.583861146 CORE  217 O  O    0.0000  217
O        4.851157232   18.522583376    7.170836918 CORE  218 O  O    0.0000  218
O        0.608031091   15.973400599    7.387791511 CORE  219 O  O    0.0000  219
O       17.618142559   18.816635278    7.068479975 CORE  220 O  O    0.0000  220
O        0.451197542    8.417393364    7.836293338 CORE  221 O  O    0.0000  221
O        4.851153408    8.423610383    8.115489287 CORE  222 O  O    0.0000  222
O        4.947914782   13.265908482    7.768792108 CORE  223 O  O    0.0000  223
O        0.351740984   13.322636062    7.355248754 CORE  224 O  O    0.0000  224
O        0.240136475    0.784001407    8.173095141 CORE  225 O  O    0.0000  225
O       13.178624879   16.911437773    8.565990151 CORE  226 O  O    0.0000  226
O       17.502930799   16.808542488    8.819347526 CORE  227 O  O    0.0000  227
O        4.924302915    0.664207609    8.487646422 CORE  228 O  O    0.0000  228
O       12.856628006    4.663060314    8.287820451 CORE  229 O  O    0.0000  229
O       17.546229433    4.718400446    8.451906493 CORE  230 O  O    0.0000  230
O       14.346582387    6.501727652    9.450966078 CORE  231 O  O    0.0000  231
O       19.329628834    6.611834096    9.058899641 CORE  232 O  O    0.0000  232
O       14.299579443    2.944072676    9.681239886 CORE  233 O  O    0.0000  233
O       11.685720182    2.525858114    9.345404892 CORE  234 O  O    0.0000  234
O        6.610422182    7.046193734    9.488905180 CORE  235 O  O    0.0000  235
O       11.692473928    6.665644414    9.579849260 CORE  236 O  O    0.0000  236
O       19.242718740   14.779642223    8.973219786 CORE  237 O  O    0.0000  237
O       19.378047249    2.919441494    9.181548979 CORE  238 O  O    0.0000  238
O        6.694714439    2.360459627    9.479338742 CORE  239 O  O    0.0000  239
O       19.398535860   18.674520849    9.002081661 CORE  240 O  O    0.0000  240
O       11.510110791   14.958690873    9.189629153 CORE  241 O  O    0.0000  241
O       11.635725599   19.033730589    9.057066371 CORE  242 O  O    0.0000  242
O       16.910085264    2.649414275   10.018345080 CORE  243 O  O    0.0000  243
O       14.296862379   19.245736135    9.007767619 CORE  244 O  O    0.0000  244
O        4.009380539   15.121061561    9.420474792 CORE  245 O  O    0.0000  245
O        6.659594293   18.833993834    9.083011691 CORE  246 O  O    0.0000  246
O        6.596421328   14.767337410    9.174688191 CORE  247 O  O    0.0000  247
O        4.039360832    6.858993573   10.105853016 CORE  248 O  O    0.0000  248
O       16.912634064    6.845152141    9.947681113 CORE  249 O  O    0.0000  249
O        1.390563885    7.069254725    9.912607358 CORE  250 O  O    0.0000  250
O        4.119627172    2.676914528   10.023346882 CORE  251 O  O    0.0000  251
O        1.525949928   19.153024050    9.657919288 CORE  252 O  O    0.0000  252
O        1.467618437    2.358216877    9.938890113 CORE  253 O  O    0.0000  253
O       14.125588440   14.496504239    9.076408332 CORE  254 O  O    0.0000  254
O        9.216614381    2.873017787   10.095498651 CORE  255 O  O    0.0000  255
O        4.121548869   18.556659387    9.738033774 CORE  256 O  O    0.0000  256
O        1.430834956   14.497863661    9.475748776 CORE  257 O  O    0.0000  257
O       16.729871097   14.380133117    9.541998244 CORE  258 O  O    0.0000  258
O       16.886465822   19.234339782    9.603390693 CORE  259 O  O    0.0000  259
O        9.160882082   18.656746038    9.830986609 CORE  260 O  O    0.0000  260
O        9.120806170    6.656461088   10.136871335 CORE  261 O  O    0.0000  261
O        9.055258375   14.743126839   10.067140488 CORE  262 O  O    0.0000  262
O        2.494646660    4.727162572   10.473055918 CORE  263 O  O    0.0000  263
O        7.320506509    4.709062840   10.510152777 CORE  264 O  O    0.0000  264
O        7.440625462   16.806183759   10.656103366 CORE  265 O  O    0.0000  265
O       15.252431738    0.733359418   10.874095461 CORE  266 O  O    0.0000  266
O        2.298126756   16.780904735   10.533031793 CORE  267 O  O    0.0000  267
O       10.503306720    0.631359548   10.764833462 CORE  268 O  O    0.0000  268
O       15.191605206    8.270758476   11.257815351 CORE  269 O  O    0.0000  269
O       10.737536168    8.095688875   11.678361896 CORE  270 O  O    0.0000  270
O       15.130285873   12.963284518   11.003484321 CORE  271 O  O    0.0000  271
O       15.396171879    5.667295070   11.758653419 CORE  272 O  O    0.0000  272
O       15.315068163    3.027045404   12.108802617 CORE  273 O  O    0.0000  273
O       10.954870431   13.138597020   11.089566529 CORE  274 O  O    0.0000  274
O       11.189089377    2.870996753   11.942897310 CORE  275 O  O    0.0000  275
O       10.819092428    5.478537092   11.775506363 CORE  276 O  O    0.0000  276
O       10.908658212   15.699720363   11.678489533 CORE  277 O  O    0.0000  277
O        7.314029790    6.879178293   12.051465049 CORE  278 O  O    0.0000  278
O        7.479189055    2.531844475   12.026230158 CORE  279 O  O    0.0000  279
O        2.477089656    6.717867455   12.255629926 CORE  280 O  O    0.0000  280
O        2.830179407   14.434847496   11.687703431 CORE  281 O  O    0.0000  281
O       11.141956459   18.364516228   11.599076460 CORE  282 O  O    0.0000  282
O       15.121242320   18.273547499   11.364323028 CORE  283 O  O    0.0000  283
O       15.134771605   15.616213396   11.278290380 CORE  284 O  O    0.0000  284
O        2.697656487    2.743899513   12.245849382 CORE  285 O  O    0.0000  285
O        7.285169453   19.250052409   11.633860311 CORE  286 O  O    0.0000  286
O        2.727167928   18.968987871   11.960983911 CORE  287 O  O    0.0000  287
O        7.060434825   14.434725902   11.758463483 CORE  288 O  O    0.0000  288
O       14.991968998   10.667656928   12.234416934 CORE  289 O  O    0.0000  289
O       11.148871479   10.695042465   12.082390163 CORE  290 O  O    0.0000  290
O       13.168307393    4.548832807   12.600207207 CORE  291 O  O    0.0000  291
O       13.040055578    8.893965170   12.712014205 CORE  292 O  O    0.0000  292
O       13.053071426   12.500868814   12.617984689 CORE  293 O  O    0.0000  293
O       13.141750873   16.873834119   12.464950280 CORE  294 O  O    0.0000  294
O        5.144901081    2.595578775   13.248544859 CORE  295 O  O    0.0000  295
O        5.107985510   18.848097120   13.108077342 CORE  296 O  O    0.0000  296
O       10.784326654   10.079940080    6.014653940 CORE  297 O  O    0.0000  297
O       14.293180414   10.220371830    8.897714992 CORE  298 O  O    0.0000  298
O       10.403358075    9.416095489    9.013117223 CORE  299 O  O    0.0000  299
O       10.080625074   12.354543162    8.267833266 CORE  300 O  O    0.0000  300
end
end
