# Supplementary material for: Zeolite-confined subnanometric PtSn mimicking mortise-and-tenon joinery for catalytic propane dehydrogenation
Source: Nat Commun. 2022 May 17;13:2716. doi: 10.1038/s41467-022-30522-1 (PMC9114386; doi:10.1038/s41467-022-30522-1)
Supplement: Supplementary file 8 — Source Data [file 41467_2022_30522_MOESM8_ESM.zip › allstructures/Pt2Sn6O6-MFI.arc]

!BIOSYM archive 2
PBC=ON
                      Energy         0          0.0478      -2351.437753        C1
!DATE
PBC   20.37460000   20.11910000   13.51960000   90.00000000   89.99990000   90.00000000
Sn       8.963665325   10.457472440    5.348438806 CORE    1 Sn Sn   0.0000    1
Sn       6.926784858   12.625714241    9.192985402 CORE    2 Sn Sn   0.0000    2
Sn       9.646602987   10.453693838    9.613845223 CORE    3 Sn Sn   0.0000    3
Sn       9.852377893   13.192600649    7.284714028 CORE    4 Sn Sn   0.0000    4
Sn      11.911900409   10.391119433    7.054814407 CORE    5 Sn Sn   0.0000    5
Sn       9.752002202    7.760136097    7.097181658 CORE    6 Sn Sn   0.0000    6
Pt       7.466505838   12.433858399    6.607980815 CORE    7 Pt Pt   0.0000    7
Pt       7.446756399   10.358693020    8.272018520 CORE    8 Pt Pt   0.0000    8
Si       3.665973947    2.230517430    0.078906585 CORE    9 Si Si   0.0000    9
Si       3.572621821   19.282994491    0.092832251 CORE   10 Si Si   0.0000   10
Si       6.726612779   19.097916803   13.370473951 CORE   11 Si Si   0.0000   11
Si       3.266919254   14.383383092    0.004618834 CORE   12 Si Si   0.0000   12
Si       6.488829038   14.436320431    0.031212594 CORE   13 Si Si   0.0000   13
Si      15.559653971    5.099842009    1.870736009 CORE   14 Si Si   0.0000   14
Si       7.609441469    4.405443263    1.813871293 CORE   15 Si Si   0.0000   15
Si      15.575367892    8.272317251    1.753898617 CORE   16 Si Si   0.0000   16
Si      10.515908923    8.179634086    1.917891721 CORE   17 Si Si   0.0000   17
Si       2.848112268   16.878111719    1.976946368 CORE   18 Si Si   0.0000   18
Si       7.553893861    9.090625243    1.984850060 CORE   19 Si Si   0.0000   19
Si       2.934012749    4.576211118    2.072801445 CORE   20 Si Si   0.0000   20
Si      10.676856242    4.990897664    1.903289449 CORE   21 Si Si   0.0000   21
Si      15.427895799   13.115310482    1.924297122 CORE   22 Si Si   0.0000   22
Si       7.433289396   16.854480602    1.940496707 CORE   23 Si Si   0.0000   23
Si       2.862224654    9.135722835    2.098068532 CORE   24 Si Si   0.0000   24
Si      10.539146813   16.316903439    1.946732509 CORE   25 Si Si   0.0000   25
Si      10.440142170   13.126048115    1.984514474 CORE   26 Si Si   0.0000   26
Si       7.499688592   12.231618622    1.901310936 CORE   27 Si Si   0.0000   27
Si       2.668594642   12.273383783    2.180536902 CORE   28 Si Si   0.0000   28
Si      15.524764267   16.308632516    2.176602316 CORE   29 Si Si   0.0000   29
Si      13.066242395    9.012203244    3.570839943 CORE   30 Si Si   0.0000   30
Si      13.078330465    4.541380251    3.829074188 CORE   31 Si Si   0.0000   31
Si       0.353090406    8.253355591    3.729654696 CORE   32 Si Si   0.0000   32
Si      12.919752398   12.178087296    3.602030972 CORE   33 Si Si   0.0000   33
Si      17.789409621    9.140553451    3.806892278 CORE   34 Si Si   0.0000   34
Si       5.444792543    5.106712909    3.994111455 CORE   35 Si Si   0.0000   35
Si      17.813962722    4.471587156    3.887390011 CORE   36 Si Si   0.0000   36
Si       0.450262821    5.059135027    3.832599157 CORE   37 Si Si   0.0000   37
Si       0.448255627   16.250171022    3.828917440 CORE   38 Si Si   0.0000   38
Si       0.173401909   13.104703934    3.842749317 CORE   39 Si Si   0.0000   39
Si       5.307476986   16.320520525    3.993888962 CORE   40 Si Si   0.0000   40
Si       5.266667488    8.277419303    4.019587691 CORE   41 Si Si   0.0000   41
Si      17.680713562   12.245572719    3.914996444 CORE   42 Si Si   0.0000   42
Si      12.861394374   16.867558550    3.885319379 CORE   43 Si Si   0.0000   43
Si       5.185963887   13.154507479    3.882880027 CORE   44 Si Si   0.0000   44
Si      17.867082443   16.831551204    4.200822011 CORE   45 Si Si   0.0000   45
Si      13.711541331    6.907729227    5.825116353 CORE   46 Si Si   0.0000   46
Si      13.908441942    2.145401434    5.594250163 CORE   47 Si Si   0.0000   47
Si      16.902105873    6.911164211    5.821044812 CORE   48 Si Si   0.0000   48
Si      17.036343416    2.179878034    5.823761348 CORE   49 Si Si   0.0000   49
Si      13.941461531   19.201186125    5.726090748 CORE   50 Si Si   0.0000   50
Si      13.491087143   14.401484469    5.665979659 CORE   51 Si Si   0.0000   51
Si      16.644603369   14.429710871    5.869484026 CORE   52 Si Si   0.0000   52
Si      17.050955118   19.215292659    5.885277891 CORE   53 Si Si   0.0000   53
Si       4.673986444    4.313850706    6.824554718 CORE   54 Si Si   0.0000   54
Si       1.107280859    9.164453198    6.664981297 CORE   55 Si Si   0.0000   55
Si       1.479987505    4.341735682    6.723162547 CORE   56 Si Si   0.0000   56
Si       4.266959575    9.181363120    6.854046886 CORE   57 Si Si   0.0000   57
Si       1.310977128   16.969263525    6.814368343 CORE   58 Si Si   0.0000   58
Si       1.047622700   12.189160312    6.648358117 CORE   59 Si Si   0.0000   59
Si       4.090148449   12.198565371    6.612681048 CORE   60 Si Si   0.0000   60
Si       4.512543918   16.995595267    6.945792218 CORE   61 Si Si   0.0000   61
Si      12.993089377    6.166205544    8.670833889 CORE   62 Si Si   0.0000   62
Si       0.490267561    6.811209489    8.566510987 CORE   63 Si Si   0.0000   63
Si      13.005980404    2.981014864    8.437476613 CORE   64 Si Si   0.0000   64
Si       5.199123834    6.831009392    8.747634773 CORE   65 Si Si   0.0000   65
Si       4.570279091   14.569859269    8.746239897 CORE   66 Si Si   0.0000   66
Si      17.909556027    3.082310039    8.746452554 CORE   67 Si Si   0.0000   67
Si      17.876410643    6.238552868    8.734221125 CORE   68 Si Si   0.0000   68
Si      13.056768625   18.370429141    8.603238551 CORE   69 Si Si   0.0000   69
Si       0.483012804    2.207084853    8.764946598 CORE   70 Si Si   0.0000   70
Si       0.210062946   14.534395291    8.621942288 CORE   71 Si Si   0.0000   71
Si       0.425588112   19.222080328    8.726487136 CORE   72 Si Si   0.0000   72
Si      17.529270289   15.107430125    8.730570939 CORE   73 Si Si   0.0000   73
Si       5.175134226    2.176851183    9.041850321 CORE   74 Si Si   0.0000   74
Si      12.921013122   15.251485517    8.607519275 CORE   75 Si Si   0.0000   75
Si      17.865597770   18.298061213    8.776105506 CORE   76 Si Si   0.0000   76
Si       5.082631935   19.142951564    9.033898919 CORE   77 Si Si   0.0000   77
Si      15.434081891    2.170091454   10.356142577 CORE   78 Si Si   0.0000   78
Si      15.494862321    6.874468057   10.535728752 CORE   79 Si Si   0.0000   79
Si      10.736574464    2.155819136   10.491564997 CORE   80 Si Si   0.0000   80
Si       7.773167920    3.074802818   10.548515445 CORE   81 Si Si   0.0000   81
Si       2.693132135    6.288766556   10.628083307 CORE   82 Si Si   0.0000   82
Si       7.657052229    6.288209491   10.512591319 CORE   83 Si Si   0.0000   83
Si      10.676664956    6.789337016   10.791554847 CORE   84 Si Si   0.0000   84
Si       2.193878095   15.239597165   10.712635097 CORE   85 Si Si   0.0000   85
Si       2.692376817    3.110131178   10.780651188 CORE   86 Si Si   0.0000   86
Si      15.449806331   19.155420413   10.595014339 CORE   87 Si Si   0.0000   87
Si      10.676429666   19.133790074   10.508073937 CORE   88 Si Si   0.0000   88
Si       7.691161104   18.168754520   10.461027771 CORE   89 Si Si   0.0000   89
Si       2.599617215   18.364258731   10.836795613 CORE   90 Si Si   0.0000   90
Si       8.101633531   15.181297359   10.854435180 CORE   91 Si Si   0.0000   91
Si      11.070332067   14.820023956   10.992435698 CORE   92 Si Si   0.0000   92
Si      15.260243855   14.760760970   10.758222068 CORE   93 Si Si   0.0000   93
Si      14.848135215    4.466083471   12.419866864 CORE   94 Si Si   0.0000   94
Si      14.683522676    9.210854382   12.455444118 CORE   95 Si Si   0.0000   95
Si      11.654103692    4.366444394   12.538650452 CORE   96 Si Si   0.0000   96
Si      11.525639494    9.203320597   12.642025195 CORE   97 Si Si   0.0000   97
Si      14.649977842   12.287219600   12.594818280 CORE   98 Si Si   0.0000   98
Si      11.850311912   17.114606181   12.712986243 CORE   99 Si Si   0.0000   99
Si      11.522436348   12.266492393   12.679190528 CORE  100 Si Si   0.0000  100
Si      14.892993580   17.208995201   12.844417472 CORE  101 Si Si   0.0000  101
Si       6.810080904    2.109118592   13.402036606 CORE  102 Si Si   0.0000  102
Si       6.643536473    6.858837656   13.465917595 CORE  103 Si Si   0.0000  103
Si       3.435972815    6.971730132    0.040675237 CORE  104 Si Si   0.0000  104
O        5.031617764    6.735902529   13.369412948 CORE  105 O  O    0.0000  105
O       15.380463697    4.387692152    0.426349325 CORE  106 O  O    0.0000  106
O       15.581191676    8.838583624    0.233972377 CORE  107 O  O    0.0000  107
O        4.881729041   14.291994682   13.376482408 CORE  108 O  O    0.0000  108
O       10.757995424    8.993034666    0.530283837 CORE  109 O  O    0.0000  109
O       15.556296170   12.625701683    0.379630968 CORE  110 O  O    0.0000  110
O       11.259681390    4.228513524    0.586010070 CORE  111 O  O    0.0000  111
O        3.410885522    0.706248396    0.577885942 CORE  112 O  O    0.0000  112
O        7.090345910    0.534367755    0.147530191 CORE  113 O  O    0.0000  113
O        7.032778932    8.248866984    0.691934063 CORE  114 O  O    0.0000  114
O        3.120006949    8.445769455    0.648358850 CORE  115 O  O    0.0000  115
O       10.871833750   16.901340640    0.468213869 CORE  116 O  O    0.0000  116
O        7.239027300    5.579298379    0.748062707 CORE  117 O  O    0.0000  117
O       10.623287994   12.519317816    0.483611657 CORE  118 O  O    0.0000  118
O        2.878326787   15.732850529    0.824464780 CORE  119 O  O    0.0000  119
O        2.861424930    5.817388566    1.027205742 CORE  120 O  O    0.0000  120
O        2.657351313   13.069835125    0.759870728 CORE  121 O  O    0.0000  121
O       15.685753301   17.005716521    0.721444037 CORE  122 O  O    0.0000  122
O        7.335019825    2.940921238    1.170203000 CORE  123 O  O    0.0000  123
O        7.064231811   12.993327960    0.530709157 CORE  124 O  O    0.0000  124
O        6.798113935   15.580361214    1.148863438 CORE  125 O  O    0.0000  125
O        3.311978468    3.197925720    1.320709209 CORE  126 O  O    0.0000  126
O        3.090514460   18.334521182    1.310632405 CORE  127 O  O    0.0000  127
O        7.279485174   18.223600085    1.092448007 CORE  128 O  O    0.0000  128
O        7.671193668   10.652765214    1.559429737 CORE  129 O  O    0.0000  129
O       15.896277541    6.680953211    1.716865517 CORE  130 O  O    0.0000  130
O        3.120515406   10.731363627    1.938241897 CORE  131 O  O    0.0000  131
O       10.683756122    6.593169389    1.626317319 CORE  132 O  O    0.0000  132
O       10.797605773   14.709304677    1.979970638 CORE  133 O  O    0.0000  133
O       15.722261222   14.704537681    2.030606574 CORE  134 O  O    0.0000  134
O       14.178855710    4.940171652    2.706602481 CORE  135 O  O    0.0000  135
O        9.010770583    8.514466907    2.451011777 CORE  136 O  O    0.0000  136
O        9.170715068    4.500158341    2.231626233 CORE  137 O  O    0.0000  137
O       14.120843826    8.534705779    2.424738446 CORE  138 O  O    0.0000  138
O       16.795851885    4.370569004    2.626833456 CORE  139 O  O    0.0000  139
O        8.991601660   16.620648489    2.299421258 CORE  140 O  O    0.0000  140
O       16.724224835    9.048826806    2.587474951 CORE  141 O  O    0.0000  141
O       13.939415960   12.790430533    2.488045813 CORE  142 O  O    0.0000  142
O        1.338004131    8.863106463    2.591650482 CORE  143 O  O    0.0000  143
O        1.391880418   16.909058265    2.690152368 CORE  144 O  O    0.0000  144
O        1.475602570    4.411506871    2.758599807 CORE  145 O  O    0.0000  145
O        8.900535221   12.866271989    2.448185970 CORE  146 O  O    0.0000  146
O       16.525795429   12.298632243    2.782856633 CORE  147 O  O    0.0000  147
O       11.586499106    8.658674939    3.023767115 CORE  148 O  O    0.0000  148
O        3.982307774   16.592088639    3.099928577 CORE  149 O  O    0.0000  149
O        6.712640262    4.566659942    3.149794891 CORE  150 O  O    0.0000  150
O       14.073984156   16.632580597    2.829057971 CORE  151 O  O    0.0000  151
O        4.045902060    4.847196876    3.218508245 CORE  152 O  O    0.0000  152
O        1.198490941   12.269921541    2.887517053 CORE  153 O  O    0.0000  153
O       11.594153182    4.616044646    3.184280541 CORE  154 O  O    0.0000  154
O        3.894691171    8.472683204    3.168143407 CORE  155 O  O    0.0000  155
O        3.748896882   13.023743756    3.143500357 CORE  156 O  O    0.0000  156
O       19.189950601    8.503450529    3.266197565 CORE  157 O  O    0.0000  157
O       16.691510569   16.928918308    3.102265158 CORE  158 O  O    0.0000  158
O        6.515655114    8.950753233    3.227686068 CORE  159 O  O    0.0000  159
O       11.474054760   17.042436904    3.060014110 CORE  160 O  O    0.0000  160
O       11.413529143   12.353436834    3.024192193 CORE  161 O  O    0.0000  161
O       19.318879662    4.716915300    3.333711180 CORE  162 O  O    0.0000  162
O        6.352474634   12.422167464    3.036917366 CORE  163 O  O    0.0000  163
O        6.615463470   17.017063721    3.335061781 CORE  164 O  O    0.0000  164
O       19.019532234   12.956877293    3.294034325 CORE  165 O  O    0.0000  165
O       19.277435282   16.562661332    3.447229134 CORE  166 O  O    0.0000  166
O        0.685681060   14.642173014    3.849538136 CORE  167 O  O    0.0000  167
O       13.224157008   10.603120003    3.850876361 CORE  168 O  O    0.0000  168
O        0.659288095    6.670321588    3.922602052 CORE  169 O  O    0.0000  169
O        5.580567350    6.705152333    4.249067670 CORE  170 O  O    0.0000  170
O        5.542906423   14.713561481    4.119094211 CORE  171 O  O    0.0000  171
O       17.980250955   10.687487686    4.263278791 CORE  172 O  O    0.0000  172
O       13.335601713    3.032324131    4.363829557 CORE  173 O  O    0.0000  173
O       13.162648778    5.578238626    5.075212506 CORE  174 O  O    0.0000  174
O       17.783951860    3.072165701    4.701351533 CORE  175 O  O    0.0000  175
O       13.097869750   18.209218280    4.767077840 CORE  176 O  O    0.0000  176
O       17.382971508    5.689642082    4.870672461 CORE  177 O  O    0.0000  177
O       13.407800332    8.239476503    4.957344588 CORE  178 O  O    0.0000  178
O       12.700995282   15.587756540    4.884711845 CORE  179 O  O    0.0000  179
O       17.251385980    8.325313537    5.109213833 CORE  180 O  O    0.0000  180
O        5.466249612    4.311044577    5.408431067 CORE  181 O  O    0.0000  181
O        0.569524643    9.021773200    5.143037947 CORE  182 O  O    0.0000  182
O       17.561124520   15.634072126    5.268161264 CORE  183 O  O    0.0000  183
O       13.130759890   12.957934630    5.014656650 CORE  184 O  O    0.0000  184
O        0.710829704    4.405480171    5.298012038 CORE  185 O  O    0.0000  185
O       17.986942198   18.251723363    4.981039231 CORE  186 O  O    0.0000  186
O        0.788292561   16.873081156    5.287272389 CORE  187 O  O    0.0000  187
O        5.149876259   16.968019972    5.462592621 CORE  188 O  O    0.0000  188
O       17.177382259   13.010590983    5.270101118 CORE  189 O  O    0.0000  189
O       13.818620133    0.590091543    5.135167932 CORE  190 O  O    0.0000  190
O        5.068635187    8.992083391    5.458524419 CORE  191 O  O    0.0000  191
O       17.214739796    0.628109595    5.383521120 CORE  192 O  O    0.0000  192
O        5.101169981   12.416523369    5.343992286 CORE  193 O  O    0.0000  193
O        0.103172350   12.541854534    5.375333988 CORE  194 O  O    0.0000  194
O       15.085460789   14.678171578    5.475962162 CORE  195 O  O    0.0000  195
O       15.454529168    2.570162658    5.908207715 CORE  196 O  O    0.0000  196
O       15.308527516    6.781490649    6.081106375 CORE  197 O  O    0.0000  197
O       15.501544714   18.721938421    5.744863453 CORE  198 O  O    0.0000  198
O        3.083524919    4.409035863    6.508081297 CORE  199 O  O    0.0000  199
O        2.695725631    8.809248697    6.661377887 CORE  200 O  O    0.0000  200
O        2.566762275   12.268191350    6.052355226 CORE  201 O  O    0.0000  201
O       12.958868359    7.013314781    7.272309124 CORE  202 O  O    0.0000  202
O       13.017492556    2.375409402    6.933754976 CORE  203 O  O    0.0000  203
O       17.725661665    2.438499316    7.267926661 CORE  204 O  O    0.0000  204
O        0.788295923   10.674993801    7.183786687 CORE  205 O  O    0.0000  205
O        2.911731282   16.740656659    6.844122382 CORE  206 O  O    0.0000  206
O       17.678927564    6.850046381    7.241208331 CORE  207 O  O    0.0000  207
O       13.380785855   19.216936197    7.256198238 CORE  208 O  O    0.0000  208
O        4.383562928   10.749554685    7.300673075 CORE  209 O  O    0.0000  209
O        5.034739500    2.939133178    7.611536505 CORE  210 O  O    0.0000  210
O        1.099632174    2.947747855    7.456793208 CORE  211 O  O    0.0000  211
O        5.140131356    5.613550261    7.679821000 CORE  212 O  O    0.0000  212
O        0.955952311   18.446556228    7.395296403 CORE  213 O  O    0.0000  213
O       13.023322407   14.367174053    7.234980534 CORE  214 O  O    0.0000  214
O       16.718698711   14.433684611    7.489218891 CORE  215 O  O    0.0000  215
O        5.160766117   15.819124484    7.872776248 CORE  216 O  O    0.0000  216
O        1.017152324    5.593422104    7.638567711 CORE  217 O  O    0.0000  217
O        4.844950024   18.451485184    7.582283461 CORE  218 O  O    0.0000  218
O        0.578567623   15.844244824    7.729822626 CORE  219 O  O    0.0000  219
O       17.528142081   19.138476857    7.430477226 CORE  220 O  O    0.0000  220
O        0.339010606    8.152491647    7.667069457 CORE  221 O  O    0.0000  221
O        4.873420664    8.250736520    8.030773963 CORE  222 O  O    0.0000  222
O        4.237871210   13.357053360    7.707719785 CORE  223 O  O    0.0000  223
O        0.802537432   13.203758121    7.888659334 CORE  224 O  O    0.0000  224
O        0.218358842    0.663721926    8.349092450 CORE  225 O  O    0.0000  225
O       12.886271456   16.814750537    8.169074149 CORE  226 O  O    0.0000  226
O       17.641369130   16.714165551    8.500842491 CORE  227 O  O    0.0000  227
O        4.792563282    0.612768133    8.856833289 CORE  228 O  O    0.0000  228
O       12.855800270    4.589571931    8.337348628 CORE  229 O  O    0.0000  229
O       17.501963863    4.655424971    8.720146375 CORE  230 O  O    0.0000  230
O       14.393009842    6.456173805    9.424572144 CORE  231 O  O    0.0000  231
O       19.415930496    6.452672371    9.198354523 CORE  232 O  O    0.0000  232
O       14.405002347    2.628747461    9.185767910 CORE  233 O  O    0.0000  233
O       11.748637326    2.339354393    9.234572283 CORE  234 O  O    0.0000  234
O        6.693030976    6.940312070    9.381045976 CORE  235 O  O    0.0000  235
O       11.757136791    6.594131383    9.613911726 CORE  236 O  O    0.0000  236
O       18.981650558   14.399900130    8.763585731 CORE  237 O  O    0.0000  237
O       19.457250874    2.908654771    9.213177909 CORE  238 O  O    0.0000  238
O        6.698256946    2.313803282    9.596290868 CORE  239 O  O    0.0000  239
O       19.401207039   18.564056855    9.229955317 CORE  240 O  O    0.0000  240
O       11.551078445   14.884956953    9.425905151 CORE  241 O  O    0.0000  241
O       11.679083754   18.933495063    9.241657334 CORE  242 O  O    0.0000  242
O       16.958973057    2.318491493    9.817432453 CORE  243 O  O    0.0000  243
O       14.272323837   18.483629730    9.684001017 CORE  244 O  O    0.0000  244
O        3.214698053   15.049281319    9.475037268 CORE  245 O  O    0.0000  245
O        6.617676206   18.946283545    9.521916810 CORE  246 O  O    0.0000  246
O        8.314822036   13.928912966    9.857360824 CORE  247 O  O    0.0000  247
O        4.148773080    6.546452889    9.953983056 CORE  248 O  O    0.0000  248
O       16.935908034    7.010933404    9.806436620 CORE  249 O  O    0.0000  249
O        1.541357046    7.059318930    9.779647972 CORE  250 O  O    0.0000  250
O        4.151378664    2.848042391   10.111933520 CORE  251 O  O    0.0000  251
O        1.499297870   19.130985205    9.933713618 CORE  252 O  O    0.0000  252
O        1.523997845    2.286458295   10.012130749 CORE  253 O  O    0.0000  253
O       14.210258919   14.980172625    9.542265471 CORE  254 O  O    0.0000  254
O        9.277263298    2.727328939   10.039669886 CORE  255 O  O    0.0000  255
O        4.063921282   18.467889985   10.120397004 CORE  256 O  O    0.0000  256
O        0.768328410   14.683819709   10.148961275 CORE  257 O  O    0.0000  257
O       16.761306033   14.818385390   10.131762802 CORE  258 O  O    0.0000  258
O       16.900944453   18.851520654    9.947709152 CORE  259 O  O    0.0000  259
O        9.194060426   18.644838192   10.055919615 CORE  260 O  O    0.0000  260
O        9.179532722    6.744509246   10.154579398 CORE  261 O  O    0.0000  261
O        9.646308105   15.539719420   11.293556603 CORE  262 O  O    0.0000  262
O        2.361956749    4.697901099   10.679763041 CORE  263 O  O    0.0000  263
O        7.507813884    4.674968810   10.476191836 CORE  264 O  O    0.0000  264
O        7.501701297   16.568444702   10.222986111 CORE  265 O  O    0.0000  265
O       15.166820545    0.622804453   10.740963597 CORE  266 O  O    0.0000  266
O        2.138210214   16.824143916   11.059194920 CORE  267 O  O    0.0000  267
O       10.639045989    0.591805673   10.909377214 CORE  268 O  O    0.0000  268
O       15.125048785    8.313998419   11.182989324 CORE  269 O  O    0.0000  269
O       10.888302760    8.229459546   11.514944438 CORE  270 O  O    0.0000  270
O       15.020662449   13.285151347   11.380941351 CORE  271 O  O    0.0000  271
O       15.570349626    5.726594017   11.688458424 CORE  272 O  O    0.0000  272
O       15.218880597    3.067799771   11.690690495 CORE  273 O  O    0.0000  273
O       11.086237460   13.277122785   11.498216269 CORE  274 O  O    0.0000  274
O       11.294530669    2.974194719   11.787070003 CORE  275 O  O    0.0000  275
O       10.800560044    5.596473627   11.894059237 CORE  276 O  O    0.0000  276
O       12.101910668   15.722382476   11.885640068 CORE  277 O  O    0.0000  277
O        7.277208898    6.875846192   11.976952272 CORE  278 O  O    0.0000  278
O        7.634014134    2.581413127   12.087732851 CORE  279 O  O    0.0000  279
O        2.690758160    6.893848251   12.127981698 CORE  280 O  O    0.0000  280
O        2.596856677   14.414896719   12.046318569 CORE  281 O  O    0.0000  281
O       11.218906103   18.289878414   11.787616954 CORE  282 O  O    0.0000  282
O       15.473399318   18.516517678   12.083975139 CORE  283 O  O    0.0000  283
O       15.095689481   15.889768053   11.910963096 CORE  284 O  O    0.0000  284
O        2.724521408    2.621197206   12.328559840 CORE  285 O  O    0.0000  285
O        7.442781265   18.569300656   12.019701136 CORE  286 O  O    0.0000  286
O        2.650957698   19.074887208   12.292138092 CORE  287 O  O    0.0000  287
O        7.223058898   14.831893311   12.177926382 CORE  288 O  O    0.0000  288
O       14.911846123   10.770704226   12.069237800 CORE  289 O  O    0.0000  289
O       11.265487619   10.738926399   12.138021381 CORE  290 O  O    0.0000  290
O       13.236261731    4.701584276   12.374968824 CORE  291 O  O    0.0000  291
O       13.114802939    8.918030032   12.811504371 CORE  292 O  O    0.0000  292
O       13.091521539   12.454574182   13.043499370 CORE  293 O  O    0.0000  293
O       13.337277925   17.517153472   13.218920020 CORE  294 O  O    0.0000  294
O        5.225621654    2.403841462   13.156586690 CORE  295 O  O    0.0000  295
O        5.114568063   18.933711879   13.219159908 CORE  296 O  O    0.0000  296
O       10.595722026    9.136191536    5.737124072 CORE  297 O  O    0.0000  297
O       10.711569685    9.135194272    8.453578265 CORE  298 O  O    0.0000  298
O       10.572609270   11.725167845    6.009217532 CORE  299 O  O    0.0000  299
O       10.687908794   11.980405685    8.740608365 CORE  300 O  O    0.0000  300
O        8.065700164    9.070697683    6.829113442 CORE  301 O  O    0.0000  301
O        5.588094109   13.991867072    9.849100504 CORE  302 O  O    0.0000  302
end
end
