# Supplementary material for: Zeolite-confined subnanometric PtSn mimicking mortise-and-tenon joinery for catalytic propane dehydrogenation
Source: Nat Commun. 2022 May 17;13:2716. doi: 10.1038/s41467-022-30522-1 (PMC9114386; doi:10.1038/s41467-022-30522-1)
Supplement: Supplementary file 8 — Source Data [file 41467_2022_30522_MOESM8_ESM.zip › allstructures/Pt2Sn6O8-MFI.arc]

!BIOSYM archive 2
PBC=ON
                      Energy         0          0.0485      -2363.948016        C1
!DATE
PBC   20.37460000   20.11910000   13.51960000   90.00000000   89.99990000   90.00000000
Sn       8.753079978    8.021157322    6.189030759 CORE    1 Sn Sn   0.0000    1
Sn       8.849048223   13.467344051    6.562397086 CORE    2 Sn Sn   0.0000    2
Sn      11.019845107    9.807657807    7.109842346 CORE    3 Sn Sn   0.0000    3
Sn      11.943407294   12.647658068    6.496967183 CORE    4 Sn Sn   0.0000    4
Sn      14.445929326   10.997078429    8.026508212 CORE    5 Sn Sn   0.0000    5
Sn       7.813144616   10.542805331    8.055528991 CORE    6 Sn Sn   0.0000    6
Pt       9.911958659   11.288253798    5.173359177 CORE    7 Pt Pt   0.0000    7
Pt      11.133986542   11.717935656    8.804129063 CORE    8 Pt Pt   0.0000    8
Si       3.615878146    2.283894722    0.005409586 CORE    9 Si Si   0.0000    9
Si       3.660378948   19.248443167   13.378817992 CORE   10 Si Si   0.0000   10
Si       6.796733398   19.266689178   13.370774155 CORE   11 Si Si   0.0000   11
Si       3.569660265   14.532073838   13.113977841 CORE   12 Si Si   0.0000   12
Si       6.752082167   14.527681260   13.155625026 CORE   13 Si Si   0.0000   13
Si      15.563470269    5.175845976    2.040871852 CORE   14 Si Si   0.0000   14
Si       7.632531791    4.569786330    1.799463209 CORE   15 Si Si   0.0000   15
Si      15.546449462    8.262712823    1.694226802 CORE   16 Si Si   0.0000   16
Si      10.520018936    8.350400814    1.788062692 CORE   17 Si Si   0.0000   17
Si       2.951206397   16.887752416    1.659865827 CORE   18 Si Si   0.0000   18
Si       7.508055819    9.226966945    1.934683986 CORE   19 Si Si   0.0000   19
Si       2.817071189    4.420235268    2.117863812 CORE   20 Si Si   0.0000   20
Si      10.628007222    5.191174586    1.918670274 CORE   21 Si Si   0.0000   21
Si      15.198916975   13.329023984    2.066100646 CORE   22 Si Si   0.0000   22
Si       7.667366076   16.886518852    1.676469744 CORE   23 Si Si   0.0000   23
Si       2.815536569    9.357508801    2.146405101 CORE   24 Si Si   0.0000   24
Si      10.751602384   16.281919559    1.852375502 CORE   25 Si Si   0.0000   25
Si      10.565468051   13.162784705    1.404694340 CORE   26 Si Si   0.0000   26
Si       7.575936132   12.370058432    1.708995904 CORE   27 Si Si   0.0000   27
Si       2.870593267   12.483240521    1.813677549 CORE   28 Si Si   0.0000   28
Si      15.540691238   16.488891354    1.981923773 CORE   29 Si Si   0.0000   29
Si      13.067758669    8.980122223    3.459651532 CORE   30 Si Si   0.0000   30
Si      13.006101411    4.690394520    3.925880820 CORE   31 Si Si   0.0000   31
Si       0.270827544    8.377122174    3.701544634 CORE   32 Si Si   0.0000   32
Si      12.654407267   12.039063842    3.219893332 CORE   33 Si Si   0.0000   33
Si      17.692921770    9.325219338    3.675870435 CORE   34 Si Si   0.0000   34
Si       5.333826970    5.213660959    3.841777459 CORE   35 Si Si   0.0000   35
Si      17.797809914    4.583288853    4.058477841 CORE   36 Si Si   0.0000   36
Si       0.369003956    5.195704656    3.815817162 CORE   37 Si Si   0.0000   37
Si       0.584354254   16.446796317    3.644761582 CORE   38 Si Si   0.0000   38
Si       0.370695424   13.285384448    3.514991848 CORE   39 Si Si   0.0000   39
Si       5.376911504   16.395532981    3.735255634 CORE   40 Si Si   0.0000   40
Si       5.254858861    8.427335832    3.941914949 CORE   41 Si Si   0.0000   41
Si      17.807727784   12.476887055    3.744795705 CORE   42 Si Si   0.0000   42
Si      13.042943562   16.966488254    3.864005832 CORE   43 Si Si   0.0000   43
Si       5.312977393   13.244329537    3.777874759 CORE   44 Si Si   0.0000   44
Si      18.013630591   17.024876231    3.947312549 CORE   45 Si Si   0.0000   45
Si      13.679812424    7.035870735    5.847648583 CORE   46 Si Si   0.0000   46
Si      13.788810500    2.263155653    5.651371933 CORE   47 Si Si   0.0000   47
Si      16.872792599    7.152599964    5.780662712 CORE   48 Si Si   0.0000   48
Si      16.914484300    2.275530953    5.935768475 CORE   49 Si Si   0.0000   49
Si      13.807088937   19.267677424    5.768117638 CORE   50 Si Si   0.0000   50
Si      14.102153337   14.968860533    5.977412653 CORE   51 Si Si   0.0000   51
Si      17.174882879   14.690565701    5.785170625 CORE   52 Si Si   0.0000   52
Si      16.947447294   19.291512901    5.780258800 CORE   53 Si Si   0.0000   53
Si       4.589670630    4.584582228    6.765091753 CORE   54 Si Si   0.0000   54
Si       1.234317942    9.268025146    6.588867030 CORE   55 Si Si   0.0000   55
Si       1.429259765    4.628505175    6.739095964 CORE   56 Si Si   0.0000   56
Si       4.336507540    9.207128772    6.777903941 CORE   57 Si Si   0.0000   57
Si       1.552255982   17.220516324    6.536627386 CORE   58 Si Si   0.0000   58
Si       1.305338644   12.366478067    6.349383401 CORE   59 Si Si   0.0000   59
Si       4.426189706   12.337335122    6.592103411 CORE   60 Si Si   0.0000   60
Si       4.759176530   17.190986542    6.646116863 CORE   61 Si Si   0.0000   61
Si      12.970844199    6.297499721    8.740220305 CORE   62 Si Si   0.0000   62
Si       0.559242234    7.078792083    8.662768123 CORE   63 Si Si   0.0000   63
Si      12.985379894    3.094896668    8.548038794 CORE   64 Si Si   0.0000   64
Si       5.090473311    7.005038369    8.851314231 CORE   65 Si Si   0.0000   65
Si       5.425751930   14.700231108    8.443514567 CORE   66 Si Si   0.0000   66
Si      17.895768162    3.341298101    8.695806645 CORE   67 Si Si   0.0000   67
Si      17.913904894    6.464696153    8.594281940 CORE   68 Si Si   0.0000   68
Si      13.214998816   18.835398224    8.839166597 CORE   69 Si Si   0.0000   69
Si       0.461990183    2.361543935    8.689354438 CORE   70 Si Si   0.0000   70
Si       0.511600800   14.708882779    8.219074201 CORE   71 Si Si   0.0000   71
Si       0.557710872   19.361840754    8.517154065 CORE   72 Si Si   0.0000   72
Si      17.907223878   15.222250979    8.788772090 CORE   73 Si Si   0.0000   73
Si       5.248907785    2.364260015    8.825280981 CORE   74 Si Si   0.0000   74
Si      13.418408442   15.764949308    8.886014792 CORE   75 Si Si   0.0000   75
Si      17.973900570   18.413765461    8.701789106 CORE   76 Si Si   0.0000   76
Si       5.353512294   19.356565081    8.767004289 CORE   77 Si Si   0.0000   77
Si      15.494796129    2.553422153   10.490284100 CORE   78 Si Si   0.0000   78
Si      15.507929921    6.966744044   10.616569253 CORE   79 Si Si   0.0000   79
Si      10.712986266    2.385948892   10.591893969 CORE   80 Si Si   0.0000   80
Si       7.694699134    3.213530772   10.570678866 CORE   81 Si Si   0.0000   81
Si       2.675753201    6.420008093   10.761509392 CORE   82 Si Si   0.0000   82
Si       7.553098494    6.395400874   10.560144017 CORE   83 Si Si   0.0000   83
Si      10.584656553    6.932581225   10.742144237 CORE   84 Si Si   0.0000   84
Si       2.833557450   15.223304668   10.235382739 CORE   85 Si Si   0.0000   85
Si       2.749280962    3.217919871   10.652431650 CORE   86 Si Si   0.0000   86
Si      15.697058516   19.621502830   10.534990311 CORE   87 Si Si   0.0000   87
Si      10.754003822   19.416332905   10.621959279 CORE   88 Si Si   0.0000   88
Si       7.809073618   18.492321853   10.460496939 CORE   89 Si Si   0.0000   89
Si       2.839916147   18.405616894   10.475302295 CORE   90 Si Si   0.0000   90
Si       7.827361956   15.314304190   10.314152601 CORE   91 Si Si   0.0000   91
Si      10.911053335   14.882866788   10.322127967 CORE   92 Si Si   0.0000   92
Si      15.681688929   14.753946583   10.836505882 CORE   93 Si Si   0.0000   93
Si      14.792735324    4.726822188   12.618741987 CORE   94 Si Si   0.0000   94
Si      14.674141578    9.312304457   12.362139224 CORE   95 Si Si   0.0000   95
Si      11.637359545    4.597972043   12.615110984 CORE   96 Si Si   0.0000   96
Si      11.483709169    9.376930862   12.459025385 CORE   97 Si Si   0.0000   97
Si      14.614668959   12.401526299   12.642878059 CORE   98 Si Si   0.0000   98
Si      11.813944103   17.107282170   12.478955317 CORE   99 Si Si   0.0000   99
Si      11.484293671   12.484750709   12.146562371 CORE  100 Si Si   0.0000  100
Si      15.038620026   17.294064269   12.564940238 CORE  101 Si Si   0.0000  101
Si       6.748081561    2.254333337   13.450133753 CORE  102 Si Si   0.0000  102
Si       6.569182842    6.968953487   13.479904901 CORE  103 Si Si   0.0000  103
Si       3.383273550    6.917126754    0.212071189 CORE  104 Si Si   0.0000  104
O        4.972274794    6.694098375   13.478520538 CORE  105 O  O    0.0000  105
O       15.369693705    4.476202979    0.592173466 CORE  106 O  O    0.0000  106
O       15.449104699    8.763451661    0.158321500 CORE  107 O  O    0.0000  107
O        5.167581018   14.641575410   12.834166826 CORE  108 O  O    0.0000  108
O       10.858716017    9.184210905    0.431501666 CORE  109 O  O    0.0000  109
O       15.018662415   12.481059034    0.693967088 CORE  110 O  O    0.0000  110
O       11.103191556    4.351029706    0.608619365 CORE  111 O  O    0.0000  111
O        3.492933424    0.690378246    0.245655383 CORE  112 O  O    0.0000  112
O        6.899565913    0.691526637    0.340273244 CORE  113 O  O    0.0000  113
O        6.874948465    8.371719050    0.709313852 CORE  114 O  O    0.0000  114
O        3.093191825    8.353901615    0.903383604 CORE  115 O  O    0.0000  115
O       11.171474540   16.945336722    0.433206625 CORE  116 O  O    0.0000  116
O        7.314623706    5.740496064    0.714580513 CORE  117 O  O    0.0000  117
O       10.485748742   13.057274045   13.300269276 CORE  118 O  O    0.0000  118
O        3.090465591   15.829316950    0.439984012 CORE  119 O  O    0.0000  119
O        2.821731238    5.718717063    1.144851883 CORE  120 O  O    0.0000  120
O        3.207151170   13.160115596    0.378391690 CORE  121 O  O    0.0000  121
O       15.618128807   17.296793006    0.567541077 CORE  122 O  O    0.0000  122
O        7.497991281    3.125069241    1.072078186 CORE  123 O  O    0.0000  123
O        7.052340395   13.097924951    0.350491749 CORE  124 O  O    0.0000  124
O        7.196522694   15.732512804    0.629096255 CORE  125 O  O    0.0000  125
O        2.961890031    3.044881029    1.274270970 CORE  126 O  O    0.0000  126
O        3.041936967   18.400790580    1.089998936 CORE  127 O  O    0.0000  127
O        7.514075886   18.342777203    0.972668121 CORE  128 O  O    0.0000  128
O        7.514788029   10.773902692    1.460564086 CORE  129 O  O    0.0000  129
O       16.041336450    6.716188573    1.811319792 CORE  130 O  O    0.0000  130
O        2.960434202   10.879238114    1.611126306 CORE  131 O  O    0.0000  131
O       10.631118891    6.759583656    1.487015943 CORE  132 O  O    0.0000  132
O       10.983731955   14.670698975    1.827618781 CORE  133 O  O    0.0000  133
O       15.290661855   14.906924166    1.692455514 CORE  134 O  O    0.0000  134
O       14.172972860    5.099055379    2.872810001 CORE  135 O  O    0.0000  135
O        9.014706270    8.725010036    2.286506690 CORE  136 O  O    0.0000  136
O        9.139192075    4.732226114    2.362545715 CORE  137 O  O    0.0000  137
O       14.066326898    8.325206459    2.356303715 CORE  138 O  O    0.0000  138
O       16.708059958    4.383734854    2.871279083 CORE  139 O  O    0.0000  139
O        9.195676378   16.636827586    2.139633431 CORE  140 O  O    0.0000  140
O       16.636009856    9.203838428    2.446756842 CORE  141 O  O    0.0000  141
O       13.913705937   13.075476947    3.048560795 CORE  142 O  O    0.0000  142
O        1.316002930    9.168532024    2.741897441 CORE  143 O  O    0.0000  143
O        1.503841435   16.711229326    2.346683692 CORE  144 O  O    0.0000  144
O        1.407363398    4.355208728    2.905085906 CORE  145 O  O    0.0000  145
O        9.106339774   12.819205546    2.047266105 CORE  146 O  O    0.0000  146
O       16.583948269   12.840128177    2.750944686 CORE  147 O  O    0.0000  147
O       11.534634529    8.712021295    2.996250006 CORE  148 O  O    0.0000  148
O        4.121605844   16.642084060    2.747980952 CORE  149 O  O    0.0000  149
O        6.651721828    4.662129333    3.083652692 CORE  150 O  O    0.0000  150
O       14.302679772   17.085088347    2.839886985 CORE  151 O  O    0.0000  151
O        4.021358745    4.515785453    3.200393929 CORE  152 O  O    0.0000  152
O        1.378518978   12.930704862    2.288400865 CORE  153 O  O    0.0000  153
O       11.579179231    4.881024634    3.187806651 CORE  154 O  O    0.0000  154
O        3.911587936    9.104475182    3.324989171 CORE  155 O  O    0.0000  155
O        3.962757962   12.982921632    2.913592403 CORE  156 O  O    0.0000  156
O       19.125956072    8.693558083    3.214924477 CORE  157 O  O    0.0000  157
O       16.942001963   16.676653534    2.782586884 CORE  158 O  O    0.0000  158
O        6.593089368    9.051477119    3.268279040 CORE  159 O  O    0.0000  159
O       11.650004690   16.895487674    3.044093004 CORE  160 O  O    0.0000  160
O       11.714187835   12.096779055    1.871416919 CORE  161 O  O    0.0000  161
O       19.253896050    4.746302052    3.365759523 CORE  162 O  O    0.0000  162
O        6.639513517   12.769741826    2.975343396 CORE  163 O  O    0.0000  163
O        6.754555643   16.846371026    3.016675796 CORE  164 O  O    0.0000  164
O       19.219197273   12.940638471    3.056742972 CORE  165 O  O    0.0000  165
O       19.498842675   17.063593213    3.292146096 CORE  166 O  O    0.0000  166
O        0.501902686   14.848341826    3.934706543 CORE  167 O  O    0.0000  167
O       13.327278906   10.579767240    3.445636706 CORE  168 O  O    0.0000  168
O        0.592705938    6.790047466    3.586276165 CORE  169 O  O    0.0000  169
O        5.221161814    6.827182430    3.664569306 CORE  170 O  O    0.0000  170
O        5.431859154   14.821418082    4.134099516 CORE  171 O  O    0.0000  171
O       17.858195545   10.889483781    4.062114208 CORE  172 O  O    0.0000  172
O       13.152688199    3.150854795    4.441996621 CORE  173 O  O    0.0000  173
O       13.062629397    5.671615731    5.219926305 CORE  174 O  O    0.0000  174
O       17.797509686    3.262826256    5.002811670 CORE  175 O  O    0.0000  175
O       12.994417799   18.336781412    4.730371701 CORE  176 O  O    0.0000  176
O       17.509619268    5.914035332    4.947559128 CORE  177 O  O    0.0000  177
O       13.405035299    8.329568971    4.908068560 CORE  178 O  O    0.0000  178
O       13.182406819   15.654735394    4.819959133 CORE  179 O  O    0.0000  179
O       17.119513877    8.545782691    4.985096475 CORE  180 O  O    0.0000  180
O        5.452002603    4.818406418    5.410888399 CORE  181 O  O    0.0000  181
O        0.419840848    8.874181588    5.244001021 CORE  182 O  O    0.0000  182
O       18.061492075   15.892105368    5.130424743 CORE  183 O  O    0.0000  183
O       11.621009687   12.438747671    4.422791470 CORE  184 O  O    0.0000  184
O        0.570846705    4.842935907    5.387719097 CORE  185 O  O    0.0000  185
O       17.697740570   18.474884495    4.599524474 CORE  186 O  O    0.0000  186
O        1.228843969   17.180568079    4.948651967 CORE  187 O  O    0.0000  187
O        5.196879847   17.272022949    5.087946911 CORE  188 O  O    0.0000  188
O       17.610254010   13.253296194    5.164656327 CORE  189 O  O    0.0000  189
O       13.666048924    0.690459079    5.267750592 CORE  190 O  O    0.0000  190
O        5.289383265    8.740584053    5.540065557 CORE  191 O  O    0.0000  191
O       17.103630905    0.748502971    5.428145557 CORE  192 O  O    0.0000  192
O        5.224456215   12.421833804    5.176549143 CORE  193 O  O    0.0000  193
O        0.769099300   12.387916530    4.816034480 CORE  194 O  O    0.0000  194
O       15.634878475   15.058087523    5.433661583 CORE  195 O  O    0.0000  195
O       15.346837962    2.708360621    5.853219698 CORE  196 O  O    0.0000  196
O       15.294940042    6.870169802    5.981469704 CORE  197 O  O    0.0000  197
O       15.381979641   18.848891898    5.815138698 CORE  198 O  O    0.0000  198
O        3.010772040    4.561211906    6.380659770 CORE  199 O  O    0.0000  199
O        2.797825193    8.838784319    6.392699204 CORE  200 O  O    0.0000  200
O        2.878941301   12.811907558    6.390182580 CORE  201 O  O    0.0000  201
O       13.124522617    7.196378501    7.382103665 CORE  202 O  O    0.0000  202
O       12.991253161    2.494903677    7.044745165 CORE  203 O  O    0.0000  203
O       17.433219386    2.370883830    7.476060212 CORE  204 O  O    0.0000  204
O        1.118742205   10.855205985    6.908962720 CORE  205 O  O    0.0000  205
O        3.146349248   17.034430873    6.791786981 CORE  206 O  O    0.0000  206
O       17.580249393    7.305263120    7.240391266 CORE  207 O  O    0.0000  207
O       13.163880598   19.030694710    7.238152443 CORE  208 O  O    0.0000  208
O        4.475406135   10.794571298    7.095061687 CORE  209 O  O    0.0000  209
O        5.060228212    3.181624885    7.433297528 CORE  210 O  O    0.0000  210
O        0.988419689    3.225185278    7.418771066 CORE  211 O  O    0.0000  211
O        4.856167865    5.794878002    7.805559980 CORE  212 O  O    0.0000  212
O        1.070956755   18.654391437    7.138511271 CORE  213 O  O    0.0000  213
O       13.924416284   15.836859128    7.350703007 CORE  214 O  O    0.0000  214
O       17.388223347   14.585318023    7.385719716 CORE  215 O  O    0.0000  215
O        5.459234762   15.896677700    7.343022678 CORE  216 O  O    0.0000  216
O        1.141328701    5.870516934    7.742532933 CORE  217 O  O    0.0000  217
O        5.265005984   18.562722601    7.352335903 CORE  218 O  O    0.0000  218
O        0.758099382   16.024601894    7.296057902 CORE  219 O  O    0.0000  219
O       17.622212332   18.980616528    7.222473436 CORE  220 O  O    0.0000  220
O        0.603198277    8.483518495    7.854729560 CORE  221 O  O    0.0000  221
O        4.800160364    8.425959994    8.120900305 CORE  222 O  O    0.0000  222
O        5.149818125   13.272657374    7.708648008 CORE  223 O  O    0.0000  223
O        0.449603698   13.384619699    7.276673751 CORE  224 O  O    0.0000  224
O        0.326869981    0.818432815    8.212115840 CORE  225 O  O    0.0000  225
O       13.374103359   17.309022814    9.386550697 CORE  226 O  O    0.0000  226
O       17.659250552   16.825187175    8.761698096 CORE  227 O  O    0.0000  227
O        4.997611102    0.795691128    8.498255320 CORE  228 O  O    0.0000  228
O       12.868311632    4.712249408    8.427914910 CORE  229 O  O    0.0000  229
O       17.842457353    4.887229609    8.195419035 CORE  230 O  O    0.0000  230
O       14.277995115    6.521610657    9.666197266 CORE  231 O  O    0.0000  231
O       19.405946202    6.809281341    9.125229719 CORE  232 O  O    0.0000  232
O       14.345915178    2.652456969    9.334740774 CORE  233 O  O    0.0000  233
O       11.673863220    2.489626657    9.288008226 CORE  234 O  O    0.0000  234
O        6.632157306    6.992233923    9.358635937 CORE  235 O  O    0.0000  235
O       11.635969275    6.798067635    9.511873277 CORE  236 O  O    0.0000  236
O       19.476459972   14.866897130    9.004516299 CORE  237 O  O    0.0000  237
O       19.392134189    2.929986254    9.183688778 CORE  238 O  O    0.0000  238
O        6.755790685    2.563344569    9.410204239 CORE  239 O  O    0.0000  239
O       19.545311214   18.677691118    9.019924202 CORE  240 O  O    0.0000  240
O       11.926001703   15.136433128    9.079399393 CORE  241 O  O    0.0000  241
O       11.816181766   19.422572369    9.400060679 CORE  242 O  O    0.0000  242
O       16.882032822    3.199387101    9.947742686 CORE  243 O  O    0.0000  243
O       14.505691394   19.617986919    9.425711670 CORE  244 O  O    0.0000  244
O        4.292710533   14.994609238    9.563229482 CORE  245 O  O    0.0000  245
O        6.853539154   19.245842335    9.383707674 CORE  246 O  O    0.0000  246
O        6.876670677   14.624996149    9.183223732 CORE  247 O  O    0.0000  247
O        4.119850425    6.843729893   10.142134192 CORE  248 O  O    0.0000  248
O       16.894810094    6.856268197    9.790821576 CORE  249 O  O    0.0000  249
O        1.476748216    7.197168887    9.994492388 CORE  250 O  O    0.0000  250
O        4.167190480    2.886158997    9.925652782 CORE  251 O  O    0.0000  251
O        1.667358568   19.203070405    9.692533854 CORE  252 O  O    0.0000  252
O        1.517971705    2.457340640    9.920225395 CORE  253 O  O    0.0000  253
O       14.437604634   14.885047269    9.793799004 CORE  254 O  O    0.0000  254
O        9.261420393    3.012498400   10.186805504 CORE  255 O  O    0.0000  255
O        4.297001081   18.712023083    9.822113261 CORE  256 O  O    0.0000  256
O        1.694328552   14.533085316    9.314031766 CORE  257 O  O    0.0000  257
O       17.073045250   14.565739319   10.015979094 CORE  258 O  O    0.0000  258
O       17.089800946   19.153166733    9.843218595 CORE  259 O  O    0.0000  259
O        9.361796043   18.769554589   10.072523727 CORE  260 O  O    0.0000  260
O        9.084135887    6.732922747   10.170823140 CORE  261 O  O    0.0000  261
O        9.375516946   15.123369803    9.851211574 CORE  262 O  O    0.0000  262
O        2.475978142    4.815226196   10.607078671 CORE  263 O  O    0.0000  263
O        7.333599510    4.790648136   10.695852246 CORE  264 O  O    0.0000  264
O        7.480565898   16.899466432   10.425160521 CORE  265 O  O    0.0000  265
O       15.807935736    1.047869024   11.000286541 CORE  266 O  O    0.0000  266
O        2.539161833   16.812567514   10.393459165 CORE  267 O  O    0.0000  267
O       10.532210771    0.842436592   11.082578556 CORE  268 O  O    0.0000  268
O       15.282455704    8.514470128   11.075749382 CORE  269 O  O    0.0000  269
O       10.728989836    8.403832900   11.408137361 CORE  270 O  O    0.0000  270
O       15.492422368   13.441634644   11.766032675 CORE  271 O  O    0.0000  271
O       15.558922717    5.988480225   11.921983373 CORE  272 O  O    0.0000  272
O       15.016483156    3.361250658   11.799102768 CORE  273 O  O    0.0000  273
O       11.066593762   13.304559777   10.783437804 CORE  274 O  O    0.0000  274
O       11.411343397    3.208198566   11.809940248 CORE  275 O  O    0.0000  275
O       10.820700558    5.796962299   11.886162092 CORE  276 O  O    0.0000  276
O       11.286100113   15.864792287   11.562167589 CORE  277 O  O    0.0000  277
O        7.132112061    7.095916467   11.966023909 CORE  278 O  O    0.0000  278
O        7.423740898    2.482565469   11.994359607 CORE  279 O  O    0.0000  279
O        2.605865373    6.873145499   12.311887870 CORE  280 O  O    0.0000  280
O        2.794622167   14.504700250   11.689276531 CORE  281 O  O    0.0000  281
O       11.318624643   18.536898006   11.873503376 CORE  282 O  O    0.0000  282
O       15.376014882   18.713053316   11.844535894 CORE  283 O  O    0.0000  283
O       15.771698787   16.094577854   11.747203449 CORE  284 O  O    0.0000  284
O        2.806592063    2.706674580   12.185472641 CORE  285 O  O    0.0000  285
O        7.556816930   19.079645563   11.951955611 CORE  286 O  O    0.0000  286
O        2.846212311   18.908921725   12.016016927 CORE  287 O  O    0.0000  287
O        7.589038090   14.611953373   11.764033666 CORE  288 O  O    0.0000  288
O       14.943486535   10.894881944   12.131629946 CORE  289 O  O    0.0000  289
O       11.206616904   10.898271328   11.941245760 CORE  290 O  O    0.0000  290
O       13.198624409    5.043010573   12.656755487 CORE  291 O  O    0.0000  291
O       13.073927621    9.034248403   12.507127196 CORE  292 O  O    0.0000  292
O       13.033619172   12.777816729   12.516163770 CORE  293 O  O    0.0000  293
O       13.429702851   17.053481704   12.588920310 CORE  294 O  O    0.0000  294
O        5.183102220    2.705108503   13.373463161 CORE  295 O  O    0.0000  295
O        5.231280843   18.850819607   13.180343733 CORE  296 O  O    0.0000  296
O       10.804415707    8.198164544    5.983409549 CORE  297 O  O    0.0000  297
O       12.926939398   10.722357053    6.552378091 CORE  298 O  O    0.0000  298
O        8.367317749   10.218326808    5.879539513 CORE  299 O  O    0.0000  299
O       13.043927911   11.426014472    9.376295583 CORE  300 O  O    0.0000  300
O       13.789977331   13.415636689    6.330641267 CORE  301 O  O    0.0000  301
O       10.742235165   14.220295171    6.601157489 CORE  302 O  O    0.0000  302
O        9.291700454    9.022764975    8.091252722 CORE  303 O  O    0.0000  303
O        9.164374803   12.151522002    8.275288205 CORE  304 O  O    0.0000  304
end
end
