# Supplementary material for: Zeolite-confined subnanometric PtSn mimicking mortise-and-tenon joinery for catalytic propane dehydrogenation
Source: Nat Commun. 2022 May 17;13:2716. doi: 10.1038/s41467-022-30522-1 (PMC9114386; doi:10.1038/s41467-022-30522-1)
Supplement: Supplementary file 8 — Source Data [file 41467_2022_30522_MOESM8_ESM.zip › allstructures/Pt2Sn8O0-MFI.arc]

!BIOSYM archive 2
PBC=ON
                      Energy         0          0.0490      -2317.407596        C1
!DATE
PBC   20.37460000   20.11910000   13.51960000   90.00000000   89.99990000   90.00000000
Sn       8.558637691   14.669136042    0.223209716 CORE    1 Sn Sn   0.0000    1
Sn       8.825912471   15.095288134    3.503827619 CORE    2 Sn Sn   0.0000    2
Sn      11.829624346   15.682279146    1.577981321 CORE    3 Sn Sn   0.0000    3
Sn       9.602753851   12.662814715    2.220430147 CORE    4 Sn Sn   0.0000    4
Sn      12.786604418   12.696542430    1.613828777 CORE    5 Sn Sn   0.0000    5
Sn      10.775423444   11.135162683    0.106213165 CORE    6 Sn Sn   0.0000    6
Sn      14.296463961   14.545759225    2.975593935 CORE    7 Sn Sn   0.0000    7
Sn       9.538287019   17.239422311    1.326807565 CORE    8 Sn Sn   0.0000    8
Pt      11.428221359   14.031470692    3.575973145 CORE    9 Pt Pt   0.0000    9
Pt      10.968952852   13.841149792   13.373335543 CORE   10 Pt Pt   0.0000   10
Si       5.378981794   12.714995559    0.981133754 CORE   11 Si Si   0.0000   11
Si       5.228545190   15.883879776    1.062510533 CORE   12 Si Si   0.0000   12
Si       2.280192835    0.303587636    1.033431481 CORE   13 Si Si   0.0000   13
Si       2.533705064    7.749723108    0.739667953 CORE   14 Si Si   0.0000   14
Si       2.090631384   15.750364740    1.065067340 CORE   15 Si Si   0.0000   15
Si       5.751465205    7.896825959    0.834133255 CORE   16 Si Si   0.0000   16
Si       5.462079186    0.412964410    1.161947049 CORE   17 Si Si   0.0000   17
Si       2.246578440   12.660349212    0.733336680 CORE   18 Si Si   0.0000   18
Si      18.901822636    6.604342044    2.936960483 CORE   19 Si Si   0.0000   19
Si      14.149927511    9.612812828    2.935049736 CORE   20 Si Si   0.0000   20
Si      14.051355258    6.400334369    2.845090480 CORE   21 Si Si   0.0000   21
Si      18.949612446    9.762824059    2.934190602 CORE   22 Si Si   0.0000   22
Si       1.383506130   17.999987593    2.957995149 CORE   23 Si Si   0.0000   23
Si      18.761451646   18.690960919    3.019648231 CORE   24 Si Si   0.0000   24
Si       6.064861893   18.074954923    3.156002293 CORE   25 Si Si   0.0000   25
Si       6.337439684   10.359161031    2.749754416 CORE   26 Si Si   0.0000   26
Si       1.565559364   10.266162605    2.536566518 CORE   27 Si Si   0.0000   27
Si      13.932172638    1.848156581    2.903719989 CORE   28 Si Si   0.0000   28
Si      18.775090355    1.711351567    3.061693795 CORE   29 Si Si   0.0000   29
Si      13.907359702   18.747359363    3.082715626 CORE   30 Si Si   0.0000   30
Si       6.438708054    5.851793962    2.983286726 CORE   31 Si Si   0.0000   31
Si       1.349949686    2.589788510    3.061718134 CORE   32 Si Si   0.0000   32
Si       1.470155392    5.692022037    2.703353454 CORE   33 Si Si   0.0000   33
Si       6.146435201    2.743752653    3.124108641 CORE   34 Si Si   0.0000   34
Si      16.533578634    5.714960101    4.744400030 CORE   35 Si Si   0.0000   35
Si      16.610173554   10.346222328    4.815618020 CORE   36 Si Si   0.0000   36
Si      11.779015192    5.677027147    4.860962606 CORE   37 Si Si   0.0000   37
Si      11.785016585   10.255501698    4.927624807 CORE   38 Si Si   0.0000   38
Si      16.343539694    2.617580754    4.824916248 CORE   39 Si Si   0.0000   39
Si       3.641764083   18.770251234    4.948919181 CORE   40 Si Si   0.0000   40
Si       8.566939180    1.784355497    4.871633351 CORE   41 Si Si   0.0000   41
Si      16.372356409   18.130758798    4.985384342 CORE   42 Si Si   0.0000   42
Si       8.480423030   18.728508987    4.963427335 CORE   43 Si Si   0.0000   43
Si      11.583496688    2.555630536    4.863182558 CORE   44 Si Si   0.0000   44
Si       8.746195345    9.801798902    4.647091003 CORE   45 Si Si   0.0000   45
Si       8.808227113    6.633650081    4.880034310 CORE   46 Si Si   0.0000   46
Si       3.699142291    1.827447967    4.936321638 CORE   47 Si Si   0.0000   47
Si       3.833704496    9.824232483    4.618553235 CORE   48 Si Si   0.0000   48
Si       3.830313157    6.665899883    4.625990723 CORE   49 Si Si   0.0000   49
Si      11.554493866   18.163525086    5.114439650 CORE   50 Si Si   0.0000   50
Si      15.907322386    7.996483085    6.832753875 CORE   51 Si Si   0.0000   51
Si      12.724908978    7.850808404    6.845229310 CORE   52 Si Si   0.0000   52
Si      15.718431468   12.624999835    6.661624243 CORE   53 Si Si   0.0000   53
Si      12.557181750   12.647046707    6.807519546 CORE   54 Si Si   0.0000   54
Si      15.657641626   15.755670378    6.786103076 CORE   55 Si Si   0.0000   55
Si      15.656584317    0.435503134    6.967887564 CORE   56 Si Si   0.0000   56
Si      12.476914336    0.440301505    7.029262483 CORE   57 Si Si   0.0000   57
Si      12.485087935   15.736443813    6.824191761 CORE   58 Si Si   0.0000   58
Si       4.218695482   18.196924924    7.961437092 CORE   59 Si Si   0.0000   59
Si       7.408651199   17.948216788    7.837081550 CORE   60 Si Si   0.0000   60
Si       7.654620605    2.660824604    7.758076310 CORE   61 Si Si   0.0000   61
Si       7.750888018   10.558633130    7.471416577 CORE   62 Si Si   0.0000   62
Si       7.668571978    5.755305465    7.695937203 CORE   63 Si Si   0.0000   63
Si       4.531562906    2.605541509    7.834691792 CORE   64 Si Si   0.0000   64
Si       4.549025771    5.738556177    7.501287429 CORE   65 Si Si   0.0000   65
Si       4.544431111   10.556297796    7.518980495 CORE   66 Si Si   0.0000   66
Si      16.536738005    8.546180206    9.764841115 CORE   67 Si Si   0.0000   67
Si      16.499779899   11.771448527    9.556397651 CORE   68 Si Si   0.0000   68
Si      11.586532153    8.569079981    9.666431814 CORE   69 Si Si   0.0000   69
Si      11.576868771   11.761726057    9.685173449 CORE   70 Si Si   0.0000   70
Si       3.727078659    0.566276080    9.966571634 CORE   71 Si Si   0.0000   71
Si       8.552010195    8.194186475    9.426115882 CORE   72 Si Si   0.0000   72
Si       8.390189893    0.327193241    9.662940175 CORE   73 Si Si   0.0000   73
Si      16.402485814   19.849899415    9.824205494 CORE   74 Si Si   0.0000   74
Si      16.417700657   16.665094394    9.715007214 CORE   75 Si Si   0.0000   75
Si       8.541516090   12.590290086    9.701893813 CORE   76 Si Si   0.0000   76
Si      11.408179246   19.819456528    9.819761253 CORE   77 Si Si   0.0000   77
Si       3.577118395   15.833873931    9.821138065 CORE   78 Si Si   0.0000   78
Si       3.766355151    8.064846223    9.382847111 CORE   79 Si Si   0.0000   79
Si       8.461841894   15.789456280    9.819719218 CORE   80 Si Si   0.0000   80
Si      11.492979925   16.626304456    9.728859103 CORE   81 Si Si   0.0000   81
Si       3.815068480   12.774140421    9.595210148 CORE   82 Si Si   0.0000   82
Si      13.984590066    7.909827754   11.512599160 CORE   83 Si Si   0.0000   83
Si      18.835065894   12.648539924   11.482198364 CORE   84 Si Si   0.0000   84
Si      18.889773927    7.937589574   11.816708735 CORE   85 Si Si   0.0000   85
Si      14.061543993   12.625841830   11.392379419 CORE   86 Si Si   0.0000   86
Si       1.283138051   19.871839214   11.625729695 CORE   87 Si Si   0.0000   87
Si       1.490113580    8.597209140   11.402534290 CORE   88 Si Si   0.0000   88
Si      18.703879448   15.764839732   11.658762857 CORE   89 Si Si   0.0000   89
Si       6.089612193   16.767696194   11.629173026 CORE   90 Si Si   0.0000   90
Si       6.155543466   19.986582837   11.745457647 CORE   91 Si Si   0.0000   91
Si       1.404832037   11.783522847   11.351609646 CORE   92 Si Si   0.0000   92
Si      13.846671488    0.233621009   11.632238008 CORE   93 Si Si   0.0000   93
Si       1.233714197   16.714682075   11.689785509 CORE   94 Si Si   0.0000   94
Si       6.109570847   11.843876805   11.583697939 CORE   95 Si Si   0.0000   95
Si      13.931621255   15.785937746   11.537764957 CORE   96 Si Si   0.0000   96
Si       6.118751659    8.693377516   11.387876261 CORE   97 Si Si   0.0000   97
Si      18.680016867    0.223397332   11.920243990 CORE   98 Si Si   0.0000   98
Si      14.815017373   10.314347753   13.438902586 CORE   99 Si Si   0.0000   99
Si      17.909433647    5.635756260    0.092631418 CORE  100 Si Si   0.0000  100
Si      18.018395289   10.435465460    0.059758805 CORE  101 Si Si   0.0000  101
Si      14.812251952    5.652813656   13.423469383 CORE  102 Si Si   0.0000  102
Si      17.743176969   17.844275660    0.203554479 CORE  103 Si Si   0.0000  103
Si      17.860071599    2.570915849    0.220531774 CORE  104 Si Si   0.0000  104
Si      14.767174933    2.533131123   13.498379818 CORE  105 Si Si   0.0000  105
Si      14.529014843   17.970188433    0.121953719 CORE  106 Si Si   0.0000  106
O        3.822099568   12.259985934    0.831003143 CORE  107 O  O    0.0000  107
O       18.475731863    5.780833955    1.605150789 CORE  108 O  O    0.0000  108
O        4.142239235    7.692243889    0.942187015 CORE  109 O  O    0.0000  109
O        5.810431754    1.861654675    1.805032173 CORE  110 O  O    0.0000  110
O       14.195297066   10.223443595    1.424946267 CORE  111 O  O    0.0000  111
O       17.985578806    4.079820149   13.151492593 CORE  112 O  O    0.0000  112
O       14.038664439    5.912346946    1.304704850 CORE  113 O  O    0.0000  113
O       18.528378358   10.581626918    1.591389391 CORE  114 O  O    0.0000  114
O        1.852225181    1.624200750    1.862463805 CORE  115 O  O    0.0000  115
O       13.927811037    2.320119065    1.353759091 CORE  116 O  O    0.0000  116
O        5.452752820   14.298296294    1.338356657 CORE  117 O  O    0.0000  117
O        1.978853401   14.151845242    1.312411080 CORE  118 O  O    0.0000  118
O       12.525144879   18.355085316    3.830292539 CORE  119 O  O    0.0000  119
O       16.140556580   18.057244159    0.236033893 CORE  120 O  O    0.0000  120
O       20.259623039    2.113311289    3.585873719 CORE  121 O  O    0.0000  121
O       17.526784326    0.388843178   10.790493596 CORE  122 O  O    0.0000  122
O        6.506337755    6.658874071    1.571612242 CORE  123 O  O    0.0000  123
O        3.883455751    0.305095224    0.806143534 CORE  124 O  O    0.0000  124
O        1.854399569    6.369486692    1.272260485 CORE  125 O  O    0.0000  125
O        1.953634245    9.009110454    1.584305614 CORE  126 O  O    0.0000  126
O        1.280870466    4.099929659    2.475234074 CORE  127 O  O    0.0000  127
O        5.853913615   19.374816249    2.219235235 CORE  128 O  O    0.0000  128
O        6.180489457    9.309485137    1.520160356 CORE  129 O  O    0.0000  129
O        5.879117685   16.714415742    2.293282771 CORE  130 O  O    0.0000  130
O        6.072153594   11.861916144    2.181620957 CORE  131 O  O    0.0000  131
O        1.402528668   11.601884912    1.625298967 CORE  132 O  O    0.0000  132
O       18.695411498    0.148983612    2.626225965 CORE  133 O  O    0.0000  133
O       18.637100029    8.185987665    2.682615449 CORE  134 O  O    0.0000  134
O        2.368085796   18.066284969    4.241297540 CORE  135 O  O    0.0000  135
O        6.095235192    4.299376780    2.673337243 CORE  136 O  O    0.0000  136
O       13.930354489    8.014237553    2.901393087 CORE  137 O  O    0.0000  137
O       12.756306168    5.743635313    3.564970791 CORE  138 O  O    0.0000  138
O       12.908638313   10.278126486    3.747257729 CORE  139 O  O    0.0000  139
O        0.091653126    6.336813200    3.284438971 CORE  140 O  O    0.0000  140
O       18.012724735    6.104150467    4.198288672 CORE  141 O  O    0.0000  141
O       14.060581887    0.237306419    2.993266530 CORE  142 O  O    0.0000  142
O        0.147246730    9.979876948    3.269804418 CORE  143 O  O    0.0000  143
O       20.114754718    0.013263394   11.191088594 CORE  144 O  O    0.0000  144
O       15.565094101    9.958796780    3.635257637 CORE  145 O  O    0.0000  145
O       15.435666270    5.934880923    3.560401721 CORE  146 O  O    0.0000  146
O       13.873709275   18.091168065    1.601221880 CORE  147 O  O    0.0000  147
O       18.112957327   10.315803310    4.208515054 CORE  148 O  O    0.0000  148
O        1.401969635   16.501257811    2.326870702 CORE  149 O  O    0.0000  149
O        7.626345359    2.394290725    3.698322614 CORE  150 O  O    0.0000  150
O        5.015735274   18.095033609    4.398904192 CORE  151 O  O    0.0000  151
O       17.798001458   18.375608792    4.272773790 CORE  152 O  O    0.0000  152
O       15.196803669    2.519521063    3.674303977 CORE  153 O  O    0.0000  153
O       12.541892582    2.334490482    3.574277744 CORE  154 O  O    0.0000  154
O        7.842971251   10.284141060    3.375619893 CORE  155 O  O    0.0000  155
O       15.181817672   18.162123125    3.886820202 CORE  156 O  O    0.0000  156
O        7.872738052    5.944228024    3.743940182 CORE  157 O  O    0.0000  157
O       17.736297276    1.996884579    4.270991040 CORE  158 O  O    0.0000  158
O        7.573472074   18.125711448    3.756288903 CORE  159 O  O    0.0000  159
O        5.044832431    2.483012115    4.297225905 CORE  160 O  O    0.0000  160
O        5.297880225    9.993501802    3.938566670 CORE  161 O  O    0.0000  161
O        2.373081257    2.535271589    4.323464865 CORE  162 O  O    0.0000  162
O       10.307566268   10.067854129    4.267343782 CORE  163 O  O    0.0000  163
O       20.263369679   18.313504596    3.486718362 CORE  164 O  O    0.0000  164
O        5.282366491    6.520711798    3.912349030 CORE  165 O  O    0.0000  165
O       10.370273857    6.405889872    4.492112280 CORE  166 O  O    0.0000  166
O       10.030724703   18.409106474    4.615994328 CORE  167 O  O    0.0000  167
O        2.699895429   10.503388260    3.675306854 CORE  168 O  O    0.0000  168
O       10.118539669    1.988586252    4.446211470 CORE  169 O  O    0.0000  169
O        2.664958492    5.965693740    3.757467335 CORE  170 O  O    0.0000  170
O        8.231161643    0.210122985    5.067947265 CORE  171 O  O    0.0000  171
O        3.653432848    0.239660067    4.588330629 CORE  172 O  O    0.0000  172
O       16.532898020    4.171785564    5.229768564 CORE  173 O  O    0.0000  173
O       11.510273827    4.128057465    5.251286470 CORE  174 O  O    0.0000  174
O       16.301655825   11.838417576    5.367949713 CORE  175 O  O    0.0000  175
O       16.399931255   16.668215967    5.675742312 CORE  176 O  O    0.0000  176
O        8.483069991    8.225256494    4.945199072 CORE  177 O  O    0.0000  177
O       11.816016247   11.639799808    5.775007253 CORE  178 O  O    0.0000  178
O        3.505003126    8.244881874    4.828098831 CORE  179 O  O    0.0000  179
O       16.184932239    6.616019699    6.040573544 CORE  180 O  O    0.0000  180
O       12.055217316    9.007795658    5.928869424 CORE  181 O  O    0.0000  181
O       16.493167715    9.272901928    6.024122970 CORE  182 O  O    0.0000  182
O       12.509071719    6.407531677    6.124153106 CORE  183 O  O    0.0000  183
O       11.920578123   19.245271684    6.264100894 CORE  184 O  O    0.0000  184
O       15.918216863    1.818400627    6.167249976 CORE  185 O  O    0.0000  185
O       16.152995762   19.277346986    6.107686761 CORE  186 O  O    0.0000  186
O        3.515541176   18.542671253    6.543974849 CORE  187 O  O    0.0000  187
O        8.308445426    2.551513796    6.277541333 CORE  188 O  O    0.0000  188
O       11.709837086   16.676834967    5.751226936 CORE  189 O  O    0.0000  189
O       15.918599379   14.206941949    6.400228147 CORE  190 O  O    0.0000  190
O        8.354435584   10.669530546    5.967759636 CORE  191 O  O    0.0000  191
O       12.291782472   14.188940856    6.357811934 CORE  192 O  O    0.0000  192
O        3.715284553    2.057222560    6.540205827 CORE  193 O  O    0.0000  193
O        8.070645831   18.040151547    6.365852710 CORE  194 O  O    0.0000  194
O        3.842723638   10.580445373    6.054656068 CORE  195 O  O    0.0000  195
O        8.528948816    5.954018428    6.331252272 CORE  196 O  O    0.0000  196
O       12.165766532    1.777302010    6.166366779 CORE  197 O  O    0.0000  197
O       14.069956120    0.288042757    7.266330138 CORE  198 O  O    0.0000  198
O       14.303757585    8.174719572    7.042123537 CORE  199 O  O    0.0000  199
O        3.849049776    5.903259254    6.051836460 CORE  200 O  O    0.0000  200
O       14.140525210   12.280755598    6.862812878 CORE  201 O  O    0.0000  201
O       14.068573191   16.116461864    6.850660252 CORE  202 O  O    0.0000  202
O        5.794862007   17.907563126    7.725898977 CORE  203 O  O    0.0000  203
O        6.147154354   10.347174139    7.382767308 CORE  204 O  O    0.0000  204
O        6.098895394    2.173973155    7.695338899 CORE  205 O  O    0.0000  205
O       16.669916339    7.944124460    8.264502584 CORE  206 O  O    0.0000  206
O        6.119437189    6.164576423    7.392309918 CORE  207 O  O    0.0000  207
O       11.993651502    7.807226935    8.288801201 CORE  208 O  O    0.0000  208
O       16.540689040   12.142321091    7.980455382 CORE  209 O  O    0.0000  209
O        7.767184734    4.217284272    8.218812496 CORE  210 O  O    0.0000  210
O       11.789514125   10.167897357    9.471029901 CORE  211 O  O    0.0000  211
O       16.320412321   16.049599606    8.230414334 CORE  212 O  O    0.0000  212
O       16.467129135    0.470819580    8.377285534 CORE  213 O  O    0.0000  213
O        4.406937559    4.207024389    7.983225957 CORE  214 O  O    0.0000  214
O       11.731933483    0.544200054    8.464217355 CORE  215 O  O    0.0000  215
O        3.485704603   16.889332070    8.589847904 CORE  216 O  O    0.0000  216
O        8.098189516   11.924629703    8.278677862 CORE  217 O  O    0.0000  217
O        4.228576086   11.966053299    8.252592278 CORE  218 O  O    0.0000  218
O       11.852166347   15.922821176    8.307596935 CORE  219 O  O    0.0000  219
O        4.761782045    0.519317508   11.219189787 CORE  220 O  O    0.0000  220
O        7.925037383   16.556773637    8.490908622 CORE  221 O  O    0.0000  221
O        9.864551130   20.090437097   10.233140064 CORE  222 O  O    0.0000  222
O        7.538745820    8.574719055   10.626772503 CORE  223 O  O    0.0000  223
O        3.953175791    9.318708313    8.376468847 CORE  224 O  O    0.0000  224
O        8.250121333    6.697833532    8.876588908 CORE  225 O  O    0.0000  225
O        3.887044481    1.969513757    9.174277085 CORE  226 O  O    0.0000  226
O        3.779610113    6.667157793    8.573558946 CORE  227 O  O    0.0000  227
O        7.858650509   19.236729156    8.715643404 CORE  228 O  O    0.0000  228
O        8.446300125   14.196251126    9.530708405 CORE  229 O  O    0.0000  229
O       16.615241001   10.167532572    9.763491642 CORE  230 O  O    0.0000  230
O       12.559904352   12.284619715   10.871387009 CORE  231 O  O    0.0000  231
O       11.674565595   18.234459808    9.562918930 CORE  232 O  O    0.0000  232
O        3.712889349   14.342704765    9.198134579 CORE  233 O  O    0.0000  233
O       16.701768015   18.261955980    9.654888004 CORE  234 O  O    0.0000  234
O       17.740901153   12.502585510   10.295562952 CORE  235 O  O    0.0000  235
O       10.048800446    8.230240125   10.039505205 CORE  236 O  O    0.0000  236
O       17.749652742    7.970420180   10.667854950 CORE  237 O  O    0.0000  237
O        8.450720754    1.717012798    8.813099656 CORE  238 O  O    0.0000  238
O       10.046831575   12.115114945   10.092799540 CORE  239 O  O    0.0000  239
O       12.501491198    8.027728669   10.885155229 CORE  240 O  O    0.0000  240
O       17.646114850   15.912510700   10.444951252 CORE  241 O  O    0.0000  241
O       18.404729775    2.596881629    1.751195670 CORE  242 O  O    0.0000  242
O       15.100818688    8.061720934   10.346064821 CORE  243 O  O    0.0000  243
O       11.932343324   12.505047127    8.294340247 CORE  244 O  O    0.0000  244
O        2.210782724    0.504054217   10.531373440 CORE  245 O  O    0.0000  245
O       15.095087216   12.298377763   10.180842425 CORE  246 O  O    0.0000  246
O        2.315893988    8.200087750   10.075558818 CORE  247 O  O    0.0000  247
O       14.919140702   20.067726901   10.446825182 CORE  248 O  O    0.0000  248
O        9.969346835   16.279012943   10.163304302 CORE  249 O  O    0.0000  249
O        2.225438969   15.872052621   10.721910168 CORE  250 O  O    0.0000  250
O       15.033733676   16.394318362   10.511523502 CORE  251 O  O    0.0000  251
O       18.330774049   17.824609515    1.714469030 CORE  252 O  O    0.0000  252
O        4.945581870   12.616765277   10.756059833 CORE  253 O  O    0.0000  253
O        2.389297173   12.213952523   10.137688339 CORE  254 O  O    0.0000  254
O        4.857607182   16.178022467   10.758233940 CORE  255 O  O    0.0000  255
O        4.944333953    8.017606715   10.499670889 CORE  256 O  O    0.0000  256
O        8.425969769    9.270040323    8.207876696 CORE  257 O  O    0.0000  257
O        7.487986064   16.154290855   11.074212539 CORE  258 O  O    0.0000  258
O        7.405596303    0.514638557   10.938912899 CORE  259 O  O    0.0000  259
O       12.344501317    0.227446116   11.030969009 CORE  260 O  O    0.0000  260
O        7.554163456   12.076890324   10.888551811 CORE  261 O  O    0.0000  261
O       20.351041222    8.079782908   11.135218656 CORE  262 O  O    0.0000  262
O       12.466440301   16.050079680   10.893575595 CORE  263 O  O    0.0000  263
O       20.255661182   12.113899786   10.900047064 CORE  264 O  O    0.0000  264
O       20.074953439   16.511494554   11.196480878 CORE  265 O  O    0.0000  265
O        3.644406038   16.217396154    0.960707346 CORE  266 O  O    0.0000  266
O       18.971335333   14.194405681   11.943812801 CORE  267 O  O    0.0000  267
O        4.038404869   19.452186137    8.963633394 CORE  268 O  O    0.0000  268
O       18.811650853    6.513528016   12.592479535 CORE  269 O  O    0.0000  269
O        1.545636803   10.199206877   11.664425960 CORE  270 O  O    0.0000  270
O       14.090235317    6.459308046   12.222152191 CORE  271 O  O    0.0000  271
O        6.119006671   18.381094606   11.500235400 CORE  272 O  O    0.0000  272
O       14.176110393   14.197003844   11.782485602 CORE  273 O  O    0.0000  273
O        5.750083566   10.259006185   11.627432749 CORE  274 O  O    0.0000  274
O       14.101668440    1.689631721   12.292649818 CORE  275 O  O    0.0000  275
O       14.195808149    9.073836578   12.617534989 CORE  276 O  O    0.0000  276
O       18.729440559    9.152027553   12.886401804 CORE  277 O  O    0.0000  277
O       18.396459512   11.799349623   12.796002293 CORE  278 O  O    0.0000  278
O       14.428733262   11.716795556   12.701573481 CORE  279 O  O    0.0000  279
O       13.967528702   19.208650059   12.769009557 CORE  280 O  O    0.0000  280
O        1.842008973   19.068803249    1.818621094 CORE  281 O  O    0.0000  281
O       18.402649319   19.059959273   12.876053035 CORE  282 O  O    0.0000  282
O       18.113815337   16.425500584   13.025668420 CORE  283 O  O    0.0000  283
O        1.531823041    0.350715684   13.116479180 CORE  284 O  O    0.0000  284
O        2.160086939    7.876608268   12.692896277 CORE  285 O  O    0.0000  285
O        1.333134995   16.168293193   13.214678005 CORE  286 O  O    0.0000  286
O       16.311206622    2.055744458    0.210903588 CORE  287 O  O    0.0000  287
O        6.325041900    0.218772399   13.320114695 CORE  288 O  O    0.0000  288
O        6.148932790   12.420523003   13.098902093 CORE  289 O  O    0.0000  289
O        5.909343910   16.347951153   13.183584623 CORE  290 O  O    0.0000  290
O        1.773337578   12.619070725   12.699230975 CORE  291 O  O    0.0000  291
O        6.221381394    7.912155135   12.803682017 CORE  292 O  O    0.0000  292
O       14.078953336   16.561302743   12.963520390 CORE  293 O  O    0.0000  293
O       16.419473842   10.191699723    0.014735061 CORE  294 O  O    0.0000  294
O       14.731912319    4.084436321   13.047260085 CORE  295 O  O    0.0000  295
O       16.361345667    6.151905539    0.040417387 CORE  296 O  O    0.0000  296
O        1.644950322   18.283668539   11.615968187 CORE  297 O  O    0.0000  297
O       18.745691003    1.575211969   12.820000021 CORE  298 O  O    0.0000  298
end
end
