# Supplementary material for: Zeolite-confined subnanometric PtSn mimicking mortise-and-tenon joinery for catalytic propane dehydrogenation
Source: Nat Commun. 2022 May 17;13:2716. doi: 10.1038/s41467-022-30522-1 (PMC9114386; doi:10.1038/s41467-022-30522-1)
Supplement: Supplementary file 8 — Source Data [file 41467_2022_30522_MOESM8_ESM.zip › allstructures/Pt2Sn8O10-MFI.arc]

!BIOSYM archive 2
PBC=ON
                      Energy         0          0.0475      -2389.497779        C1
!DATE
PBC   20.37460000   20.11910000   13.51960000   90.00000000   89.99990000   90.00000000
Sn      19.882226930    7.554669738    3.805622048 CORE    1 Sn Sn   0.0000    1
Sn       1.889416948   12.978663355    3.413363711 CORE    2 Sn Sn   0.0000    2
Sn       1.297168355   10.309584348    5.378678587 CORE    3 Sn Sn   0.0000    3
Sn       2.588792869    9.280418617    2.347199158 CORE    4 Sn Sn   0.0000    4
Sn      19.421221830   14.238687618    2.457130255 CORE    5 Sn Sn   0.0000    5
Sn      18.816840282    9.492736563    6.235655651 CORE    6 Sn Sn   0.0000    6
Sn       4.458462010   11.128380793    4.754856865 CORE    7 Sn Sn   0.0000    7
Sn       1.410093393   16.313278950    2.860075615 CORE    8 Sn Sn   0.0000    8
Pt      19.937538936   12.674796290    4.485006439 CORE    9 Pt Pt   0.0000    9
Pt      20.337106587   10.520161346    3.169436816 CORE   10 Pt Pt   0.0000   10
Si      15.957471335    8.380466546    3.256305246 CORE   11 Si Si   0.0000   11
Si      15.881158232   11.557048320    3.279473160 CORE   12 Si Si   0.0000   12
Si      12.798236446   16.195888064    3.322479023 CORE   13 Si Si   0.0000   13
Si      13.044063698    3.575552060    3.179400728 CORE   14 Si Si   0.0000   14
Si      12.774135766   11.525369730    3.422695867 CORE   15 Si Si   0.0000   15
Si      16.252995310    3.739226243    3.065806611 CORE   16 Si Si   0.0000   16
Si      16.002516155   16.225738193    3.426866976 CORE   17 Si Si   0.0000   17
Si      12.851469693    8.406088991    3.107141151 CORE   18 Si Si   0.0000   18
Si       9.009002724    2.319797323    4.711021270 CORE   19 Si Si   0.0000   19
Si       4.025581809    5.555335010    4.766771764 CORE   20 Si Si   0.0000   20
Si       3.997012708    2.301586389    4.852209163 CORE   21 Si Si   0.0000   21
Si       9.065484554    5.500075913    4.981243835 CORE   22 Si Si   0.0000   22
Si      11.948555277   13.799286367    5.284721384 CORE   23 Si Si   0.0000   23
Si       9.015123957   14.524713716    5.006427818 CORE   24 Si Si   0.0000   24
Si      16.644561590   13.715842628    5.360969498 CORE   25 Si Si   0.0000   25
Si      16.789832334    6.086049759    5.154221500 CORE   26 Si Si   0.0000   26
Si      12.053666224    6.060942760    5.012866381 CORE   27 Si Si   0.0000   27
Si       4.077996716   17.951502650    5.161001762 CORE   28 Si Si   0.0000   28
Si       8.990918275   17.714574183    5.173349534 CORE   29 Si Si   0.0000   29
Si       3.761267177   14.939819639    5.444016474 CORE   30 Si Si   0.0000   30
Si      16.642695442    1.597995540    5.172564635 CORE   31 Si Si   0.0000   31
Si      11.935612609   18.425257610    5.427720072 CORE   32 Si Si   0.0000   32
Si      11.998814958    1.445371422    5.161018201 CORE   33 Si Si   0.0000   33
Si      16.632228309   18.614019890    5.402183355 CORE   34 Si Si   0.0000   34
Si       6.632490338    1.520135841    6.557407760 CORE   35 Si Si   0.0000   35
Si       6.511500258    6.306616244    6.627295727 CORE   36 Si Si   0.0000   36
Si       1.662823965    1.557573070    6.769432634 CORE   37 Si Si   0.0000   37
Si       1.951251648    6.203819202    6.957138119 CORE   38 Si Si   0.0000   38
Si       6.480545577   18.681138961    6.933500208 CORE   39 Si Si   0.0000   39
Si      14.285736403   14.447007988    7.289194437 CORE   40 Si Si   0.0000   40
Si      19.041556609   17.660962758    7.163320353 CORE   41 Si Si   0.0000   41
Si       6.337908356   13.968948075    6.705162725 CORE   42 Si Si   0.0000   42
Si      19.006893488   14.493801935    7.212215582 CORE   43 Si Si   0.0000   43
Si       1.662956977   18.532822908    7.118233988 CORE   44 Si Si   0.0000   44
Si      19.219614708    5.558849468    7.085619912 CORE   45 Si Si   0.0000   45
Si      19.101161051    2.391017881    7.094500487 CORE   46 Si Si   0.0000   46
Si      14.292783558   17.655394141    7.333846437 CORE   47 Si Si   0.0000   47
Si      14.297239103    5.577947341    7.106719057 CORE   48 Si Si   0.0000   48
Si      14.182526128    2.418075411    7.060249034 CORE   49 Si Si   0.0000   49
Si       1.661371359   14.244569757    7.675124271 CORE   50 Si Si   0.0000   50
Si       6.132274973    3.817161509    8.550180016 CORE   51 Si Si   0.0000   51
Si       2.954826807    3.705205262    8.715769654 CORE   52 Si Si   0.0000   52
Si       5.952991210    8.526142220    8.615636377 CORE   53 Si Si   0.0000   53
Si       2.803318636    8.596226865    8.825428133 CORE   54 Si Si   0.0000   54
Si       6.010209357   11.672280249    8.707851872 CORE   55 Si Si   0.0000   55
Si       5.716321264   16.312428924    8.862413554 CORE   56 Si Si   0.0000   56
Si       2.546055964   16.533584175    9.360546794 CORE   57 Si Si   0.0000   57
Si       2.848098618   11.655731960    9.042641210 CORE   58 Si Si   0.0000   58
Si      14.881821794   13.892341214   10.313411363 CORE   59 Si Si   0.0000   59
Si      18.096403665   13.752488354   10.152254482 CORE   60 Si Si   0.0000   60
Si      18.208007508   18.531154356   10.125121473 CORE   61 Si Si   0.0000   61
Si      18.284390725    6.334949024    9.902481264 CORE   62 Si Si   0.0000   62
Si      18.269581484    1.511719276    9.970194638 CORE   63 Si Si   0.0000   63
Si      15.086343474   18.555597347   10.237993974 CORE   64 Si Si   0.0000   64
Si      15.153630558    1.541190322    9.891345375 CORE   65 Si Si   0.0000   65
Si      15.104959192    6.329342247    9.981521029 CORE   66 Si Si   0.0000   66
Si       6.810312270    4.323773686   11.516773127 CORE   67 Si Si   0.0000   67
Si       6.772588257    7.523072253   11.389297758 CORE   68 Si Si   0.0000   68
Si       1.967915920    4.429299323   11.630790935 CORE   69 Si Si   0.0000   69
Si       1.829457333    7.621319682   11.665242247 CORE   70 Si Si   0.0000   70
Si      14.282459430   16.416801522   12.194625551 CORE   71 Si Si   0.0000   71
Si      19.319828191    3.910460111   11.697537600 CORE   72 Si Si   0.0000   72
Si      19.076325875   16.228107610   11.969733233 CORE   73 Si Si   0.0000   73
Si       6.567476006   15.584481911   11.803380962 CORE   74 Si Si   0.0000   74
Si       6.858632296   12.389587260   11.480259754 CORE   75 Si Si   0.0000   75
Si      19.195678698    8.454153685   12.001759250 CORE   76 Si Si   0.0000   76
Si       1.762862915   15.653470733   12.131796169 CORE   77 Si Si   0.0000   77
Si      14.328951566   11.569083531   12.272535508 CORE   78 Si Si   0.0000   78
Si      14.425939972    3.842557182   11.806077726 CORE   79 Si Si   0.0000   79
Si      19.280067774   11.634034301   12.123477079 CORE   80 Si Si   0.0000   80
Si       1.907310674   12.479772372   11.925622666 CORE   81 Si Si   0.0000   81
Si      14.477915795    8.544878228   12.034482346 CORE   82 Si Si   0.0000   82
Si       4.432982338    3.650558423   13.457106761 CORE   83 Si Si   0.0000   83
Si       9.014548140    8.304579223   13.485884411 CORE   84 Si Si   0.0000   84
Si       8.994235066    3.709353994    0.070446852 CORE   85 Si Si   0.0000   85
Si       4.430915775    8.395045915   13.262277826 CORE   86 Si Si   0.0000   86
Si      11.802761582   15.610036309    0.413632752 CORE   87 Si Si   0.0000   87
Si      12.023982907    4.327916905    0.327544316 CORE   88 Si Si   0.0000   88
Si       8.970983379   11.457560130    0.144697124 CORE   89 Si Si   0.0000   89
Si      16.870822467   12.459821876    0.400788174 CORE   90 Si Si   0.0000   90
Si      16.741254968   15.668981199    0.463447396 CORE   91 Si Si   0.0000   91
Si      11.991889932    7.524172268    0.229510500 CORE   92 Si Si   0.0000   92
Si       4.228321857   15.991972057    0.407163644 CORE   93 Si Si   0.0000   93
Si      11.879859384   12.400794910    0.587969550 CORE   94 Si Si   0.0000   94
Si      16.862659251    7.629147230    0.361592986 CORE   95 Si Si   0.0000   95
Si       4.572014526   11.495982526   13.184198063 CORE   96 Si Si   0.0000   96
Si      16.924064334    4.444232820    0.090165494 CORE   97 Si Si   0.0000   97
Si       8.745563984   16.123544891    0.373039737 CORE   98 Si Si   0.0000   98
Si       5.041549869    6.109662866    1.921277104 CORE   99 Si Si   0.0000   99
Si       8.069326755    1.462794981    1.877093626 CORE  100 Si Si   0.0000  100
Si       8.148420094    6.089074766    2.079579677 CORE  101 Si Si   0.0000  101
Si       4.941905918    1.421453857    1.958832254 CORE  102 Si Si   0.0000  102
Si       8.025671692   13.592807291    2.233741456 CORE  103 Si Si   0.0000  103
Si       8.041444645   18.524694134    2.352103831 CORE  104 Si Si   0.0000  104
Si       4.934168168   18.477477562    2.263623838 CORE  105 Si Si   0.0000  105
Si       5.040984662   13.355005708    2.018148916 CORE  106 Si Si   0.0000  106
O       14.405662309    7.917914081    3.008205631 CORE  107 O  O    0.0000  107
O        8.974443178    1.971703174    3.126618602 CORE  108 O  O    0.0000  108
O       14.636298445    3.750288859    2.950822811 CORE  109 O  O    0.0000  109
O       14.313354784   12.008070450    3.142254520 CORE  110 O  O    0.0000  110
O        4.042477307    6.098949731    3.217341454 CORE  111 O  O    0.0000  111
O       14.407396600   16.169566536    3.131932617 CORE  112 O  O    0.0000  112
O        4.144528679    1.764937403    3.329866155 CORE  113 O  O    0.0000  113
O        8.987357929    6.108599812    3.469029402 CORE  114 O  O    0.0000  114
O        8.961873851   13.798647211    3.546050335 CORE  115 O  O    0.0000  115
O        3.998297813   18.378096915    3.594487218 CORE  116 O  O    0.0000  116
O       15.947222105    9.966972199    3.542818332 CORE  117 O  O    0.0000  117
O       12.721162036    9.921402483    3.682063400 CORE  118 O  O    0.0000  118
O        4.014170047   12.570169265    3.007907578 CORE  119 O  O    0.0000  119
O        8.840265183   18.531816868    3.769752756 CORE  120 O  O    0.0000  120
O       12.355049589   17.508999460    4.157385802 CORE  121 O  O    0.0000  121
O       16.387575093   17.620728604    4.147730879 CORE  122 O  O    0.0000  122
O       16.783924376    2.364498782    3.746715754 CORE  123 O  O    0.0000  123
O       12.339651617   14.841245192    4.094744345 CORE  124 O  O    0.0000  124
O       12.709894864    2.146642496    3.874409678 CORE  125 O  O    0.0000  125
O       12.516005525    4.784923889    4.120876760 CORE  126 O  O    0.0000  126
O       16.417918678   14.972111843    4.371106401 CORE  127 O  O    0.0000  127
O       12.184999460   12.279109796    4.740978791 CORE  128 O  O    0.0000  128
O       16.754333716    5.014127490    3.940770090 CORE  129 O  O    0.0000  129
O       16.554670727   12.311156160    4.556024143 CORE  130 O  O    0.0000  130
O       16.534429702    7.577877978    4.555526808 CORE  131 O  O    0.0000  131
O       12.058797414    7.415583597    4.118449683 CORE  132 O  O    0.0000  132
O        9.025995111   16.134919507    4.803820574 CORE  133 O  O    0.0000  133
O        8.767592183    3.905774243    4.938323467 CORE  134 O  O    0.0000  134
O       12.131476713   19.965159387    4.970041273 CORE  135 O  O    0.0000  135
O       16.522596907    0.016783551    4.853706390 CORE  136 O  O    0.0000  136
O        3.967760099    3.929270971    4.827465587 CORE  137 O  O    0.0000  137
O        2.595050608    1.717038678    5.442826899 CORE  138 O  O    0.0000  138
O        2.715881125    6.172335876    5.513345397 CORE  139 O  O    0.0000  139
O       10.446739182    1.884638058    5.309091703 CORE  140 O  O    0.0000  140
O        7.829207217    1.495243965    5.457735128 CORE  141 O  O    0.0000  141
O        4.492088262   16.395870994    5.340105288 CORE  142 O  O    0.0000  142
O       10.547447495    5.810848683    5.570930185 CORE  143 O  O    0.0000  143
O       10.393002910   14.024091428    5.725284368 CORE  144 O  O    0.0000  144
O        5.391508635    6.050414193    5.486423377 CORE  145 O  O    0.0000  145
O        5.215954887    1.766017233    5.790969713 CORE  146 O  O    0.0000  146
O        5.049338790   13.932486252    5.680984971 CORE  147 O  O    0.0000  147
O        7.986104501    6.190172638    5.969323100 CORE  148 O  O    0.0000  148
O       10.393595071   18.151491192    5.868544698 CORE  149 O  O    0.0000  149
O       18.093306573   18.385386194    6.066687066 CORE  150 O  O    0.0000  150
O       15.539811791   13.716976039    6.548471028 CORE  151 O  O    0.0000  151
O        7.728467883   14.149305439    5.905255940 CORE  152 O  O    0.0000  152
O        5.250782565   18.806088470    5.874525135 CORE  153 O  O    0.0000  153
O        2.635550116   18.204382534    5.855179648 CORE  154 O  O    0.0000  154
O       18.260808092    6.060691755    5.862386221 CORE  155 O  O    0.0000  155
O        2.829887367   14.885926723    6.769202068 CORE  156 O  O    0.0000  156
O       17.938789729    1.881409753    6.096254342 CORE  157 O  O    0.0000  157
O        7.792751661   18.045061807    6.214959739 CORE  158 O  O    0.0000  158
O       18.155461998   13.783996822    6.000030761 CORE  159 O  O    0.0000  159
O       15.490162176   18.408958354    6.542614428 CORE  160 O  O    0.0000  160
O       15.676917665    5.733602331    6.269179080 CORE  161 O  O    0.0000  161
O       12.853476350   18.072398369    6.718340668 CORE  162 O  O    0.0000  162
O        0.404717643    5.769238005    6.705130605 CORE  163 O  O    0.0000  163
O       12.876438058   14.044502283    6.594624970 CORE  164 O  O    0.0000  164
O       15.313364780    2.170203874    5.919267941 CORE  165 O  O    0.0000  165
O        0.162952019    2.078148013    6.401153684 CORE  166 O  O    0.0000  166
O        0.210229197   14.220990775    6.930557022 CORE  167 O  O    0.0000  167
O       13.053950023    6.220194205    6.284478693 CORE  168 O  O    0.0000  168
O        0.214905037   17.900704066    6.746179254 CORE  169 O  O    0.0000  169
O       12.739100795    1.907921686    6.531330558 CORE  170 O  O    0.0000  170
O       18.675089325   16.078954080    7.226410210 CORE  171 O  O    0.0000  171
O       14.517029958   16.052938950    7.198743432 CORE  172 O  O    0.0000  172
O        6.709685830    0.113017653    7.385564932 CORE  173 O  O    0.0000  173
O        1.590694769    0.022797763    7.289932401 CORE  174 O  O    0.0000  174
O        6.354539249    7.811151977    7.216438428 CORE  175 O  O    0.0000  175
O        6.410927937   12.491103435    7.371848782 CORE  176 O  O    0.0000  176
O       18.929869074    3.986712310    7.377614804 CORE  177 O  O    0.0000  177
O        2.131072423    7.644482250    7.699376837 CORE  178 O  O    0.0000  178
O       14.073329922    3.998496275    7.413422604 CORE  179 O  O    0.0000  179
O        6.872300637    2.716600988    7.621258547 CORE  180 O  O    0.0000  180
O        2.644292245    5.098065395    7.943568023 CORE  181 O  O    0.0000  181
O        6.306733629    5.280397549    7.870906630 CORE  182 O  O    0.0000  182
O        2.262008430    2.445166464    7.982870527 CORE  183 O  O    0.0000  183
O        1.561810859   15.298137545    8.921665367 CORE  184 O  O    0.0000  184
O        6.091584984   17.765001570    8.220444439 CORE  185 O  O    0.0000  185
O        6.179997655   15.122969179    7.845728388 CORE  186 O  O    0.0000  186
O       14.246588828   13.946754779    8.824850301 CORE  187 O  O    0.0000  187
O       18.799999021   18.304035981    8.635261722 CORE  188 O  O    0.0000  188
O        2.059268464   12.759765834    8.172466993 CORE  189 O  O    0.0000  189
O        6.213535435   10.103260671    8.385952584 CORE  190 O  O    0.0000  190
O       18.864538523    6.461717044    8.391009604 CORE  191 O  O    0.0000  191
O        2.624761595   10.168037641    8.367824352 CORE  192 O  O    0.0000  192
O       14.311704797   18.107498742    8.885344854 CORE  193 O  O    0.0000  193
O       18.531464604   13.814865140    8.598137411 CORE  194 O  O    0.0000  194
O       14.421839255    6.375114810    8.512065951 CORE  195 O  O    0.0000  195
O       18.993042052    1.605077959    8.514872993 CORE  196 O  O    0.0000  196
O        2.196354514   17.892651896    8.525402952 CORE  197 O  O    0.0000  197
O        4.119338501   16.190126942    9.130918160 CORE  198 O  O    0.0000  198
O        4.560338166    3.465855643    8.743197982 CORE  199 O  O    0.0000  199
O       14.543921477    1.573196762    8.390637298 CORE  200 O  O    0.0000  200
O        4.386454070    8.246320756    8.975046840 CORE  201 O  O    0.0000  201
O        4.447556776   11.986256586    9.075723360 CORE  202 O  O    0.0000  202
O       16.483434435   13.632473364   10.259667466 CORE  203 O  O    0.0000  203
O       16.694866276    6.013726288    9.855137683 CORE  204 O  O    0.0000  204
O       16.642695792   18.065588564   10.160473699 CORE  205 O  O    0.0000  205
O        6.863373685    3.792878717    9.992731009 CORE  206 O  O    0.0000  206
O       16.717584132    1.997926669    9.835760229 CORE  207 O  O    0.0000  207
O        2.365435419    3.730960998   10.223991797 CORE  208 O  O    0.0000  208
O        6.883628241    7.961517717    9.829025056 CORE  209 O  O    0.0000  209
O       18.349144050   20.102879353   10.511151197 CORE  210 O  O    0.0000  210
O        2.069516759    8.403495778   10.260267626 CORE  211 O  O    0.0000  211
O        7.042384691   12.127204657    9.885787435 CORE  212 O  O    0.0000  212
O        6.486000765   16.171744485   10.289941261 CORE  213 O  O    0.0000  213
O       15.021192575    0.036197880   10.462149165 CORE  214 O  O    0.0000  214
O        2.244991348   16.687703056   10.953857056 CORE  215 O  O    0.0000  215
O       14.149315397   12.678106740   11.103616456 CORE  216 O  O    0.0000  216
O       18.564801316    7.736173358   10.675961913 CORE  217 O  O    0.0000  217
O       14.881634483    7.776209097   10.668265625 CORE  218 O  O    0.0000  218
O        2.238708939   11.674607087   10.545512532 CORE  219 O  O    0.0000  219
O       14.580555868   15.299157362   11.055608335 CORE  220 O  O    0.0000  220
O       18.785485474   12.436925008   10.798751909 CORE  221 O  O    0.0000  221
O       18.614166649   15.090211548   10.906912423 CORE  222 O  O    0.0000  222
O       19.052182731    5.097687695   10.618331757 CORE  223 O  O    0.0000  223
O       14.406312149    5.184324796   10.892962276 CORE  224 O  O    0.0000  224
O       19.025234070    2.459488791   11.040444885 CORE  225 O  O    0.0000  225
O       14.336987178   17.885019564   11.506796666 CORE  226 O  O    0.0000  226
O       14.315101213    2.534302028   10.855950703 CORE  227 O  O    0.0000  227
O       19.047884493   17.672180234   11.218929405 CORE  228 O  O    0.0000  228
O       19.146177473   10.055100145   11.784940199 CORE  229 O  O    0.0000  229
O        6.565622492    5.925633040   11.540505049 CORE  230 O  O    0.0000  230
O        2.001633657    6.034883368   11.406301962 CORE  231 O  O    0.0000  231
O        1.948509702   14.091521414   11.678119694 CORE  232 O  O    0.0000  232
O       14.226916815   10.089752069   11.617864358 CORE  233 O  O    0.0000  233
O        6.776177209   13.977663188   11.765236646 CORE  234 O  O    0.0000  234
O        8.105999636    8.020486508   12.167012012 CORE  235 O  O    0.0000  235
O        0.503882432    3.951914063   12.138136106 CORE  236 O  O    0.0000  236
O        8.246229606    4.002715113   12.185266362 CORE  237 O  O    0.0000  237
O        0.206381180   15.941977507   12.514756780 CORE  238 O  O    0.0000  238
O        0.350464915    7.956785731   12.231083654 CORE  239 O  O    0.0000  239
O        3.010904689    3.992946267   12.782216904 CORE  240 O  O    0.0000  240
O        8.099173907   11.784244692   12.330081286 CORE  241 O  O    0.0000  241
O       12.806541126   16.227530685   12.825649589 CORE  242 O  O    0.0000  242
O        5.605143912    3.588306382   12.328502089 CORE  243 O  O    0.0000  243
O        2.907288488    8.093603657   12.788035654 CORE  244 O  O    0.0000  244
O       13.148935398   11.716936419   13.374268478 CORE  245 O  O    0.0000  245
O        5.437179777    8.203737610   12.009926180 CORE  246 O  O    0.0000  246
O       13.140666251    3.865580266   12.779527832 CORE  247 O  O    0.0000  247
O        5.190526389   15.883684192   12.618748614 CORE  248 O  O    0.0000  248
O        0.449302281   12.015343598   12.468781201 CORE  249 O  O    0.0000  249
O        7.828322784   16.293914544   12.556636557 CORE  250 O  O    0.0000  250
O        5.457637395   11.612745646   11.825055018 CORE  251 O  O    0.0000  251
O       15.404463039   16.348609787   13.362076586 CORE  252 O  O    0.0000  252
O       15.684988157    8.461834398   13.128236937 CORE  253 O  O    0.0000  253
O       13.131065111    7.896369962   12.662641588 CORE  254 O  O    0.0000  254
O       15.779486919   11.704889935   12.984167762 CORE  255 O  O    0.0000  255
O       15.798952969    3.735009020   12.674824310 CORE  256 O  O    0.0000  256
O       18.403044438    4.143388445   13.016010364 CORE  257 O  O    0.0000  257
O       18.358569961   12.038426262   13.408457939 CORE  258 O  O    0.0000  258
O       18.072463179   16.239118266   13.246271295 CORE  259 O  O    0.0000  259
O        2.679864084   15.970213054   13.434093405 CORE  260 O  O    0.0000  260
O       18.325359692    8.041925350   13.312894418 CORE  261 O  O    0.0000  261
O       10.577159707    3.857732217   13.294595847 CORE  262 O  O    0.0000  262
O        3.059185072   12.048432932   12.993207433 CORE  263 O  O    0.0000  263
O       10.546343670    7.907713065   13.111760285 CORE  264 O  O    0.0000  264
O       10.292049692   15.940340607   13.441145945 CORE  265 O  O    0.0000  265
O       10.501542721   11.936872089   13.380180024 CORE  266 O  O    0.0000  266
O        8.914520006    9.858951230    0.411856909 CORE  267 O  O    0.0000  267
O       12.032622766   14.009194715    0.513850202 CORE  268 O  O    0.0000  268
O        8.622502184    2.196323317    0.538709479 CORE  269 O  O    0.0000  269
O       12.059980957    5.935855858    0.558492153 CORE  270 O  O    0.0000  270
O        4.309373533    2.220109046    0.694038635 CORE  271 O  O    0.0000  271
O       16.611747081   14.058641515    0.254548753 CORE  272 O  O    0.0000  272
O        4.558475204    9.956240094    0.186887263 CORE  273 O  O    0.0000  273
O       16.610878286    6.040998508    0.113454339 CORE  274 O  O    0.0000  274
O        4.477883005   17.411177294    1.144426061 CORE  275 O  O    0.0000  275
O        4.780474994    4.786844580    1.037251194 CORE  276 O  O    0.0000  276
O        8.512490931    4.755711743    1.225035180 CORE  277 O  O    0.0000  277
O        8.493373728    7.420636766    1.226004461 CORE  278 O  O    0.0000  278
O        4.838895880    7.430598769    0.989125022 CORE  279 O  O    0.0000  279
O        4.485099648   14.786084990    1.469323652 CORE  280 O  O    0.0000  280
O        8.230998142   14.813602480    1.183875264 CORE  281 O  O    0.0000  281
O        8.633729154   17.432053892    1.320103939 CORE  282 O  O    0.0000  282
O        8.406404195   12.198200798    1.483819886 CORE  283 O  O    0.0000  283
O       12.071159148   16.274621506    1.874561078 CORE  284 O  O    0.0000  284
O       12.285603960    3.599251799    1.751594557 CORE  285 O  O    0.0000  285
O       11.852661267   11.914702565    2.139637927 CORE  286 O  O    0.0000  286
O        8.209177660   19.981480521    1.656265766 CORE  287 O  O    0.0000  287
O       16.806251898   16.100812304    2.025831359 CORE  288 O  O    0.0000  288
O       16.831116964    7.969552652    1.947385944 CORE  289 O  O    0.0000  289
O       16.682599858   11.979814976    1.936999208 CORE  290 O  O    0.0000  290
O       12.196561746    8.354832829    1.616026528 CORE  291 O  O    0.0000  291
O       16.891884749    3.830816775    1.584972068 CORE  292 O  O    0.0000  292
O        5.370566278   12.395373772    0.743182454 CORE  293 O  O    0.0000  293
O        6.570249999    6.086920988    2.465376028 CORE  294 O  O    0.0000  294
O        4.797850458   19.960469845    1.618506743 CORE  295 O  O    0.0000  295
O        6.507268829    1.847670837    2.154061178 CORE  296 O  O    0.0000  296
O        6.482216823   13.579052656    2.757763110 CORE  297 O  O    0.0000  297
O        6.481414539   18.191417924    2.688158203 CORE  298 O  O    0.0000  298
O        3.014449341    9.507998307    4.505596493 CORE  299 O  O    0.0000  299
O        0.335659132    8.460227276    5.643776234 CORE  300 O  O    0.0000  300
O        1.237404715   14.317842302    1.995121885 CORE  301 O  O    0.0000  301
O        1.654904667   11.260614205    2.257385458 CORE  302 O  O    0.0000  302
O       19.931705478   15.928678634    3.539272259 CORE  303 O  O    0.0000  303
O        0.573305629    8.661403298    2.371539662 CORE  304 O  O    0.0000  304
O       20.213669244   11.014196952    6.567887271 CORE  305 O  O    0.0000  305
O        2.811545894   14.746891398    4.152989371 CORE  306 O  O    0.0000  306
O        2.610932159   11.993437859    5.276321673 CORE  307 O  O    0.0000  307
O       18.789640702    9.472167630    4.042765902 CORE  308 O  O    0.0000  308
end
end
