# Supplementary material for: Zeolite-confined subnanometric PtSn mimicking mortise-and-tenon joinery for catalytic propane dehydrogenation
Source: Nat Commun. 2022 May 17;13:2716. doi: 10.1038/s41467-022-30522-1 (PMC9114386; doi:10.1038/s41467-022-30522-1)
Supplement: Supplementary file 8 — Source Data [file 41467_2022_30522_MOESM8_ESM.zip › allstructures/Pt2Sn8O12-MFI.arc]

!BIOSYM archive 2
PBC=ON
                      Energy         0          0.0460      -2400.719526        C1
!DATE
PBC   20.37460000   20.11910000   13.51960000   90.00000000   89.99990000   90.00000000
Sn      16.306228672   11.021450000    8.525620014 CORE    1 Sn Sn   0.0000    1
Sn      17.897732279   18.530560782    7.165088114 CORE    2 Sn Sn   0.0000    2
Sn      15.238254909   14.415516553   10.503031657 CORE    3 Sn Sn   0.0000    3
Sn      18.286570114   13.566540655    9.436452442 CORE    4 Sn Sn   0.0000    4
Sn      15.030757209   16.583433618    7.844413226 CORE    5 Sn Sn   0.0000    5
Sn      16.148579247   13.632223335    6.848963443 CORE    6 Sn Sn   0.0000    6
Sn       0.427581939   15.368874653    9.218463988 CORE    7 Sn Sn   0.0000    7
Sn      15.419393542   20.057207042    8.150111976 CORE    8 Sn Sn   0.0000    8
Pt      17.314463803   17.005025802    9.764578928 CORE    9 Pt Pt   0.0000    9
Pt      17.467801736   15.967662819    7.338758960 CORE   10 Pt Pt   0.0000   10
Si      11.594022505   13.007408258    8.379981681 CORE   11 Si Si   0.0000   11
Si      11.553782284   16.106508073    8.474131571 CORE   12 Si Si   0.0000   12
Si       8.556690421    0.656332579    8.274727788 CORE   13 Si Si   0.0000   13
Si       8.599673912    8.214874712    8.315927813 CORE   14 Si Si   0.0000   14
Si       8.450986056   16.129446540    8.244554951 CORE   15 Si Si   0.0000   15
Si      11.787066282    8.173737982    8.542969443 CORE   16 Si Si   0.0000   16
Si      11.687172071    0.670874154    8.211145068 CORE   17 Si Si   0.0000   17
Si       8.487268444   13.025594554    8.226623822 CORE   18 Si Si   0.0000   18
Si       4.534960641    6.830071567   10.188120131 CORE   19 Si Si   0.0000   19
Si      20.037332196    9.971695602    9.911905780 CORE   20 Si Si   0.0000   20
Si      19.990904528    6.852114662   10.042203044 CORE   21 Si Si   0.0000   21
Si       4.485125572   10.026789675   10.178410916 CORE   22 Si Si   0.0000   22
Si       7.732419415   18.401996526   10.247167260 CORE   23 Si Si   0.0000   23
Si       4.678434463   18.958857120   10.146784845 CORE   24 Si Si   0.0000   24
Si      12.274238724   18.455456525   10.357941117 CORE   25 Si Si   0.0000   25
Si      12.495915145   10.694409362   10.276950950 CORE   26 Si Si   0.0000   26
Si       7.492848751   10.686095128    9.986956367 CORE   27 Si Si   0.0000   27
Si      19.880827864    1.790380236    9.807069333 CORE   28 Si Si   0.0000   28
Si       4.567051872    1.995433444   10.021896275 CORE   29 Si Si   0.0000   29
Si      19.881279739   18.760633438   10.423759101 CORE   30 Si Si   0.0000   30
Si      12.268202054    5.830377920   10.583011900 CORE   31 Si Si   0.0000   31
Si       7.535670179    2.843347066   10.206453517 CORE   32 Si Si   0.0000   32
Si       7.549613320    5.993748104   10.280746725 CORE   33 Si Si   0.0000   33
Si      12.302210769    2.728122090   10.393985108 CORE   34 Si Si   0.0000   34
Si       2.036469728    6.022244758   11.935703096 CORE   35 Si Si   0.0000   35
Si       2.032816127   10.396982108   11.998602464 CORE   36 Si Si   0.0000   36
Si      17.776339766    5.926673084   12.076994337 CORE   37 Si Si   0.0000   37
Si      17.927931400   10.499929887   12.097483039 CORE   38 Si Si   0.0000   38
Si       1.982720039    2.892024087   11.517486600 CORE   39 Si Si   0.0000   39
Si       9.845197494   18.855854672   12.383980122 CORE   40 Si Si   0.0000   40
Si      14.747893968    2.037565291   12.285712367 CORE   41 Si Si   0.0000   41
Si       2.238804560   18.164230055   11.831807131 CORE   42 Si Si   0.0000   42
Si      14.670087093   19.016599315   12.256309071 CORE   43 Si Si   0.0000   43
Si      17.815182104    2.747966568   11.993677382 CORE   44 Si Si   0.0000   44
Si      14.847085588    9.904507732   12.155773725 CORE   45 Si Si   0.0000   45
Si      14.747760495    6.744040425   12.233022962 CORE   46 Si Si   0.0000   46
Si       9.796839390    1.911572096   12.230986638 CORE   47 Si Si   0.0000   47
Si       9.851291219   10.087964358   11.984568623 CORE   48 Si Si   0.0000   48
Si       9.790592624    6.873300172   12.293449555 CORE   49 Si Si   0.0000   49
Si      17.703489735   18.518750913   12.701714442 CORE   50 Si Si   0.0000   50
Si       1.538121168    8.028507494    0.628102594 CORE   51 Si Si   0.0000   51
Si      18.785087295    8.112221896    0.532869472 CORE   52 Si Si   0.0000   52
Si       1.348865285   12.759004738    0.376817153 CORE   53 Si Si   0.0000   53
Si      18.579702396   12.872605442    0.537246044 CORE   54 Si Si   0.0000   54
Si       1.465492516   15.890872867    0.269475715 CORE   55 Si Si   0.0000   55
Si       1.664423342    0.569613804    0.137761901 CORE   56 Si Si   0.0000   56
Si      18.878110704    0.731089778    0.669347153 CORE   57 Si Si   0.0000   57
Si      18.674745603   15.937048324    0.611408609 CORE   58 Si Si   0.0000   58
Si      10.571427537   18.268124919    1.814929855 CORE   59 Si Si   0.0000   59
Si      13.734806291   18.286686866    1.564674948 CORE   60 Si Si   0.0000   60
Si      13.764127890    2.964168013    1.590497151 CORE   61 Si Si   0.0000   61
Si      13.815241135   10.749280157    1.479422682 CORE   62 Si Si   0.0000   62
Si      13.749902867    6.024123913    1.635306745 CORE   63 Si Si   0.0000   63
Si      10.605284922    2.935088619    1.558590026 CORE   64 Si Si   0.0000   64
Si      10.596304125    6.056140774    1.665261634 CORE   65 Si Si   0.0000   65
Si      10.649895866   10.690756596    1.381404481 CORE   66 Si Si   0.0000   66
Si       2.310532616    8.751308430    3.516525358 CORE   67 Si Si   0.0000   67
Si       2.208212779   11.948079719    3.215393683 CORE   68 Si Si   0.0000   68
Si      17.702512782    8.869591564    3.367167358 CORE   69 Si Si   0.0000   69
Si      17.642327765   12.060609257    3.446790815 CORE   70 Si Si   0.0000   70
Si       9.952335706    0.651377466    3.595168027 CORE   71 Si Si   0.0000   71
Si      14.638370401    8.377332187    3.532095050 CORE   72 Si Si   0.0000   72
Si      14.862120346    0.544797413    3.323730903 CORE   73 Si Si   0.0000   73
Si       2.359812523    0.125052304    2.941363394 CORE   74 Si Si   0.0000   74
Si       2.222983324   17.028233378    3.006006829 CORE   75 Si Si   0.0000   75
Si      14.661140004   12.930379700    3.465950146 CORE   76 Si Si   0.0000   76
Si      17.924638257    0.060975096    3.408951737 CORE   77 Si Si   0.0000   77
Si      10.007604422   15.867788493    3.768447232 CORE   78 Si Si   0.0000   78
Si      10.069180977    8.385575171    3.517381373 CORE   79 Si Si   0.0000   79
Si      14.717322573   16.102774925    3.562318611 CORE   80 Si Si   0.0000   80
Si      17.743901587   17.015014275    3.404018746 CORE   81 Si Si   0.0000   81
Si       9.913156372   12.753075715    3.575062536 CORE   82 Si Si   0.0000   82
Si      20.105391353    8.168819446    5.238633365 CORE   83 Si Si   0.0000   83
Si       4.406297346   12.931598408    5.248708921 CORE   84 Si Si   0.0000   84
Si       4.668878429    8.300010172    5.544227134 CORE   85 Si Si   0.0000   85
Si      20.198793935   13.036424142    4.981964203 CORE   86 Si Si   0.0000   86
Si       7.502396235   20.076554426    5.405550826 CORE   87 Si Si   0.0000   87
Si       7.668077638    8.944731919    5.429674461 CORE   88 Si Si   0.0000   88
Si       4.389502913   16.112367095    5.203595968 CORE   89 Si Si   0.0000   89
Si      12.402383006   16.850463326    5.562345322 CORE   90 Si Si   0.0000   90
Si      12.510446680   20.041123607    5.310823108 CORE   91 Si Si   0.0000   91
Si       7.474409946   12.110866976    5.385932456 CORE   92 Si Si   0.0000   92
Si       0.179238353    0.613567271    4.842334246 CORE   93 Si Si   0.0000   93
Si       7.442044201   16.870098005    5.303238701 CORE   94 Si Si   0.0000   94
Si      12.352932427   12.060710275    5.529646025 CORE   95 Si Si   0.0000   95
Si      20.296893757   16.178823504    4.935841724 CORE   96 Si Si   0.0000   96
Si      12.460664928    8.901788055    5.620384456 CORE   97 Si Si   0.0000   97
Si       4.485930605    0.566983569    5.223344499 CORE   98 Si Si   0.0000   98
Si       0.391607786   10.714458708    6.992903335 CORE   99 Si Si   0.0000   99
Si       3.607520059    5.917206477    7.305256229 CORE  100 Si Si   0.0000  100
Si       3.554236056   10.726903792    7.273971040 CORE  101 Si Si   0.0000  101
Si       0.460427334    5.879679084    7.216644734 CORE  102 Si Si   0.0000  102
Si       3.678459542   18.315159946    7.276833940 CORE  103 Si Si   0.0000  103
Si       3.603254220    2.825945263    7.175297405 CORE  104 Si Si   0.0000  104
Si       0.486077681    2.788682225    7.081530623 CORE  105 Si Si   0.0000  105
Si       0.760565269   18.505550259    6.728879696 CORE  106 Si Si   0.0000  106
O       10.032223142   12.514384845    8.357761083 CORE  107 O  O    0.0000  107
O        4.176883687    6.030988352    8.820440204 CORE  108 O  O    0.0000  108
O       10.183264889    8.432619354    8.595561207 CORE  109 O  O    0.0000  109
O       10.031788686   16.553177057    8.108697455 CORE  110 O  O    0.0000  110
O       20.133560872   10.747080037    8.490165987 CORE  111 O  O    0.0000  111
O       10.111765340    0.797952620    7.830882583 CORE  112 O  O    0.0000  112
O       20.216150320    5.956966746    8.714457023 CORE  113 O  O    0.0000  113
O        3.968150850   10.806900923    8.842106573 CORE  114 O  O    0.0000  114
O        4.570651626   18.393549658    8.624211124 CORE  115 O  O    0.0000  115
O       19.846712593    2.320725159    8.264623656 CORE  116 O  O    0.0000  116
O       11.638447336   14.549632243    8.901129654 CORE  117 O  O    0.0000  117
O        8.341638514   14.575188220    8.698456174 CORE  118 O  O    0.0000  118
O       19.804651780   19.085799381    7.417194534 CORE  119 O  O    0.0000  119
O        4.144563347   19.483404180    6.257429908 CORE  120 O  O    0.0000  120
O        8.427626095   19.615790328    9.409059079 CORE  121 O  O    0.0000  121
O       12.253566348    2.007600721    8.937901533 CORE  122 O  O    0.0000  122
O       12.157628178    6.773648517    9.270272641 CORE  123 O  O    0.0000  123
O        7.644099627    0.266901492    6.995503688 CORE  124 O  O    0.0000  124
O        8.113753074    6.820600557    8.993903017 CORE  125 O  O    0.0000  125
O        7.791259485    9.462995547    8.959514823 CORE  126 O  O    0.0000  126
O       11.885955020   19.527916444    9.208171206 CORE  127 O  O    0.0000  127
O        7.734569290   17.031729015    9.378656307 CORE  128 O  O    0.0000  128
O       12.541745746    9.406738565    9.287176565 CORE  129 O  O    0.0000  129
O       12.167695305   16.959725680    9.709919522 CORE  130 O  O    0.0000  130
O       12.423161124   12.072961919    9.417454858 CORE  131 O  O    0.0000  131
O        7.562493739   12.101433889    9.186576328 CORE  132 O  O    0.0000  132
O        6.073323369    0.515278529    4.880090404 CORE  133 O  O    0.0000  133
O        4.416584589    8.424404970    9.900022358 CORE  134 O  O    0.0000  134
O        7.557016670    4.427163758    9.876883275 CORE  135 O  O    0.0000  135
O       12.023184927    4.298847505   10.122779559 CORE  136 O  O    0.0000  136
O       19.739870722    8.401344817    9.621103878 CORE  137 O  O    0.0000  137
O       18.671154457    6.287383231   10.779109667 CORE  138 O  O    0.0000  138
O       18.777644307   10.653906630   10.706370752 CORE  139 O  O    0.0000  139
O        6.044713541    6.471292283   10.660460688 CORE  140 O  O    0.0000  140
O        3.520023756    6.357166405   11.363395194 CORE  141 O  O    0.0000  141
O       19.874871477    0.170504296    9.832539372 CORE  142 O  O    0.0000  142
O        5.989639485   10.501918307   10.566046471 CORE  143 O  O    0.0000  143
O        6.209923255   18.777429227   10.652579442 CORE  144 O  O    0.0000  144
O        1.040049920   10.093627808   10.749882987 CORE  145 O  O    0.0000  145
O        0.921096020    6.768446545   11.008968705 CORE  146 O  O    0.0000  146
O        1.078223424   18.458455885   10.745267519 CORE  147 O  O    0.0000  147
O        3.558449691   10.402624571   11.452113586 CORE  148 O  O    0.0000  148
O        6.037233578    2.356650735   10.608303620 CORE  149 O  O    0.0000  149
O       13.755013019    2.509945788   11.087491972 CORE  150 O  O    0.0000  150
O       11.241093352   18.570540967   11.604796676 CORE  151 O  O    0.0000  151
O        3.693993470   18.113435517   11.114211669 CORE  152 O  O    0.0000  152
O        0.864011397    2.411225869   10.454970867 CORE  153 O  O    0.0000  153
O       18.594842298    2.394484531   10.610540138 CORE  154 O  O    0.0000  154
O       13.887200833   10.731659781   11.130387255 CORE  155 O  O    0.0000  155
O       18.959736280   18.879618004   11.762456125 CORE  156 O  O    0.0000  156
O       13.741293708    5.934739768   11.253927469 CORE  157 O  O    0.0000  157
O        4.520887658    2.393825535    8.445538784 CORE  158 O  O    0.0000  158
O       13.769742733   18.732790701   10.932504697 CORE  159 O  O    0.0000  159
O       11.148983128    2.092114623   11.347148675 CORE  160 O  O    0.0000  160
O       11.217184156   10.597234664   11.268055728 CORE  161 O  O    0.0000  161
O        8.509762915    2.509076177   11.456752465 CORE  162 O  O    0.0000  162
O       16.406340282   10.066202588   11.733880352 CORE  163 O  O    0.0000  163
O        8.597595729   18.169091311   11.601984589 CORE  164 O  O    0.0000  164
O       11.152047709    6.227808819   11.690263766 CORE  165 O  O    0.0000  165
O       16.261202640    6.417101285   11.764272785 CORE  166 O  O    0.0000  166
O       16.243273575   18.672739875   11.983225016 CORE  167 O  O    0.0000  167
O        8.553084606   10.684702569   11.217416610 CORE  168 O  O    0.0000  168
O       16.274780683    2.268327371   11.799035706 CORE  169 O  O    0.0000  169
O        8.479117262    6.223723343   11.593951174 CORE  170 O  O    0.0000  170
O       14.512405601    0.470145463   12.639187796 CORE  171 O  O    0.0000  171
O        9.593762733    0.333161587   12.536623994 CORE  172 O  O    0.0000  172
O        1.734391257    4.429084140   11.982887227 CORE  173 O  O    0.0000  173
O       17.840401640    4.333170275   12.331793504 CORE  174 O  O    0.0000  174
O        1.704163783   11.856764515   12.606858761 CORE  175 O  O    0.0000  175
O        2.008617984   16.697351919   12.493397293 CORE  176 O  O    0.0000  176
O       14.426110787    8.334995934   12.100039962 CORE  177 O  O    0.0000  177
O       17.962189911   11.905218894   12.906968791 CORE  178 O  O    0.0000  178
O        9.799516744    8.466960934   11.994093155 CORE  179 O  O    0.0000  179
O        1.929850842    6.612422247   13.448953482 CORE  180 O  O    0.0000  180
O       18.637147833    9.314412492   12.962080108 CORE  181 O  O    0.0000  181
O        1.873848128    9.262156106   13.148320972 CORE  182 O  O    0.0000  182
O       18.347156095    6.690021260   13.399409737 CORE  183 O  O    0.0000  183
O       17.835145058   19.624784215    0.362014527 CORE  184 O  O    0.0000  184
O        1.896019627    1.917838151   12.800577725 CORE  185 O  O    0.0000  185
O        2.223472889   19.347989716   12.937625164 CORE  186 O  O    0.0000  186
O        9.920291111   18.182659035    0.335546100 CORE  187 O  O    0.0000  187
O       14.457909173    2.889689747    0.119679741 CORE  188 O  O    0.0000  188
O       17.808130078   16.993293994   13.255224322 CORE  189 O  O    0.0000  189
O        1.646658949   14.305521222    0.000943421 CORE  190 O  O    0.0000  190
O       14.695207386   10.472334141    0.149303573 CORE  191 O  O    0.0000  191
O       18.356507618   14.425313613    0.106192890 CORE  192 O  O    0.0000  192
O        9.918926528    2.719950714    0.106541740 CORE  193 O  O    0.0000  193
O       14.130337132   18.131824299   13.516072737 CORE  194 O  O    0.0000  194
O        9.830490929   10.638140493   13.506476467 CORE  195 O  O    0.0000  195
O       14.562401273    6.273089044    0.254069659 CORE  196 O  O    0.0000  196
O       18.524597165    2.014338597   13.262756388 CORE  197 O  O    0.0000  197
O        0.075106322    0.352086701    0.461818119 CORE  198 O  O    0.0000  198
O       20.330762655    8.050258074    1.018643165 CORE  199 O  O    0.0000  199
O        9.744285716    6.550566287    0.365609593 CORE  200 O  O    0.0000  200
O       20.155806731   12.554258003    0.783102644 CORE  201 O  O    0.0000  201
O       20.265682630   16.262593818    0.508603984 CORE  202 O  O    0.0000  202
O       12.156068324   18.636425238    1.722367484 CORE  203 O  O    0.0000  203
O       12.246541703   10.760753691    1.074788137 CORE  204 O  O    0.0000  204
O       12.189665904    2.576545908    1.451833865 CORE  205 O  O    0.0000  205
O        2.385643834    8.165494601    2.004245995 CORE  206 O  O    0.0000  206
O       12.175461176    6.368544970    1.390256601 CORE  207 O  O    0.0000  207
O       17.834005523    8.408983815    1.812108262 CORE  208 O  O    0.0000  208
O        2.281880921   12.279807421    1.627492431 CORE  209 O  O    0.0000  209
O       13.931631179    4.487255023    2.132107160 CORE  210 O  O    0.0000  210
O       17.783881080   12.607270363    1.928493560 CORE  211 O  O    0.0000  211
O        2.369865618   16.316137625    1.555936002 CORE  212 O  O    0.0000  212
O        2.580350865    0.754313774    1.465662884 CORE  213 O  O    0.0000  213
O       10.374525620    4.481972677    1.983036325 CORE  214 O  O    0.0000  214
O       18.568328566    1.008299612    2.241095274 CORE  215 O  O    0.0000  215
O       10.361688191   16.819366452    2.508804164 CORE  216 O  O    0.0000  216
O       14.240776016   12.204327800    2.074914765 CORE  217 O  O    0.0000  217
O       10.152567379   12.017536520    2.154874231 CORE  218 O  O    0.0000  218
O       18.196744980   16.072522890    2.166468261 CORE  219 O  O    0.0000  219
O        9.833906322   19.423016508    2.686053503 CORE  220 O  O    0.0000  220
O       14.046486995   16.869202152    2.301230929 CORE  221 O  O    0.0000  221
O       14.621488066   19.466131762    2.241210930 CORE  222 O  O    0.0000  222
O       14.121385150    9.611813225    2.599173584 CORE  223 O  O    0.0000  223
O       10.359337689    9.356853136    2.252730249 CORE  224 O  O    0.0000  224
O       14.368404879    6.966762879    2.789214512 CORE  225 O  O    0.0000  225
O        9.909600967    1.977492351    2.663079641 CORE  226 O  O    0.0000  226
O       10.077757942    6.852143532    2.982227403 CORE  227 O  O    0.0000  227
O       14.468793250    1.970622307    2.652870701 CORE  228 O  O    0.0000  228
O       14.742969251   14.527173418    3.201050731 CORE  229 O  O    0.0000  229
O        2.067265437   10.355535461    3.478613037 CORE  230 O  O    0.0000  230
O       17.934789064   10.470938399    3.483340125 CORE  231 O  O    0.0000  231
O       17.837220666   18.587871512    3.022567929 CORE  232 O  O    0.0000  232
O       10.113098581   14.332252523    3.282329834 CORE  233 O  O    0.0000  233
O        2.163962530   18.632265832    2.816976563 CORE  234 O  O    0.0000  234
O        3.563442824   12.485971617    3.930383267 CORE  235 O  O    0.0000  235
O       16.213872393    8.500309069    3.879943218 CORE  236 O  O    0.0000  236
O        3.720115245    8.403830738    4.234880419 CORE  237 O  O    0.0000  237
O       16.430683562    0.600622958    3.727526229 CORE  238 O  O    0.0000  238
O       16.131192218   12.411168423    3.968628191 CORE  239 O  O    0.0000  239
O       18.796228965    8.103633697    4.281718352 CORE  240 O  O    0.0000  240
O        3.469363303   16.588582469    3.949727663 CORE  241 O  O    0.0000  241
O        4.083124860    1.993176397    5.875877556 CORE  242 O  O    0.0000  242
O        1.086379503    8.072069231    4.344018356 CORE  243 O  O    0.0000  243
O       18.675277316   12.789436401    4.464863916 CORE  244 O  O    0.0000  244
O        8.506350489   16.146640503    4.314191106 CORE  245 O  O    0.0000  245
O        0.878634771   12.671074028    3.801377087 CORE  246 O  O    0.0000  246
O        8.615590279    8.730055229    4.135993251 CORE  247 O  O    0.0000  247
O        0.999883379    0.876987449    3.463824414 CORE  248 O  O    0.0000  248
O       16.224058617   16.643491815    3.858402668 CORE  249 O  O    0.0000  249
O        2.038318775    2.531574083    7.540147324 CORE  250 O  O    0.0000  250
O        0.802809855   16.512253204    3.618382537 CORE  251 O  O    0.0000  251
O       11.336362860    0.646842613    4.450242849 CORE  252 O  O    0.0000  252
O       10.968760081   12.199861269    4.675629553 CORE  253 O  O    0.0000  253
O        8.405889767   12.447280478    4.098694971 CORE  254 O  O    0.0000  254
O       11.107523509   16.087008544    4.955225432 CORE  255 O  O    0.0000  255
O       11.202505400    8.570643800    4.654736847 CORE  256 O  O    0.0000  256
O       13.842574193    8.398922003    4.940755417 CORE  257 O  O    0.0000  257
O       13.815502064   16.339867773    4.913956275 CORE  258 O  O    0.0000  258
O       13.950113832    0.265609869    4.644302571 CORE  259 O  O    0.0000  259
O       18.995692586    0.162344762    4.639118509 CORE  260 O  O    0.0000  260
O       13.569191349   12.642803910    4.623814595 CORE  261 O  O    0.0000  261
O        6.213369896    8.335665204    5.055148938 CORE  262 O  O    0.0000  262
O       18.755543963   16.697509307    4.664376257 CORE  263 O  O    0.0000  263
O        5.964250894   12.556436874    5.001262627 CORE  264 O  O    0.0000  264
O        8.043826107    2.076363956    8.865017589 CORE  265 O  O    0.0000  265
O        7.704977855   16.376180312    6.828920654 CORE  266 O  O    0.0000  266
O        4.218251566   14.523753086    5.476317495 CORE  267 O  O    0.0000  267
O        8.676030914    0.716401572    4.590269128 CORE  268 O  O    0.0000  268
O        4.427921537    6.896000701    6.315499600 CORE  269 O  O    0.0000  269
O        7.539367561   10.531944093    5.761068380 CORE  270 O  O    0.0000  270
O       20.037647677    6.885041250    6.227433724 CORE  271 O  O    0.0000  271
O       12.196171457   18.436786480    5.313991437 CORE  272 O  O    0.0000  272
O       20.357467429   14.612707540    5.295430907 CORE  273 O  O    0.0000  273
O       12.525371907   10.496197817    5.910690359 CORE  274 O  O    0.0000  274
O        0.172173892    1.952857864    5.736104953 CORE  275 O  O    0.0000  275
O       20.059019694    9.557689594    6.092843576 CORE  276 O  O    0.0000  276
O        4.416054932    9.552607816    6.553430634 CORE  277 O  O    0.0000  277
O        3.858203016   12.170001985    6.583061037 CORE  278 O  O    0.0000  278
O        0.177226743   12.170514452    6.308136524 CORE  279 O  O    0.0000  279
O        1.065725629   19.505458206    5.472892842 CORE  280 O  O    0.0000  280
O        4.261111147    0.410285914   10.203366553 CORE  281 O  O    0.0000  281
O        3.673612064    0.424785035    3.833705820 CORE  282 O  O    0.0000  282
O        3.921921983   16.872329647    6.566445010 CORE  283 O  O    0.0000  283
O        5.940611285   16.455773893    4.849623082 CORE  284 O  O    0.0000  284
O        8.301052165    8.171065095    6.718919801 CORE  285 O  O    0.0000  285
O        7.627138647   18.474310971    5.177503104 CORE  286 O  O    0.0000  286
O        3.819553131    4.391166238    6.806030458 CORE  287 O  O    0.0000  287
O       12.519260077    0.508358638    6.826106619 CORE  288 O  O    0.0000  288
O       12.200374645   12.948899659    6.877773384 CORE  289 O  O    0.0000  289
O       12.498598554   16.378936112    7.140975801 CORE  290 O  O    0.0000  290
O        7.998739663   12.949622661    6.677584329 CORE  291 O  O    0.0000  291
O       12.294568342    8.084517503    7.009936330 CORE  292 O  O    0.0000  292
O        0.533314372   16.968660184    6.217175060 CORE  293 O  O    0.0000  293
O        1.978349260   10.371296131    7.107634081 CORE  294 O  O    0.0000  294
O        0.277200815    4.355457923    6.697452069 CORE  295 O  O    0.0000  295
O        2.030130976    6.319553477    7.265695018 CORE  296 O  O    0.0000  296
O        2.096278816   18.490820155    7.667878827 CORE  297 O  O    0.0000  297
O        3.458943605    2.842278344   10.843990353 CORE  298 O  O    0.0000  298
O       15.356828058   16.674018699    9.875211089 CORE  299 O  O    0.0000  299
O       19.375927599   17.391745008    9.662223683 CORE  300 O  O    0.0000  300
O       20.065226505   13.727527687   10.293625208 CORE  301 O  O    0.0000  301
O       17.739183902   12.474004102    7.744822497 CORE  302 O  O    0.0000  302
O       17.134902415   18.912035112    9.048964902 CORE  303 O  O    0.0000  303
O       14.771644272   14.546746964    8.268304795 CORE  304 O  O    0.0000  304
O       14.313257235   18.394628561    7.549849066 CORE  305 O  O    0.0000  305
O       16.496969700   12.652805000   10.020198254 CORE  306 O  O    0.0000  306
O       17.339371315   15.113635487   10.464805294 CORE  307 O  O    0.0000  307
O       16.718939878   19.947373693    6.511733848 CORE  308 O  O    0.0000  308
O       19.157854166   14.878049649    8.007138363 CORE  309 O  O    0.0000  309
O       15.185932167   11.917849160    7.013804167 CORE  310 O  O    0.0000  310
end
end
