# Supplementary material for: Zeolite-confined subnanometric PtSn mimicking mortise-and-tenon joinery for catalytic propane dehydrogenation
Source: Nat Commun. 2022 May 17;13:2716. doi: 10.1038/s41467-022-30522-1 (PMC9114386; doi:10.1038/s41467-022-30522-1)
Supplement: Supplementary file 8 — Source Data [file 41467_2022_30522_MOESM8_ESM.zip › allstructures/Pt2Sn8O14-MFI.arc]

!BIOSYM archive 2
PBC=ON
                      Energy         0          0.0438      -2413.460003        C1
!DATE
PBC   20.37460000   20.11910000   13.51960000   90.00000000   89.99990000   90.00000000
Sn      12.577186817    3.200049862    8.551419985 CORE    1 Sn Sn   0.0000    1
Sn      14.205921769    8.550925258   10.006465767 CORE    2 Sn Sn   0.0000    2
Sn       9.714649679    5.832147742   13.431754823 CORE    3 Sn Sn   0.0000    3
Sn      14.776590725    4.577315842   10.442413973 CORE    4 Sn Sn   0.0000    4
Sn      11.000164309    9.275236267   11.290079140 CORE    5 Sn Sn   0.0000    5
Sn      11.279409384    3.631718735   11.368074819 CORE    6 Sn Sn   0.0000    6
Sn      16.355731451    6.815826809   11.875938587 CORE    7 Sn Sn   0.0000    7
Sn      11.658637727   10.462077081    8.484425726 CORE    8 Sn Sn   0.0000    8
Pt      12.466307825    6.794244227   12.107948852 CORE    9 Pt Pt   0.0000    9
Pt      12.363099481    6.800512333    9.396909988 CORE   10 Pt Pt   0.0000   10
Si       7.082989991    5.348034315    9.635030148 CORE   11 Si Si   0.0000   11
Si       7.399926315    8.339056523   10.003905524 CORE   12 Si Si   0.0000   12
Si       4.429398359   13.058986343    9.960195474 CORE   13 Si Si   0.0000   13
Si       4.561963560    0.551871414    9.964586340 CORE   14 Si Si   0.0000   14
Si       4.199748393    8.520597476   10.069144794 CORE   15 Si Si   0.0000   15
Si       7.770207427    0.679294440    9.994758654 CORE   16 Si Si   0.0000   16
Si       7.597622959   13.064414343   10.167878461 CORE   17 Si Si   0.0000   17
Si       4.044241641    5.496580318    9.638250416 CORE   18 Si Si   0.0000   18
Si       0.658339245   19.370524228   11.589956687 CORE   19 Si Si   0.0000   19
Si      15.985713147    2.162698454   12.265230044 CORE   20 Si Si   0.0000   20
Si      15.966174723   19.371404814   11.722114319 CORE   21 Si Si   0.0000   21
Si       0.576858586    2.447983303   11.921594193 CORE   22 Si Si   0.0000   22
Si       3.470699481   10.775703266   12.010951963 CORE   23 Si Si   0.0000   23
Si       0.464531751   11.348333743   11.666845567 CORE   24 Si Si   0.0000   24
Si       8.047367546   10.535002672   12.112126611 CORE   25 Si Si   0.0000   25
Si       7.958011974    3.302822691   11.672707039 CORE   26 Si Si   0.0000   26
Si       3.581710310    3.075781033   11.716792591 CORE   27 Si Si   0.0000   27
Si      15.951247217   14.627625855   11.675824647 CORE   28 Si Si   0.0000   28
Si       0.435376344   14.523051396   11.819869666 CORE   29 Si Si   0.0000   29
Si      15.950336488   11.450440091   11.832739344 CORE   30 Si Si   0.0000   30
Si       8.337135579   18.479877339   12.034242091 CORE   31 Si Si   0.0000   31
Si       3.427843618   15.258437234   11.872839592 CORE   32 Si Si   0.0000   32
Si       3.594794185   18.406047063   11.891903749 CORE   33 Si Si   0.0000   33
Si       8.292322475   15.420878874   12.138252681 CORE   34 Si Si   0.0000   34
Si      18.581100189   18.604826263   13.475298966 CORE   35 Si Si   0.0000   35
Si      18.532459331    2.766271671    0.394579970 CORE   36 Si Si   0.0000   36
Si      13.787480875   18.579310955    0.323544847 CORE   37 Si Si   0.0000   37
Si      14.022642266    2.571883340    1.028609551 CORE   38 Si Si   0.0000   38
Si      18.326815447   15.539641747   13.478238196 CORE   39 Si Si   0.0000   39
Si       5.720205754   11.250418049    0.443321876 CORE   40 Si Si   0.0000   40
Si      10.741278370   14.537107887    0.429904069 CORE   41 Si Si   0.0000   41
Si      18.457706324   10.706511304    0.063867991 CORE   42 Si Si   0.0000   42
Si      10.577860764   11.324310906    0.392559812 CORE   43 Si Si   0.0000   43
Si      13.783178197   15.420803883    0.202308549 CORE   44 Si Si   0.0000   44
Si      10.986678964    1.969392771    0.667624186 CORE   45 Si Si   0.0000   45
Si      10.674048667   19.130341922    0.472845130 CORE   46 Si Si   0.0000   46
Si       5.791699803   14.409368923    0.307579046 CORE   47 Si Si   0.0000   47
Si       5.827385354    2.406457107    0.180356870 CORE   48 Si Si   0.0000   48
Si       5.817286174   19.356955622    0.269309311 CORE   49 Si Si   0.0000   49
Si      13.632119731   10.769992638    0.263069707 CORE   50 Si Si   0.0000   50
Si      18.268484252    0.460176864    2.317863778 CORE   51 Si Si   0.0000   51
Si      15.107778949    0.342775674    2.592260938 CORE   52 Si Si   0.0000   52
Si      17.855543452    5.286440062    1.885135540 CORE   53 Si Si   0.0000   53
Si      14.657958721    5.307749196    2.139334420 CORE   54 Si Si   0.0000   54
Si      17.831761358    8.336441626    2.046972673 CORE   55 Si Si   0.0000   55
Si      17.832763319   13.158959168    1.909726791 CORE   56 Si Si   0.0000   56
Si      14.697699667   13.130095981    2.118281109 CORE   57 Si Si   0.0000   57
Si      14.610543476    8.331122235    2.067848311 CORE   58 Si Si   0.0000   58
Si       6.434382398   10.720018823    3.457307931 CORE   59 Si Si   0.0000   59
Si       9.642527171   10.543355868    3.338891153 CORE   60 Si Si   0.0000   60
Si       9.636489849   15.296542253    3.291099615 CORE   61 Si Si   0.0000   61
Si       9.658138571    3.102862914    3.092088944 CORE   62 Si Si   0.0000   62
Si       9.672048722   18.316552246    3.220436281 CORE   63 Si Si   0.0000   63
Si       6.524978891   15.315977885    3.146634115 CORE   64 Si Si   0.0000   64
Si       6.534115496   18.506572633    3.191664333 CORE   65 Si Si   0.0000   65
Si       6.427709370    2.929091071    3.244189811 CORE   66 Si Si   0.0000   66
Si      18.477542840    1.191416354    5.069072080 CORE   67 Si Si   0.0000   67
Si      18.386827970    4.314049141    4.655603443 CORE   68 Si Si   0.0000   68
Si      13.765981455    1.131420954    5.215891758 CORE   69 Si Si   0.0000   69
Si      13.701214730    4.328754358    5.012597818 CORE   70 Si Si   0.0000   70
Si       5.993562792   13.268424347    5.392112666 CORE   71 Si Si   0.0000   71
Si      10.674953453    0.634492193    4.919402686 CORE   72 Si Si   0.0000   72
Si      10.594704045   12.996697113    5.217750761 CORE   73 Si Si   0.0000   73
Si      18.647170004   12.566844230    4.797173271 CORE   74 Si Si   0.0000   74
Si      18.700484080    9.362957062    4.918962148 CORE   75 Si Si   0.0000   75
Si      10.679816552    5.179821534    5.126122636 CORE   76 Si Si   0.0000   76
Si      13.663278384   12.493223862    4.991063938 CORE   77 Si Si   0.0000   77
Si       5.873771844    8.288676341    5.280520780 CORE   78 Si Si   0.0000   78
Si       5.791801499    0.474494821    5.252277467 CORE   79 Si Si   0.0000   79
Si      10.718090741    8.362941804    5.248012699 CORE   80 Si Si   0.0000   80
Si      13.684431441    9.302644505    4.962631572 CORE   81 Si Si   0.0000   81
Si       5.735770982    5.260831063    5.123830314 CORE   82 Si Si   0.0000   82
Si      16.235154012    0.519247230    6.898359390 CORE   83 Si Si   0.0000   83
Si       0.303853206    5.045228035    6.784594886 CORE   84 Si Si   0.0000   84
Si       0.310104024    0.802149529    7.279973113 CORE   85 Si Si   0.0000   85
Si      16.255498652    5.388425454    6.417828845 CORE   86 Si Si   0.0000   86
Si       3.450960422   12.410312354    6.985634969 CORE   87 Si Si   0.0000   87
Si       3.418166641    1.250604196    7.121585322 CORE   88 Si Si   0.0000   88
Si       0.513099284    8.248603025    6.851583726 CORE   89 Si Si   0.0000   89
Si       8.332084718    9.206230045    7.051738136 CORE   90 Si Si   0.0000   90
Si       8.390376482   12.420778883    7.228883154 CORE   91 Si Si   0.0000   91
Si       3.236270065    4.398029309    6.928376224 CORE   92 Si Si   0.0000   92
Si      16.196836428   12.989119343    6.739370838 CORE   93 Si Si   0.0000   93
Si       3.473034519    9.257014364    7.081735662 CORE   94 Si Si   0.0000   94
Si       8.242385064    4.353924130    6.941378587 CORE   95 Si Si   0.0000   95
Si      16.208298013    8.536741765    6.787372674 CORE   96 Si Si   0.0000   96
Si       8.311834221    1.136627667    6.995398303 CORE   97 Si Si   0.0000   97
Si       0.416878113   13.003994862    6.982255689 CORE   98 Si Si   0.0000   98
Si      16.849762446    3.147857067    8.451523874 CORE   99 Si Si   0.0000   99
Si      19.954116003   18.403844197    8.824473590 CORE  100 Si Si   0.0000  100
Si      19.805625125    3.140871780    9.176744215 CORE  101 Si Si   0.0000  101
Si      16.821674107   18.340913963    8.952327422 CORE  102 Si Si   0.0000  102
Si      19.975143162   10.467238599    8.813981127 CORE  103 Si Si   0.0000  103
Si      19.928152933   15.350295163    8.945063432 CORE  104 Si Si   0.0000  104
Si      16.792135547   15.262362289    8.777841158 CORE  105 Si Si   0.0000  105
Si      16.807204434   10.662866158    8.883131301 CORE  106 Si Si   0.0000  106
O        5.576050853    5.516817100    9.055411857 CORE  107 O  O    0.0000  107
O        0.541267857   18.749896637   10.089590765 CORE  108 O  O    0.0000  108
O        6.158536638    0.817302918    9.823636937 CORE  109 O  O    0.0000  109
O        5.826316611    8.724462933   10.044804944 CORE  110 O  O    0.0000  110
O       16.052011588    3.653477103   11.702418172 CORE  111 O  O    0.0000  111
O        4.264208622   10.791923891   13.427890315 CORE  112 O  O    0.0000  112
O       16.034870044   18.489825082   10.360766687 CORE  113 O  O    0.0000  113
O        0.104778889    3.336629395   10.643966697 CORE  114 O  O    0.0000  114
O        0.167236172   12.939860983   11.561750098 CORE  115 O  O    0.0000  115
O       15.894628704   14.837502158   10.067038523 CORE  116 O  O    0.0000  116
O        7.604241177    6.752494397   10.315102353 CORE  117 O  O    0.0000  117
O        3.757335324    6.972427197   10.256110170 CORE  118 O  O    0.0000  118
O       16.070731969   11.158207526   10.238999046 CORE  119 O  O    0.0000  119
O       20.133487969   16.851695891    8.354002561 CORE  120 O  O    0.0000  120
O        3.702437714   12.686712952    8.566357375 CORE  121 O  O    0.0000  121
O        8.174429942   14.403109368   10.874997644 CORE  122 O  O    0.0000  122
O        8.137398455   19.400706192   10.721468140 CORE  123 O  O    0.0000  123
O       18.359023771   14.944999449    9.099370346 CORE  124 O  O    0.0000  124
O        4.286501584   19.226171159   10.662537837 CORE  125 O  O    0.0000  125
O        3.907175277    1.751756697   10.835589160 CORE  126 O  O    0.0000  126
O        7.757837349   11.823552302   11.207342812 CORE  127 O  O    0.0000  127
O        3.591510690    9.302202536   11.346229490 CORE  128 O  O    0.0000  128
O        8.334310174    1.932641806   10.880319572 CORE  129 O  O    0.0000  129
O        8.190665553    9.181391802   11.187676945 CORE  130 O  O    0.0000  130
O        6.940017676    4.191099511   10.761523431 CORE  131 O  O    0.0000  131
O        3.755684361    4.405449367   10.794790596 CORE  132 O  O    0.0000  132
O       19.742058948   10.617025786   12.600400707 CORE  133 O  O    0.0000  133
O        0.554462649    0.867316573   11.538972247 CORE  134 O  O    0.0000  134
O        3.515794497   16.832192064   11.507046474 CORE  135 O  O    0.0000  135
O        8.224768780   16.929690263   11.552828374 CORE  136 O  O    0.0000  136
O       15.946470395    0.828145911   11.299753378 CORE  137 O  O    0.0000  137
O       14.606287376   18.915994480   12.489073997 CORE  138 O  O    0.0000  138
O       14.622013726    1.986188609   13.170315616 CORE  139 O  O    0.0000  139
O        2.107001500   18.964753473   12.212426552 CORE  140 O  O    0.0000  140
O       19.865770653   18.712969566   12.493811410 CORE  141 O  O    0.0000  141
O       16.138395423   13.057726114   12.051162152 CORE  142 O  O    0.0000  142
O        2.079106200    2.945175062   12.313954395 CORE  143 O  O    0.0000  143
O        7.071457086   15.181595312   13.190971537 CORE  144 O  O    0.0000  144
O       17.384167316    1.970918284   13.097967664 CORE  145 O  O    0.0000  145
O       17.233785014   19.055409862   12.696284035 CORE  146 O  O    0.0000  146
O       17.097335819   10.715924678   12.707314314 CORE  147 O  O    0.0000  147
O       19.986356468    2.688351737   13.197045824 CORE  148 O  O    0.0000  148
O        2.079519449    8.600529763    6.592470441 CORE  149 O  O    0.0000  149
O        9.702515107   15.239885709   12.925885736 CORE  150 O  O    0.0000  150
O        6.894741608   10.356558756   13.236935418 CORE  151 O  O    0.0000  151
O        1.927710180   11.121151040   12.329659546 CORE  152 O  O    0.0000  152
O       17.227211234   15.445319513   12.276480573 CORE  153 O  O    0.0000  153
O       14.561872220   15.186779203   12.311684275 CORE  154 O  O    0.0000  154
O       10.938031022    2.114400329   12.589103844 CORE  155 O  O    0.0000  155
O       14.480849185   11.057781443   12.431836011 CORE  156 O  O    0.0000  156
O        9.799411291   18.756271165   12.679535876 CORE  157 O  O    0.0000  157
O        4.432331983   14.881332169   13.093634665 CORE  158 O  O    0.0000  158
O        9.523706012   10.596453844   12.855837912 CORE  159 O  O    0.0000  159
O        6.018196545   12.809325043    0.099184582 CORE  160 O  O    0.0000  160
O        7.240787643    2.952091104   13.090129970 CORE  161 O  O    0.0000  161
O        3.825442515   14.457883711   10.510236737 CORE  162 O  O    0.0000  162
O       12.497078404    2.072080202    1.257464908 CORE  163 O  O    0.0000  163
O        4.158598214   11.863348400   11.021592152 CORE  164 O  O    0.0000  164
O        7.190242843   18.770369198   13.151239458 CORE  165 O  O    0.0000  165
O       12.232887278   18.981920450    0.080815235 CORE  166 O  O    0.0000  166
O       12.023274609   10.779588968   13.394023648 CORE  167 O  O    0.0000  167
O        4.596859616    3.186784765   12.985995237 CORE  168 O  O    0.0000  168
O       12.252530422   14.898560300   13.504024241 CORE  169 O  O    0.0000  169
O        4.517373277   18.565148455   13.225344308 CORE  170 O  O    0.0000  170
O       10.459210922   12.925017777    0.347912919 CORE  171 O  O    0.0000  171
O       19.879201997   13.200570230    5.650638328 CORE  172 O  O    0.0000  172
O       18.416308476   17.070709705    0.467736660 CORE  173 O  O    0.0000  173
O       13.847800584   16.979271847    0.641664557 CORE  174 O  O    0.0000  174
O       18.190996212    4.350765970    0.601857739 CORE  175 O  O    0.0000  175
O       18.471820575    9.384089349    0.995783554 CORE  176 O  O    0.0000  176
O       10.346457549    0.511255409    1.019721086 CORE  177 O  O    0.0000  177
O       14.088789285    4.196171507    1.107081251 CORE  178 O  O    0.0000  178
O        5.687797227    0.813358764   13.408512098 CORE  179 O  O    0.0000  179
O       18.883695117   19.517604332    1.261679311 CORE  180 O  O    0.0000  180
O       14.920597828    1.923038358    2.217419061 CORE  181 O  O    0.0000  181
O       18.563105165    1.988446991    1.824242625 CORE  182 O  O    0.0000  182
O       14.386806284   19.407556103    1.585462528 CORE  183 O  O    0.0000  183
O       14.501583050   14.564005453    1.388450474 CORE  184 O  O    0.0000  184
O       17.878928204   14.621592541    1.219447767 CORE  185 O  O    0.0000  185
O       18.565935283   12.053077293    0.969065184 CORE  186 O  O    0.0000  186
O        5.733325930   10.982801705    2.028071130 CORE  187 O  O    0.0000  187
O       10.540625456   15.019850485    1.968384225 CORE  188 O  O    0.0000  188
O       13.977270289    9.359797809    0.985655875 CORE  189 O  O    0.0000  189
O       16.268964192    5.203880586    2.236731138 CORE  190 O  O    0.0000  190
O       10.083242233    3.074981295    1.509455017 CORE  191 O  O    0.0000  191
O       14.237457065    6.804783275    1.618049075 CORE  192 O  O    0.0000  192
O        5.668311541   14.721133433    1.897128879 CORE  193 O  O    0.0000  193
O       10.268639231   10.738619534    1.858104160 CORE  194 O  O    0.0000  194
O        5.815004927    2.697462247    1.766737439 CORE  195 O  O    0.0000  195
O       10.265685561   18.152127644    1.711188359 CORE  196 O  O    0.0000  196
O       16.274208652   12.715756121    2.148176341 CORE  197 O  O    0.0000  197
O       13.846673192   11.978100226    1.338108229 CORE  198 O  O    0.0000  198
O       16.701521315    0.072256575    2.566388883 CORE  199 O  O    0.0000  199
O        5.855283548   19.163254123    1.873557980 CORE  200 O  O    0.0000  200
O       13.976758843    5.071229747    3.597043399 CORE  201 O  O    0.0000  201
O       16.217577184    8.540442749    2.124384928 CORE  202 O  O    0.0000  202
O        8.030922739   10.520600229    3.237410839 CORE  203 O  O    0.0000  203
O        8.044801910    3.068257354    3.195440105 CORE  204 O  O    0.0000  204
O        8.094210608   14.947379048    2.892575405 CORE  205 O  O    0.0000  205
O       19.021694489    0.387552286    3.757201964 CORE  206 O  O    0.0000  206
O        8.129886570   18.842166256    3.188779127 CORE  207 O  O    0.0000  207
O       14.378923194    0.179218508    4.040521166 CORE  208 O  O    0.0000  208
O       18.755175198    4.752013208    3.132139141 CORE  209 O  O    0.0000  209
O        9.752098374   16.817596244    3.849643051 CORE  210 O  O    0.0000  210
O       18.224464008    6.839368975    1.547203425 CORE  211 O  O    0.0000  211
O       18.445716955    8.590823499    3.523546998 CORE  212 O  O    0.0000  212
O       18.637244171   13.233136288    3.318485776 CORE  213 O  O    0.0000  213
O        6.291997259   16.908996388    3.233763773 CORE  214 O  O    0.0000  214
O       14.116316618   13.257359961    3.630584578 CORE  215 O  O    0.0000  215
O        5.764677514    9.384609598    4.089180232 CORE  216 O  O    0.0000  216
O       10.189937400    4.514005335    3.718835603 CORE  217 O  O    0.0000  217
O        5.770280855    4.302036287    3.814064853 CORE  218 O  O    0.0000  218
O       13.972985765    8.570621246    3.544961378 CORE  219 O  O    0.0000  219
O        6.172548776   11.992282340    4.411086307 CORE  220 O  O    0.0000  220
O        9.828395042    8.767272544    6.562632266 CORE  221 O  O    0.0000  221
O       10.155551501   11.741773351    4.286609265 CORE  222 O  O    0.0000  222
O       10.334619964    1.865796561    3.900644631 CORE  223 O  O    0.0000  223
O        6.051883184    1.677066107    4.192854815 CORE  224 O  O    0.0000  224
O       10.543304910   19.337777792    4.128867253 CORE  225 O  O    0.0000  225
O        6.038058659   14.649221439    4.542280443 CORE  226 O  O    0.0000  226
O        5.817835927   19.158779488    4.490818287 CORE  227 O  O    0.0000  227
O       10.141399875   14.371691753    4.511390387 CORE  228 O  O    0.0000  228
O       10.632950527    6.785098365    4.933983022 CORE  229 O  O    0.0000  229
O       17.995022220    2.728553651    4.740417762 CORE  230 O  O    0.0000  230
O       13.844862558    2.720649086    4.850455041 CORE  231 O  O    0.0000  231
O       13.618017678   10.897663685    4.692218426 CORE  232 O  O    0.0000  232
O        5.798500981    6.809530569    4.619384775 CORE  233 O  O    0.0000  233
O       18.838594457   10.957520554    4.662678492 CORE  234 O  O    0.0000  234
O       19.645773148    4.646386161    5.611109496 CORE  235 O  O    0.0000  235
O       12.198432235    0.753859748    5.480160634 CORE  236 O  O    0.0000  236
O       19.728694688    1.301539949    6.083054790 CORE  237 O  O    0.0000  237
O       12.192472849   12.998896106    5.457162905 CORE  238 O  O    0.0000  238
O       12.182587914    4.690755838    5.508428124 CORE  239 O  O    0.0000  239
O       14.674662913    0.844515634    6.534930534 CORE  240 O  O    0.0000  240
O       20.070509722    8.777624464    5.551420121 CORE  241 O  O    0.0000  241
O        4.553048827   13.221467027    6.122774922 CORE  242 O  O    0.0000  242
O       17.191748914    0.310762596    5.585389679 CORE  243 O  O    0.0000  243
O       14.721004956    4.903898973    6.138004579 CORE  244 O  O    0.0000  244
O        1.977410529   12.915903291    6.544000032 CORE  245 O  O    0.0000  245
O       17.109427922    5.270352818    5.032253990 CORE  246 O  O    0.0000  246
O        4.325413335    0.660126780    5.912031368 CORE  247 O  O    0.0000  247
O       17.220115016   12.928623726    5.483467633 CORE  248 O  O    0.0000  248
O       10.166061399    9.121259943    3.916987853 CORE  249 O  O    0.0000  249
O        0.243910112   15.310190439   10.413688751 CORE  250 O  O    0.0000  250
O       17.467385454    9.110596603    5.947181943 CORE  251 O  O    0.0000  251
O        0.267174433   14.285538582    7.958789005 CORE  252 O  O    0.0000  252
O        7.046208950    4.974779462    6.039334223 CORE  253 O  O    0.0000  253
O        4.357516815    5.035831752    5.945646948 CORE  254 O  O    0.0000  254
O        7.296717940    8.473557412    6.048934224 CORE  255 O  O    0.0000  255
O        6.967137375    0.457301521    6.380782469 CORE  256 O  O    0.0000  256
O        9.639327895    0.682107890    6.173987550 CORE  257 O  O    0.0000  257
O       12.256872430    8.787128828    5.567150622 CORE  258 O  O    0.0000  258
O        9.842573498   12.870538532    6.652469933 CORE  259 O  O    0.0000  259
O       14.676898175   12.827495345    6.202590273 CORE  260 O  O    0.0000  260
O        9.698575651    4.767044326    6.353175894 CORE  261 O  O    0.0000  261
O        1.860062654    0.947769263    6.812157977 CORE  262 O  O    0.0000  262
O       14.824771296    8.955987639    6.051037941 CORE  263 O  O    0.0000  263
O        1.763057301    4.514807802    6.255793478 CORE  264 O  O    0.0000  264
O        6.032832397   13.221307001    9.763720571 CORE  265 O  O    0.0000  265
O        3.579567597   10.821182722    6.666353051 CORE  266 O  O    0.0000  266
O        0.325167770    6.654272220    7.026093006 CORE  267 O  O    0.0000  267
O        7.198058243   13.248356600    6.492653718 CORE  268 O  O    0.0000  268
O        0.010738905   19.350737803    7.581416104 CORE  269 O  O    0.0000  269
O        3.657106370    2.859323653    7.250360436 CORE  270 O  O    0.0000  270
O       16.210586880   19.307503395    7.814518980 CORE  271 O  O    0.0000  271
O        8.154543559   10.822189525    6.968570664 CORE  272 O  O    0.0000  272
O       16.257327824    6.931041368    6.932830920 CORE  273 O  O    0.0000  273
O        8.115605729    2.745466132    6.929241057 CORE  274 O  O    0.0000  274
O       16.304494614   14.419496485    7.485014437 CORE  275 O  O    0.0000  275
O       16.973214233    1.741828589    7.643706207 CORE  276 O  O    0.0000  276
O       20.371829510    1.717530447    8.589525858 CORE  277 O  O    0.0000  277
O       20.285360826    4.351349136    8.198238331 CORE  278 O  O    0.0000  278
O       17.036517294    4.427184687    7.447956276 CORE  279 O  O    0.0000  279
O       16.571682154   11.780990434    7.743270403 CORE  280 O  O    0.0000  280
O        4.686040273    8.453911234    6.369412695 CORE  281 O  O    0.0000  281
O        1.942398528   14.808152978   12.358120269 CORE  282 O  O    0.0000  282
O       20.356342196    9.009730531    8.197586606 CORE  283 O  O    0.0000  283
O        0.460323854   10.696626727   10.174853605 CORE  284 O  O    0.0000  284
O        3.872375947    0.526147166    8.500877527 CORE  285 O  O    0.0000  285
O        3.601310717    9.139434030    8.697314550 CORE  286 O  O    0.0000  286
O       19.780194842   15.056067966   12.943428038 CORE  287 O  O    0.0000  287
O        8.422976673   12.752217958    8.812198013 CORE  288 O  O    0.0000  288
O        8.099065456    4.958544292    8.441137530 CORE  289 O  O    0.0000  289
O        8.063599373    8.732102717    8.580159996 CORE  290 O  O    0.0000  290
O        3.123345776    5.227167998    8.332321117 CORE  291 O  O    0.0000  291
O        8.484178953    0.664258502    8.536829448 CORE  292 O  O    0.0000  292
O       16.250793680    9.214417122    8.293513435 CORE  293 O  O    0.0000  293
O       18.195476809    3.152717676    9.390099321 CORE  294 O  O    0.0000  294
O       16.609350676   16.825733373    8.410713693 CORE  295 O  O    0.0000  295
O       18.397508911   18.666514215    9.227833015 CORE  296 O  O    0.0000  296
O       18.397368697   10.519140707    9.182602340 CORE  297 O  O    0.0000  297
O       20.338062978   11.627375036    7.730391700 CORE  298 O  O    0.0000  298
O       10.905781143   10.997963856   10.385239420 CORE  299 O  O    0.0000  299
O       10.755026220    3.668926161    9.481119847 CORE  300 O  O    0.0000  300
O        9.256448985    4.263854594   11.955958018 CORE  301 O  O    0.0000  301
O       14.285240137    5.972093204   12.006698050 CORE  302 O  O    0.0000  302
O       16.095398873    6.058426865   10.010082583 CORE  303 O  O    0.0000  303
O       10.585647630    7.588720079   12.377909695 CORE  304 O  O    0.0000  304
O       12.968294048    8.721457531   11.729697539 CORE  305 O  O    0.0000  305
O       13.406672887    5.216470431    8.922112413 CORE  306 O  O    0.0000  306
O       11.157012549    8.442594793    9.414396381 CORE  307 O  O    0.0000  307
O       13.168091144    3.233656720   10.694060470 CORE  308 O  O    0.0000  308
O       11.625182354    5.071669902   12.791791404 CORE  309 O  O    0.0000  309
O       13.624832184   10.104464393    8.972679740 CORE  310 O  O    0.0000  310
O       15.757927726    8.636879113   11.186719482 CORE  311 O  O    0.0000  311
O       15.379175947    3.177458016    9.084687646 CORE  312 O  O    0.0000  312
end
end
