# Supplementary material for: Zeolite-confined subnanometric PtSn mimicking mortise-and-tenon joinery for catalytic propane dehydrogenation
Source: Nat Commun. 2022 May 17;13:2716. doi: 10.1038/s41467-022-30522-1 (PMC9114386; doi:10.1038/s41467-022-30522-1)
Supplement: Supplementary file 8 — Source Data [file 41467_2022_30522_MOESM8_ESM.zip › allstructures/Pt2Sn8O2-MFI.arc]

!BIOSYM archive 2
PBC=ON
                      Energy         0          0.0386      -2332.593520        C1
!DATE
PBC   20.37460000   20.11910000   13.51960000   90.00000000   89.99990000   90.00000000
Sn      14.323776279    4.509092706   10.091764684 CORE    1 Sn Sn   0.0000    1
Sn      15.098755508    2.404005934    8.242209016 CORE    2 Sn Sn   0.0000    2
Sn      15.116918578    6.613293830    8.240812405 CORE    3 Sn Sn   0.0000    3
Sn      17.948140343    6.258533321    7.323476946 CORE    4 Sn Sn   0.0000    4
Sn      17.910947396    2.725353441    7.313661644 CORE    5 Sn Sn   0.0000    5
Sn       0.887659735    4.444718875    7.075066725 CORE    6 Sn Sn   0.0000    6
Sn      19.399161291    4.494905176    9.612811904 CORE    7 Sn Sn   0.0000    7
Sn      16.777169095    4.510949380    5.341814369 CORE    8 Sn Sn   0.0000    8
Pt      16.861362777    4.502940548    8.984329864 CORE    9 Pt Pt   0.0000    9
Pt      14.660859995    4.510547691    6.711412233 CORE   10 Pt Pt   0.0000   10
Si      11.265410512    2.950699252    7.437222917 CORE   11 Si Si   0.0000   11
Si      11.253410187    6.063885627    7.465026567 CORE   12 Si Si   0.0000   12
Si       8.408780667   10.790348548    7.345288680 CORE   13 Si Si   0.0000   13
Si       8.426438319   18.305175042    7.304734427 CORE   14 Si Si   0.0000   14
Si       8.138300878    6.041238222    7.208759949 CORE   15 Si Si   0.0000   15
Si      11.594789362   18.228773870    7.355425238 CORE   16 Si Si   0.0000   16
Si      11.575338745   10.879191653    7.446993929 CORE   17 Si Si   0.0000   17
Si       8.150195137    2.957080790    7.166260672 CORE   18 Si Si   0.0000   18
Si       4.443087258   17.043358083    8.965654151 CORE   19 Si Si   0.0000   19
Si      19.816868352    0.005837598    8.795706967 CORE   20 Si Si   0.0000   20
Si      19.840940315   16.936582747    8.898615308 CORE   21 Si Si   0.0000   21
Si       4.337483647    0.091812122    8.989034283 CORE   22 Si Si   0.0000   22
Si       7.365581626    8.331398654    9.176601849 CORE   23 Si Si   0.0000   23
Si       4.331043418    8.913364405    9.018531163 CORE   24 Si Si   0.0000   24
Si      12.014647113    8.421499206    9.453283915 CORE   25 Si Si   0.0000   25
Si      12.046397907    0.547550251    9.354368047 CORE   26 Si Si   0.0000   26
Si       7.374283025    0.650454731    9.121659325 CORE   27 Si Si   0.0000   27
Si      19.839488506   12.198519062    8.958331395 CORE   28 Si Si   0.0000   28
Si       4.433644949   12.092524832    9.044702293 CORE   29 Si Si   0.0000   29
Si      19.784599611    9.003096524    8.837164216 CORE   30 Si Si   0.0000   30
Si      11.986393805   16.159892034    9.594352246 CORE   31 Si Si   0.0000   31
Si       7.370388113   12.999808932    9.289140281 CORE   32 Si Si   0.0000   32
Si       7.377477010   16.125755491    9.255937704 CORE   33 Si Si   0.0000   33
Si      11.991596786   13.004868042    9.626460170 CORE   34 Si Si   0.0000   34
Si       1.987709266   16.078389578   10.684749321 CORE   35 Si Si   0.0000   35
Si       1.836433665    0.846228897   10.638875872 CORE   36 Si Si   0.0000   36
Si      17.581503844   16.134079883   10.835325275 CORE   37 Si Si   0.0000   37
Si      17.655944572    0.652309214   10.887622847 CORE   38 Si Si   0.0000   38
Si       1.970722095   13.044596098   10.803085000 CORE   39 Si Si   0.0000   39
Si       9.440784800    8.919322518   11.307497835 CORE   40 Si Si   0.0000   40
Si      14.613134531   12.174583049   11.172151455 CORE   41 Si Si   0.0000   41
Si       1.815351399    8.249189589   10.689867788 CORE   42 Si Si   0.0000   42
Si      14.559808844    8.973930424   11.228921076 CORE   43 Si Si   0.0000   43
Si      17.578640779   13.018607481   10.872153535 CORE   44 Si Si   0.0000   44
Si      14.578670724    0.050221548   11.193110850 CORE   45 Si Si   0.0000   45
Si      14.618740099   16.973891237   11.157042031 CORE   46 Si Si   0.0000   46
Si       9.496680186   12.091148436   11.369953824 CORE   47 Si Si   0.0000   47
Si       9.473026873    0.087922975   11.235518395 CORE   48 Si Si   0.0000   48
Si       9.486944338   17.050809798   11.347373235 CORE   49 Si Si   0.0000   49
Si      17.633643818    8.361709792   10.949326917 CORE   50 Si Si   0.0000   50
Si       1.446051261   18.477698974   12.662336298 CORE   51 Si Si   0.0000   51
Si      18.664832613   18.355143186   12.775967448 CORE   52 Si Si   0.0000   52
Si       1.185913459    2.953821273   12.800911287 CORE   53 Si Si   0.0000   53
Si      18.398949819    2.919828657   12.909110410 CORE   54 Si Si   0.0000   54
Si       1.158412216    6.110863631   12.849408954 CORE   55 Si Si   0.0000   55
Si       1.402260037   10.695110890   12.765889628 CORE   56 Si Si   0.0000   56
Si      18.622901120   10.794601566   12.835330389 CORE   57 Si Si   0.0000   57
Si      18.372199184    6.067316812   12.952563083 CORE   58 Si Si   0.0000   58
Si      10.400192182    8.257410596    0.650067382 CORE   59 Si Si   0.0000   59
Si      13.561106322    8.253652471    0.585737519 CORE   60 Si Si   0.0000   60
Si      13.685466107   13.048190299    0.500179162 CORE   61 Si Si   0.0000   61
Si      13.611409807    0.779343389    0.544657725 CORE   62 Si Si   0.0000   62
Si      13.677715184   16.079179367    0.462382222 CORE   63 Si Si   0.0000   63
Si      10.560883938   13.014428802    0.619909017 CORE   64 Si Si   0.0000   64
Si      10.560217022   16.108375942    0.585905189 CORE   65 Si Si   0.0000   65
Si      10.441167962    0.758369783    0.581758087 CORE   66 Si Si   0.0000   66
Si       2.282351406   18.978685003    2.064776399 CORE   67 Si Si   0.0000   67
Si       2.121090630    2.042124970    2.073061511 CORE   68 Si Si   0.0000   68
Si      17.657651953   18.891909090    2.193588290 CORE   69 Si Si   0.0000   69
Si      17.488876672    1.955600516    2.255471803 CORE   70 Si Si   0.0000   70
Si       9.986710658   10.699999641    2.683848635 CORE   71 Si Si   0.0000   71
Si      14.611807599   18.437307268    2.395364703 CORE   72 Si Si   0.0000   72
Si      14.561289003   10.702993694    2.458921668 CORE   73 Si Si   0.0000   73
Si       2.238151489   10.153056276    2.164111482 CORE   74 Si Si   0.0000   74
Si       2.101979544    6.979296038    2.130955757 CORE   75 Si Si   0.0000   75
Si      14.522959478    2.934004757    2.541740872 CORE   76 Si Si   0.0000   76
Si      17.618359813   10.213224181    2.230827048 CORE   77 Si Si   0.0000   77
Si       9.930543323    6.068119182    2.754482287 CORE   78 Si Si   0.0000   78
Si      10.001136038   18.465267072    2.603242272 CORE   79 Si Si   0.0000   79
Si      14.506974169    6.088314049    2.565738134 CORE   80 Si Si   0.0000   80
Si      17.468940919    7.033868172    2.288940505 CORE   81 Si Si   0.0000   81
Si       9.963340428    2.910424211    2.715423052 CORE   82 Si Si   0.0000   82
Si      20.213623111   18.184002052    3.820113678 CORE   83 Si Si   0.0000   83
Si       4.393093976    2.923482110    4.018304699 CORE   84 Si Si   0.0000   84
Si       4.468741815   18.393992406    4.135960290 CORE   85 Si Si   0.0000   85
Si      20.023332525    2.948093212    3.864588607 CORE   86 Si Si   0.0000   86
Si       7.469875971   10.125299470    4.420251922 CORE   87 Si Si   0.0000   87
Si       7.482737955   18.985175959    4.394885243 CORE   88 Si Si   0.0000   88
Si       4.373660139    6.081457651    4.051649962 CORE   89 Si Si   0.0000   89
Si      12.315303211    6.962593237    4.659318928 CORE   90 Si Si   0.0000   90
Si      12.498565080   10.148174391    4.628716641 CORE   91 Si Si   0.0000   91
Si       7.360254728    2.074105813    4.245548591 CORE   92 Si Si   0.0000   92
Si      20.147359938   10.922583980    3.893994316 CORE   93 Si Si   0.0000   93
Si       7.345834442    6.927066505    4.286446957 CORE   94 Si Si   0.0000   94
Si      12.339033655    2.044239298    4.644326023 CORE   95 Si Si   0.0000   95
Si      20.005749715    6.042463287    3.897128799 CORE   96 Si Si   0.0000   96
Si      12.522851350   18.999002992    4.559614846 CORE   97 Si Si   0.0000   97
Si       4.454153460   10.718048860    4.226408940 CORE   98 Si Si   0.0000   98
Si       0.275570401    0.541187214    5.833584418 CORE   99 Si Si   0.0000   99
Si       3.571708856   16.150699476    6.102714619 CORE  100 Si Si   0.0000  100
Si       3.453232378    0.708355170    6.028640862 CORE  101 Si Si   0.0000  101
Si       0.478105898   16.156166809    6.071819330 CORE  102 Si Si   0.0000  102
Si       3.420161173    8.267257417    6.083771299 CORE  103 Si Si   0.0000  103
Si       3.574714155   13.002820528    6.168652568 CORE  104 Si Si   0.0000  104
Si       0.472639669   12.983243247    6.107290989 CORE  105 Si Si   0.0000  105
Si       0.244414404    8.436064589    5.885198221 CORE  106 Si Si   0.0000  106
O        9.723089585    2.551033232    7.080111660 CORE  107 O  O    0.0000  107
O        4.019662240   18.613704943    8.985006026 CORE  108 O  O    0.0000  108
O       10.015494146   18.423192327    7.018499165 CORE  109 O  O    0.0000  109
O        7.968693809    4.491807186    7.659558584 CORE  110 O  O    0.0000  110
O       19.784560367    0.223104429    7.177094899 CORE  111 O  O    0.0000  111
O       12.052129962    9.656415870    8.400725210 CORE  112 O  O    0.0000  112
O       19.915480793   16.612239714    7.313345591 CORE  113 O  O    0.0000  113
O        4.178541309    0.688445478    7.480142688 CORE  114 O  O    0.0000  114
O        5.932714282   12.312790170    9.635502573 CORE  115 O  O    0.0000  115
O       19.951615871   12.580367387    7.392456252 CORE  116 O  O    0.0000  116
O       11.334522509    4.503180332    7.929493201 CORE  117 O  O    0.0000  117
O        2.021430929   12.535551519    6.367313659 CORE  118 O  O    0.0000  118
O       19.743602074    8.735963854    7.226782170 CORE  119 O  O    0.0000  119
O        3.314045733    8.227930352   10.076906983 CORE  120 O  O    0.0000  120
O        8.225651330    8.154343109   10.543936014 CORE  121 O  O    0.0000  121
O       10.002437379   10.706911458    7.068754364 CORE  122 O  O    0.0000  122
O       11.857031740   16.818835074    8.116042689 CORE  123 O  O    0.0000  123
O        8.056459274   12.219523879    8.033959427 CORE  124 O  O    0.0000  124
O        8.098993404   16.872661121    7.999387589 CORE  125 O  O    0.0000  125
O        7.983583346   19.520115145    8.282016422 CORE  126 O  O    0.0000  126
O       11.851952902   12.307204477    8.168046146 CORE  127 O  O    0.0000  127
O        7.399616129    6.956978098    8.319202955 CORE  128 O  O    0.0000  128
O       12.124249712   19.472928829    8.255529033 CORE  129 O  O    0.0000  129
O       11.750036070    7.020646589    8.676388153 CORE  130 O  O    0.0000  130
O       11.780002233    1.974054168    8.625509178 CORE  131 O  O    0.0000  131
O        7.391718061    2.004134905    8.231296072 CORE  132 O  O    0.0000  132
O        7.661562283    8.512948985    4.397782612 CORE  133 O  O    0.0000  133
O        5.938770290   16.829183385    9.564519473 CORE  134 O  O    0.0000  134
O        7.173941267   14.559086970    8.878649932 CORE  135 O  O    0.0000  135
O       11.648802145   14.580408383    9.474910858 CORE  136 O  O    0.0000  136
O       19.852310945   18.537483364    9.136422947 CORE  137 O  O    0.0000  137
O       18.463831802   16.297806718    9.477413001 CORE  138 O  O    0.0000  138
O       18.454004102    0.617568813    9.460385480 CORE  139 O  O    0.0000  139
O        4.437680325   16.492284691    7.433959116 CORE  140 O  O    0.0000  140
O        3.386520678   16.215412806    9.871870015 CORE  141 O  O    0.0000  141
O       19.775763855   10.594312623    9.133919835 CORE  142 O  O    0.0000  142
O        5.838232660    0.349957296    9.536213473 CORE  143 O  O    0.0000  143
O        7.984670977    9.564616103    8.318193574 CORE  144 O  O    0.0000  144
O        0.765123915    0.683015961    9.434987453 CORE  145 O  O    0.0000  145
O        0.749458652   16.295017976    9.655944704 CORE  146 O  O    0.0000  146
O        0.760481410    8.375195989    9.467237960 CORE  147 O  O    0.0000  147
O        3.327283382    0.851230346   10.003059022 CORE  148 O  O    0.0000  148
O        3.609618118   10.695831419    2.839049774 CORE  149 O  O    0.0000  149
O       13.503255297   12.831547103   10.190081560 CORE  150 O  O    0.0000  150
O       10.844754337    8.662581252   10.544357613 CORE  151 O  O    0.0000  151
O        4.250047116   12.145051426    4.972096462 CORE  152 O  O    0.0000  152
O        0.750959713   12.758580148    9.770265643 CORE  153 O  O    0.0000  153
O       18.469022569   12.857047248    9.522583782 CORE  154 O  O    0.0000  154
O       13.455685104    0.600510100   10.161266349 CORE  155 O  O    0.0000  155
O       18.448574583    8.371081952    9.532643266 CORE  156 O  O    0.0000  156
O       13.493661581   16.369851734   10.158478620 CORE  157 O  O    0.0000  157
O        3.382416552   12.804889120   10.044861108 CORE  158 O  O    0.0000  158
O       13.438181838    8.356742334   10.233950352 CORE  159 O  O    0.0000  159
O       10.936869368   12.305208015   10.646166123 CORE  160 O  O    0.0000  160
O       10.854270018    0.247914823   10.406122387 CORE  161 O  O    0.0000  161
O        8.321939528   12.910931842   10.604854080 CORE  162 O  O    0.0000  162
O       16.071470994    0.387425921   10.631072725 CORE  163 O  O    0.0000  163
O        4.061838028   10.515233170    8.931919546 CORE  164 O  O    0.0000  164
O       10.917231957   16.869831730   10.592566844 CORE  165 O  O    0.0000  165
O       16.085810620   16.690895473   10.518690018 CORE  166 O  O    0.0000  166
O       16.051510667    8.620706526   10.676535904 CORE  167 O  O    0.0000  167
O        8.254653194    0.852343383   10.473624837 CORE  168 O  O    0.0000  168
O       16.086236864   12.459538236   10.551136898 CORE  169 O  O    0.0000  169
O        8.305135257   16.240880277   10.584752720 CORE  170 O  O    0.0000  170
O       14.360532354   10.580948333   11.300337312 CORE  171 O  O    0.0000  171
O        9.123688259   10.513531249   11.355185484 CORE  172 O  O    0.0000  172
O        1.902058352   14.584184306   11.310140706 CORE  173 O  O    0.0000  173
O       17.521711120   14.581522978   11.295754051 CORE  174 O  O    0.0000  174
O        1.608730042    2.264052529   11.395576932 CORE  175 O  O    0.0000  175
O        1.562019930    6.850339738   11.467682366 CORE  176 O  O    0.0000  176
O       14.394739592   18.565937658   11.356573788 CORE  177 O  O    0.0000  177
O       17.889990626    2.090748996   11.609588209 CORE  178 O  O    0.0000  178
O        9.111366851   18.628487861   11.385435477 CORE  179 O  O    0.0000  179
O        1.931552360   17.127229468   11.914937077 CORE  180 O  O    0.0000  180
O       18.284909164   19.611902080   11.831213339 CORE  181 O  O    0.0000  181
O        1.663041778   19.752050249   11.694493582 CORE  182 O  O    0.0000  182
O       18.272309648   16.958187568   12.054879846 CORE  183 O  O    0.0000  183
O       18.246805071    9.537999389   11.885810529 CORE  184 O  O    0.0000  184
O        1.864898494   12.106378764   12.119309820 CORE  185 O  O    0.0000  185
O        1.640252196    9.502860572   11.700321395 CORE  186 O  O    0.0000  186
O        9.524100268    8.326114359   12.810735765 CORE  187 O  O    0.0000  187
O       14.537322292   12.839836934   12.653120742 CORE  188 O  O    0.0000  188
O       17.853856166    6.926856135   11.679327488 CORE  189 O  O    0.0000  189
O        1.493662516    4.537130685   12.706830138 CORE  190 O  O    0.0000  190
O       14.400114932    0.753854607   12.646667602 CORE  191 O  O    0.0000  191
O       18.088299101    4.494438992   12.681522769 CORE  192 O  O    0.0000  192
O        9.587504014   12.634790702   12.895278008 CORE  193 O  O    0.0000  193
O       14.399639664    8.348976221   12.720406780 CORE  194 O  O    0.0000  194
O        9.630687199    0.757513652   12.700451461 CORE  195 O  O    0.0000  195
O       14.538062635   16.259437133   12.615700102 CORE  196 O  O    0.0000  196
O       18.259957059   12.195113324   12.100425309 CORE  197 O  O    0.0000  197
O       20.206893706   10.750740865   13.190247134 CORE  198 O  O    0.0000  198
O       20.255937358   18.371502387   13.093964788 CORE  199 O  O    0.0000  199
O        9.586226307   16.465916890   12.856695008 CORE  200 O  O    0.0000  200
O       19.992314922    2.670467383   13.149846325 CORE  201 O  O    0.0000  201
O        2.058991888    6.750363128    0.528513586 CORE  202 O  O    0.0000  202
O       11.976666119    8.444282945    0.285625298 CORE  203 O  O    0.0000  203
O       12.027567452    0.511417909    0.300250205 CORE  204 O  O    0.0000  204
O       12.111980266   12.760844446    0.173738475 CORE  205 O  O    0.0000  205
O        2.349066201   18.675984434    0.475880740 CORE  206 O  O    0.0000  206
O       12.106015400   16.345834453    0.114813415 CORE  207 O  O    0.0000  207
O       17.827006519   18.481562187    0.633924398 CORE  208 O  O    0.0000  208
O        2.090449440    2.310427742    0.475810393 CORE  209 O  O    0.0000  209
O       13.887476507   14.571356455    1.029614784 CORE  210 O  O    0.0000  210
O       17.588075282    2.410562223    0.701622335 CORE  211 O  O    0.0000  211
O       19.959284530    6.343280521   13.209365112 CORE  212 O  O    0.0000  212
O        2.304079424   10.424496462    0.568491682 CORE  213 O  O    0.0000  213
O       10.332374123   14.566183143    1.041028758 CORE  214 O  O    0.0000  214
O       17.764728954   10.687393424    0.684943389 CORE  215 O  O    0.0000  215
O       10.130497319    6.803395459    1.320627183 CORE  216 O  O    0.0000  216
O       13.835311368    2.230518953    1.239697525 CORE  217 O  O    0.0000  217
O       10.193693926    2.208974420    1.269053843 CORE  218 O  O    0.0000  218
O       17.542803645    6.516770010    0.754431378 CORE  219 O  O    0.0000  219
O        9.929367927    9.447016514    1.651782160 CORE  220 O  O    0.0000  220
O       13.829402128    6.802987262    1.265222350 CORE  221 O  O    0.0000  221
O       16.148580704   10.623244604    2.753283254 CORE  222 O  O    0.0000  222
O       14.219388800   19.749508198    1.519840651 CORE  223 O  O    0.0000  223
O        9.875395441   19.682784976    1.531835304 CORE  224 O  O    0.0000  224
O       14.185166513   17.094949488    1.604441289 CORE  225 O  O    0.0000  225
O       10.203747341   12.098415543    1.899731040 CORE  226 O  O    0.0000  226
O       10.213327742   17.047578554    1.852406523 CORE  227 O  O    0.0000  227
O       14.061294971    9.415774927    1.603033545 CORE  228 O  O    0.0000  228
O       14.677424173    4.514332239    2.220834827 CORE  229 O  O    0.0000  229
O        2.086716106    0.448170087    2.367844490 CORE  230 O  O    0.0000  230
O       17.823670822    0.377901182    2.388328780 CORE  231 O  O    0.0000  231
O       17.841523802    8.607651124    2.357671267 CORE  232 O  O    0.0000  232
O       10.277802871    4.494541359    2.574189730 CORE  233 O  O    0.0000  233
O        2.080824814    8.562898585    2.480548500 CORE  234 O  O    0.0000  234
O        3.462853430    2.703080344    2.701829453 CORE  235 O  O    0.0000  235
O       16.201483604   18.405166379    2.693930505 CORE  236 O  O    0.0000  236
O        3.678268751   18.480621637    2.721810021 CORE  237 O  O    0.0000  237
O       14.224983090   12.067183291    1.659328132 CORE  238 O  O    0.0000  238
O       20.049682011    5.877034452    7.945276474 CORE  239 O  O    0.0000  239
O       18.775678224   18.144086562    3.086980919 CORE  240 O  O    0.0000  240
O        3.445908411    6.299667427    2.732835870 CORE  241 O  O    0.0000  241
O        9.709352313    6.452525859    7.101091730 CORE  242 O  O    0.0000  242
O        1.030516210   18.174933055    2.716635658 CORE  243 O  O    0.0000  243
O       18.578648558    2.771457323    3.154433785 CORE  244 O  O    0.0000  244
O        5.846151434    6.677096167    3.710482555 CORE  245 O  O    0.0000  245
O        0.812181921    2.723730506    2.761487022 CORE  246 O  O    0.0000  246
O        8.630502635   18.350777139    3.453523077 CORE  247 O  O    0.0000  247
O        0.961025330   10.938024263    2.787154439 CORE  248 O  O    0.0000  248
O       15.971748579    6.758486328    2.859093007 CORE  249 O  O    0.0000  249
O        1.816246548    8.426654759    6.278838092 CORE  250 O  O    0.0000  250
O        0.788421144    6.284426078    2.793263657 CORE  251 O  O    0.0000  251
O       11.186203953   10.492268017    3.745555436 CORE  252 O  O    0.0000  252
O       10.959211810    2.223146489    3.799197329 CORE  253 O  O    0.0000  253
O        8.427102349    2.695954646    3.196319481 CORE  254 O  O    0.0000  254
O       10.923002685    6.752369012    3.843020345 CORE  255 O  O    0.0000  255
O       11.246041149   18.729851776    3.600051280 CORE  256 O  O    0.0000  256
O       13.872564460   18.474928179    3.834568264 CORE  257 O  O    0.0000  257
O       13.550254957    6.278805723    3.861880708 CORE  258 O  O    0.0000  258
O       13.824599051   10.724607749    3.899549185 CORE  259 O  O    0.0000  259
O       18.709705838   10.961971504    3.158284978 CORE  260 O  O    0.0000  260
O       13.584123183    2.706851376    3.845157844 CORE  261 O  O    0.0000  261
O        6.044696671   18.534957300    3.798702814 CORE  262 O  O    0.0000  262
O       18.553962440    6.227879218    3.202969647 CORE  263 O  O    0.0000  263
O        5.871972915    2.357758637    3.657013447 CORE  264 O  O    0.0000  264
O        5.826268555    8.637552408    9.569238251 CORE  265 O  O    0.0000  265
O        6.013753866   10.533604473    3.838721296 CORE  266 O  O    0.0000  266
O        4.443957173    4.498934202    4.406117172 CORE  267 O  O    0.0000  267
O        8.395215671    6.234185561    3.262080267 CORE  268 O  O    0.0000  268
O        4.170220455   16.956971887    4.830774264 CORE  269 O  O    0.0000  269
O        7.614294672    0.483338357    4.418440805 CORE  270 O  O    0.0000  270
O       20.316886945   16.845220653    4.715296107 CORE  271 O  O    0.0000  271
O       12.604931948    8.544177553    4.828949064 CORE  272 O  O    0.0000  272
O       20.144110523    4.490369706    4.444588523 CORE  273 O  O    0.0000  273
O       12.622157384    0.466987238    4.878488057 CORE  274 O  O    0.0000  274
O       20.248347261   12.256450504    4.797064051 CORE  275 O  O    0.0000  275
O       20.343395606   19.509381400    4.744810180 CORE  276 O  O    0.0000  276
O        3.998610944   19.591588128    5.133332999 CORE  277 O  O    0.0000  277
O        3.777404863    2.127740219    5.303106858 CORE  278 O  O    0.0000  278
O       20.232430514    1.969001755    5.147648059 CORE  279 O  O    0.0000  279
O       20.285154536    9.592574759    4.809259862 CORE  280 O  O    0.0000  280
O        3.979962593    9.510519440    5.207832154 CORE  281 O  O    0.0000  281
O        7.596147374   10.671638410    5.947258454 CORE  282 O  O    0.0000  282
O        3.732135961    6.852812213    5.339989665 CORE  283 O  O    0.0000  283
O        4.372065585   12.761659516    7.562499871 CORE  284 O  O    0.0000  284
O        7.609014065   18.408185869    5.909312553 CORE  285 O  O    0.0000  285
O        7.438081353    6.253237639    5.760387185 CORE  286 O  O    0.0000  286
O        3.662120119   14.569002750    5.759455157 CORE  287 O  O    0.0000  287
O       12.428026301   10.872019406    6.073840747 CORE  288 O  O    0.0000  288
O       12.151924993    2.766639898    6.086015885 CORE  289 O  O    0.0000  289
O       12.149893704    6.288227785    6.126804050 CORE  290 O  O    0.0000  290
O        7.482455327    2.793999402    5.696052435 CORE  291 O  O    0.0000  291
O       12.401742260   18.179680496    5.952338756 CORE  292 O  O    0.0000  292
O       20.221907011    7.009719717    5.186318669 CORE  293 O  O    0.0000  293
O        1.847704042    0.571983563    6.227823279 CORE  294 O  O    0.0000  294
O        0.387536189   14.566915165    5.844581844 CORE  295 O  O    0.0000  295
O        2.022426386   16.596419028    6.374200050 CORE  296 O  O    0.0000  296
O        4.141203077    8.256897366    7.537946251 CORE  297 O  O    0.0000  297
O        8.581670910   10.819143770    3.477057697 CORE  298 O  O    0.0000  298
O       20.000114977    3.067459670    7.962891170 CORE  299 O  O    0.0000  299
O       15.997073057    2.280184169    2.808901306 CORE  300 O  O    0.0000  300
end
end
