# Supplementary material for: Zeolite-confined subnanometric PtSn mimicking mortise-and-tenon joinery for catalytic propane dehydrogenation
Source: Nat Commun. 2022 May 17;13:2716. doi: 10.1038/s41467-022-30522-1 (PMC9114386; doi:10.1038/s41467-022-30522-1)
Supplement: Supplementary file 8 — Source Data [file 41467_2022_30522_MOESM8_ESM.zip › allstructures/Pt2Sn8O4-MFI.arc]

!BIOSYM archive 2
PBC=ON
                      Energy         0          0.0460      -2348.059131        C1
!DATE
PBC   20.37460000   20.11910000   13.51960000   90.00000000   89.99990000   90.00000000
Sn      11.160821676    6.156390875    4.536676740 CORE    1 Sn Sn   0.0000    1
Sn       9.937651594   16.718709684    4.198848137 CORE    2 Sn Sn   0.0000    2
Sn      12.686317423    9.043389966    5.069816376 CORE    3 Sn Sn   0.0000    3
Sn       9.542087354    8.739135321    5.726612209 CORE    4 Sn Sn   0.0000    4
Sn      10.487630302    8.659721740    2.587897421 CORE    5 Sn Sn   0.0000    5
Sn       9.979530853   13.428863084    4.683491578 CORE    6 Sn Sn   0.0000    6
Sn      11.436836852   12.416589135    2.410661778 CORE    7 Sn Sn   0.0000    7
Sn      11.362129709   17.008273846    1.405892250 CORE    8 Sn Sn   0.0000    8
Pt      10.661043034   10.726376534    4.283396629 CORE    9 Pt Pt   0.0000    9
Pt      11.591472783   14.992260142    3.116413651 CORE   10 Pt Pt   0.0000   10
Si       5.923735823    6.728005696    4.084445090 CORE   11 Si Si   0.0000   11
Si       5.878011381    9.841444195    4.294199207 CORE   12 Si Si   0.0000   12
Si       2.947970239   14.503306930    4.235094803 CORE   13 Si Si   0.0000   13
Si       2.969864159    1.903747135    3.925540406 CORE   14 Si Si   0.0000   14
Si       2.740949305    9.839804678    4.147138065 CORE   15 Si Si   0.0000   15
Si       6.158372397    1.921674850    4.049789920 CORE   16 Si Si   0.0000   16
Si       6.084020023   14.476405028    4.336294269 CORE   17 Si Si   0.0000   17
Si       2.790133601    6.765665853    3.917146346 CORE   18 Si Si   0.0000   18
Si      19.418516386    0.669815468    6.015580755 CORE   19 Si Si   0.0000   19
Si      14.529206303    3.872486065    5.905886724 CORE   20 Si Si   0.0000   20
Si      14.576695730    0.699584302    6.003143295 CORE   21 Si Si   0.0000   21
Si      19.323842797    3.830044664    6.061256809 CORE   22 Si Si   0.0000   22
Si       1.957775225   12.099134319    6.131204098 CORE   23 Si Si   0.0000   23
Si      19.292342051   12.748577674    5.850866753 CORE   24 Si Si   0.0000   24
Si       6.482323828   12.026283854    6.416298757 CORE   25 Si Si   0.0000   25
Si       6.920424570    4.353029753    5.883222453 CORE   26 Si Si   0.0000   26
Si       1.919558939    4.372221134    5.634869315 CORE   27 Si Si   0.0000   27
Si      14.354411466   16.070311878    5.727659356 CORE   28 Si Si   0.0000   28
Si      19.276053395   15.918579690    5.908902084 CORE   29 Si Si   0.0000   29
Si      14.334276157   12.871018695    5.837691302 CORE   30 Si Si   0.0000   30
Si       6.788060977   19.893225530    6.152689683 CORE   31 Si Si   0.0000   31
Si       1.878340187   16.754601922    6.164130507 CORE   32 Si Si   0.0000   32
Si       2.017177254   19.875836020    5.935230818 CORE   33 Si Si   0.0000   33
Si       6.634010946   16.762842551    6.412046008 CORE   34 Si Si   0.0000   34
Si      17.040570453   20.036066626    7.911629105 CORE   35 Si Si   0.0000   35
Si      16.941079090    4.360469905    7.914686997 CORE   36 Si Si   0.0000   36
Si      12.217443195   19.889308851    7.904728764 CORE   37 Si Si   0.0000   37
Si      12.320095665    4.315262983    8.037057314 CORE   38 Si Si   0.0000   38
Si      16.784084577   16.955639082    7.568170823 CORE   39 Si Si   0.0000   39
Si       4.016422370   12.706881572    8.266706035 CORE   40 Si Si   0.0000   40
Si       9.161757420   15.841558969    8.141458016 CORE   41 Si Si   0.0000   41
Si      16.842545258   11.988795765    7.571777162 CORE   42 Si Si   0.0000   42
Si       9.049122068   12.639649916    8.127101995 CORE   43 Si Si   0.0000   43
Si      12.140125729   16.744316509    7.709264798 CORE   44 Si Si   0.0000   44
Si       9.256514977    3.804792555    7.861531457 CORE   45 Si Si   0.0000   45
Si       9.237493211    0.635588782    7.858803502 CORE   46 Si Si   0.0000   46
Si       4.074551792   15.928534822    8.187144306 CORE   47 Si Si   0.0000   47
Si       4.287551486    3.873990416    7.646391908 CORE   48 Si Si   0.0000   48
Si       4.297717019    0.691238981    7.916106168 CORE   49 Si Si   0.0000   49
Si      12.118183019   12.150809849    7.919658512 CORE   50 Si Si   0.0000   50
Si      16.367144210    1.998995953   10.034036800 CORE   51 Si Si   0.0000   51
Si      13.187155772    1.853866101    9.954185137 CORE   52 Si Si   0.0000   52
Si      16.205144525    6.664999459    9.799680111 CORE   53 Si Si   0.0000   53
Si      13.047517581    6.712869359    9.916025343 CORE   54 Si Si   0.0000   54
Si      16.192631258    9.817128481    9.715229174 CORE   55 Si Si   0.0000   55
Si      16.367802145   14.473554126    9.504080074 CORE   56 Si Si   0.0000   56
Si      13.199253629   14.568975154    9.700602701 CORE   57 Si Si   0.0000   57
Si      13.046216817    9.774579847    9.733697530 CORE   58 Si Si   0.0000   58
Si       4.870570729   12.205777622   11.180260659 CORE   59 Si Si   0.0000   59
Si       8.013666965   12.091753355   10.995721624 CORE   60 Si Si   0.0000   60
Si       8.212235965   16.843792369   10.949155644 CORE   61 Si Si   0.0000   61
Si       8.151328883    4.663693349   10.664808620 CORE   62 Si Si   0.0000   62
Si       8.257314409   19.911786089   10.723119517 CORE   63 Si Si   0.0000   63
Si       5.080770692   16.843351532   10.988094433 CORE   64 Si Si   0.0000   64
Si       5.104972421   19.976995526   10.820408772 CORE   65 Si Si   0.0000   65
Si       4.946986778    4.631993225   10.541951429 CORE   66 Si Si   0.0000   66
Si      16.976858045    2.707611189   12.978969663 CORE   67 Si Si   0.0000   67
Si      16.924584692    5.912653734   12.720680318 CORE   68 Si Si   0.0000   68
Si      12.063801686    2.723749842   12.767007407 CORE   69 Si Si   0.0000   69
Si      12.072985567    5.907293676   12.803565868 CORE   70 Si Si   0.0000   70
Si       4.485278682   14.693753931   13.172235943 CORE   71 Si Si   0.0000   71
Si       9.028018609    2.189977706   12.576148343 CORE   72 Si Si   0.0000   72
Si       9.113253874   14.516208209   12.832161269 CORE   73 Si Si   0.0000   73
Si      17.200050469   14.001261457   12.452256397 CORE   74 Si Si   0.0000   74
Si      17.082911027   10.775189556   12.542414392 CORE   75 Si Si   0.0000   75
Si       9.072548208    6.767415246   12.761561607 CORE   76 Si Si   0.0000   76
Si      12.205706187   14.001841655   12.542158464 CORE   77 Si Si   0.0000   77
Si       4.431268068    9.758272028   13.139089720 CORE   78 Si Si   0.0000   78
Si       4.334251857    2.264022042   12.594823129 CORE   79 Si Si   0.0000   79
Si       9.048861157    9.909299328   12.930240929 CORE   80 Si Si   0.0000   80
Si      12.039364273   10.825528488   12.520634205 CORE   81 Si Si   0.0000   81
Si       4.325070226    6.652923794   12.755647559 CORE   82 Si Si   0.0000   82
Si      14.419416881    2.100339511    1.181206471 CORE   83 Si Si   0.0000   83
Si      19.298930921    6.741361553    1.128400406 CORE   84 Si Si   0.0000   84
Si      19.407941576    2.181415515    1.440178476 CORE   85 Si Si   0.0000   85
Si      14.507701400    6.898756189    0.974067057 CORE   86 Si Si   0.0000   86
Si       1.997830536   13.907419728    1.319496592 CORE   87 Si Si   0.0000   87
Si       2.041115404    2.730898887    1.068925930 CORE   88 Si Si   0.0000   88
Si      19.337326047    9.894970694    1.007595410 CORE   89 Si Si   0.0000   89
Si       6.874145303   10.671887928    1.465048648 CORE   90 Si Si   0.0000   90
Si       6.984262907   13.882517877    1.429397141 CORE   91 Si Si   0.0000   91
Si       1.928074724    5.884604238    1.055591984 CORE   92 Si Si   0.0000   92
Si      14.752083450   14.651511709    0.809303065 CORE   93 Si Si   0.0000   93
Si       1.924521375   10.739529719    1.234358110 CORE   94 Si Si   0.0000   94
Si       6.743348377    5.842605979    1.176707681 CORE   95 Si Si   0.0000   95
Si      14.530846291    9.998916632    0.825091954 CORE   96 Si Si   0.0000   96
Si       6.769662735    2.701477938    1.115728760 CORE   97 Si Si   0.0000   97
Si      19.328076747   14.522845418    1.025817850 CORE   98 Si Si   0.0000   98
Si      15.195302143    4.610655951    2.971424302 CORE   99 Si Si   0.0000   99
Si      18.479968174   19.897538545    3.150570930 CORE  100 Si Si   0.0000  100
Si      18.383923692    4.610850217    3.209440002 CORE  101 Si Si   0.0000  101
Si      15.360419988   19.948372371    3.097592497 CORE  102 Si Si   0.0000  102
Si      18.352513908   12.118708791    2.951190759 CORE  103 Si Si   0.0000  103
Si      18.468667015   16.790285382    2.975548684 CORE  104 Si Si   0.0000  104
Si      15.339994341   16.836809745    2.854629770 CORE  105 Si Si   0.0000  105
Si      15.216098403   12.253070320    2.916315661 CORE  106 Si Si   0.0000  106
O        4.344791519    6.304584695    4.072316606 CORE  107 O  O    0.0000  107
O       19.019006263   19.945019011    4.682900185 CORE  108 O  O    0.0000  108
O        4.553548412    2.173858196    4.175318697 CORE  109 O  O    0.0000  109
O        0.521509490   14.239302523    0.742816922 CORE  110 O  O    0.0000  110
O       14.549417431    4.613010016    4.462480005 CORE  111 O  O    0.0000  111
O        3.089907292   14.753446803    0.473685373 CORE  112 O  O    0.0000  112
O       14.795674586   20.017494859    4.614164648 CORE  113 O  O    0.0000  113
O       18.796436028    4.689625131    4.779124001 CORE  114 O  O    0.0000  114
O       16.779698264   12.119993198    3.343860384 CORE  115 O  O    0.0000  115
O       14.448525894   16.419749810    4.146295055 CORE  116 O  O    0.0000  116
O        6.072827388    8.260671892    4.593141774 CORE  117 O  O    0.0000  117
O        2.559353242    8.265000621    4.495882647 CORE  118 O  O    0.0000  118
O       14.349387295   12.438072420    4.274516128 CORE  119 O  O    0.0000  119
O       18.565022840   14.584166962   13.112443067 CORE  120 O  O    0.0000  120
O       18.213530311   11.899182849    6.709658806 CORE  121 O  O    0.0000  121
O        0.402967738   12.445863646    6.419934831 CORE  122 O  O    0.0000  122
O        6.550592379    0.495101944    4.718428367 CORE  123 O  O    0.0000  123
O        5.380180609   12.122802912    7.603233703 CORE  124 O  O    0.0000  124
O        2.543373959    0.465017183    4.561965016 CORE  125 O  O    0.0000  125
O        2.134704948    3.091239411    4.654101065 CORE  126 O  O    0.0000  126
O        6.276851787   13.237641098    5.359039753 CORE  127 O  O    0.0000  127
O        2.098902599   10.664351275    5.386581728 CORE  128 O  O    0.0000  128
O        6.938470286    3.130661058    4.808568730 CORE  129 O  O    0.0000  129
O        4.527554973   14.541076557    3.862654036 CORE  130 O  O    0.0000  130
O        6.711555479    5.764539207    5.117845956 CORE  131 O  O    0.0000  131
O        1.856922702    5.733691014    4.749340128 CORE  132 O  O    0.0000  132
O       16.888265545   16.393870799    3.111282643 CORE  133 O  O    0.0000  133
O       19.159649594    2.245618655    5.718205862 CORE  134 O  O    0.0000  134
O        1.817836447   18.292431405    5.654922215 CORE  135 O  O    0.0000  135
O        6.552683041   18.306724685    5.936636107 CORE  136 O  O    0.0000  136
O       14.310235283    2.273072460    5.702295717 CORE  137 O  O    0.0000  137
O       13.284266538    0.041837107    6.717453772 CORE  138 O  O    0.0000  138
O       13.301704158    4.516821016    6.755704275 CORE  139 O  O    0.0000  139
O        0.603474119    0.419871478    6.398241407 CORE  140 O  O    0.0000  140
O       18.507707953    0.157095076    7.257713868 CORE  141 O  O    0.0000  141
O       14.523164358   14.479139426    5.999585702 CORE  142 O  O    0.0000  142
O        0.496732062    4.193968315    6.396437143 CORE  143 O  O    0.0000  143
O       18.196661559   16.718572574    6.809053348 CORE  144 O  O    0.0000  144
O       15.943276444    4.133603255    6.654537188 CORE  145 O  O    0.0000  145
O       15.898902457    0.551868601    6.936455565 CORE  146 O  O    0.0000  146
O       15.566209888   12.127680873    6.585272954 CORE  147 O  O    0.0000  147
O       18.466598607    4.195725610    7.388958310 CORE  148 O  O    0.0000  148
O        2.761086488   16.619675591    7.525582678 CORE  149 O  O    0.0000  149
O       10.640393898   16.137925961    7.530652565 CORE  150 O  O    0.0000  150
O        6.327732497   10.609446717    5.646893967 CORE  151 O  O    0.0000  151
O       19.250724309   12.305203983    4.287709464 CORE  152 O  O    0.0000  152
O       15.560144237   16.840660482    6.503941939 CORE  153 O  O    0.0000  153
O       12.914774635   16.607716671    6.278601032 CORE  154 O  O    0.0000  154
O        8.353735751    4.411323344    6.652979557 CORE  155 O  O    0.0000  155
O       12.942713663   12.418640420    6.547275244 CORE  156 O  O    0.0000  156
O        8.306888640    0.041932466    6.668205157 CORE  157 O  O    0.0000  157
O       19.158669602   15.953647117    1.774445239 CORE  158 O  O    0.0000  158
O        7.958669236   12.069126909    7.077416249 CORE  159 O  O    0.0000  159
O        5.412052098   16.440565353    7.424692937 CORE  160 O  O    0.0000  160
O        5.741752322    4.111923851    6.971650403 CORE  161 O  O    0.0000  161
O       18.941739582   14.331384951    5.982830413 CORE  162 O  O    0.0000  162
O       10.821542711    4.022014123    7.482984141 CORE  163 O  O    0.0000  163
O       19.219365250   16.432750864    4.368361414 CORE  164 O  O    0.0000  164
O        5.748688699    0.358036229    7.261497891 CORE  165 O  O    0.0000  165
O       10.792241617    0.409314528    7.448678750 CORE  166 O  O    0.0000  166
O       10.524238479   12.201739857    7.604669937 CORE  167 O  O    0.0000  167
O        3.111850276    4.498283566    6.724274751 CORE  168 O  O    0.0000  168
O        9.087955807   16.494840281    9.627990303 CORE  169 O  O    0.0000  169
O        3.105411398   20.049873000    7.126664008 CORE  170 O  O    0.0000  170
O        8.906609146   14.248870048    8.276959670 CORE  171 O  O    0.0000  171
O        3.971697663   14.317524557    8.060692513 CORE  172 O  O    0.0000  172
O       16.784213209   18.458252875    8.176923227 CORE  173 O  O    0.0000  173
O       12.056132298   18.296689338    8.157990196 CORE  174 O  O    0.0000  174
O       16.760428160    5.856910556    8.509470036 CORE  175 O  O    0.0000  175
O       16.705421576   10.602097316    8.397011790 CORE  176 O  O    0.0000  176
O        8.933208219    2.220368466    8.061384650 CORE  177 O  O    0.0000  177
O       12.298797382    5.653278055    8.947988810 CORE  178 O  O    0.0000  178
O        4.029295924    2.285740001    7.850840224 CORE  179 O  O    0.0000  179
O       16.976877918    0.658982562    9.352576980 CORE  180 O  O    0.0000  180
O       12.866596415    3.056210116    8.909938925 CORE  181 O  O    0.0000  181
O       16.621118179    3.288854062    9.086781529 CORE  182 O  O    0.0000  182
O       12.740299004    0.436319892    9.294594661 CORE  183 O  O    0.0000  183
O       12.455757121   13.299016256    9.018470387 CORE  184 O  O    0.0000  184
O       16.600471473   15.909430852    8.791169307 CORE  185 O  O    0.0000  185
O       16.918490304   13.271648748    8.566402367 CORE  186 O  O    0.0000  186
O        3.966983788   12.313118218    9.838275643 CORE  187 O  O    0.0000  187
O        8.042161611   16.509990976    7.179326801 CORE  188 O  O    0.0000  188
O       12.484496778   10.681195293    8.508736505 CORE  189 O  O    0.0000  189
O       16.433548457    8.234818207    9.483951779 CORE  190 O  O    0.0000  190
O        8.948129178    4.580428844    9.255591172 CORE  191 O  O    0.0000  191
O       12.868236868    8.214276299    9.319436137 CORE  192 O  O    0.0000  192
O        4.151820287   16.355228236    9.748613384 CORE  193 O  O    0.0000  193
O        8.799771166   11.966830110    9.586250663 CORE  194 O  O    0.0000  194
O        4.245670505    4.625225562    9.081633902 CORE  195 O  O    0.0000  195
O        8.933498025   19.961728683    9.246567540 CORE  196 O  O    0.0000  196
O       12.974206826   15.924470861    8.838469370 CORE  197 O  O    0.0000  197
O       14.785851498   14.250929554    9.818825411 CORE  198 O  O    0.0000  198
O       14.771200336    1.835899658   10.293997751 CORE  199 O  O    0.0000  199
O        4.286616906    0.180635880    9.454718169 CORE  200 O  O    0.0000  200
O       14.627024959    6.330887216   10.027960441 CORE  201 O  O    0.0000  201
O       14.616342377   10.126959179    9.997208177 CORE  202 O  O    0.0000  202
O        6.434098546   12.363997370   10.754241046 CORE  203 O  O    0.0000  203
O        6.561204466    4.611573538   10.372835865 CORE  204 O  O    0.0000  204
O        6.644064454   16.511714137   10.640630321 CORE  205 O  O    0.0000  205
O       17.127634309    2.198773460   11.449237200 CORE  206 O  O    0.0000  206
O        6.684265767    0.192316761   10.588790905 CORE  207 O  O    0.0000  207
O       12.345724499    2.037353724   11.322940983 CORE  208 O  O    0.0000  208
O       17.030473918    6.206774152   11.126380318 CORE  209 O  O    0.0000  209
O        8.410829406   18.410206797   11.329791242 CORE  210 O  O    0.0000  210
O       12.381463169    6.657790856   11.396385865 CORE  211 O  O    0.0000  211
O       17.056760132   10.319521992   10.991215084 CORE  212 O  O    0.0000  212
O       17.201238034   14.437449152   10.893752921 CORE  213 O  O    0.0000  213
O        4.889662076   18.429308130   11.242584125 CORE  214 O  O    0.0000  214
O       12.549133648   14.804243156   11.168404164 CORE  215 O  O    0.0000  215
O        4.592145559   10.773785572   11.884737870 CORE  216 O  O    0.0000  216
O        8.550549416    6.063164655   11.388668195 CORE  217 O  O    0.0000  217
O        4.478674243    5.994394733   11.282963300 CORE  218 O  O    0.0000  218
O       12.213245823   10.056290124   11.100151799 CORE  219 O  O    0.0000  219
O        4.462374822   13.407182068   12.186030339 CORE  220 O  O    0.0000  220
O        8.190830056   10.691784030   11.790325330 CORE  221 O  O    0.0000  221
O       10.724551290   14.454322896   13.044131731 CORE  222 O  O    0.0000  222
O        8.561674709    3.421934239   11.625408917 CORE  223 O  O    0.0000  223
O        4.476027368    3.314352961   11.366929882 CORE  224 O  O    0.0000  224
O        9.025670274    0.812873300   11.717351293 CORE  225 O  O    0.0000  225
O        4.622106998   16.072512833   12.333468511 CORE  226 O  O    0.0000  226
O        4.537059505    0.755188886   12.040336235 CORE  227 O  O    0.0000  227
O        8.642501141   13.329319793   11.837150746 CORE  228 O  O    0.0000  228
O        9.175310083    8.360464622   12.480138993 CORE  229 O  O    0.0000  229
O       16.838091007    4.322225118   13.027281575 CORE  230 O  O    0.0000  230
O       12.363328981    4.316718135   12.647226404 CORE  231 O  O    0.0000  231
O       12.273208835   12.409699632   12.248290056 CORE  232 O  O    0.0000  232
O        2.973602424    9.912762154    0.316616606 CORE  233 O  O    0.0000  233
O       17.168621229   12.389811813   12.632777086 CORE  234 O  O    0.0000  234
O       18.255707709    6.507491475   13.428024477 CORE  235 O  O    0.0000  235
O       10.514697134    2.459617176   13.164194418 CORE  236 O  O    0.0000  236
O       18.292249752    2.230683770    0.269928341 CORE  237 O  O    0.0000  237
O        8.736454209   15.972426923   12.214248857 CORE  238 O  O    0.0000  238
O       10.516854076    6.158586010   13.205469832 CORE  239 O  O    0.0000  239
O       13.002962952    2.062905569    0.392492175 CORE  240 O  O    0.0000  240
O       18.387267612   10.092891155   13.224743367 CORE  241 O  O    0.0000  241
O        2.658363884   13.244601972    5.214010310 CORE  242 O  O    0.0000  242
O       15.646006579    2.047616957    0.115648518 CORE  243 O  O    0.0000  243
O       13.016742214    6.504491881    0.459345255 CORE  244 O  O    0.0000  244
O        6.527269770   15.856442579    5.068721830 CORE  245 O  O    0.0000  245
O       15.573770560    6.616653483   13.285455546 CORE  246 O  O    0.0000  246
O        2.850736503    2.364105074   13.235165437 CORE  247 O  O    0.0000  247
O       15.889960569   14.643146766   13.172831196 CORE  248 O  O    0.0000  248
O       10.528742034   10.571945213   13.067155468 CORE  249 O  O    0.0000  249
O       18.617182432   18.367821932    2.622961223 CORE  250 O  O    0.0000  250
O       15.727461188   10.284925801   13.287036480 CORE  251 O  O    0.0000  251
O        5.736700014   14.603166135    0.682202495 CORE  252 O  O    0.0000  252
O        5.416126066    5.984023298    0.244935228 CORE  253 O  O    0.0000  253
O        2.824034602    6.351043484   13.303754608 CORE  254 O  O    0.0000  254
O        4.578873012    8.243696246   12.586945253 CORE  255 O  O    0.0000  255
O        5.417074213    2.595029070    0.232559007 CORE  256 O  O    0.0000  256
O        8.017533706    2.049752919    0.314179212 CORE  257 O  O    0.0000  257
O        8.244816286   10.062825940    0.825041701 CORE  258 O  O    0.0000  258
O        8.386047683   14.379335906    0.761240199 CORE  259 O  O    0.0000  259
O       13.296047497   14.426021775    0.140621209 CORE  260 O  O    0.0000  260
O        8.027027053    6.512556154    0.453139928 CORE  261 O  O    0.0000  261
O        0.496941861    2.341012092    0.769306846 CORE  262 O  O    0.0000  262
O       13.104056618   10.267991164    0.091608603 CORE  263 O  O    0.0000  263
O        0.363702070    6.122522913    0.688286560 CORE  264 O  O    0.0000  264
O        0.385936982   16.204121480    6.499174754 CORE  265 O  O    0.0000  265
O        0.432064083   10.492941150    0.642339801 CORE  266 O  O    0.0000  266
O       19.438477112    8.330403376    1.415491940 CORE  267 O  O    0.0000  267
O        5.583474631   10.018820098    0.731098110 CORE  268 O  O    0.0000  268
O       19.365509122    0.744613234    2.200114871 CORE  269 O  O    0.0000  269
O        2.187884929    4.317900436    1.405715880 CORE  270 O  O    0.0000  270
O       14.486424828    0.789032479    2.133451308 CORE  271 O  O    0.0000  271
O        6.831530070   12.277911308    1.245609248 CORE  272 O  O    0.0000  272
O       14.586196974    8.470633426    1.340897506 CORE  273 O  O    0.0000  273
O        7.043056660    4.269644504    1.450709971 CORE  274 O  O    0.0000  274
O       14.741424050   16.111424759    1.529218499 CORE  275 O  O    0.0000  275
O       14.492113617    3.450113867    2.080265197 CORE  276 O  O    0.0000  276
O       19.193263429    3.384602505    2.514096053 CORE  277 O  O    0.0000  277
O       18.772792047    6.021000310    2.494868786 CORE  278 O  O    0.0000  278
O       14.923619699    6.054974098    2.294889582 CORE  279 O  O    0.0000  279
O       15.075241279   13.526104183    1.924328079 CORE  280 O  O    0.0000  280
O        1.958552402   10.227488706    2.776961824 CORE  281 O  O    0.0000  281
O        2.311213584   12.317754803    1.168497260 CORE  282 O  O    0.0000  282
O       18.714879291   10.688378765    2.282185692 CORE  283 O  O    0.0000  283
O        2.062335595   14.343422934    2.885633286 CORE  284 O  O    0.0000  284
O        2.628327852    1.888627356    2.337198285 CORE  285 O  O    0.0000  285
O       18.672077334   13.335275560    1.924589610 CORE  286 O  O    0.0000  286
O        2.547047829   15.893271246    4.960820385 CORE  287 O  O    0.0000  287
O        4.322484532   10.193431543    3.945590697 CORE  288 O  O    0.0000  288
O        6.504579925    6.612354672    2.576800825 CORE  289 O  O    0.0000  289
O        6.812888228   10.306530409    3.044763867 CORE  290 O  O    0.0000  290
O        2.357742919    6.773633264    2.348866418 CORE  291 O  O    0.0000  291
O        6.599401818    1.869990443    2.494723927 CORE  292 O  O    0.0000  292
O       14.692345016   10.922667707    2.150320511 CORE  293 O  O    0.0000  293
O       16.792706793    4.321776460    3.058076210 CORE  294 O  O    0.0000  294
O       15.213764017   18.424992943    2.564737208 CORE  295 O  O    0.0000  295
O       16.927498730    0.280644349    3.079683314 CORE  296 O  O    0.0000  296
O        6.994089813   14.299565261    2.999648127 CORE  297 O  O    0.0000  297
O        2.712700375   12.038525181    7.567818602 CORE  298 O  O    0.0000  298
O       12.213685463    7.688773717    3.442789005 CORE  299 O  O    0.0000  299
O       10.266077817   18.098854357    2.711302700 CORE  300 O  O    0.0000  300
O        9.459009915    7.420132954    4.025166320 CORE  301 O  O    0.0000  301
O       11.353038870    7.636566336    6.091650069 CORE  302 O  O    0.0000  302
end
end
