# Supplementary material for: Zeolite-confined subnanometric PtSn mimicking mortise-and-tenon joinery for catalytic propane dehydrogenation
Source: Nat Commun. 2022 May 17;13:2716. doi: 10.1038/s41467-022-30522-1 (PMC9114386; doi:10.1038/s41467-022-30522-1)
Supplement: Supplementary file 8 — Source Data [file 41467_2022_30522_MOESM8_ESM.zip › allstructures/Pt2Sn8O6-MFI.arc]

!BIOSYM archive 2
PBC=ON
                      Energy         0          0.0467      -2365.125758        C1
!DATE
PBC   20.37460000   20.11910000   13.51960000   90.00000000   89.99990000   90.00000000
Sn       6.638071446    4.636494020    8.581466985 CORE    1 Sn Sn   0.0000    1
Sn       4.121823276    4.917237746    6.352724268 CORE    2 Sn Sn   0.0000    2
Sn       5.376609205   14.418088520   10.603664874 CORE    3 Sn Sn   0.0000    3
Sn       6.501289166   16.601002996    8.437591293 CORE    4 Sn Sn   0.0000    4
Sn       7.399055434    4.435802172    5.281717351 CORE    5 Sn Sn   0.0000    5
Sn       5.722211201    2.013413653    6.931435634 CORE    6 Sn Sn   0.0000    6
Sn       8.460656002   14.216418053    9.524134342 CORE    7 Sn Sn   0.0000    7
Sn       5.971028296   13.509328763    7.528142603 CORE    8 Sn Sn   0.0000    8
Pt       5.167210583    3.206014612    4.675567750 CORE    9 Pt Pt   0.0000    9
Pt       6.296183283    6.384938747    6.695262056 CORE   10 Pt Pt   0.0000   10
Si       1.402357251   12.750515233    8.090306312 CORE   11 Si Si   0.0000   11
Si       1.434117322   15.869877410    8.248564427 CORE   12 Si Si   0.0000   12
Si      18.881829216    0.446730562    8.108429251 CORE   13 Si Si   0.0000   13
Si      18.799879010    7.944634116    7.971853371 CORE   14 Si Si   0.0000   14
Si      18.678374945   15.885596330    8.084377772 CORE   15 Si Si   0.0000   15
Si       1.627400219    7.960084804    8.003434119 CORE   16 Si Si   0.0000   16
Si       1.680849051    0.407979573    8.142417126 CORE   17 Si Si   0.0000   17
Si      18.660446445   12.781977786    7.940292238 CORE   18 Si Si   0.0000   18
Si      14.958538513    6.670419608   10.255548095 CORE   19 Si Si   0.0000   19
Si      10.080541751    9.832239115   10.298365900 CORE   20 Si Si   0.0000   20
Si      10.097391917    6.667107238   10.199950646 CORE   21 Si Si   0.0000   21
Si      14.830153435    9.849121153   10.259684518 CORE   22 Si Si   0.0000   22
Si      18.003272980   18.141803364   10.063857225 CORE   23 Si Si   0.0000   23
Si      14.961789793   18.732411521   10.253302087 CORE   24 Si Si   0.0000   24
Si       2.252073237   18.106220015   10.209858090 CORE   25 Si Si   0.0000   25
Si       2.411206560   10.370566822    9.839053463 CORE   26 Si Si   0.0000   26
Si      17.814016281   10.419809465    9.722699972 CORE   27 Si Si   0.0000   27
Si      10.070465450    1.816778630   10.141107601 CORE   28 Si Si   0.0000   28
Si      14.963709055    1.785424402   10.233117719 CORE   29 Si Si   0.0000   29
Si      10.047894651   18.751257320   10.366964325 CORE   30 Si Si   0.0000   30
Si       2.332961412    5.792502969   10.132388004 CORE   31 Si Si   0.0000   31
Si      17.912166625    2.661266047   10.073304110 CORE   32 Si Si   0.0000   32
Si      17.906387423    5.768746844   10.016869728 CORE   33 Si Si   0.0000   33
Si       2.377403979    2.644152717   10.211385712 CORE   34 Si Si   0.0000   34
Si      12.574857692    5.830716447   12.044317432 CORE   35 Si Si   0.0000   35
Si      12.562759654   10.343487665   12.260572434 CORE   36 Si Si   0.0000   36
Si       7.689517045    5.818825856   12.139984256 CORE   37 Si Si   0.0000   37
Si       7.691522504   10.394004605   12.294594332 CORE   38 Si Si   0.0000   38
Si      12.551738043    2.663078114   11.984782253 CORE   39 Si Si   0.0000   39
Si      20.207633484   18.720597101   12.110489073 CORE   40 Si Si   0.0000   40
Si       4.801001484    1.771236193   11.994846330 CORE   41 Si Si   0.0000   41
Si      12.622862858   18.174040854   12.179192865 CORE   42 Si Si   0.0000   42
Si       4.668264794   18.708294145   11.965809265 CORE   43 Si Si   0.0000   43
Si       7.753870362    2.680337517   12.093687591 CORE   44 Si Si   0.0000   44
Si       4.682553528    9.852570510   11.854889255 CORE   45 Si Si   0.0000   45
Si       4.731244252    6.681569573   11.875613017 CORE   46 Si Si   0.0000   46
Si      20.230655266    1.812735284   12.011582172 CORE   47 Si Si   0.0000   47
Si      20.213611354    9.833693790   11.680739355 CORE   48 Si Si   0.0000   48
Si      20.231061498    6.647057667   11.944698434 CORE   49 Si Si   0.0000   49
Si       7.664553267   18.167083828   12.372492538 CORE   50 Si Si   0.0000   50
Si      11.839052545    7.934969542    0.655061457 CORE   51 Si Si   0.0000   51
Si       8.607587690    7.953894573    0.657909009 CORE   52 Si Si   0.0000   52
Si      11.610693663   12.718732055    0.494718427 CORE   53 Si Si   0.0000   53
Si       8.483488019   12.743504810    0.595784798 CORE   54 Si Si   0.0000   54
Si      11.631435175   15.832358526    0.468220443 CORE   55 Si Si   0.0000   55
Si      11.900604931    0.456273286    0.531757184 CORE   56 Si Si   0.0000   56
Si       8.706879797    0.506605163    0.579753611 CORE   57 Si Si   0.0000   57
Si       8.513715532   15.815563229    0.668631927 CORE   58 Si Si   0.0000   58
Si       0.452946104   18.140348130    1.589766110 CORE   59 Si Si   0.0000   59
Si       3.660852995   18.068556430    1.324173297 CORE   60 Si Si   0.0000   60
Si       3.765910221    2.709692474    1.311171909 CORE   61 Si Si   0.0000   61
Si       3.634478896   10.626639943    1.183431346 CORE   62 Si Si   0.0000   62
Si       3.754773251    5.806234301    1.226114206 CORE   63 Si Si   0.0000   63
Si       0.648975885    2.690379805    1.377347691 CORE   64 Si Si   0.0000   64
Si       0.635627994    5.838484036    1.353663189 CORE   65 Si Si   0.0000   65
Si       0.403594158   10.513447143    1.134607012 CORE   66 Si Si   0.0000   66
Si      12.384893688    8.700582267    3.616585291 CORE   67 Si Si   0.0000   67
Si      12.378113376   11.884837467    3.419543034 CORE   68 Si Si   0.0000   68
Si       7.581957344    8.713524409    3.543456389 CORE   69 Si Si   0.0000   69
Si       7.488687655   11.900106069    3.497413436 CORE   70 Si Si   0.0000   70
Si      20.214527116    0.529074547    3.476890860 CORE   71 Si Si   0.0000   71
Si       4.564241649    8.171280835    3.045394758 CORE   72 Si Si   0.0000   72
Si       4.667390919    0.333578844    3.145698509 CORE   73 Si Si   0.0000   73
Si      12.472006059   19.855434842    3.503876641 CORE   74 Si Si   0.0000   74
Si      12.457111234   16.691534030    3.365638685 CORE   75 Si Si   0.0000   75
Si       4.520616413   12.760446447    3.260426950 CORE   76 Si Si   0.0000   76
Si       7.731873229   19.898003635    3.445677253 CORE   77 Si Si   0.0000   77
Si      20.152927749   15.730808104    3.507879942 CORE   78 Si Si   0.0000   78
Si      20.065651122    8.164434410    3.107664229 CORE   79 Si Si   0.0000   79
Si       4.588579786   15.898450693    3.402598146 CORE   80 Si Si   0.0000   80
Si       7.586525693   16.728117637    3.513771380 CORE   81 Si Si   0.0000   81
Si      20.051610677   12.626263949    3.278885887 CORE   82 Si Si   0.0000   82
Si       9.856227054    8.164849781    5.526403599 CORE   83 Si Si   0.0000   83
Si      14.742474556   12.738296142    5.361112068 CORE   84 Si Si   0.0000   84
Si      14.783945225    8.147603909    5.597389511 CORE   85 Si Si   0.0000   85
Si       9.903520010   12.770667006    5.230242434 CORE   86 Si Si   0.0000   86
Si      17.789360153   19.913104763    5.213622004 CORE   87 Si Si   0.0000   87
Si      17.792750726    8.682792609    5.118720098 CORE   88 Si Si   0.0000   88
Si      14.770204933   15.854801353    5.324959799 CORE   89 Si Si   0.0000   89
Si       2.200625181   16.636131263    5.342441158 CORE   90 Si Si   0.0000   90
Si       2.325375397   19.847065634    5.216004250 CORE   91 Si Si   0.0000   91
Si      17.690866426   11.841412768    5.104906302 CORE   92 Si Si   0.0000   92
Si       9.997425006    0.281147868    5.462315807 CORE   93 Si Si   0.0000   93
Si      17.721356309   16.749928553    5.157667010 CORE   94 Si Si   0.0000   94
Si       2.145033022   11.876757812    5.179296847 CORE   95 Si Si   0.0000   95
Si      10.003966989   15.928187745    5.269588072 CORE   96 Si Si   0.0000   96
Si       2.179442617    8.714688849    5.053200154 CORE   97 Si Si   0.0000   97
Si      14.803923437    0.357658913    5.497010904 CORE   98 Si Si   0.0000   98
Si      10.583590859   10.612726210    7.352139051 CORE   99 Si Si   0.0000   99
Si      13.976736106    5.772121186    7.396810797 CORE  100 Si Si   0.0000  100
Si      13.799717104   10.606635257    7.396510136 CORE  101 Si Si   0.0000  101
Si      10.845221454    5.778324839    7.298299543 CORE  102 Si Si   0.0000  102
Si      13.903095115   18.024423487    7.398666011 CORE  103 Si Si   0.0000  103
Si      14.009049641    2.701173652    7.350199117 CORE  104 Si Si   0.0000  104
Si      10.867931836    2.668927744    7.220508344 CORE  105 Si Si   0.0000  105
Si      10.687776328   18.046927036    7.450234481 CORE  106 Si Si   0.0000  106
O       20.214464158   12.288310720    8.015181316 CORE  107 O  O    0.0000  107
O       14.557067145    5.857404162    8.909285040 CORE  108 O  O    0.0000  108
O        0.022196281    8.194254566    8.133498332 CORE  109 O  O    0.0000  109
O        2.007442688   16.651645334    9.545131441 CORE  110 O  O    0.0000  110
O       10.156426411   10.677361364    8.914020498 CORE  111 O  O    0.0000  111
O       18.026930126    0.250542434    6.751208411 CORE  112 O  O    0.0000  112
O       10.131928332    5.933949790    8.752226390 CORE  113 O  O    0.0000  113
O       14.200020350   10.614657080    8.967290273 CORE  114 O  O    0.0000  114
O       14.600918918   17.977728194    8.859482741 CORE  115 O  O    0.0000  115
O       10.125684717    2.368683384    8.625869484 CORE  116 O  O    0.0000  116
O        1.520312282   14.286413083    8.578351898 CORE  117 O  O    0.0000  117
O       18.516128375   14.312611985    8.457758919 CORE  118 O  O    0.0000  118
O       10.041228311   17.962977426    8.940932883 CORE  119 O  O    0.0000  119
O       14.076436339   18.113805638   11.463649925 CORE  120 O  O    0.0000  120
O       16.524059196   18.498883736   10.622125106 CORE  121 O  O    0.0000  121
O        2.180130310    1.777445159    8.851008293 CORE  122 O  O    0.0000  122
O        2.043227409    6.567687415    8.730844954 CORE  123 O  O    0.0000  123
O       18.440663307    1.864215881    8.760256388 CORE  124 O  O    0.0000  124
O       18.386647571    6.533391429    8.661518295 CORE  125 O  O    0.0000  125
O       18.017100357    9.170850741    8.696917092 CORE  126 O  O    0.0000  126
O        1.956451564   19.263559147    9.116561359 CORE  127 O  O    0.0000  127
O       18.561605857   19.337344634    9.115728748 CORE  128 O  O    0.0000  128
O        2.394344219    9.215430863    8.694825842 CORE  129 O  O    0.0000  129
O        2.276448695   16.267873348    6.917002716 CORE  130 O  O    0.0000  130
O        2.194087301   11.827984030    9.161429655 CORE  131 O  O    0.0000  131
O       17.768000531   11.814229784    8.888003989 CORE  132 O  O    0.0000  132
O       16.525444230    2.010077113   10.621736934 CORE  133 O  O    0.0000  133
O       14.663993371    8.248959257   10.023352157 CORE  134 O  O    0.0000  134
O       17.672150855    4.207856728    9.648414652 CORE  135 O  O    0.0000  135
O        2.126148293    4.209373245    9.876937805 CORE  136 O  O    0.0000  136
O        9.855660454    8.256222109    9.976879026 CORE  137 O  O    0.0000  137
O        8.881405676    6.042989371   11.064358649 CORE  138 O  O    0.0000  138
O        8.842421055   10.412614699   11.159394795 CORE  139 O  O    0.0000  139
O       16.533467776    6.437336669   10.584932395 CORE  140 O  O    0.0000  140
O       14.084908534    6.109211670   11.506133569 CORE  141 O  O    0.0000  141
O        9.800122034    0.217397065   10.133008595 CORE  142 O  O    0.0000  142
O       16.390466208   10.241051342   10.479519760 CORE  143 O  O    0.0000  143
O       14.648270798    0.199779810   10.074425931 CORE  144 O  O    0.0000  144
O       11.471371391   10.009605689   11.109071504 CORE  145 O  O    0.0000  145
O       11.514873299    6.424501802   10.958525826 CORE  146 O  O    0.0000  146
O       11.490562997   18.529763644   11.072228936 CORE  147 O  O    0.0000  147
O       14.045174026   10.304697418   11.603525202 CORE  148 O  O    0.0000  148
O        0.096523230    0.476817280    7.783346173 CORE  149 O  O    0.0000  149
O        3.854957388    2.418223718   10.848858935 CORE  150 O  O    0.0000  150
O        1.286692923   18.301953632   11.505929176 CORE  151 O  O    0.0000  151
O       17.933053924   16.745076526    9.240048281 CORE  152 O  O    0.0000  152
O       11.483680624    2.129905577   10.881791321 CORE  153 O  O    0.0000  153
O        8.850233909    2.564499783   10.903414754 CORE  154 O  O    0.0000  154
O        3.864387805   10.385119053   10.559041723 CORE  155 O  O    0.0000  155
O        8.855098200   18.140042042   11.274528255 CORE  156 O  O    0.0000  156
O        3.852523664    6.104124483   10.633479086 CORE  157 O  O    0.0000  157
O       17.973867407   16.196817629    6.659827997 CORE  158 O  O    0.0000  158
O        3.803554642   18.174990400   10.694841970 CORE  159 O  O    0.0000  159
O        1.281927458    2.161343782   11.321197197 CORE  160 O  O    0.0000  160
O        1.263111743   10.070713248   10.945130676 CORE  161 O  O    0.0000  161
O       19.016788500    2.570432789   11.254171965 CORE  162 O  O    0.0000  162
O        6.256952738   10.129538912   11.593689664 CORE  163 O  O    0.0000  163
O       19.012714826   17.957727899   11.321033014 CORE  164 O  O    0.0000  164
O        1.304605510    6.310380145   11.286402945 CORE  165 O  O    0.0000  165
O        6.306739339    6.448543099   11.544354628 CORE  166 O  O    0.0000  166
O        6.221046305   18.358862549   11.652074970 CORE  167 O  O    0.0000  167
O       19.008767999   10.488376177   10.817087499 CORE  168 O  O    0.0000  168
O        6.360403514    1.996912434   11.588273982 CORE  169 O  O    0.0000  169
O       19.042886857    5.868380815   11.169741529 CORE  170 O  O    0.0000  170
O        4.468908908    0.190440698   12.150404395 CORE  171 O  O    0.0000  171
O       19.994571239    0.207029755   11.975219132 CORE  172 O  O    0.0000  172
O       12.336323668    4.244274913   12.263889255 CORE  173 O  O    0.0000  173
O        7.518154835    4.241349486   12.464926021 CORE  174 O  O    0.0000  174
O       12.318103168   11.828166432   12.862752464 CORE  175 O  O    0.0000  175
O       12.336885244   16.716313502   12.829949526 CORE  176 O  O    0.0000  176
O        4.416446851    8.261866816   12.080105963 CORE  177 O  O    0.0000  177
O        7.665052565   11.836436936   13.047546247 CORE  178 O  O    0.0000  178
O       19.950173381    8.242812160   11.863153745 CORE  179 O  O    0.0000  179
O       12.372782794    6.569151079   13.476970538 CORE  180 O  O    0.0000  180
O        7.975363105    9.230218996   13.397328484 CORE  181 O  O    0.0000  181
O       12.475966135    9.246052233   13.455548223 CORE  182 O  O    0.0000  182
O        8.055486658    6.566562278    0.019971121 CORE  183 O  O    0.0000  183
O        7.871968166   19.428686037   13.390188169 CORE  184 O  O    0.0000  184
O       12.341871506    1.871416729   13.387572252 CORE  185 O  O    0.0000  185
O       12.651563764   19.324264669   13.331393206 CORE  186 O  O    0.0000  186
O       20.124777720   18.246824227    0.136023845 CORE  187 O  O    0.0000  187
O        4.538489283    2.498081193   13.425899133 CORE  188 O  O    0.0000  188
O        7.639533250   16.806635556   13.257458710 CORE  189 O  O    0.0000  189
O       11.720211770   14.270950086    0.036813748 CORE  190 O  O    0.0000  190
O        4.184348812   10.651795117   13.180392476 CORE  191 O  O    0.0000  191
O        8.361682412   14.292498516    0.114120976 CORE  192 O  O    0.0000  192
O       20.213159272    2.343650064    0.021416636 CORE  193 O  O    0.0000  193
O        4.147297278   17.942813355   13.304187352 CORE  194 O  O    0.0000  194
O       20.251983344   10.567275201   13.124619056 CORE  195 O  O    0.0000  195
O        4.354152069    5.881055182   13.239851463 CORE  196 O  O    0.0000  196
O        8.297442731    1.933671582   13.437384744 CORE  197 O  O    0.0000  197
O       10.295509963    0.235288758    0.374275641 CORE  198 O  O    0.0000  198
O       10.221576426    8.012090096    0.535760393 CORE  199 O  O    0.0000  199
O       20.226934944    6.147988207   13.486263392 CORE  200 O  O    0.0000  200
O       10.045367144   12.274678902    0.642178601 CORE  201 O  O    0.0000  201
O       10.073340630   16.287169531    0.628154116 CORE  202 O  O    0.0000  202
O        2.060176560   18.293142027    1.425739729 CORE  203 O  O    0.0000  203
O        2.024649111   10.442860772    1.192143735 CORE  204 O  O    0.0000  204
O        2.209573929    2.253687073    1.173047982 CORE  205 O  O    0.0000  205
O       12.308492230    7.907419508    2.204753577 CORE  206 O  O    0.0000  206
O        2.197342633    6.290792662    1.208890223 CORE  207 O  O    0.0000  207
O        8.150688767    7.988600319    2.208525080 CORE  208 O  O    0.0000  208
O       12.361296226   12.496807704    1.918162946 CORE  209 O  O    0.0000  209
O        3.877573624    4.270107508    1.751222056 CORE  210 O  O    0.0000  210
O        7.838324458   12.592559766    2.073359810 CORE  211 O  O    0.0000  211
O       12.394915938   16.050205957    1.881229997 CORE  212 O  O    0.0000  212
O       12.333778937    0.511052983    2.089480651 CORE  213 O  O    0.0000  213
O        0.545624179    4.266707101    1.719540795 CORE  214 O  O    0.0000  214
O        8.350526315    0.563883013    2.162828594 CORE  215 O  O    0.0000  215
O        0.079880758   16.705640163    2.246703334 CORE  216 O  O    0.0000  216
O        4.064278649   12.034266096    1.875854991 CORE  217 O  O    0.0000  217
O       20.269097594   11.863711066    1.867248191 CORE  218 O  O    0.0000  218
O        7.970560680   15.848441127    2.200975626 CORE  219 O  O    0.0000  219
O       20.263385601   19.333977393    2.527269671 CORE  220 O  O    0.0000  220
O        4.069241076   16.702476329    2.092318604 CORE  221 O  O    0.0000  221
O        4.408637116   19.348965359    1.985473192 CORE  222 O  O    0.0000  222
O        4.297608623    9.387969046    2.000772911 CORE  223 O  O    0.0000  223
O       20.157698886    9.192445119    1.851672221 CORE  224 O  O    0.0000  224
O        4.594849154    6.763709688    2.230905018 CORE  225 O  O    0.0000  225
O       20.364603320    1.885300717    2.609733438 CORE  226 O  O    0.0000  226
O       20.313989126    6.653330482    2.570913093 CORE  227 O  O    0.0000  227
O        4.467706738    1.814101166    2.480877975 CORE  228 O  O    0.0000  228
O        4.718366920   14.341842417    2.972032167 CORE  229 O  O    0.0000  229
O       12.635845422   10.284027918    3.358279170 CORE  230 O  O    0.0000  230
O        7.817324175   10.314928121    3.420283141 CORE  231 O  O    0.0000  231
O        7.852167860   18.297164918    3.184897909 CORE  232 O  O    0.0000  232
O       20.268382068   14.202788380    2.984564410 CORE  233 O  O    0.0000  233
O       12.779144550   18.279310637    3.259283999 CORE  234 O  O    0.0000  234
O       13.582159985   12.602790046    4.234028759 CORE  235 O  O    0.0000  235
O        6.006120446    8.388263969    3.757594264 CORE  236 O  O    0.0000  236
O       13.620181258    8.093694881    4.471058378 CORE  237 O  O    0.0000  237
O        6.183614034    0.188606126    3.678520255 CORE  238 O  O    0.0000  238
O        5.911935596   12.124821381    3.822904661 CORE  239 O  O    0.0000  239
O        8.387853035    8.138033801    4.830987581 CORE  240 O  O    0.0000  240
O       13.660809506   15.945860611    4.148361683 CORE  241 O  O    0.0000  241
O       14.649898291    2.542093934    8.832001315 CORE  242 O  O    0.0000  242
O       10.983256478    8.483774118    4.403291136 CORE  243 O  O    0.0000  243
O        8.381105813   12.579826811    4.678463544 CORE  244 O  O    0.0000  244
O       18.779006337    0.608590919    4.223916614 CORE  245 O  O    0.0000  245
O       10.941341078   12.160619588    4.132478640 CORE  246 O  O    0.0000  246
O       18.588179592    8.239716884    3.774418515 CORE  247 O  O    0.0000  247
O       11.087085809   20.000382214    4.330600742 CORE  248 O  O    0.0000  248
O        6.025758226   16.479907821    3.902285080 CORE  249 O  O    0.0000  249
O       14.498658716   19.265381302    6.538635608 CORE  250 O  O    0.0000  250
O       11.038637884   16.473220098    4.129003518 CORE  251 O  O    0.0000  251
O        1.039671980    0.475706770    4.572100332 CORE  252 O  O    0.0000  252
O        0.738153422   12.082754716    4.390637596 CORE  253 O  O    0.0000  253
O       18.542133890   12.340513559    3.813473609 CORE  254 O  O    0.0000  254
O        0.868151749   15.960966501    4.697637720 CORE  255 O  O    0.0000  255
O        0.794301648    8.559120796    4.228619219 CORE  256 O  O    0.0000  256
O        3.417508343    8.117238716    4.192006700 CORE  257 O  O    0.0000  257
O        3.544567403   16.066660716    4.634153247 CORE  258 O  O    0.0000  258
O        3.665185297    0.116532059    4.394829269 CORE  259 O  O    0.0000  259
O        8.519965039    0.218116394    4.793170763 CORE  260 O  O    0.0000  260
O        3.367666034   12.562814981    4.377959835 CORE  261 O  O    0.0000  261
O       16.223634302    8.343461160    4.874968230 CORE  262 O  O    0.0000  262
O        8.492490970   16.264017564    4.775998611 CORE  263 O  O    0.0000  263
O       16.109511933   12.057489627    4.792813214 CORE  264 O  O    0.0000  264
O       18.650626469   15.956956896    4.087126021 CORE  265 O  O    0.0000  265
O       16.154945597   16.523302678    4.785731042 CORE  266 O  O    0.0000  266
O       15.011894614   14.297934160    5.704196212 CORE  267 O  O    0.0000  267
O       12.442536960    2.268682805    7.397143300 CORE  268 O  O    0.0000  268
O       14.816696121    6.742370123    6.408780890 CORE  269 O  O    0.0000  269
O       17.990612719   10.272896154    5.401654074 CORE  270 O  O    0.0000  270
O       10.102365118    6.711165434    6.200767835 CORE  271 O  O    0.0000  271
O        2.102562807   18.241936144    5.132936208 CORE  272 O  O    0.0000  272
O       10.222009090   14.336870641    5.472998289 CORE  273 O  O    0.0000  273
O        2.428952367   10.289140549    5.374083503 CORE  274 O  O    0.0000  274
O       10.258401548    1.783560100    6.007027262 CORE  275 O  O    0.0000  275
O        9.871530222    9.325035702    6.664060455 CORE  276 O  O    0.0000  276
O       14.534616365    9.366926489    6.645818626 CORE  277 O  O    0.0000  277
O       14.285314245   12.013166192    6.744932044 CORE  278 O  O    0.0000  278
O       10.074161776   11.989197221    6.649594435 CORE  279 O  O    0.0000  279
O       10.064050131   19.342346043    6.693770881 CORE  280 O  O    0.0000  280
O       18.096292002   18.325023491    5.065678174 CORE  281 O  O    0.0000  281
O       13.691610724    0.416189528    4.321499806 CORE  282 O  O    0.0000  282
O       14.238532413   16.619714095    6.657995681 CORE  283 O  O    0.0000  283
O       14.814031826    1.772967948    6.292315983 CORE  284 O  O    0.0000  284
O       18.383399798    7.873892819    6.404366265 CORE  285 O  O    0.0000  285
O       16.254022533    0.123710997    4.803756684 CORE  286 O  O    0.0000  286
O       14.147511361    4.247284328    6.868231736 CORE  287 O  O    0.0000  287
O        2.510574820    0.212331204    6.755932573 CORE  288 O  O    0.0000  288
O        2.079043759   12.605075695    6.622987099 CORE  289 O  O    0.0000  289
O       20.250822485   16.301817993    8.000838342 CORE  290 O  O    0.0000  290
O       18.133465679   12.712730297    6.404839264 CORE  291 O  O    0.0000  291
O        2.065805303    7.879855258    6.442176425 CORE  292 O  O    0.0000  292
O       10.310577086   16.671730846    6.679131124 CORE  293 O  O    0.0000  293
O       12.194604672   10.456201424    7.202372669 CORE  294 O  O    0.0000  294
O       10.726339556    4.235793725    6.812744460 CORE  295 O  O    0.0000  295
O       12.409871284    6.230103753    7.398021604 CORE  296 O  O    0.0000  296
O       12.299916463   18.212550747    7.551073008 CORE  297 O  O    0.0000  297
O       14.056391959    2.408072770   11.427652298 CORE  298 O  O    0.0000  298
O        4.953999033   15.094949482    8.590882292 CORE  299 O  O    0.0000  299
O        7.486374320    3.285855034    7.097716975 CORE  300 O  O    0.0000  300
O        7.095376125   15.699230289   10.308565768 CORE  301 O  O    0.0000  301
O        6.646802028   13.037121422    9.524549374 CORE  302 O  O    0.0000  302
O        7.617936113   14.906153820    7.657355228 CORE  303 O  O    0.0000  303
O        4.779396926    3.675018452    7.988745242 CORE  304 O  O    0.0000  304
end
end
