# Supplementary material for: Zeolite-confined subnanometric PtSn mimicking mortise-and-tenon joinery for catalytic propane dehydrogenation
Source: Nat Commun. 2022 May 17;13:2716. doi: 10.1038/s41467-022-30522-1 (PMC9114386; doi:10.1038/s41467-022-30522-1)
Supplement: Supplementary file 8 — Source Data [file 41467_2022_30522_MOESM8_ESM.zip › allstructures/Pt2Sn8O8-MFI.arc]

!BIOSYM archive 2
PBC=ON
                      Energy         0          0.0437      -2375.838020        C1
!DATE
PBC   20.37460000   20.11910000   13.51960000   90.00000000   89.99990000   90.00000000
Sn       9.855093293   19.273482344    4.372022499 CORE    1 Sn Sn   0.0000    1
Sn      14.120932588   15.970897115    0.129689955 CORE    2 Sn Sn   0.0000    2
Sn       7.511513257   17.458753708    3.339946094 CORE    3 Sn Sn   0.0000    3
Sn      13.288781780   18.970904873    0.926201778 CORE    4 Sn Sn   0.0000    4
Sn      10.681495541   16.680356477    2.815516803 CORE    5 Sn Sn   0.0000    5
Sn      16.758229766   18.682431350   13.255091592 CORE    6 Sn Sn   0.0000    6
Sn      14.831077952    1.187041926   12.844028055 CORE    7 Sn Sn   0.0000    7
Sn      13.978970968   18.418747778   11.307520007 CORE    8 Sn Sn   0.0000    8
Pt      12.147815203   18.937221278    3.284117232 CORE    9 Pt Pt   0.0000    9
Pt      13.467356938   16.829059794    2.528367156 CORE   10 Pt Pt   0.0000   10
Si       9.598206089   16.421385758   12.531222084 CORE   11 Si Si   0.0000   11
Si       9.583643653   19.580165360   12.773915223 CORE   12 Si Si   0.0000   12
Si       6.607454840    4.148365179   12.813402221 CORE   13 Si Si   0.0000   13
Si       6.445334318   11.624453247   12.396958677 CORE   14 Si Si   0.0000   14
Si       6.423017581   19.577456072   12.786264867 CORE   15 Si Si   0.0000   15
Si       9.659972128   11.578632328   12.322467837 CORE   16 Si Si   0.0000   16
Si       9.717235261    4.075849272   12.813638392 CORE   17 Si Si   0.0000   17
Si       6.439796868   16.470937307   12.564329241 CORE   18 Si Si   0.0000   18
Si       2.540367313   10.388078721    1.136643601 CORE   19 Si Si   0.0000   19
Si      18.087337347   13.610198887    1.274870651 CORE   20 Si Si   0.0000   20
Si      18.172137214   10.473245329    1.172596900 CORE   21 Si Si   0.0000   21
Si       2.486487571   13.533907947    1.148287109 CORE   22 Si Si   0.0000   22
Si       5.716419083    1.744698402    1.214115919 CORE   23 Si Si   0.0000   23
Si       2.679251258    2.382989821    1.035937821 CORE   24 Si Si   0.0000   24
Si      10.231087918    1.635620307    1.301791159 CORE   25 Si Si   0.0000   25
Si      10.448504221   13.945346705    0.692924477 CORE   26 Si Si   0.0000   26
Si       5.532027357   14.045568517    0.788146874 CORE   27 Si Si   0.0000   27
Si      18.042085966    5.628737166    0.961234705 CORE   28 Si Si   0.0000   28
Si       2.534346007    5.556134151    0.972185796 CORE   29 Si Si   0.0000   29
Si      18.102835638    2.428567387    1.119310456 CORE   30 Si Si   0.0000   30
Si      10.384670205    9.491007340    0.910039257 CORE   31 Si Si   0.0000   31
Si       5.531710691    6.391200059    1.239716020 CORE   32 Si Si   0.0000   32
Si       5.544217536    9.534932503    0.927792414 CORE   33 Si Si   0.0000   33
Si      10.278998467    6.438335481    1.352352145 CORE   34 Si Si   0.0000   34
Si       0.250561309    9.642736321    3.111030635 CORE   35 Si Si   0.0000   35
Si       0.237042491   14.067041791    3.248081548 CORE   36 Si Si   0.0000   36
Si      15.774191892    9.549951913    3.062303038 CORE   37 Si Si   0.0000   37
Si      15.685808325   14.071144350    3.319174588 CORE   38 Si Si   0.0000   38
Si       0.108521137    6.553026705    2.763667087 CORE   39 Si Si   0.0000   39
Si       7.868455044    2.380529318    3.248110523 CORE   40 Si Si   0.0000   40
Si      12.753765417    5.654456788    3.159241190 CORE   41 Si Si   0.0000   41
Si       0.271540548    1.621205228    2.829796379 CORE   42 Si Si   0.0000   42
Si      12.687194601    2.445164358    3.026384077 CORE   43 Si Si   0.0000   43
Si      15.789323097    6.402914839    2.945270749 CORE   44 Si Si   0.0000   44
Si      12.604003572   13.389387474    2.909862914 CORE   45 Si Si   0.0000   45
Si      12.716779654   10.214341120    2.810465861 CORE   46 Si Si   0.0000   46
Si       7.779456418    5.583816501    3.159757722 CORE   47 Si Si   0.0000   47
Si       7.970714290   13.519302811    2.735901834 CORE   48 Si Si   0.0000   48
Si       7.965743298   10.380085459    2.843701453 CORE   49 Si Si   0.0000   49
Si      15.728304061    1.818107938    3.157868635 CORE   50 Si Si   0.0000   50
Si      19.871949621   11.707705560    5.212329404 CORE   51 Si Si   0.0000   51
Si      16.651115665   11.655667517    5.178592426 CORE   52 Si Si   0.0000   52
Si      19.758110313   16.422883932    4.944198102 CORE   53 Si Si   0.0000   53
Si      16.651469669   16.469790684    4.997710986 CORE   54 Si Si   0.0000   54
Si      19.817175652   19.550992472    4.841497205 CORE   55 Si Si   0.0000   55
Si      20.001092232    4.101643592    4.688535971 CORE   56 Si Si   0.0000   56
Si      16.805231372    4.192093200    4.935326325 CORE   57 Si Si   0.0000   57
Si      16.702526059   19.578043241    4.927535002 CORE   58 Si Si   0.0000   58
Si       8.551701153    1.937094216    6.295902709 CORE   59 Si Si   0.0000   59
Si      11.782271594    1.921577437    6.030556203 CORE   60 Si Si   0.0000   60
Si      11.770639296    6.496749234    6.053385337 CORE   61 Si Si   0.0000   61
Si      11.594126044   14.376719609    5.759288650 CORE   62 Si Si   0.0000   62
Si      11.698166376    9.545018317    5.649951856 CORE   63 Si Si   0.0000   63
Si       8.665256589    6.419251600    6.047203723 CORE   64 Si Si   0.0000   64
Si       8.610984872    9.529643832    5.738964844 CORE   65 Si Si   0.0000   65
Si       8.408386447   14.368342922    5.689076307 CORE   66 Si Si   0.0000   66
Si      20.361382413   12.482535029    8.207466273 CORE   67 Si Si   0.0000   67
Si       0.039403509   15.689652588    7.945144582 CORE   68 Si Si   0.0000   68
Si      15.579734418   12.429952622    8.009391737 CORE   69 Si Si   0.0000   69
Si      15.550023254   15.636271539    7.877299874 CORE   70 Si Si   0.0000   70
Si       8.015312491    4.378281502    8.259330112 CORE   71 Si Si   0.0000   71
Si      12.601023382   11.871451082    7.456906398 CORE   72 Si Si   0.0000   72
Si      12.817093459    4.295613943    7.892619347 CORE   73 Si Si   0.0000   73
Si       0.270805775    3.501678563    7.704368167 CORE   74 Si Si   0.0000   74
Si       0.273057835    0.266461870    7.736513581 CORE   75 Si Si   0.0000   75
Si      12.549701224   16.562692071    7.634360920 CORE   76 Si Si   0.0000   76
Si      15.823614262    3.595182518    7.814814097 CORE   77 Si Si   0.0000   77
Si       7.988626461   19.547043548    8.100643624 CORE   78 Si Si   0.0000   78
Si       7.612454198   11.906894504    7.438559568 CORE   79 Si Si   0.0000   79
Si      12.735547381   19.697047818    7.956090199 CORE   80 Si Si   0.0000   80
Si      15.711195150    0.435753753    7.770400821 CORE   81 Si Si   0.0000   81
Si       7.701857729   16.466301870    7.790102756 CORE   82 Si Si   0.0000   82
Si      17.808584427   11.992609876   10.110079283 CORE   83 Si Si   0.0000   83
Si       2.411808601   16.549048861    9.852916148 CORE   84 Si Si   0.0000   84
Si       2.429547709   11.955761203   10.113552390 CORE   85 Si Si   0.0000   85
Si      17.890581797   16.559291672    9.740320037 CORE   86 Si Si   0.0000   86
Si       5.554125219    3.590252009    9.966061202 CORE   87 Si Si   0.0000   87
Si       5.429394319   12.463876861    9.545027771 CORE   88 Si Si   0.0000   88
Si       2.577958371   19.687804220    9.700542943 CORE   89 Si Si   0.0000   89
Si      10.428086067    0.388507867    9.900342917 CORE   90 Si Si   0.0000   90
Si      10.554615464    3.573514131    9.897818330 CORE   91 Si Si   0.0000   91
Si       5.383761916   15.641029685    9.676547425 CORE   92 Si Si   0.0000   92
Si      18.264187790    4.156548308    9.690830802 CORE   93 Si Si   0.0000   93
Si       5.562811106    0.420901156    9.879741399 CORE   94 Si Si   0.0000   94
Si      10.211543681   15.513336224    9.549596244 CORE   95 Si Si   0.0000   95
Si      18.169207501   19.694204387    9.611591377 CORE   96 Si Si   0.0000   96
Si      10.175603804   12.330801721    9.345831368 CORE   97 Si Si   0.0000   97
Si       2.492531599    4.128491428    9.733239105 CORE   98 Si Si   0.0000   98
Si      18.603654168   14.439018022   11.900042234 CORE   99 Si Si   0.0000   99
Si       1.581155241    9.527485969   11.822519883 CORE  100 Si Si   0.0000  100
Si       1.441882300   14.433732294   11.885131570 CORE  101 Si Si   0.0000  101
Si      18.820786510    9.558184698   11.775554021 CORE  102 Si Si   0.0000  102
Si       1.635460149    1.742166071   11.739001150 CORE  103 Si Si   0.0000  103
Si       1.612855580    6.453467423   11.585713736 CORE  104 Si Si   0.0000  104
Si      18.822271424    6.470585829   11.570879203 CORE  105 Si Si   0.0000  105
Si      18.898761765    1.785035626   11.762533309 CORE  106 Si Si   0.0000  106
O        8.007852785   16.047166394   12.503142097 CORE  107 O  O    0.0000  107
O        2.015869801    9.507920937   13.391187616 CORE  108 O  O    0.0000  108
O        8.057478605   11.731529980   12.537050834 CORE  109 O  O    0.0000  109
O        7.999155397   19.934313940   12.631086117 CORE  110 O  O    0.0000  110
O       18.175163344   14.547389615   13.468025033 CORE  111 O  O    0.0000  111
O        7.833363800    3.983968484    2.920192952 CORE  112 O  O    0.0000  112
O       18.304389007    9.628852846   13.315985456 CORE  113 O  O    0.0000  113
O        1.882685881   14.425961537   13.446756293 CORE  114 O  O    0.0000  114
O        2.598815812    1.796554230   13.039538730 CORE  115 O  O    0.0000  115
O       18.023646411    6.064477008   12.923695293 CORE  116 O  O    0.0000  116
O        9.844815909   17.990298229   12.824157090 CORE  117 O  O    0.0000  117
O        6.225830449   17.994282413   13.084350635 CORE  118 O  O    0.0000  118
O       17.983845103    1.836369892   13.117446035 CORE  119 O  O    0.0000  119
O        2.236880548    5.611897545   10.347210608 CORE  120 O  O    0.0000  120
O        4.067008650    3.919747155    9.410311833 CORE  121 O  O    0.0000  121
O       10.245220657    5.339702031    0.162638545 CORE  122 O  O    0.0000  122
O       10.188085395   10.193601053   12.982206916 CORE  123 O  O    0.0000  123
O        2.396031140    6.069622202   12.955999577 CORE  124 O  O    0.0000  124
O        5.925776561   10.209210705   13.013808614 CORE  125 O  O    0.0000  125
O        5.778677611   12.863618104   13.212603048 CORE  126 O  O    0.0000  126
O        5.754990441    0.282345647    0.500291314 CORE  127 O  O    0.0000  127
O        8.163825736    4.254025078   12.354123336 CORE  128 O  O    0.0000  128
O       10.404536331   12.838051950   13.030518047 CORE  129 O  O    0.0000  129
O       10.142704806    0.157885334    0.622916381 CORE  130 O  O    0.0000  130
O       10.420600306   15.421840487    0.016967690 CORE  131 O  O    0.0000  131
O        5.644353180   15.489695433    0.063415215 CORE  132 O  O    0.0000  132
O        5.626770755    4.028624272   11.527186603 CORE  133 O  O    0.0000  133
O        2.332649404   11.957917832    0.766184345 CORE  134 O  O    0.0000  134
O        6.632850681    9.950910519    2.046413211 CORE  135 O  O    0.0000  135
O       10.183255690    7.904411416    0.668962019 CORE  136 O  O    0.0000  136
O       18.091032502   12.054447592    0.809370173 CORE  137 O  O    0.0000  137
O       16.804684883   10.044384416    1.917079212 CORE  138 O  O    0.0000  138
O       16.703944948   13.965869960    2.059727075 CORE  139 O  O    0.0000  139
O        5.525858704    7.930585229    0.737884756 CORE  140 O  O    0.0000  140
O        1.700553722    9.991206011    2.466379259 CORE  141 O  O    0.0000  141
O       18.327225570    4.034232537    1.087824050 CORE  142 O  O    0.0000  142
O        4.042398884   13.896600624    1.416023276 CORE  143 O  O    0.0000  143
O        5.678674566   19.988393342   11.399415160 CORE  144 O  O    0.0000  144
O        0.110549743   13.021947173    4.483010630 CORE  145 O  O    0.0000  145
O       19.458962624   10.195341888    2.118016587 CORE  146 O  O    0.0000  146
O       19.368070366    1.726106953    1.835884492 CORE  147 O  O    0.0000  147
O        1.656305232   13.849670483    2.502968600 CORE  148 O  O    0.0000  148
O        6.533909221    1.720894759    2.611224297 CORE  149 O  O    0.0000  149
O       11.667998933    6.363458849    2.189470521 CORE  150 O  O    0.0000  150
O        9.844662088    2.727499612    0.173913068 CORE  151 O  O    0.0000  151
O        6.405661913    2.835002331    0.219451150 CORE  152 O  O    0.0000  152
O       19.209944745    6.420043296    1.762467905 CORE  153 O  O    0.0000  153
O       16.598142557    6.015755560    1.589803070 CORE  154 O  O    0.0000  154
O       11.850039596   13.761605479    1.517176290 CORE  155 O  O    0.0000  155
O       16.730314067    2.078355281    1.905322810 CORE  156 O  O    0.0000  156
O       11.877612150    9.807228322    1.482412205 CORE  157 O  O    0.0000  157
O        6.383426076    6.215020940    2.612084605 CORE  158 O  O    0.0000  158
O       11.750584026    1.874209070    1.830104968 CORE  159 O  O    0.0000  159
O        4.017410854    5.891685449    1.528995041 CORE  160 O  O    0.0000  160
O        9.219469252   13.731114660    1.725973115 CORE  161 O  O    0.0000  161
O        0.136947996    1.883928808    7.753655070 CORE  162 O  O    0.0000  162
O       14.163695056   13.849670671    2.788268132 CORE  163 O  O    0.0000  163
O        9.032226199    6.261965261    2.375742935 CORE  164 O  O    0.0000  164
O        9.298259924   10.071094651    1.971802984 CORE  165 O  O    0.0000  165
O       14.275271845    9.872766829    2.528864194 CORE  166 O  O    0.0000  166
O       14.197729367    1.986905587    2.643896452 CORE  167 O  O    0.0000  167
O        6.587871200   13.944790992    2.014484632 CORE  168 O  O    0.0000  168
O       14.234746268    6.062275960    2.649857253 CORE  169 O  O    0.0000  169
O        4.099056386   10.068870259    1.440878011 CORE  170 O  O    0.0000  170
O       12.557303702    4.054720495    3.066735069 CORE  171 O  O    0.0000  171
O        2.266498696    3.956487299    1.041409903 CORE  172 O  O    0.0000  172
O        0.107050102    8.053182917    3.369772128 CORE  173 O  O    0.0000  173
O       15.964652842    7.967396849    3.321330293 CORE  174 O  O    0.0000  174
O       19.370005228   13.874462541    2.221565976 CORE  175 O  O    0.0000  175
O        0.168509923    0.221486559    3.634689854 CORE  176 O  O    0.0000  176
O       12.536144491   11.791496115    3.154762987 CORE  177 O  O    0.0000  177
O       15.756312015   15.572807632    3.960294026 CORE  178 O  O    0.0000  178
O        7.919426620   11.962926095    3.190321673 CORE  179 O  O    0.0000  179
O        0.123882730   10.360430503    4.561126601 CORE  180 O  O    0.0000  180
O       16.027398611   12.982966617    4.467197230 CORE  181 O  O    0.0000  181
O        0.210322742   15.574502786    3.841388666 CORE  182 O  O    0.0000  182
O       16.059122320   10.319627368    4.468999023 CORE  183 O  O    0.0000  183
O       15.975989821    2.945121620    4.311936282 CORE  184 O  O    0.0000  184
O        0.010444391    5.522210588    4.010773450 CORE  185 O  O    0.0000  185
O        0.295138435    2.888208886    3.846156529 CORE  186 O  O    0.0000  186
O        9.242560041    1.791208732    2.588036354 CORE  187 O  O    0.0000  187
O       12.593202632    6.137307580    4.701652696 CORE  188 O  O    0.0000  188
O       15.936169441    0.354536091    3.821788283 CORE  189 O  O    0.0000  189
O       19.860510986   17.972011752    4.502269034 CORE  190 O  O    0.0000  190
O       11.884295431   14.117605785    4.177462466 CORE  191 O  O    0.0000  191
O       16.571868919   18.012818031    4.504482581 CORE  192 O  O    0.0000  192
O        7.848190299    5.937442409    4.737129904 CORE  193 O  O    0.0000  193
O       12.249961761    1.872087267    4.481071550 CORE  194 O  O    0.0000  194
O        8.176106029   14.422297576    4.076161747 CORE  195 O  O    0.0000  195
O       12.174836324    9.379534943    4.100230183 CORE  196 O  O    0.0000  196
O       16.374999831    5.577725342    4.214334232 CORE  197 O  O    0.0000  197
O       18.387589465    3.912765627    4.711792966 CORE  198 O  O    0.0000  198
O       18.259255839   11.700160313    5.019040333 CORE  199 O  O    0.0000  199
O        8.003903197    9.546085915    4.232565587 CORE  200 O  O    0.0000  200
O       18.193081184   15.936291229    4.954061232 CORE  201 O  O    0.0000  201
O       18.266336018   20.036767840    4.992557905 CORE  202 O  O    0.0000  202
O       10.168153918    2.056430424    6.135232849 CORE  203 O  O    0.0000  203
O        9.999266142   14.275348917    6.038806635 CORE  204 O  O    0.0000  204
O       10.230929521    5.993109438    5.865477986 CORE  205 O  O    0.0000  205
O       20.268259621   11.729736578    6.778022616 CORE  206 O  O    0.0000  206
O       10.154791137   10.072470363    5.709474732 CORE  207 O  O    0.0000  207
O       15.695846331   14.026810529    7.729362762 CORE  208 O  O    0.0000  208
O        0.032344667   16.201959593    6.411040544 CORE  209 O  O    0.0000  209
O       11.825339000    8.090559462    6.355321750 CORE  210 O  O    0.0000  210
O       16.069341366   16.339904149    6.504513544 CORE  211 O  O    0.0000  211
O        0.243506175   19.847171576    6.213985389 CORE  212 O  O    0.0000  212
O        0.221298542    4.067426535    6.190682247 CORE  213 O  O    0.0000  213
O        8.546997305    8.012827382    6.287685616 CORE  214 O  O    0.0000  214
O       16.461645022    4.336885520    6.514491568 CORE  215 O  O    0.0000  215
O        8.176045520    0.446099082    6.839924316 CORE  216 O  O    0.0000  216
O       12.171938750   15.836227349    6.211020077 CORE  217 O  O    0.0000  217
O        7.727145741   15.676550412    6.368492496 CORE  218 O  O    0.0000  218
O       16.036156826   19.760229467    6.393485881 CORE  219 O  O    0.0000  219
O        6.219108117    5.512508309    0.067148326 CORE  220 O  O    0.0000  220
O       12.247238158    0.541541911    6.740566901 CORE  221 O  O    0.0000  221
O       14.401196901    4.254903033    8.228347515 CORE  222 O  O    0.0000  222
O       12.368088205   13.245395956    6.623062292 CORE  223 O  O    0.0000  223
O        7.673916801   13.042185200    6.278920530 CORE  224 O  O    0.0000  224
O       12.644087199   10.608043300    6.430584669 CORE  225 O  O    0.0000  225
O        8.005493818    3.031770951    7.350081619 CORE  226 O  O    0.0000  226
O        7.737721990   10.447758286    6.742899952 CORE  227 O  O    0.0000  227
O       12.475653980    3.203331730    6.735498822 CORE  228 O  O    0.0000  228
O       12.570852027   18.172742874    7.416232928 CORE  229 O  O    0.0000  229
O        0.196769888   14.076983582    7.998320921 CORE  230 O  O    0.0000  230
O       16.431590867   16.159690467    9.139352089 CORE  231 O  O    0.0000  231
O       15.614277620    2.024558563    7.460577742 CORE  232 O  O    0.0000  232
O        8.010297489   18.037486459    7.505874543 CORE  233 O  O    0.0000  233
O        0.027841042    6.112972740   11.773532965 CORE  234 O  O    0.0000  234
O        1.308510768   16.374612451    8.677081657 CORE  235 O  O    0.0000  235
O       16.233219759   11.640639440    6.742679971 CORE  236 O  O    0.0000  236
O        1.244897545   11.854558393    9.011814922 CORE  237 O  O    0.0000  237
O       12.442311789    5.774621371    7.338742052 CORE  238 O  O    0.0000  238
O       14.003537825   16.039652009    8.145302016 CORE  239 O  O    0.0000  239
O       16.367529751   12.029693099    9.367264125 CORE  240 O  O    0.0000  240
O        1.688292051   19.911695282    8.363612808 CORE  241 O  O    0.0000  241
O       10.629644665    3.938332455   11.477333259 CORE  242 O  O    0.0000  242
O       18.983841243   12.223600310    9.018170403 CORE  243 O  O    0.0000  243
O       14.032431234   11.981409071    8.212955758 CORE  244 O  O    0.0000  244
O        6.652471055    4.434546196    9.130129439 CORE  245 O  O    0.0000  245
O       19.020161011   16.133528724    8.649317674 CORE  246 O  O    0.0000  246
O        6.180774387   11.960380584    8.199117963 CORE  247 O  O    0.0000  247
O       19.404325612    4.133799463    8.538369796 CORE  248 O  O    0.0000  248
O       14.284713552   20.018678954    8.336764640 CORE  249 O  O    0.0000  249
O        6.589856981   19.780980918    8.881825688 CORE  250 O  O    0.0000  250
O       19.421671293   19.727629178    8.569956500 CORE  251 O  O    0.0000  251
O        9.341091480    4.403502592    9.202304276 CORE  252 O  O    0.0000  252
O        8.803865658   15.820831406    8.796705681 CORE  253 O  O    0.0000  253
O        6.226114205   16.313193644    8.459390250 CORE  254 O  O    0.0000  254
O        9.225823215   19.725725687    9.135409183 CORE  255 O  O    0.0000  255
O        8.801106334   12.144324067    8.514519023 CORE  256 O  O    0.0000  256
O       11.421302005   11.657979889    8.547104798 CORE  257 O  O    0.0000  257
O       11.846154409   19.981679141    9.290975047 CORE  258 O  O    0.0000  258
O       11.987409622    3.986352126    9.251502888 CORE  259 O  O    0.0000  259
O       16.817707254    3.775986731    9.077301241 CORE  260 O  O    0.0000  260
O       11.447360070   16.196640977    8.757074234 CORE  261 O  O    0.0000  261
O        3.847058881   12.151420132    9.351854611 CORE  262 O  O    0.0000  262
O       16.868239503    0.181838180    8.866329263 CORE  263 O  O    0.0000  263
O        3.799983608   15.853328255    9.374890908 CORE  264 O  O    0.0000  264
O        0.084159744    1.786202259   12.221580867 CORE  265 O  O    0.0000  265
O        5.890652466    2.008494790    9.821476824 CORE  266 O  O    0.0000  266
O        2.651622608   18.126215916   10.122578909 CORE  267 O  O    0.0000  267
O        4.191468544    2.173591705    1.569948891 CORE  268 O  O    0.0000  268
O        2.486843808   10.577874718   10.979672010 CORE  269 O  O    0.0000  269
O        5.698674070   14.050337671    9.770227397 CORE  270 O  O    0.0000  270
O       17.959361635   10.548020632   10.828664490 CORE  271 O  O    0.0000  271
O       10.289107882    1.988357512    9.636957365 CORE  272 O  O    0.0000  272
O       17.940433655   18.149380463   10.048983418 CORE  273 O  O    0.0000  273
O       10.456784638   13.906291208    9.603321183 CORE  274 O  O    0.0000  274
O       18.201269258    5.652502295   10.316412554 CORE  275 O  O    0.0000  275
O       17.844946527   13.166629000   11.232654850 CORE  276 O  O    0.0000  276
O        2.190405110   13.220085795   11.107672038 CORE  277 O  O    0.0000  277
O        1.875292859   15.860348612   11.232458300 CORE  278 O  O    0.0000  278
O       18.162230755   15.807089321   11.152482682 CORE  279 O  O    0.0000  279
O       18.616502382    3.105708865   10.873494279 CORE  280 O  O    0.0000  280
O        1.655970648    1.573972550    1.995396655 CORE  281 O  O    0.0000  281
O        1.807320198    8.030017597   11.234425904 CORE  282 O  O    0.0000  282
O        1.904826890    0.354554642   10.953130274 CORE  283 O  O    0.0000  283
O        8.020443638    5.710952822    7.345938159 CORE  284 O  O    0.0000  284
O        6.009083091   11.664531807   10.838514038 CORE  285 O  O    0.0000  285
O        4.051465808    0.152823368    9.358904417 CORE  286 O  O    0.0000  286
O        1.946041468    3.017173166   10.786412299 CORE  287 O  O    0.0000  287
O        7.868154104    2.194787905    4.856834414 CORE  288 O  O    0.0000  288
O       10.184120529   16.121632734   11.038296973 CORE  289 O  O    0.0000  289
O       10.339673959    0.094933640   11.480848561 CORE  290 O  O    0.0000  290
O        5.789196380   16.353338685   11.076818216 CORE  291 O  O    0.0000  291
O       10.039694255   11.542235569   10.753874195 CORE  292 O  O    0.0000  292
O       18.557371536    0.441112531   10.929364217 CORE  293 O  O    0.0000  293
O       20.210441945   14.227366489   11.756820901 CORE  294 O  O    0.0000  294
O       18.613934097    8.043785133   11.239344451 CORE  295 O  O    0.0000  295
O        0.019368646    9.980322377   11.698021646 CORE  296 O  O    0.0000  296
O        1.692408279    3.970996643    8.330519240 CORE  297 O  O    0.0000  297
O        1.471207841    6.317824208    1.923324630 CORE  298 O  O    0.0000  298
O        8.947892361   17.059735629    1.855781532 CORE  299 O  O    0.0000  299
O       12.854513782   17.479837772   12.987774649 CORE  300 O  O    0.0000  300
O       15.461371299   17.147158761   12.606544028 CORE  301 O  O    0.0000  301
O       15.731005925   19.748259777   11.720965475 CORE  302 O  O    0.0000  302
O       15.217849692   19.765059261    0.881204885 CORE  303 O  O    0.0000  303
O        9.476773396   17.236756075    4.518835759 CORE  304 O  O    0.0000  304
O       13.108198837   20.080172295   12.710278302 CORE  305 O  O    0.0000  305
O        8.021766913   19.479292117    3.738624569 CORE  306 O  O    0.0000  306
end
end
