# Supplementary material for: Zeolite-confined subnanometric PtSn mimicking mortise-and-tenon joinery for catalytic propane dehydrogenation
Source: Nat Commun. 2022 May 17;13:2716. doi: 10.1038/s41467-022-30522-1 (PMC9114386; doi:10.1038/s41467-022-30522-1)
Supplement: Supplementary file 8 — Source Data [file 41467_2022_30522_MOESM8_ESM.zip › allstructures/Pt3Sn111-CH3CH2CH2_H.arc]

!BIOSYM archive 2
PBC=ON
                      Energy         0          0.0452       -556.170559        C1
!DATE
PBC   11.45500000   11.45500000   21.35290000   90.00000000   90.00000000  120.00000000
Pt      -0.533970000    3.513480000    0.000000000 CORE    1 Pt Pt   0.0000    1
Pt       0.897900000    1.033400000    0.000000000 CORE    2 Pt Pt   0.0000    2
Pt       2.329780000    3.513480000    0.000000000 CORE    3 Pt Pt   0.0000    3
Pt       5.193530000    3.513480000    0.000000000 CORE    4 Pt Pt   0.0000    4
Pt       6.625400000    1.033400000    0.000000000 CORE    5 Pt Pt   0.0000    5
Pt       8.057280000    3.513480000    0.000000000 CORE    6 Pt Pt   0.0000    6
Pt      -3.397730000    8.473640000    0.000000000 CORE    7 Pt Pt   0.0000    7
Pt      -1.965850000    5.993560000    0.000000000 CORE    8 Pt Pt   0.0000    8
Pt      -0.533970000    8.473640000    0.000000000 CORE    9 Pt Pt   0.0000    9
Pt       2.329770000    8.473640000    0.000000000 CORE   10 Pt Pt   0.0000   10
Pt       3.761650000    5.993560000    0.000000000 CORE   11 Pt Pt   0.0000   11
Pt       5.193520000    8.473640000    0.000000000 CORE   12 Pt Pt   0.0000   12
Pt       5.193470000    0.206740000    2.338140000 CORE   13 Pt Pt   0.0000   13
Pt       3.761590000    2.686820000    2.338140000 CORE   14 Pt Pt   0.0000   14
Pt       2.329720000    0.206740000    2.338140000 CORE   15 Pt Pt   0.0000   15
Pt      10.920970000    0.206740000    2.338140000 CORE   16 Pt Pt   0.0000   16
Pt       9.489090000    2.686820000    2.338140000 CORE   17 Pt Pt   0.0000   17
Pt       8.057220000    0.206740000    2.338140000 CORE   18 Pt Pt   0.0000   18
Pt       2.329720000    5.166900000    2.338140000 CORE   19 Pt Pt   0.0000   19
Pt       0.897840000    7.646980000    2.338140000 CORE   20 Pt Pt   0.0000   20
Pt      -0.534030000    5.166900000    2.338140000 CORE   21 Pt Pt   0.0000   21
Pt       8.057220000    5.166900000    2.338140000 CORE   22 Pt Pt   0.0000   22
Pt       6.625340000    7.646980000    2.338140000 CORE   23 Pt Pt   0.0000   23
Pt       5.193470000    5.166900000    2.338140000 CORE   24 Pt Pt   0.0000   24
Pt       2.304480000    1.859980000    4.686900000 CORE   25 Pt Pt   0.0000   25
Pt       0.916620000    4.357130000    4.700410000 CORE   26 Pt Pt   0.0000   26
Pt      -0.569440000    1.907160000    4.690860000 CORE   27 Pt Pt   0.0000   27
Pt       8.015330000    1.850020000    4.675820000 CORE   28 Pt Pt   0.0000   28
Pt       6.615180000    4.355840000    4.705810000 CORE   29 Pt Pt   0.0000   29
Pt       5.153870000    1.907170000    4.710600000 CORE   30 Pt Pt   0.0000   30
Pt      -0.569280000    6.808030000    4.680790000 CORE   31 Pt Pt   0.0000   31
Pt      -1.964320000    9.319480000    4.681830000 CORE   32 Pt Pt   0.0000   32
Pt      -3.449400000    6.846190000    4.707400000 CORE   33 Pt Pt   0.0000   33
Pt       5.151490000    6.807120000    4.688980000 CORE   34 Pt Pt   0.0000   34
Pt       3.777640000    9.321750000    4.689630000 CORE   35 Pt Pt   0.0000   35
Pt       2.298480000    6.847840000    4.694410000 CORE   36 Pt Pt   0.0000   36
Pt      -0.499570000    3.579270000    7.031930000 CORE   37 Pt Pt   0.0000   37
Pt       0.831680000    1.062660000    7.003760000 CORE   38 Pt Pt   0.0000   38
Pt       2.379570000    3.463430000    7.050800000 CORE   39 Pt Pt   0.0000   39
Pt       5.240300000    3.592450000    7.133480000 CORE   40 Pt Pt   0.0000   40
Pt       6.563910000    1.069230000    7.021560000 CORE   41 Pt Pt   0.0000   41
Pt       8.085090000    3.493520000    6.992540000 CORE   42 Pt Pt   0.0000   42
Pt      -3.387770000    8.545430000    7.024570000 CORE   43 Pt Pt   0.0000   43
Pt      -2.036580000    6.026690000    7.018700000 CORE   44 Pt Pt   0.0000   44
Pt      -0.537400000    8.458560000    6.995010000 CORE   45 Pt Pt   0.0000   45
Pt       2.334460000    8.524930000    7.003640000 CORE   46 Pt Pt   0.0000   46
Pt       3.731310000    6.006480000    7.066520000 CORE   47 Pt Pt   0.0000   47
Pt       5.185110000    8.446750000    7.019610000 CORE   48 Pt Pt   0.0000   48
Pt       5.116110000    0.139970000    9.326080000 CORE   49 Pt Pt   0.0000   49
Pt       3.796190000    2.663350000    9.466970000 CORE   50 Pt Pt   0.0000   50
Pt       2.247810000    0.303780000    9.334790000 CORE   51 Pt Pt   0.0000   51
Pt      10.842510000    0.207010000    9.335400000 CORE   52 Pt Pt   0.0000   52
Pt       9.489030000    2.714050000    9.339240000 CORE   53 Pt Pt   0.0000   53
Pt       7.992440000    0.295600000    9.338740000 CORE   54 Pt Pt   0.0000   54
Pt       2.199420000    5.118560000    9.339310000 CORE   55 Pt Pt   0.0000   55
Pt       0.919400000    7.655900000    9.328320000 CORE   56 Pt Pt   0.0000   56
Pt      -0.639570000    5.275390000    9.346560000 CORE   57 Pt Pt   0.0000   57
Pt       7.929510000    5.135500000    9.322970000 CORE   58 Pt Pt   0.0000   58
Pt       6.666550000    7.678710000    9.329220000 CORE   59 Pt Pt   0.0000   59
Pt       5.013390000    5.300350000    9.579520000 CORE   60 Pt Pt   0.0000   60
Sn       3.761650000    1.033400000    0.000000000 CORE   61 Sn Sn   0.0000   61
Sn       9.489150000    1.033400000    0.000000000 CORE   62 Sn Sn   0.0000   62
Sn       0.897900000    5.993560000    0.000000000 CORE   63 Sn Sn   0.0000   63
Sn       6.625400000    5.993560000    0.000000000 CORE   64 Sn Sn   0.0000   64
Sn       0.897840000    2.686820000    2.338140000 CORE   65 Sn Sn   0.0000   65
Sn       6.625340000    2.686820000    2.338140000 CORE   66 Sn Sn   0.0000   66
Sn      -1.965910000    7.646980000    2.338140000 CORE   67 Sn Sn   0.0000   67
Sn       3.761590000    7.646980000    2.338140000 CORE   68 Sn Sn   0.0000   68
Sn      -1.980810000    4.355860000    4.681250000 CORE   69 Sn Sn   0.0000   69
Sn       3.750640000    4.351700000    4.714100000 CORE   70 Sn Sn   0.0000   70
Sn      -4.845430000    9.314630000    4.687200000 CORE   71 Sn Sn   0.0000   71
Sn       0.882320000    9.313490000    4.678930000 CORE   72 Sn Sn   0.0000   72
Sn       3.753020000    1.057910000    7.074360000 CORE   73 Sn Sn   0.0000   73
Sn       9.470950000    1.052720000    7.066900000 CORE   74 Sn Sn   0.0000   74
Sn       0.880150000    6.015490000    7.070500000 CORE   75 Sn Sn   0.0000   75
Sn       6.589940000    6.014770000    7.092940000 CORE   76 Sn Sn   0.0000   76
Sn       0.798050000    2.731220000    9.510120000 CORE   77 Sn Sn   0.0000   77
Sn       6.609720000    2.703340000    9.502640000 CORE   78 Sn Sn   0.0000   78
Sn      -2.009820000    7.665230000    9.533200000 CORE   79 Sn Sn   0.0000   79
Sn       3.691210000    7.749770000    9.487660000 CORE   80 Sn Sn   0.0000   80
C        5.039689720    5.280533018   11.681991549 CORE   81 C  C    0.0000   81
C        3.648789681    5.493086965   12.255679851 CORE   82 C  C    0.0000   82
C        3.433938362    4.751530533   13.575406779 CORE   83 C  C    0.0000   83
H        3.453845187    6.572712631   12.376661941 CORE   84 H  H    0.0000   84
H        5.755502867    6.038956819   12.019412741 CORE   85 H  H    0.0000   85
H        2.418029841    4.924531419   13.960337967 CORE   86 H  H    0.0000   86
H        5.429742236    4.287744552   11.947922850 CORE   87 H  H    0.0000   87
H        3.564547650    3.667463194   13.435359531 CORE   88 H  H    0.0000   88
H        4.152809121    5.084337432   14.337958885 CORE   89 H  H    0.0000   89
H        3.677182791    1.062016274   10.317805344 CORE   90 H  H    0.0000   90
H        2.860266507    5.146116874   11.539967801 CORE   91 H  H    0.0000   91
end
end
