# Supplementary material for: Zeolite-confined subnanometric PtSn mimicking mortise-and-tenon joinery for catalytic propane dehydrogenation
Source: Nat Commun. 2022 May 17;13:2716. doi: 10.1038/s41467-022-30522-1 (PMC9114386; doi:10.1038/s41467-022-30522-1)
Supplement: Supplementary file 8 — Source Data [file 41467_2022_30522_MOESM8_ESM.zip › allstructures/Pt3Sn111-CH3CHCH2_H2.arc]

!BIOSYM archive 2
PBC=ON
                      Energy         0          0.0431       -555.109257        C1
!DATE
PBC   11.45500000   11.45500000   21.35290000   90.00000000   90.00000000  120.00000000
Pt      -0.533974800    3.513480000    0.000000000 CORE    1 Pt Pt   0.0000    1
Pt       0.897900200    1.033400000    0.000000000 CORE    2 Pt Pt   0.0000    2
Pt       2.329775000    3.513480000    0.000000000 CORE    3 Pt Pt   0.0000    3
Pt       5.193525000    3.513480000    0.000000000 CORE    4 Pt Pt   0.0000    4
Pt       6.625400000    1.033400000    0.000000000 CORE    5 Pt Pt   0.0000    5
Pt       8.057275000    3.513480000    0.000000000 CORE    6 Pt Pt   0.0000    6
Pt      -3.397725000    8.473640000    0.000000000 CORE    7 Pt Pt   0.0000    7
Pt      -1.965850000    5.993560000    0.000000000 CORE    8 Pt Pt   0.0000    8
Pt      -0.533974800    8.473640000    0.000000000 CORE    9 Pt Pt   0.0000    9
Pt       2.329775000    8.473640000    0.000000000 CORE   10 Pt Pt   0.0000   10
Pt       3.761650000    5.993560000    0.000000000 CORE   11 Pt Pt   0.0000   11
Pt       5.193525000    8.473640000    0.000000000 CORE   12 Pt Pt   0.0000   12
Pt       5.193468000    0.206739500    2.338143000 CORE   13 Pt Pt   0.0000   13
Pt       3.761593000    2.686820000    2.338143000 CORE   14 Pt Pt   0.0000   14
Pt       2.329718000    0.206739500    2.338143000 CORE   15 Pt Pt   0.0000   15
Pt      10.920970000    0.206739500    2.338143000 CORE   16 Pt Pt   0.0000   16
Pt       9.489093000    2.686820000    2.338143000 CORE   17 Pt Pt   0.0000   17
Pt       8.057218000    0.206739500    2.338143000 CORE   18 Pt Pt   0.0000   18
Pt       2.329718000    5.166900000    2.338143000 CORE   19 Pt Pt   0.0000   19
Pt       0.897842900    7.646980000    2.338143000 CORE   20 Pt Pt   0.0000   20
Pt      -0.534032100    5.166900000    2.338143000 CORE   21 Pt Pt   0.0000   21
Pt       8.057218000    5.166900000    2.338143000 CORE   22 Pt Pt   0.0000   22
Pt       6.625343000    7.646980000    2.338143000 CORE   23 Pt Pt   0.0000   23
Pt       5.193468000    5.166900000    2.338143000 CORE   24 Pt Pt   0.0000   24
Pt       2.347675720    1.899240310    4.704790808 CORE   25 Pt Pt   0.0000   25
Pt       0.905175721    4.358364959    4.695919947 CORE   26 Pt Pt   0.0000   26
Pt      -0.524716671    1.869289590    4.690440353 CORE   27 Pt Pt   0.0000   27
Pt       8.059886913    1.882714788    4.697295715 CORE   28 Pt Pt   0.0000   28
Pt       6.608427305    4.357043476    4.690208405 CORE   29 Pt Pt   0.0000   29
Pt       5.188522244    1.882667665    4.699932483 CORE   30 Pt Pt   0.0000   30
Pt      -0.518451111    6.829217768    4.703113816 CORE   31 Pt Pt   0.0000   31
Pt      -1.976392504    9.312294566    4.674700653 CORE   32 Pt Pt   0.0000   32
Pt      -3.408046928    6.816817512    4.704878439 CORE   33 Pt Pt   0.0000   33
Pt       5.197608100    6.841602516    4.692962573 CORE   34 Pt Pt   0.0000   34
Pt       3.752865367    9.319511174    4.669857368 CORE   35 Pt Pt   0.0000   35
Pt       2.337168966    6.826523416    4.688888326 CORE   36 Pt Pt   0.0000   36
Pt      -0.546768892    3.530342071    7.010071884 CORE   37 Pt Pt   0.0000   37
Pt       0.937805638    1.102382423    7.026514085 CORE   38 Pt Pt   0.0000   38
Pt       2.291870388    3.640308446    7.092690693 CORE   39 Pt Pt   0.0000   39
Pt       5.208911646    3.615598134    7.079956538 CORE   40 Pt Pt   0.0000   40
Pt       6.600130696    1.102802152    7.028243330 CORE   41 Pt Pt   0.0000   41
Pt       8.041469979    3.557794080    7.015227139 CORE   42 Pt Pt   0.0000   42
Pt      -3.405287942    8.494081694    7.012227875 CORE   43 Pt Pt   0.0000   43
Pt      -1.956481322    6.034823710    7.029607155 CORE   44 Pt Pt   0.0000   44
Pt      -0.554018078    8.521017921    7.007703904 CORE   45 Pt Pt   0.0000   45
Pt       2.314898247    8.529477229    6.984698164 CORE   46 Pt Pt   0.0000   46
Pt       3.775405720    6.074117630    7.080899682 CORE   47 Pt Pt   0.0000   47
Pt       5.185242657    8.560022757    6.985651399 CORE   48 Pt Pt   0.0000   48
Pt       5.189557769    0.221815880    9.344123905 CORE   49 Pt Pt   0.0000   49
Pt       3.727104432    2.626682920    9.328079721 CORE   50 Pt Pt   0.0000   50
Pt       2.337631528    0.187205076    9.340807627 CORE   51 Pt Pt   0.0000   51
Pt      10.927908673    0.308879832    9.330208695 CORE   52 Pt Pt   0.0000   52
Pt       9.460550221    2.741211210    9.343832915 CORE   53 Pt Pt   0.0000   53
Pt       8.054301293    0.267425758    9.330608673 CORE   54 Pt Pt   0.0000   54
Pt       2.408657979    5.191733608    9.607978713 CORE   55 Pt Pt   0.0000   55
Pt       0.904632214    7.658481402    9.317912395 CORE   56 Pt Pt   0.0000   56
Pt      -0.493301040    5.189075177    9.319917996 CORE   57 Pt Pt   0.0000   57
Pt       8.024490893    5.228699567    9.320508592 CORE   58 Pt Pt   0.0000   58
Pt       6.559189527    7.658146949    9.321958468 CORE   59 Pt Pt   0.0000   59
Pt       5.107419568    5.103805145    9.605216089 CORE   60 Pt Pt   0.0000   60
Sn       3.761650000    1.033400000    0.000000000 CORE   61 Sn Sn   0.0000   61
Sn       9.489150000    1.033400000    0.000000000 CORE   62 Sn Sn   0.0000   62
Sn       0.897900200    5.993560000    0.000000000 CORE   63 Sn Sn   0.0000   63
Sn       6.625400000    5.993560000    0.000000000 CORE   64 Sn Sn   0.0000   64
Sn       0.897842900    2.686820000    2.338143000 CORE   65 Sn Sn   0.0000   65
Sn       6.625343000    2.686820000    2.338143000 CORE   66 Sn Sn   0.0000   66
Sn      -1.965907000    7.646980000    2.338143000 CORE   67 Sn Sn   0.0000   67
Sn       3.761593000    7.646980000    2.338143000 CORE   68 Sn Sn   0.0000   68
Sn      -1.965790108    4.358838412    4.690104342 CORE   69 Sn Sn   0.0000   69
Sn       3.761870557    4.364857299    4.720095634 CORE   70 Sn Sn   0.0000   70
Sn      -4.822132431    9.329040723    4.676659088 CORE   71 Sn Sn   0.0000   71
Sn       0.888502197    9.327801641    4.676569954 CORE   72 Sn Sn   0.0000   72
Sn       3.759952475    1.077434772    7.065212102 CORE   73 Sn Sn   0.0000   73
Sn       9.481043068    1.089394945    7.070772920 CORE   74 Sn Sn   0.0000   74
Sn       0.917005100    6.036542000    7.095541810 CORE   75 Sn Sn   0.0000   75
Sn       6.596670666    6.033895071    7.097745138 CORE   76 Sn Sn   0.0000   76
Sn       0.898684019    2.721741794    9.537425844 CORE   77 Sn Sn   0.0000   77
Sn       6.617130359    2.704779749    9.545827630 CORE   78 Sn Sn   0.0000   78
Sn      -1.966898687    7.673956478    9.514096683 CORE   79 Sn Sn   0.0000   79
Sn       3.760993057    7.788305553    9.409717452 CORE   80 Sn Sn   0.0000   80
C        4.473989253    5.199307958   11.625698299 CORE   81 C  C    0.0000   81
C        2.997075455    5.455137701   11.650246336 CORE   82 C  C    0.0000   82
C        2.175630943    4.566782324   12.566152128 CORE   83 C  C    0.0000   83
H        2.776133388    6.512758618   11.853437226 CORE   84 H  H    0.0000   84
H        5.076331137    6.004738564   12.065451842 CORE   85 H  H    0.0000   85
H        1.103492566    4.793661725   12.487307838 CORE   86 H  H    0.0000   86
H        4.740817370    4.222822847   12.048438361 CORE   87 H  H    0.0000   87
H        2.332225020    3.498459803   12.351983323 CORE   88 H  H    0.0000   88
H        2.483434585    4.743658813   13.613777788 CORE   89 H  H    0.0000   89
H        4.171852358    1.032842021   12.991798078 CORE   90 H  H    0.0000   90
H        4.119171787    1.537314613   13.548734656 CORE   91 H  H    0.0000   91
end
end
