# Supplementary material for: Zeolite-confined subnanometric PtSn mimicking mortise-and-tenon joinery for catalytic propane dehydrogenation
Source: Nat Commun. 2022 May 17;13:2716. doi: 10.1038/s41467-022-30522-1 (PMC9114386; doi:10.1038/s41467-022-30522-1)
Supplement: Supplementary file 8 — Source Data [file 41467_2022_30522_MOESM8_ESM.zip › allstructures/Pt3Sn111-CH3CHCH2_H_H.arc]

!BIOSYM archive 2
PBC=ON
                      Energy         0          0.0432       -555.638943        C1
!DATE
PBC   11.45500000   11.45500000   21.35290000   90.00000000   90.00000000  120.00000000
Pt      -0.533974800    3.513480000    0.000000000 CORE    1 Pt Pt   0.0000    1
Pt       0.897900200    1.033400000    0.000000000 CORE    2 Pt Pt   0.0000    2
Pt       2.329775000    3.513480000    0.000000000 CORE    3 Pt Pt   0.0000    3
Pt       5.193525000    3.513480000    0.000000000 CORE    4 Pt Pt   0.0000    4
Pt       6.625400000    1.033400000    0.000000000 CORE    5 Pt Pt   0.0000    5
Pt       8.057275000    3.513480000    0.000000000 CORE    6 Pt Pt   0.0000    6
Pt      -3.397725000    8.473640000    0.000000000 CORE    7 Pt Pt   0.0000    7
Pt      -1.965850000    5.993560000    0.000000000 CORE    8 Pt Pt   0.0000    8
Pt      -0.533974800    8.473640000    0.000000000 CORE    9 Pt Pt   0.0000    9
Pt       2.329775000    8.473640000    0.000000000 CORE   10 Pt Pt   0.0000   10
Pt       3.761650000    5.993560000    0.000000000 CORE   11 Pt Pt   0.0000   11
Pt       5.193525000    8.473640000    0.000000000 CORE   12 Pt Pt   0.0000   12
Pt       5.193468000    0.206739500    2.338143000 CORE   13 Pt Pt   0.0000   13
Pt       3.761593000    2.686820000    2.338143000 CORE   14 Pt Pt   0.0000   14
Pt       2.329718000    0.206739500    2.338143000 CORE   15 Pt Pt   0.0000   15
Pt      10.920970000    0.206739500    2.338143000 CORE   16 Pt Pt   0.0000   16
Pt       9.489093000    2.686820000    2.338143000 CORE   17 Pt Pt   0.0000   17
Pt       8.057218000    0.206739500    2.338143000 CORE   18 Pt Pt   0.0000   18
Pt       2.329718000    5.166900000    2.338143000 CORE   19 Pt Pt   0.0000   19
Pt       0.897842900    7.646980000    2.338143000 CORE   20 Pt Pt   0.0000   20
Pt      -0.534032100    5.166900000    2.338143000 CORE   21 Pt Pt   0.0000   21
Pt       8.057218000    5.166900000    2.338143000 CORE   22 Pt Pt   0.0000   22
Pt       6.625343000    7.646980000    2.338143000 CORE   23 Pt Pt   0.0000   23
Pt       5.193468000    5.166900000    2.338143000 CORE   24 Pt Pt   0.0000   24
Pt       2.332922943    1.869592456    4.710094933 CORE   25 Pt Pt   0.0000   25
Pt       0.949732903    4.347118729    4.707337071 CORE   26 Pt Pt   0.0000   26
Pt      -0.547455548    1.901941466    4.686055274 CORE   27 Pt Pt   0.0000   27
Pt       8.031146869    1.830132935    4.712264937 CORE   28 Pt Pt   0.0000   28
Pt       6.643463665    4.344946123    4.695587493 CORE   29 Pt Pt   0.0000   29
Pt       5.174652606    1.905217389    4.711915120 CORE   30 Pt Pt   0.0000   30
Pt      -0.548953439    6.783983075    4.693407101 CORE   31 Pt Pt   0.0000   31
Pt      -1.946483262    9.309204223    4.673474749 CORE   32 Pt Pt   0.0000   32
Pt      -3.439955795    6.844430811    4.711093045 CORE   33 Pt Pt   0.0000   33
Pt       5.161580748    6.786360984    4.685954082 CORE   34 Pt Pt   0.0000   34
Pt       3.794649675    9.305678820    4.668407996 CORE   35 Pt Pt   0.0000   35
Pt       2.305826128    6.849088596    4.700060750 CORE   36 Pt Pt   0.0000   36
Pt      -0.525479649    3.569491732    7.005782980 CORE   37 Pt Pt   0.0000   37
Pt       0.859015944    1.064069524    7.007668140 CORE   38 Pt Pt   0.0000   38
Pt       2.328521148    3.522328740    7.182770614 CORE   39 Pt Pt   0.0000   39
Pt       5.216673629    3.656972188    7.096550190 CORE   40 Pt Pt   0.0000   40
Pt       6.508485873    1.099084980    7.077853653 CORE   41 Pt Pt   0.0000   41
Pt       8.064701801    3.498943925    7.013865670 CORE   42 Pt Pt   0.0000   42
Pt      -3.349812561    8.551770154    7.023322682 CORE   43 Pt Pt   0.0000   43
Pt      -2.021745680    6.017802408    7.027045685 CORE   44 Pt Pt   0.0000   44
Pt      -0.497907488    8.431881814    6.994122229 CORE   45 Pt Pt   0.0000   45
Pt       2.343317062    8.576853956    6.979615803 CORE   46 Pt Pt   0.0000   46
Pt       3.686207951    6.035851888    7.098354464 CORE   47 Pt Pt   0.0000   47
Pt       5.219809046    8.458684347    6.981128308 CORE   48 Pt Pt   0.0000   48
Pt      -0.575196408    9.910932747    9.377480805 CORE   49 Pt Pt   0.0000   49
Pt       4.052465522    2.584608375    9.450585139 CORE   50 Pt Pt   0.0000   50
Pt       2.269286833    0.324323823    9.382258797 CORE   51 Pt Pt   0.0000   51
Pt      10.876572810    0.204891092    9.325547327 CORE   52 Pt Pt   0.0000   52
Pt       9.508951401    2.704033890    9.340266521 CORE   53 Pt Pt   0.0000   53
Pt       8.008901984    0.272359659    9.340099545 CORE   54 Pt Pt   0.0000   54
Pt       2.339045994    4.986986065    9.791084733 CORE   55 Pt Pt   0.0000   55
Pt       1.066447872    7.554034731    9.314714488 CORE   56 Pt Pt   0.0000   56
Pt      -0.543894569    5.235691273    9.335403445 CORE   57 Pt Pt   0.0000   57
Pt       7.949041335    5.140161488    9.337400979 CORE   58 Pt Pt   0.0000   58
Pt       6.692674114    7.673217450    9.324912337 CORE   59 Pt Pt   0.0000   59
Pt       5.029707167    5.303329306    9.638603281 CORE   60 Pt Pt   0.0000   60
Sn       3.761650000    1.033400000    0.000000000 CORE   61 Sn Sn   0.0000   61
Sn       9.489150000    1.033400000    0.000000000 CORE   62 Sn Sn   0.0000   62
Sn       0.897900200    5.993560000    0.000000000 CORE   63 Sn Sn   0.0000   63
Sn       6.625400000    5.993560000    0.000000000 CORE   64 Sn Sn   0.0000   64
Sn       0.897842900    2.686820000    2.338143000 CORE   65 Sn Sn   0.0000   65
Sn       6.625343000    2.686820000    2.338143000 CORE   66 Sn Sn   0.0000   66
Sn      -1.965907000    7.646980000    2.338143000 CORE   67 Sn Sn   0.0000   67
Sn       3.761593000    7.646980000    2.338143000 CORE   68 Sn Sn   0.0000   68
Sn      -1.974602485    4.351129436    4.673572577 CORE   69 Sn Sn   0.0000   69
Sn       3.755488500    4.349209722    4.734651341 CORE   70 Sn Sn   0.0000   70
Sn      -4.822480274    9.318036744    4.670001418 CORE   71 Sn Sn   0.0000   71
Sn       0.884618990    9.319423762    4.680215383 CORE   72 Sn Sn   0.0000   72
Sn       3.738830511    1.057767059    7.063892860 CORE   73 Sn Sn   0.0000   73
Sn       9.473250544    1.063754033    7.055598373 CORE   74 Sn Sn   0.0000   74
Sn       0.921335716    5.980492537    7.093840282 CORE   75 Sn Sn   0.0000   75
Sn       6.591761611    6.021573991    7.099837879 CORE   76 Sn Sn   0.0000   76
Sn       0.773094040    2.687609927    9.494440476 CORE   77 Sn Sn   0.0000   77
Sn       6.739561744    2.703291255    9.564035430 CORE   78 Sn Sn   0.0000   78
Sn      -1.989614662    7.582450682    9.484083224 CORE   79 Sn Sn   0.0000   79
Sn       3.791212718    7.773583576    9.389547371 CORE   80 Sn Sn   0.0000   80
C        4.489371007    5.469351100   11.698343820 CORE   81 C  C    0.0000   81
C        2.994873007    5.544312429   11.791533801 CORE   82 C  C    0.0000   82
C        2.349043059    4.659587909   12.842914650 CORE   83 C  C    0.0000   83
H        2.639773917    6.579558367   11.889409804 CORE   84 H  H    0.0000   84
H        5.011022533    6.356058525   12.078585967 CORE   85 H  H    0.0000   85
H        1.252560271    4.693382544   12.790060538 CORE   86 H  H    0.0000   86
H        4.894652196    4.555181345   12.151461405 CORE   87 H  H    0.0000   87
H        2.670590458    3.610796043   12.755238284 CORE   88 H  H    0.0000   88
H        2.646883555    5.011811633   13.846375984 CORE   89 H  H    0.0000   89
H        3.791173211    0.941171614   10.319436974 CORE   90 H  H    0.0000   90
H        3.081009179    3.572915520   10.467207767 CORE   91 H  H    0.0000   91
end
end
