# Supplementary material for: Zeolite-confined subnanometric PtSn mimicking mortise-and-tenon joinery for catalytic propane dehydrogenation
Source: Nat Commun. 2022 May 17;13:2716. doi: 10.1038/s41467-022-30522-1 (PMC9114386; doi:10.1038/s41467-022-30522-1)
Supplement: Supplementary file 8 — Source Data [file 41467_2022_30522_MOESM8_ESM.zip › allstructures/Pt3Sn111-CH3CHCH_H.arc]

!BIOSYM archive 2
PBC=ON
                      Energy         0          0.0451       -547.993320        C1
!DATE
PBC   11.45500000   11.45500000   21.35290000   90.00000000   90.00000000  120.00000000
Pt      -0.533974825    3.513480089    0.000000000 CORE    1 Pt Pt   0.0000    1
Pt       0.897900175    1.033399839    0.000000000 CORE    2 Pt Pt   0.0000    2
Pt       2.329775175    3.513480089    0.000000000 CORE    3 Pt Pt   0.0000    3
Pt       5.193525175    3.513480089    0.000000000 CORE    4 Pt Pt   0.0000    4
Pt       6.625400175    1.033399839    0.000000000 CORE    5 Pt Pt   0.0000    5
Pt       8.057275175    3.513480089    0.000000000 CORE    6 Pt Pt   0.0000    6
Pt      -3.397724825    8.473640589    0.000000000 CORE    7 Pt Pt   0.0000    7
Pt      -1.965849825    5.993560339    0.000000000 CORE    8 Pt Pt   0.0000    8
Pt      -0.533974825    8.473640589    0.000000000 CORE    9 Pt Pt   0.0000    9
Pt       2.329775175    8.473640589    0.000000000 CORE   10 Pt Pt   0.0000   10
Pt       3.761650175    5.993560339    0.000000000 CORE   11 Pt Pt   0.0000   11
Pt       5.193525175    8.473640589    0.000000000 CORE   12 Pt Pt   0.0000   12
Pt       5.193467900    0.206739490    2.338142550 CORE   13 Pt Pt   0.0000   13
Pt       3.761592900    2.686819740    2.338142550 CORE   14 Pt Pt   0.0000   14
Pt       2.329717900    0.206739490    2.338142550 CORE   15 Pt Pt   0.0000   15
Pt      10.920967900    0.206739490    2.338142550 CORE   16 Pt Pt   0.0000   16
Pt       9.489092900    2.686819740    2.338142550 CORE   17 Pt Pt   0.0000   17
Pt       8.057217900    0.206739490    2.338142550 CORE   18 Pt Pt   0.0000   18
Pt       2.329717900    5.166899990    2.338142550 CORE   19 Pt Pt   0.0000   19
Pt       0.897842900    7.646980240    2.338142550 CORE   20 Pt Pt   0.0000   20
Pt      -0.534032100    5.166899990    2.338142550 CORE   21 Pt Pt   0.0000   21
Pt       8.057217900    5.166899990    2.338142550 CORE   22 Pt Pt   0.0000   22
Pt       6.625342900    7.646980240    2.338142550 CORE   23 Pt Pt   0.0000   23
Pt       5.193467900    5.166899990    2.338142550 CORE   24 Pt Pt   0.0000   24
Pt       2.313029479    1.843594574    4.688589812 CORE   25 Pt Pt   0.0000   25
Pt       0.921757025    4.337546532    4.690761470 CORE   26 Pt Pt   0.0000   26
Pt      -0.561989833    1.885419432    4.696907362 CORE   27 Pt Pt   0.0000   27
Pt       8.023536100    1.828833102    4.689163873 CORE   28 Pt Pt   0.0000   28
Pt       6.628118459    4.336698904    4.710002570 CORE   29 Pt Pt   0.0000   29
Pt       5.162676174    1.905374039    4.714809243 CORE   30 Pt Pt   0.0000   30
Pt      -0.549232050    6.792648285    4.702057676 CORE   31 Pt Pt   0.0000   31
Pt      -1.940149758    9.314348555    4.711395631 CORE   32 Pt Pt   0.0000   32
Pt      -3.433048014    6.850905696    4.705852505 CORE   33 Pt Pt   0.0000   33
Pt       5.156876791    6.778761810    4.695512462 CORE   34 Pt Pt   0.0000   34
Pt       3.787723998    9.295232481    4.678911446 CORE   35 Pt Pt   0.0000   35
Pt       2.309410317    6.830474193    4.697989223 CORE   36 Pt Pt   0.0000   36
Pt      -0.501731867    3.551026480    7.015899434 CORE   37 Pt Pt   0.0000   37
Pt       0.862476193    1.032195624    7.007693349 CORE   38 Pt Pt   0.0000   38
Pt       2.359354446    3.468395579    7.070606118 CORE   39 Pt Pt   0.0000   39
Pt       5.222100148    3.564582628    7.154792635 CORE   40 Pt Pt   0.0000   40
Pt       6.554531924    1.038345247    7.036372528 CORE   41 Pt Pt   0.0000   41
Pt       8.083924412    3.460686309    7.002502237 CORE   42 Pt Pt   0.0000   42
Pt      -3.356072790    8.525584903    7.064162161 CORE   43 Pt Pt   0.0000   43
Pt      -2.031268983    5.984709823    7.016307031 CORE   44 Pt Pt   0.0000   44
Pt      -0.508957400    8.414905194    7.037919077 CORE   45 Pt Pt   0.0000   45
Pt       2.350628435    8.521518295    6.994705409 CORE   46 Pt Pt   0.0000   46
Pt       3.706577335    6.004967890    7.102236211 CORE   47 Pt Pt   0.0000   47
Pt       5.215936706    8.433111929    6.999638301 CORE   48 Pt Pt   0.0000   48
Pt       5.159351204    0.098115159    9.377099146 CORE   49 Pt Pt   0.0000   49
Pt       3.992980210    2.750882917    9.703674571 CORE   50 Pt Pt   0.0000   50
Pt       2.311472346    0.333958132    9.375939818 CORE   51 Pt Pt   0.0000   51
Pt      10.902251597    0.152672735    9.337006784 CORE   52 Pt Pt   0.0000   52
Pt       9.554734089    2.665439023    9.339965896 CORE   53 Pt Pt   0.0000   53
Pt       8.060983639    0.219566196    9.340548088 CORE   54 Pt Pt   0.0000   54
Pt       2.270827070    4.991648417    9.556647548 CORE   55 Pt Pt   0.0000   55
Pt       1.016057582    7.586763409    9.335270788 CORE   56 Pt Pt   0.0000   56
Pt      -0.568846292    5.231829127    9.325408681 CORE   57 Pt Pt   0.0000   57
Pt       7.965194018    5.088526599    9.333928887 CORE   58 Pt Pt   0.0000   58
Pt       6.662942210    7.582043914    9.320105597 CORE   59 Pt Pt   0.0000   59
Pt       5.110548904    5.252916612    9.654077904 CORE   60 Pt Pt   0.0000   60
Sn       3.761650175    1.033399839    0.000000000 CORE   61 Sn Sn   0.0000   61
Sn       9.489150175    1.033399839    0.000000000 CORE   62 Sn Sn   0.0000   62
Sn       0.897900175    5.993560339    0.000000000 CORE   63 Sn Sn   0.0000   63
Sn       6.625400175    5.993560339    0.000000000 CORE   64 Sn Sn   0.0000   64
Sn       0.897842900    2.686819740    2.338142550 CORE   65 Sn Sn   0.0000   65
Sn       6.625342900    2.686819740    2.338142550 CORE   66 Sn Sn   0.0000   66
Sn      -1.965907100    7.646980240    2.338142550 CORE   67 Sn Sn   0.0000   67
Sn       3.761592900    7.646980240    2.338142550 CORE   68 Sn Sn   0.0000   68
Sn      -1.974573826    4.340896311    4.670481762 CORE   69 Sn Sn   0.0000   69
Sn       3.755671355    4.339269857    4.727987682 CORE   70 Sn Sn   0.0000   70
Sn      -4.827944414    9.300589880    4.678463656 CORE   71 Sn Sn   0.0000   71
Sn       0.889023346    9.297748374    4.681771591 CORE   72 Sn Sn   0.0000   72
Sn       3.760396782    1.054177208    7.082573004 CORE   73 Sn Sn   0.0000   73
Sn       9.490802291    1.026918712    7.061684004 CORE   74 Sn Sn   0.0000   74
Sn       0.919477785    5.976152989    7.083216287 CORE   75 Sn Sn   0.0000   75
Sn       6.611817122    5.983442210    7.053288481 CORE   76 Sn Sn   0.0000   76
Sn       0.825972788    2.657555679    9.473082553 CORE   77 Sn Sn   0.0000   77
Sn       6.763224908    2.612317863    9.499491902 CORE   78 Sn Sn   0.0000   78
Sn      -1.983164138    7.590454233    9.485620880 CORE   79 Sn Sn   0.0000   79
Sn       3.782990289    7.698646786    9.489919737 CORE   80 Sn Sn   0.0000   80
C        4.210136262    4.242707146   11.185474751 CORE   81 C  C    0.0000   81
C        2.910640401    4.810960604   11.584481375 CORE   82 C  C    0.0000   82
C        2.056458693    4.008345874   12.549158843 CORE   83 C  C    0.0000   83
H        3.778210751    0.966268876   10.347270760 CORE   84 H  H    0.0000   84
H        3.001163698    5.852759296   11.928830529 CORE   85 H  H    0.0000   85
H        1.036801338    4.410743016   12.598746744 CORE   86 H  H    0.0000   86
H        4.906793463    3.887349716   11.960660115 CORE   87 H  H    0.0000   87
H        2.007471323    2.945032426   12.272813787 CORE   88 H  H    0.0000   88
H        2.490647157    4.067569978   13.564846897 CORE   89 H  H    0.0000   89
end
end
