# Supplementary material for: Zeolite-confined subnanometric PtSn mimicking mortise-and-tenon joinery for catalytic propane dehydrogenation
Source: Nat Commun. 2022 May 17;13:2716. doi: 10.1038/s41467-022-30522-1 (PMC9114386; doi:10.1038/s41467-022-30522-1)
Supplement: Supplementary file 8 — Source Data [file 41467_2022_30522_MOESM8_ESM.zip › allstructures/Pt3Sn111-propane.arc]

!BIOSYM archive 2
PBC=ON
                      Energy         0          0.0414       -555.898611        C1
!DATE
PBC   11.45500000   11.45500000   21.35290000   90.00000000   90.00000000  120.00000000
Pt      -0.533974800    3.513480000    0.000000000 CORE    1 Pt Pt   0.0000    1
Pt       0.897900200    1.033400000    0.000000000 CORE    2 Pt Pt   0.0000    2
Pt       2.329775000    3.513480000    0.000000000 CORE    3 Pt Pt   0.0000    3
Pt       5.193525000    3.513480000    0.000000000 CORE    4 Pt Pt   0.0000    4
Pt       6.625400000    1.033400000    0.000000000 CORE    5 Pt Pt   0.0000    5
Pt       8.057275000    3.513480000    0.000000000 CORE    6 Pt Pt   0.0000    6
Pt      -3.397725000    8.473640000    0.000000000 CORE    7 Pt Pt   0.0000    7
Pt      -1.965850000    5.993560000    0.000000000 CORE    8 Pt Pt   0.0000    8
Pt      -0.533974800    8.473640000    0.000000000 CORE    9 Pt Pt   0.0000    9
Pt       2.329775000    8.473640000    0.000000000 CORE   10 Pt Pt   0.0000   10
Pt       3.761650000    5.993560000    0.000000000 CORE   11 Pt Pt   0.0000   11
Pt       5.193525000    8.473640000    0.000000000 CORE   12 Pt Pt   0.0000   12
Pt       5.193468000    0.206739500    2.338143000 CORE   13 Pt Pt   0.0000   13
Pt       3.761593000    2.686820000    2.338143000 CORE   14 Pt Pt   0.0000   14
Pt       2.329718000    0.206739500    2.338143000 CORE   15 Pt Pt   0.0000   15
Pt      10.920970000    0.206739500    2.338143000 CORE   16 Pt Pt   0.0000   16
Pt       9.489093000    2.686820000    2.338143000 CORE   17 Pt Pt   0.0000   17
Pt       8.057218000    0.206739500    2.338143000 CORE   18 Pt Pt   0.0000   18
Pt       2.329718000    5.166900000    2.338143000 CORE   19 Pt Pt   0.0000   19
Pt       0.897842900    7.646980000    2.338143000 CORE   20 Pt Pt   0.0000   20
Pt      -0.534032100    5.166900000    2.338143000 CORE   21 Pt Pt   0.0000   21
Pt       8.057218000    5.166900000    2.338143000 CORE   22 Pt Pt   0.0000   22
Pt       6.625343000    7.646980000    2.338143000 CORE   23 Pt Pt   0.0000   23
Pt       5.193468000    5.166900000    2.338143000 CORE   24 Pt Pt   0.0000   24
Pt       2.342533677    1.871763275    4.692631770 CORE   25 Pt Pt   0.0000   25
Pt       0.905463676    4.355500090    4.692109720 CORE   26 Pt Pt   0.0000   26
Pt      -0.529514214    1.867607277    4.678318006 CORE   27 Pt Pt   0.0000   27
Pt       8.067426376    1.872160311    4.687554012 CORE   28 Pt Pt   0.0000   28
Pt       6.622844980    4.354814941    4.689651879 CORE   29 Pt Pt   0.0000   29
Pt       5.197123463    1.863930275    4.683574805 CORE   30 Pt Pt   0.0000   30
Pt      -0.528265073    6.825436026    4.685226374 CORE   31 Pt Pt   0.0000   31
Pt      -1.965710799    9.314713876    4.686076881 CORE   32 Pt Pt   0.0000   32
Pt      -3.399026007    6.825995352    4.684041453 CORE   33 Pt Pt   0.0000   33
Pt       5.198388028    6.829013893    4.688659920 CORE   34 Pt Pt   0.0000   34
Pt       3.762932028    9.316360179    4.690955840 CORE   35 Pt Pt   0.0000   35
Pt       2.328176763    6.829714135    4.686550245 CORE   36 Pt Pt   0.0000   36
Pt      -0.534390043    3.514966302    7.011814438 CORE   37 Pt Pt   0.0000   37
Pt       0.894655245    1.048593455    7.012597346 CORE   38 Pt Pt   0.0000   38
Pt       2.311682428    3.515921955    7.038272114 CORE   39 Pt Pt   0.0000   39
Pt       5.195765427    3.511734147    7.019498061 CORE   40 Pt Pt   0.0000   40
Pt       6.632661380    1.052562523    7.017020691 CORE   41 Pt Pt   0.0000   41
Pt       8.041541014    3.526231336    7.023236721 CORE   42 Pt Pt   0.0000   42
Pt      -3.386862212    8.480757911    7.017411387 CORE   43 Pt Pt   0.0000   43
Pt      -1.961281823    6.016631004    7.017926201 CORE   44 Pt Pt   0.0000   44
Pt      -0.539547582    8.483750525    7.013151334 CORE   45 Pt Pt   0.0000   45
Pt       2.341174568    8.475971796    7.024672079 CORE   46 Pt Pt   0.0000   46
Pt       3.760776258    6.007712377    7.019144210 CORE   47 Pt Pt   0.0000   47
Pt       5.185138739    8.476280975    7.023507942 CORE   48 Pt Pt   0.0000   48
Pt       5.188063267    0.226715683    9.343435101 CORE   49 Pt Pt   0.0000   49
Pt       3.768875203    2.698152166    9.353020838 CORE   50 Pt Pt   0.0000   50
Pt       2.340487496    0.230574450    9.342626956 CORE   51 Pt Pt   0.0000   51
Pt      10.914834386    0.227284399    9.344047143 CORE   52 Pt Pt   0.0000   52
Pt       9.483290815    2.690809811    9.342654479 CORE   53 Pt Pt   0.0000   53
Pt       8.063526241    0.222160009    9.345916725 CORE   54 Pt Pt   0.0000   54
Pt       2.337104213    5.190605967    9.354070391 CORE   55 Pt Pt   0.0000   55
Pt       0.890506759    7.652990444    9.342988081 CORE   56 Pt Pt   0.0000   56
Pt      -0.516588617    5.170314122    9.340482302 CORE   57 Pt Pt   0.0000   57
Pt       8.062162728    5.189644027    9.346220253 CORE   58 Pt Pt   0.0000   58
Pt       6.633879403    7.659682999    9.344520771 CORE   59 Pt Pt   0.0000   59
Pt       5.215228526    5.190203100    9.337465391 CORE   60 Pt Pt   0.0000   60
Sn       3.761650000    1.033400000    0.000000000 CORE   61 Sn Sn   0.0000   61
Sn       9.489150000    1.033400000    0.000000000 CORE   62 Sn Sn   0.0000   62
Sn       0.897900200    5.993560000    0.000000000 CORE   63 Sn Sn   0.0000   63
Sn       6.625400000    5.993560000    0.000000000 CORE   64 Sn Sn   0.0000   64
Sn       0.897842900    2.686820000    2.338143000 CORE   65 Sn Sn   0.0000   65
Sn       6.625343000    2.686820000    2.338143000 CORE   66 Sn Sn   0.0000   66
Sn      -1.965907000    7.646980000    2.338143000 CORE   67 Sn Sn   0.0000   67
Sn       3.761593000    7.646980000    2.338143000 CORE   68 Sn Sn   0.0000   68
Sn      -1.964814539    4.349504465    4.700211687 CORE   69 Sn Sn   0.0000   69
Sn       3.762035027    4.348517250    4.706008588 CORE   70 Sn Sn   0.0000   70
Sn      -4.827275518    9.308120387    4.699080179 CORE   71 Sn Sn   0.0000   71
Sn       0.901536888    9.308381134    4.700285251 CORE   72 Sn Sn   0.0000   72
Sn       3.763965923    1.045375148    7.098927849 CORE   73 Sn Sn   0.0000   73
Sn       9.489421591    1.044996651    7.093617806 CORE   74 Sn Sn   0.0000   74
Sn       0.900313837    6.003032853    7.100758370 CORE   75 Sn Sn   0.0000   75
Sn       6.629247672    6.006757763    7.095129292 CORE   76 Sn Sn   0.0000   76
Sn       0.895779261    2.691176482    9.573204675 CORE   77 Sn Sn   0.0000   77
Sn       6.626679885    2.700045110    9.579525246 CORE   78 Sn Sn   0.0000   78
Sn      -1.961345070    7.657159310    9.571696125 CORE   79 Sn Sn   0.0000   79
Sn       3.765187382    7.669182807    9.574982692 CORE   80 Sn Sn   0.0000   80
C        4.280656731    4.975008994   13.257588212 CORE   81 C  C    0.0000   81
C        2.770837110    5.010087058   13.036991127 CORE   82 C  C    0.0000   82
C        2.000941855    4.095121229   13.986863887 CORE   83 C  C    0.0000   83
H        2.401804791    6.045085380   13.138533787 CORE   84 H  H    0.0000   84
H        4.548011274    5.371806809   14.251094582 CORE   85 H  H    0.0000   85
H        0.912011749    4.198889597   13.863380414 CORE   86 H  H    0.0000   86
H        4.665934433    3.943762229   13.193964277 CORE   87 H  H    0.0000   87
H        2.260716197    3.037012402   13.820299703 CORE   88 H  H    0.0000   88
H        2.240664550    4.329894600   15.036776050 CORE   89 H  H    0.0000   89
H        4.815329082    5.572664803   12.500307769 CORE   90 H  H    0.0000   90
H        2.550051199    4.725767210   11.986253900 CORE   91 H  H    0.0000   91
end
end
