# Supplementary material for: Zeolite-confined subnanometric PtSn mimicking mortise-and-tenon joinery for catalytic propane dehydrogenation
Source: Nat Commun. 2022 May 17;13:2716. doi: 10.1038/s41467-022-30522-1 (PMC9114386; doi:10.1038/s41467-022-30522-1)
Supplement: Supplementary file 8 — Source Data [file 41467_2022_30522_MOESM8_ESM.zip › allstructures/Pt3Sn111-propene.arc]

!BIOSYM archive 2
PBC=ON
                      Energy         0          0.0388       -548.216317        C1
!DATE
PBC   11.45500000   11.45500000   21.35290000   90.00000000   90.00000000  120.00000000
Pt      -0.533974825    3.513480089    0.000000000 CORE    1 Pt Pt   0.0000    1
Pt       0.897900175    1.033399839    0.000000000 CORE    2 Pt Pt   0.0000    2
Pt       2.329775175    3.513480089    0.000000000 CORE    3 Pt Pt   0.0000    3
Pt       5.193525175    3.513480089    0.000000000 CORE    4 Pt Pt   0.0000    4
Pt       6.625400175    1.033399839    0.000000000 CORE    5 Pt Pt   0.0000    5
Pt       8.057275175    3.513480089    0.000000000 CORE    6 Pt Pt   0.0000    6
Pt      -3.397724825    8.473640589    0.000000000 CORE    7 Pt Pt   0.0000    7
Pt      -1.965849825    5.993560339    0.000000000 CORE    8 Pt Pt   0.0000    8
Pt      -0.533974825    8.473640589    0.000000000 CORE    9 Pt Pt   0.0000    9
Pt       2.329775175    8.473640589    0.000000000 CORE   10 Pt Pt   0.0000   10
Pt       3.761650175    5.993560339    0.000000000 CORE   11 Pt Pt   0.0000   11
Pt       5.193525175    8.473640589    0.000000000 CORE   12 Pt Pt   0.0000   12
Pt       5.193467900    0.206739490    2.338142550 CORE   13 Pt Pt   0.0000   13
Pt       3.761592900    2.686819740    2.338142550 CORE   14 Pt Pt   0.0000   14
Pt       2.329717900    0.206739490    2.338142550 CORE   15 Pt Pt   0.0000   15
Pt      10.920967900    0.206739490    2.338142550 CORE   16 Pt Pt   0.0000   16
Pt       9.489092900    2.686819740    2.338142550 CORE   17 Pt Pt   0.0000   17
Pt       8.057217900    0.206739490    2.338142550 CORE   18 Pt Pt   0.0000   18
Pt       2.329717900    5.166899990    2.338142550 CORE   19 Pt Pt   0.0000   19
Pt       0.897842900    7.646980240    2.338142550 CORE   20 Pt Pt   0.0000   20
Pt      -0.534032100    5.166899990    2.338142550 CORE   21 Pt Pt   0.0000   21
Pt       8.057217900    5.166899990    2.338142550 CORE   22 Pt Pt   0.0000   22
Pt       6.625342900    7.646980240    2.338142550 CORE   23 Pt Pt   0.0000   23
Pt       5.193467900    5.166899990    2.338142550 CORE   24 Pt Pt   0.0000   24
Pt       2.325626156    1.844632978    4.700524538 CORE   25 Pt Pt   0.0000   25
Pt       0.903961761    4.320053710    4.692508498 CORE   26 Pt Pt   0.0000   26
Pt      -0.549056043    1.848915348    4.705507035 CORE   27 Pt Pt   0.0000   27
Pt       8.037178633    1.831618086    4.689045031 CORE   28 Pt Pt   0.0000   28
Pt       6.614067123    4.327264488    4.702992431 CORE   29 Pt Pt   0.0000   29
Pt       5.169406654    1.868944557    4.708424803 CORE   30 Pt Pt   0.0000   30
Pt      -0.526916957    6.785703054    4.709211819 CORE   31 Pt Pt   0.0000   31
Pt      -1.958790379    9.281018262    4.681185330 CORE   32 Pt Pt   0.0000   32
Pt      -3.420989723    6.800814565    4.697557947 CORE   33 Pt Pt   0.0000   33
Pt       5.179590396    6.789170246    4.702304189 CORE   34 Pt Pt   0.0000   34
Pt       3.763600838    9.279536773    4.673566382 CORE   35 Pt Pt   0.0000   35
Pt       2.323634229    6.795148878    4.702826447 CORE   36 Pt Pt   0.0000   36
Pt      -0.522856138    3.506224906    7.030627166 CORE   37 Pt Pt   0.0000   37
Pt       0.907011582    1.041859818    7.031805066 CORE   38 Pt Pt   0.0000   38
Pt       2.319649161    3.555409388    7.068308942 CORE   39 Pt Pt   0.0000   39
Pt       5.225750274    3.582112920    7.110760756 CORE   40 Pt Pt   0.0000   40
Pt       6.571030756    1.040714685    7.030978031 CORE   41 Pt Pt   0.0000   41
Pt       8.064029734    3.462514227    7.008645947 CORE   42 Pt Pt   0.0000   42
Pt      -3.404920294    8.455025574    7.013122539 CORE   43 Pt Pt   0.0000   43
Pt      -2.011284343    5.971074885    7.025803048 CORE   44 Pt Pt   0.0000   44
Pt      -0.546504720    8.424241380    7.027092198 CORE   45 Pt Pt   0.0000   45
Pt       2.320193474    8.493379428    6.993075554 CORE   46 Pt Pt   0.0000   46
Pt       3.741453372    6.021008014    7.121465561 CORE   47 Pt Pt   0.0000   47
Pt       5.186206054    8.471291049    7.002091541 CORE   48 Pt Pt   0.0000   48
Pt       5.175890987    0.104454727    9.348395700 CORE   49 Pt Pt   0.0000   49
Pt       3.755165811    2.531198561    9.332733679 CORE   50 Pt Pt   0.0000   50
Pt       2.313240073    0.131494947    9.347858275 CORE   51 Pt Pt   0.0000   51
Pt      10.899278063    0.180064456    9.343758555 CORE   52 Pt Pt   0.0000   52
Pt       9.485182245    2.662190646    9.347536517 CORE   53 Pt Pt   0.0000   53
Pt       8.040455510    0.214402975    9.334039537 CORE   54 Pt Pt   0.0000   54
Pt       2.303465718    4.987245543    9.632903973 CORE   55 Pt Pt   0.0000   55
Pt       0.965168188    7.572219199    9.336903344 CORE   56 Pt Pt   0.0000   56
Pt      -0.570259040    5.176176255    9.330205894 CORE   57 Pt Pt   0.0000   57
Pt       7.949023863    5.092687240    9.324088103 CORE   58 Pt Pt   0.0000   58
Pt       6.587233985    7.567440500    9.338779065 CORE   59 Pt Pt   0.0000   59
Pt       5.000842688    5.063643987    9.663551813 CORE   60 Pt Pt   0.0000   60
Sn       3.761650175    1.033399839    0.000000000 CORE   61 Sn Sn   0.0000   61
Sn       9.489150175    1.033399839    0.000000000 CORE   62 Sn Sn   0.0000   62
Sn       0.897900175    5.993560339    0.000000000 CORE   63 Sn Sn   0.0000   63
Sn       6.625400175    5.993560339    0.000000000 CORE   64 Sn Sn   0.0000   64
Sn       0.897842900    2.686819740    2.338142550 CORE   65 Sn Sn   0.0000   65
Sn       6.625342900    2.686819740    2.338142550 CORE   66 Sn Sn   0.0000   66
Sn      -1.965907100    7.646980240    2.338142550 CORE   67 Sn Sn   0.0000   67
Sn       3.761592900    7.646980240    2.338142550 CORE   68 Sn Sn   0.0000   68
Sn      -1.972592544    4.323783819    4.691970511 CORE   69 Sn Sn   0.0000   69
Sn       3.757478948    4.329851830    4.729229185 CORE   70 Sn Sn   0.0000   70
Sn      -4.831259913    9.291911141    4.681507659 CORE   71 Sn Sn   0.0000   71
Sn       0.885323753    9.288971544    4.685345144 CORE   72 Sn Sn   0.0000   72
Sn       3.752211817    1.013329328    7.066496204 CORE   73 Sn Sn   0.0000   73
Sn       9.481868785    1.025319181    7.075286906 CORE   74 Sn Sn   0.0000   74
Sn       0.912028194    5.970864222    7.111633252 CORE   75 Sn Sn   0.0000   75
Sn       6.583777451    5.977629999    7.104353325 CORE   76 Sn Sn   0.0000   76
Sn       0.853912367    2.608103175    9.521486516 CORE   77 Sn Sn   0.0000   77
Sn       6.596769013    2.628168342    9.550173295 CORE   78 Sn Sn   0.0000   78
Sn      -1.989178600    7.596831622    9.515277734 CORE   79 Sn Sn   0.0000   79
Sn       3.759424032    7.679346698    9.466001792 CORE   80 Sn Sn   0.0000   80
C        4.321579251    5.017970962   11.678850701 CORE   81 C  C    0.0000   81
C        2.825843636    5.086385657   11.706168769 CORE   82 C  C    0.0000   82
C        2.129588112    4.007312961   12.519459183 CORE   83 C  C    0.0000   83
H        2.463229833    6.082821582   11.993147942 CORE   84 H  H    0.0000   84
H        4.818660000    5.875582797   12.151130824 CORE   85 H  H    0.0000   85
H        1.036201074    4.082718956   12.446668082 CORE   86 H  H    0.0000   86
H        4.707606481    4.068652802   12.071453484 CORE   87 H  H    0.0000   87
H        2.438334423    2.995834078   12.210829658 CORE   88 H  H    0.0000   88
H        2.398327100    4.118383349   13.585641335 CORE   89 H  H    0.0000   89
end
end
