# Supplementary material for: Zeolite-confined subnanometric PtSn mimicking mortise-and-tenon joinery for catalytic propane dehydrogenation
Source: Nat Commun. 2022 May 17;13:2716. doi: 10.1038/s41467-022-30522-1 (PMC9114386; doi:10.1038/s41467-022-30522-1)
Supplement: Supplementary file 8 — Source Data [file 41467_2022_30522_MOESM8_ESM.zip › allstructures/Pt3Sn111-surf.arc]

!BIOSYM archive 2
PBC=ON
                      Energy         0          0.0000       -498.339367        Cs
!DATE
PBC   11.45500000   11.45500000   21.35290000   90.00000000   90.00000000  120.00000000
Pt      -0.533974825    3.513480089    0.000000000 CORE    1 Pt Pt   0.0000    1
Pt       0.897900175    1.033399839    0.000000000 CORE    2 Pt Pt   0.0000    2
Pt       2.329775175    3.513480089    0.000000000 CORE    3 Pt Pt   0.0000    3
Pt       5.193525175    3.513480089    0.000000000 CORE    4 Pt Pt   0.0000    4
Pt       6.625400175    1.033399839    0.000000000 CORE    5 Pt Pt   0.0000    5
Pt       8.057275175    3.513480089    0.000000000 CORE    6 Pt Pt   0.0000    6
Pt      -3.397724825    8.473640589    0.000000000 CORE    7 Pt Pt   0.0000    7
Pt      -1.965849825    5.993560339    0.000000000 CORE    8 Pt Pt   0.0000    8
Pt      -0.533974825    8.473640589    0.000000000 CORE    9 Pt Pt   0.0000    9
Pt       2.329775175    8.473640589    0.000000000 CORE   10 Pt Pt   0.0000   10
Pt       3.761650175    5.993560339    0.000000000 CORE   11 Pt Pt   0.0000   11
Pt       5.193525175    8.473640589    0.000000000 CORE   12 Pt Pt   0.0000   12
Pt       5.193467900    0.206739490    2.338142550 CORE   13 Pt Pt   0.0000   13
Pt       3.761592900    2.686819740    2.338142550 CORE   14 Pt Pt   0.0000   14
Pt       2.329717900    0.206739490    2.338142550 CORE   15 Pt Pt   0.0000   15
Pt      10.920967900    0.206739490    2.338142550 CORE   16 Pt Pt   0.0000   16
Pt       9.489092900    2.686819740    2.338142550 CORE   17 Pt Pt   0.0000   17
Pt       8.057217900    0.206739490    2.338142550 CORE   18 Pt Pt   0.0000   18
Pt       2.329717900    5.166899990    2.338142550 CORE   19 Pt Pt   0.0000   19
Pt       0.897842900    7.646980240    2.338142550 CORE   20 Pt Pt   0.0000   20
Pt      -0.534032100    5.166899990    2.338142550 CORE   21 Pt Pt   0.0000   21
Pt       8.057217900    5.166899990    2.338142550 CORE   22 Pt Pt   0.0000   22
Pt       6.625342900    7.646980240    2.338142550 CORE   23 Pt Pt   0.0000   23
Pt       5.193467900    5.166899990    2.338142550 CORE   24 Pt Pt   0.0000   24
Pt       2.333996612    1.857778518    4.683031215 CORE   25 Pt Pt   0.0000   25
Pt       0.898198949    4.344596912    4.682955968 CORE   26 Pt Pt   0.0000   26
Pt      -0.537478513    1.857841057    4.682792412 CORE   27 Pt Pt   0.0000   27
Pt       8.061493318    1.857782597    4.683033133 CORE   28 Pt Pt   0.0000   28
Pt       6.625700899    4.344589329    4.682959861 CORE   29 Pt Pt   0.0000   29
Pt       5.190023696    1.857843443    4.682797921 CORE   30 Pt Pt   0.0000   30
Pt      -0.529747607    6.817938788    4.683028242 CORE   31 Pt Pt   0.0000   31
Pt      -1.965551748    9.304756867    4.682956851 CORE   32 Pt Pt   0.0000   32
Pt      -3.401233892    6.818003076    4.682791608 CORE   33 Pt Pt   0.0000   33
Pt       5.197747106    6.817943403    4.683033346 CORE   34 Pt Pt   0.0000   34
Pt       3.761951746    9.304750564    4.682960297 CORE   35 Pt Pt   0.0000   35
Pt       2.326267955    6.818002789    4.682795129 CORE   36 Pt Pt   0.0000   36
Pt      -0.526106307    3.508793718    7.012070910 CORE   37 Pt Pt   0.0000   37
Pt       0.897794627    1.042458476    7.012027936 CORE   38 Pt Pt   0.0000   38
Pt       2.321754737    3.508822270    7.012182461 CORE   39 Pt Pt   0.0000   39
Pt       5.201402903    3.508786250    7.012063669 CORE   40 Pt Pt   0.0000   40
Pt       6.625293173    1.042463281    7.012024262 CORE   41 Pt Pt   0.0000   41
Pt       8.049257964    3.508822561    7.012180655 CORE   42 Pt Pt   0.0000   42
Pt      -3.389853662    8.468953030    7.012069731 CORE   43 Pt Pt   0.0000   43
Pt      -1.965955268    6.002613507    7.012033127 CORE   44 Pt Pt   0.0000   44
Pt      -0.541991664    8.468983827    7.012183846 CORE   45 Pt Pt   0.0000   45
Pt       2.337650080    8.468947547    7.012067245 CORE   46 Pt Pt   0.0000   46
Pt       3.761541690    6.002625341    7.012027328 CORE   47 Pt Pt   0.0000   47
Pt       5.185503857    8.468981454    7.012179963 CORE   48 Pt Pt   0.0000   48
Pt       5.186607293    0.210782039    9.336421952 CORE   49 Pt Pt   0.0000   49
Pt       3.761366973    2.679383609    9.336450545 CORE   50 Pt Pt   0.0000   50
Pt       2.336173462    0.210786809    9.336372039 CORE   51 Pt Pt   0.0000   51
Pt      10.914106538    0.210782897    9.336423105 CORE   52 Pt Pt   0.0000   52
Pt       9.488869769    2.679382884    9.336446447 CORE   53 Pt Pt   0.0000   53
Pt       8.063676031    0.210786114    9.336372401 CORE   54 Pt Pt   0.0000   54
Pt       2.322855234    5.170944068    9.336423192 CORE   55 Pt Pt   0.0000   55
Pt       0.897617436    7.639543300    9.336448090 CORE   56 Pt Pt   0.0000   56
Pt      -0.527577799    5.170946221    9.336366723 CORE   57 Pt Pt   0.0000   57
Pt       8.050358011    5.170941456    9.336418990 CORE   58 Pt Pt   0.0000   58
Pt       6.625118922    7.639543202    9.336450596 CORE   59 Pt Pt   0.0000   59
Pt       5.199923229    5.170949329    9.336374441 CORE   60 Pt Pt   0.0000   60
Sn       3.761650175    1.033399839    0.000000000 CORE   61 Sn Sn   0.0000   61
Sn       9.489150175    1.033399839    0.000000000 CORE   62 Sn Sn   0.0000   62
Sn       0.897900175    5.993560339    0.000000000 CORE   63 Sn Sn   0.0000   63
Sn       6.625400175    5.993560339    0.000000000 CORE   64 Sn Sn   0.0000   64
Sn       0.897842900    2.686819740    2.338142550 CORE   65 Sn Sn   0.0000   65
Sn       6.625342900    2.686819740    2.338142550 CORE   66 Sn Sn   0.0000   66
Sn      -1.965907100    7.646980240    2.338142550 CORE   67 Sn Sn   0.0000   67
Sn       3.761592900    7.646980240    2.338142550 CORE   68 Sn Sn   0.0000   68
Sn      -1.965701536    4.340082955    4.695369815 CORE   69 Sn Sn   0.0000   69
Sn       3.761799629    4.340082243    4.695370411 CORE   70 Sn Sn   0.0000   70
Sn      -4.829451832    9.300242948    4.695371366 CORE   71 Sn Sn   0.0000   71
Sn       0.898048924    9.300243833    4.695370168 CORE   72 Sn Sn   0.0000   72
Sn       3.761629884    1.033385521    7.087109076 CORE   73 Sn Sn   0.0000   73
Sn       9.489130162    1.033383481    7.087113334 CORE   74 Sn Sn   0.0000   74
Sn       0.897878418    5.993544867    7.087112200 CORE   75 Sn Sn   0.0000   75
Sn       6.625379846    5.993544338    7.087110546 CORE   76 Sn Sn   0.0000   76
Sn       0.897650812    2.686927365    9.551831167 CORE   77 Sn Sn   0.0000   77
Sn       6.625152151    2.686926670    9.551830183 CORE   78 Sn Sn   0.0000   78
Sn      -1.966098664    7.647086228    9.551830916 CORE   79 Sn Sn   0.0000   79
Sn       3.761400863    7.647087904    9.551832573 CORE   80 Sn Sn   0.0000   80
end
end
