# Supplementary material for: Zeolite-confined subnanometric PtSn mimicking mortise-and-tenon joinery for catalytic propane dehydrogenation
Source: Nat Commun. 2022 May 17;13:2716. doi: 10.1038/s41467-022-30522-1 (PMC9114386; doi:10.1038/s41467-022-30522-1)
Supplement: Supplementary file 8 — Source Data [file 41467_2022_30522_MOESM8_ESM.zip › allstructures/Pt3Sn111-TS_CH3CH2CH2_H_to_CH3CHCH2_H_H.arc]

!BIOSYM archive 2
PBC=ON
                      Energy         0          0.0542       -555.193444         NN 
!DATE
PBC   11.45500000   11.45500000   21.35290000   90.00000000   90.00000000  120.00000000
Pt      -0.533974800    3.513480000    0.000000000 CORE    1 Pt Pt   0.0000    1
Pt       0.897900200    1.033400000    0.000000000 CORE    2 Pt Pt   0.0000    2
Pt       2.329775000    3.513480000    0.000000000 CORE    3 Pt Pt   0.0000    3
Pt       5.193525000    3.513480000    0.000000000 CORE    4 Pt Pt   0.0000    4
Pt       6.625400000    1.033400000    0.000000000 CORE    5 Pt Pt   0.0000    5
Pt       8.057275000    3.513480000    0.000000000 CORE    6 Pt Pt   0.0000    6
Pt      -3.397725000    8.473640000    0.000000000 CORE    7 Pt Pt   0.0000    7
Pt      -1.965850000    5.993560000    0.000000000 CORE    8 Pt Pt   0.0000    8
Pt      -0.533974800    8.473640000    0.000000000 CORE    9 Pt Pt   0.0000    9
Pt       2.329775000    8.473640000    0.000000000 CORE   10 Pt Pt   0.0000   10
Pt       3.761650000    5.993560000    0.000000000 CORE   11 Pt Pt   0.0000   11
Pt       5.193525000    8.473640000    0.000000000 CORE   12 Pt Pt   0.0000   12
Pt       5.193468000    0.206739500    2.338143000 CORE   13 Pt Pt   0.0000   13
Pt       3.761593000    2.686820000    2.338143000 CORE   14 Pt Pt   0.0000   14
Pt       2.329718000    0.206739500    2.338143000 CORE   15 Pt Pt   0.0000   15
Pt      10.920970000    0.206739500    2.338143000 CORE   16 Pt Pt   0.0000   16
Pt       9.489093000    2.686820000    2.338143000 CORE   17 Pt Pt   0.0000   17
Pt       8.057218000    0.206739500    2.338143000 CORE   18 Pt Pt   0.0000   18
Pt       2.329718000    5.166900000    2.338143000 CORE   19 Pt Pt   0.0000   19
Pt       0.897842900    7.646980000    2.338143000 CORE   20 Pt Pt   0.0000   20
Pt      -0.534032100    5.166900000    2.338143000 CORE   21 Pt Pt   0.0000   21
Pt       8.057218000    5.166900000    2.338143000 CORE   22 Pt Pt   0.0000   22
Pt       6.625343000    7.646980000    2.338143000 CORE   23 Pt Pt   0.0000   23
Pt       5.193468000    5.166900000    2.338143000 CORE   24 Pt Pt   0.0000   24
Pt       2.326286984    1.869475590    4.709239970 CORE   25 Pt Pt   0.0000   25
Pt       0.929499323    4.353126362    4.698525098 CORE   26 Pt Pt   0.0000   26
Pt      -0.552664737    1.901299756    4.687342263 CORE   27 Pt Pt   0.0000   27
Pt       8.031860847    1.837996433    4.704087246 CORE   28 Pt Pt   0.0000   28
Pt       6.639018817    4.347495838    4.692818091 CORE   29 Pt Pt   0.0000   29
Pt       5.166826356    1.910204932    4.711910190 CORE   30 Pt Pt   0.0000   30
Pt      -0.546766577    6.804639002    4.690297133 CORE   31 Pt Pt   0.0000   31
Pt      -1.947460443    9.321320042    4.680333719 CORE   32 Pt Pt   0.0000   32
Pt      -3.442525725    6.855355783    4.703317839 CORE   33 Pt Pt   0.0000   33
Pt       5.154788994    6.780968622    4.703437374 CORE   34 Pt Pt   0.0000   34
Pt       3.793277609    9.306196658    4.664154072 CORE   35 Pt Pt   0.0000   35
Pt       2.310441644    6.839084736    4.709402905 CORE   36 Pt Pt   0.0000   36
Pt      -0.525443840    3.580364512    7.008545523 CORE   37 Pt Pt   0.0000   37
Pt       0.856420882    1.074935126    7.011473091 CORE   38 Pt Pt   0.0000   38
Pt       2.333622147    3.529904160    7.121486304 CORE   39 Pt Pt   0.0000   39
Pt       5.214672277    3.656552732    7.096907733 CORE   40 Pt Pt   0.0000   40
Pt       6.520306143    1.096859255    7.055573733 CORE   41 Pt Pt   0.0000   41
Pt       8.064402740    3.507844965    7.009876630 CORE   42 Pt Pt   0.0000   42
Pt      -3.350215926    8.573036603    7.022612459 CORE   43 Pt Pt   0.0000   43
Pt      -2.019971576    6.030230005    7.010418038 CORE   44 Pt Pt   0.0000   44
Pt      -0.509082575    8.453475219    7.007252041 CORE   45 Pt Pt   0.0000   45
Pt       2.338002562    8.586969884    6.972912010 CORE   46 Pt Pt   0.0000   46
Pt       3.683368823    6.055722593    7.138071602 CORE   47 Pt Pt   0.0000   47
Pt       5.215168911    8.473274566    6.986259849 CORE   48 Pt Pt   0.0000   48
Pt       5.138818650    0.058800519    9.387666857 CORE   49 Pt Pt   0.0000   49
Pt       3.961172656    2.657485221    9.483293643 CORE   50 Pt Pt   0.0000   50
Pt       2.262188545    0.342123481    9.395797363 CORE   51 Pt Pt   0.0000   51
Pt      10.869997884    0.216879675    9.332995904 CORE   52 Pt Pt   0.0000   52
Pt       9.516476295    2.718929548    9.339765786 CORE   53 Pt Pt   0.0000   53
Pt       8.009210254    0.297984855    9.336924765 CORE   54 Pt Pt   0.0000   54
Pt       2.376271755    5.010343741    9.655512380 CORE   55 Pt Pt   0.0000   55
Pt       1.038876268    7.603759786    9.323258638 CORE   56 Pt Pt   0.0000   56
Pt      -0.546048448    5.255361965    9.333627329 CORE   57 Pt Pt   0.0000   57
Pt       7.981091141    5.150832926    9.330967165 CORE   58 Pt Pt   0.0000   58
Pt       6.698699307    7.690828171    9.317619138 CORE   59 Pt Pt   0.0000   59
Pt       5.105458235    5.287514582    9.585231940 CORE   60 Pt Pt   0.0000   60
Sn       3.761650000    1.033400000    0.000000000 CORE   61 Sn Sn   0.0000   61
Sn       9.489150000    1.033400000    0.000000000 CORE   62 Sn Sn   0.0000   62
Sn       0.897900200    5.993560000    0.000000000 CORE   63 Sn Sn   0.0000   63
Sn       6.625400000    5.993560000    0.000000000 CORE   64 Sn Sn   0.0000   64
Sn       0.897842900    2.686820000    2.338143000 CORE   65 Sn Sn   0.0000   65
Sn       6.625343000    2.686820000    2.338143000 CORE   66 Sn Sn   0.0000   66
Sn      -1.965907000    7.646980000    2.338143000 CORE   67 Sn Sn   0.0000   67
Sn       3.761593000    7.646980000    2.338143000 CORE   68 Sn Sn   0.0000   68
Sn      -1.976187703    4.358286523    4.673326671 CORE   69 Sn Sn   0.0000   69
Sn       3.751227789    4.353831812    4.729718621 CORE   70 Sn Sn   0.0000   70
Sn      -4.825114228    9.320953170    4.673311636 CORE   71 Sn Sn   0.0000   71
Sn       0.882617463    9.320445323    4.675908936 CORE   72 Sn Sn   0.0000   72
Sn       3.747636591    1.088047507    7.105201180 CORE   73 Sn Sn   0.0000   73
Sn       9.476722043    1.071408238    7.058584469 CORE   74 Sn Sn   0.0000   74
Sn       0.909459098    6.004635069    7.099766828 CORE   75 Sn Sn   0.0000   75
Sn       6.604066807    6.035874346    7.091562726 CORE   76 Sn Sn   0.0000   76
Sn       0.801344319    2.711501198    9.487846969 CORE   77 Sn Sn   0.0000   77
Sn       6.690561170    2.709714746    9.514915535 CORE   78 Sn Sn   0.0000   78
Sn      -1.980478230    7.612491982    9.487667318 CORE   79 Sn Sn   0.0000   79
Sn       3.776352128    7.783045939    9.411811363 CORE   80 Sn Sn   0.0000   80
C        4.798228347    5.384779435   11.697766371 CORE   81 C  C    0.0000   81
C        3.331225617    5.352636509   11.918635806 CORE   82 C  C    0.0000   82
C        2.781207329    4.531789683   13.068856838 CORE   83 C  C    0.0000   83
H        2.858098075    6.341172159   11.881046136 CORE   84 H  H    0.0000   84
H        5.270886489    6.319204408   12.023309031 CORE   85 H  H    0.0000   85
H        1.683964570    4.554373419   13.089096658 CORE   86 H  H    0.0000   86
H        5.314120097    4.517033514   12.130238089 CORE   87 H  H    0.0000   87
H        3.117411655    3.484743404   13.050234801 CORE   88 H  H    0.0000   88
H        3.143656344    4.981330451   14.011152845 CORE   89 H  H    0.0000   89
H        3.767202974    1.018840685   10.341227735 CORE   90 H  H    0.0000   90
H        3.036283498    4.075208124   10.830027157 CORE   91 H  H    0.0000   91
end
end
