# Supplementary material for: Zeolite-confined subnanometric PtSn mimicking mortise-and-tenon joinery for catalytic propane dehydrogenation
Source: Nat Commun. 2022 May 17;13:2716. doi: 10.1038/s41467-022-30522-1 (PMC9114386; doi:10.1038/s41467-022-30522-1)
Supplement: Supplementary file 8 — Source Data [file 41467_2022_30522_MOESM8_ESM.zip › allstructures/Pt3Sn111-TS_CH3CHCH2_H_H_to_CH3CHCH2_H2.arc]

!BIOSYM archive 2
PBC=ON
                      Energy         0          0.1059       -554.828095         NN 
!DATE
PBC   11.45500000   11.45500000   21.35290000   90.00000000   90.00000000  120.00000000
Pt      -0.533974800    3.513480000    0.000000000 CORE    1 Pt Pt   0.0000    1
Pt       0.897900200    1.033400000    0.000000000 CORE    2 Pt Pt   0.0000    2
Pt       2.329775000    3.513480000    0.000000000 CORE    3 Pt Pt   0.0000    3
Pt       5.193525000    3.513480000    0.000000000 CORE    4 Pt Pt   0.0000    4
Pt       6.625400000    1.033400000    0.000000000 CORE    5 Pt Pt   0.0000    5
Pt       8.057275000    3.513480000    0.000000000 CORE    6 Pt Pt   0.0000    6
Pt      -3.397725000    8.473640000    0.000000000 CORE    7 Pt Pt   0.0000    7
Pt      -1.965850000    5.993560000    0.000000000 CORE    8 Pt Pt   0.0000    8
Pt      -0.533974800    8.473640000    0.000000000 CORE    9 Pt Pt   0.0000    9
Pt       2.329775000    8.473640000    0.000000000 CORE   10 Pt Pt   0.0000   10
Pt       3.761650000    5.993560000    0.000000000 CORE   11 Pt Pt   0.0000   11
Pt       5.193525000    8.473640000    0.000000000 CORE   12 Pt Pt   0.0000   12
Pt       5.193468000    0.206739500    2.338143000 CORE   13 Pt Pt   0.0000   13
Pt       3.761593000    2.686820000    2.338143000 CORE   14 Pt Pt   0.0000   14
Pt       2.329718000    0.206739500    2.338143000 CORE   15 Pt Pt   0.0000   15
Pt      10.920970000    0.206739500    2.338143000 CORE   16 Pt Pt   0.0000   16
Pt       9.489093000    2.686820000    2.338143000 CORE   17 Pt Pt   0.0000   17
Pt       8.057218000    0.206739500    2.338143000 CORE   18 Pt Pt   0.0000   18
Pt       2.329718000    5.166900000    2.338143000 CORE   19 Pt Pt   0.0000   19
Pt       0.897842900    7.646980000    2.338143000 CORE   20 Pt Pt   0.0000   20
Pt      -0.534032100    5.166900000    2.338143000 CORE   21 Pt Pt   0.0000   21
Pt       8.057218000    5.166900000    2.338143000 CORE   22 Pt Pt   0.0000   22
Pt       6.625343000    7.646980000    2.338143000 CORE   23 Pt Pt   0.0000   23
Pt       5.193468000    5.166900000    2.338143000 CORE   24 Pt Pt   0.0000   24
Pt       2.345185273    1.878348023    4.704856691 CORE   25 Pt Pt   0.0000   25
Pt       0.960276634    4.346967307    4.735386402 CORE   26 Pt Pt   0.0000   26
Pt      -0.531938377    1.893321815    4.676934672 CORE   27 Pt Pt   0.0000   27
Pt       8.042368665    1.870429899    4.675729315 CORE   28 Pt Pt   0.0000   28
Pt       6.583376126    4.350276221    4.732858789 CORE   29 Pt Pt   0.0000   29
Pt       5.171808983    1.891842015    4.701434588 CORE   30 Pt Pt   0.0000   30
Pt      -0.534082247    6.776677888    4.691441947 CORE   31 Pt Pt   0.0000   31
Pt      -1.959845820    9.295705052    4.669750808 CORE   32 Pt Pt   0.0000   32
Pt      -3.415601286    6.798993464    4.697956967 CORE   33 Pt Pt   0.0000   33
Pt       5.184146193    6.833771583    4.680887959 CORE   34 Pt Pt   0.0000   34
Pt       3.771835874    9.326398397    4.687475692 CORE   35 Pt Pt   0.0000   35
Pt       2.322245879    6.846484706    4.687150950 CORE   36 Pt Pt   0.0000   36
Pt      -0.519769222    3.539396004    7.014872620 CORE   37 Pt Pt   0.0000   37
Pt       0.887412596    1.051777903    6.988747478 CORE   38 Pt Pt   0.0000   38
Pt       2.326449971    3.523396991    7.181636378 CORE   39 Pt Pt   0.0000   39
Pt       5.215057349    3.561355108    7.159767732 CORE   40 Pt Pt   0.0000   40
Pt       6.596874352    1.057002528    6.996315267 CORE   41 Pt Pt   0.0000   41
Pt       8.072391405    3.508388028    7.000724314 CORE   42 Pt Pt   0.0000   42
Pt      -3.390012284    8.473601000    6.985310434 CORE   43 Pt Pt   0.0000   43
Pt      -1.985851715    6.001894091    7.035347942 CORE   44 Pt Pt   0.0000   44
Pt      -0.515454684    8.433207332    6.970367451 CORE   45 Pt Pt   0.0000   45
Pt       2.344253207    8.514455906    6.997655256 CORE   46 Pt Pt   0.0000   46
Pt       3.745640490    6.006524733    7.055044861 CORE   47 Pt Pt   0.0000   47
Pt       5.195334857    8.481764916    7.000527868 CORE   48 Pt Pt   0.0000   48
Pt       5.190627974    0.131992374    9.269248827 CORE   49 Pt Pt   0.0000   49
Pt       3.820943990    2.645500976    9.458326010 CORE   50 Pt Pt   0.0000   50
Pt       2.310883945    0.213095643    9.280833278 CORE   51 Pt Pt   0.0000   51
Pt      10.913307774    0.257265423    9.336146773 CORE   52 Pt Pt   0.0000   52
Pt       9.512142718    2.716009564    9.355337412 CORE   53 Pt Pt   0.0000   53
Pt       8.050622074    0.278238492    9.330060566 CORE   54 Pt Pt   0.0000   54
Pt       2.357475850    5.112467704    9.670918696 CORE   55 Pt Pt   0.0000   55
Pt       0.965468301    7.622629334    9.320254603 CORE   56 Pt Pt   0.0000   56
Pt      -0.524118405    5.215598453    9.337866266 CORE   57 Pt Pt   0.0000   57
Pt       7.995781236    5.172959392    9.327964585 CORE   58 Pt Pt   0.0000   58
Pt       6.628597522    7.650565749    9.322912432 CORE   59 Pt Pt   0.0000   59
Pt       5.059972767    5.194379762    9.625042901 CORE   60 Pt Pt   0.0000   60
Sn       3.761650000    1.033400000    0.000000000 CORE   61 Sn Sn   0.0000   61
Sn       9.489150000    1.033400000    0.000000000 CORE   62 Sn Sn   0.0000   62
Sn       0.897900200    5.993560000    0.000000000 CORE   63 Sn Sn   0.0000   63
Sn       6.625400000    5.993560000    0.000000000 CORE   64 Sn Sn   0.0000   64
Sn       0.897842900    2.686820000    2.338143000 CORE   65 Sn Sn   0.0000   65
Sn       6.625343000    2.686820000    2.338143000 CORE   66 Sn Sn   0.0000   66
Sn      -1.965907000    7.646980000    2.338143000 CORE   67 Sn Sn   0.0000   67
Sn       3.761593000    7.646980000    2.338143000 CORE   68 Sn Sn   0.0000   68
Sn      -1.966149117    4.343712317    4.676539137 CORE   69 Sn Sn   0.0000   69
Sn       3.761806226    4.353517757    4.726611357 CORE   70 Sn Sn   0.0000   70
Sn      -4.824012354    9.315212590    4.667263355 CORE   71 Sn Sn   0.0000   71
Sn       0.892428894    9.312581942    4.667072897 CORE   72 Sn Sn   0.0000   72
Sn       3.760138320    1.047292570    7.055919230 CORE   73 Sn Sn   0.0000   73
Sn       9.490904788    1.066191639    7.066558762 CORE   74 Sn Sn   0.0000   74
Sn       0.934992783    5.989690147    7.105319412 CORE   75 Sn Sn   0.0000   75
Sn       6.589691522    6.001498702    7.098977279 CORE   76 Sn Sn   0.0000   76
Sn       0.862882778    2.702722702    9.527305550 CORE   77 Sn Sn   0.0000   77
Sn       6.684715715    2.707839660    9.492358159 CORE   78 Sn Sn   0.0000   78
Sn      -1.968080414    7.647377096    9.486926273 CORE   79 Sn Sn   0.0000   79
Sn       3.775782546    7.767482474    9.406717924 CORE   80 Sn Sn   0.0000   80
C        4.464085049    5.303558284   11.668583714 CORE   81 C  C    0.0000   81
C        2.971791440    5.465283091   11.715589964 CORE   82 C  C    0.0000   82
C        2.222084230    4.581947381   12.698113618 CORE   83 C  C    0.0000   83
H        2.692602209    6.517568652   11.879266109 CORE   84 H  H    0.0000   84
H        5.020359242    6.156447949   12.080188526 CORE   85 H  H    0.0000   85
H        1.137224751    4.743745867   12.643262508 CORE   86 H  H    0.0000   86
H        4.810894020    4.367051897   12.126066559 CORE   87 H  H    0.0000   87
H        2.419011284    3.512159410   12.538401069 CORE   88 H  H    0.0000   88
H        2.547716816    4.824996611   13.726748899 CORE   89 H  H    0.0000   89
H        3.986726458    1.641447313   11.306024658 CORE   90 H  H    0.0000   90
H        3.896665927    2.225908318   11.819564883 CORE   91 H  H    0.0000   91
end
end
