# Supplementary material for: Zeolite-confined subnanometric PtSn mimicking mortise-and-tenon joinery for catalytic propane dehydrogenation
Source: Nat Commun. 2022 May 17;13:2716. doi: 10.1038/s41467-022-30522-1 (PMC9114386; doi:10.1038/s41467-022-30522-1)
Supplement: Supplementary file 8 — Source Data [file 41467_2022_30522_MOESM8_ESM.zip › allstructures/Pt3Sn111-TS_propane_to_CH3CH2CH2_H.arc]

!BIOSYM archive 2
PBC=ON
                      Energy         0         -4.1182       -554.957046        TS
!DATE
PBC   11.45500000   11.45500000   21.35290000   90.00000000   90.00000000  120.00000000
Pt      -0.533974800    3.513480000    0.000000000 CORE    1 Pt Pt   0.0000    1
Pt       0.897900200    1.033400000    0.000000000 CORE    2 Pt Pt   0.0000    2
Pt       2.329775000    3.513480000    0.000000000 CORE    3 Pt Pt   0.0000    3
Pt       5.193525000    3.513480000    0.000000000 CORE    4 Pt Pt   0.0000    4
Pt       6.625400000    1.033400000    0.000000000 CORE    5 Pt Pt   0.0000    5
Pt       8.057275000    3.513480000    0.000000000 CORE    6 Pt Pt   0.0000    6
Pt      -3.397725000    8.473640000    0.000000000 CORE    7 Pt Pt   0.0000    7
Pt      -1.965850000    5.993560000    0.000000000 CORE    8 Pt Pt   0.0000    8
Pt      -0.533974800    8.473640000    0.000000000 CORE    9 Pt Pt   0.0000    9
Pt       2.329775000    8.473640000    0.000000000 CORE   10 Pt Pt   0.0000   10
Pt       3.761650000    5.993560000    0.000000000 CORE   11 Pt Pt   0.0000   11
Pt       5.193525000    8.473640000    0.000000000 CORE   12 Pt Pt   0.0000   12
Pt       5.193468000    0.206739500    2.338143000 CORE   13 Pt Pt   0.0000   13
Pt       3.761593000    2.686820000    2.338143000 CORE   14 Pt Pt   0.0000   14
Pt       2.329718000    0.206739500    2.338143000 CORE   15 Pt Pt   0.0000   15
Pt      10.920970000    0.206739500    2.338143000 CORE   16 Pt Pt   0.0000   16
Pt       9.489093000    2.686820000    2.338143000 CORE   17 Pt Pt   0.0000   17
Pt       8.057218000    0.206739500    2.338143000 CORE   18 Pt Pt   0.0000   18
Pt       2.329718000    5.166900000    2.338143000 CORE   19 Pt Pt   0.0000   19
Pt       0.897842900    7.646980000    2.338143000 CORE   20 Pt Pt   0.0000   20
Pt      -0.534032100    5.166900000    2.338143000 CORE   21 Pt Pt   0.0000   21
Pt       8.057218000    5.166900000    2.338143000 CORE   22 Pt Pt   0.0000   22
Pt       6.625343000    7.646980000    2.338143000 CORE   23 Pt Pt   0.0000   23
Pt       5.193468000    5.166900000    2.338143000 CORE   24 Pt Pt   0.0000   24
Pt       2.307238624    1.847803974    4.674527977 CORE   25 Pt Pt   0.0000   25
Pt       0.879946085    4.333849938    4.678963193 CORE   26 Pt Pt   0.0000   26
Pt      -0.566490197    1.865077515    4.716540369 CORE   27 Pt Pt   0.0000   27
Pt       8.030594643    1.853746698    4.670344216 CORE   28 Pt Pt   0.0000   28
Pt       6.606001985    4.344248749    4.718150746 CORE   29 Pt Pt   0.0000   29
Pt       5.160456039    1.890775921    4.713871865 CORE   30 Pt Pt   0.0000   30
Pt      -0.544652364    6.828043358    4.671905439 CORE   31 Pt Pt   0.0000   31
Pt      -1.963786913    9.314502969    4.690434539 CORE   32 Pt Pt   0.0000   32
Pt      -3.435122227    6.825788565    4.691852422 CORE   33 Pt Pt   0.0000   33
Pt       5.167406803    6.797826864    4.714174988 CORE   34 Pt Pt   0.0000   34
Pt       3.753453179    9.289584431    4.673204356 CORE   35 Pt Pt   0.0000   35
Pt       2.330965800    6.778432724    4.735093259 CORE   36 Pt Pt   0.0000   36
Pt      -0.467487997    3.560762378    7.056838949 CORE   37 Pt Pt   0.0000   37
Pt       0.894437296    1.075146308    7.034545996 CORE   38 Pt Pt   0.0000   38
Pt       2.409711385    3.506429076    6.976468930 CORE   39 Pt Pt   0.0000   39
Pt       5.265448014    3.567998165    7.169145760 CORE   40 Pt Pt   0.0000   40
Pt       6.603266088    1.039619672    7.004697607 CORE   41 Pt Pt   0.0000   41
Pt       8.103295184    3.473153643    6.996561571 CORE   42 Pt Pt   0.0000   42
Pt      -3.403893380    8.493743151    7.014197216 CORE   43 Pt Pt   0.0000   43
Pt      -2.024235699    6.000423138    6.998696272 CORE   44 Pt Pt   0.0000   44
Pt      -0.558996173    8.458311550    7.018266803 CORE   45 Pt Pt   0.0000   45
Pt       2.329037019    8.490745635    7.002936647 CORE   46 Pt Pt   0.0000   46
Pt       3.813254560    6.038076640    7.193338164 CORE   47 Pt Pt   0.0000   47
Pt       5.186273721    8.501431088    7.006432190 CORE   48 Pt Pt   0.0000   48
Pt       5.154779689    0.186995644    9.344716511 CORE   49 Pt Pt   0.0000   49
Pt       3.710243069    2.649607913    9.448776470 CORE   50 Pt Pt   0.0000   50
Pt       2.318264681    0.215197000    9.338523325 CORE   51 Pt Pt   0.0000   51
Pt      10.899659273    0.180379010    9.355331543 CORE   52 Pt Pt   0.0000   52
Pt       9.518258310    2.685887184    9.347018823 CORE   53 Pt Pt   0.0000   53
Pt       8.049903865    0.237088394    9.339737711 CORE   54 Pt Pt   0.0000   54
Pt       2.081332517    5.087745198    9.302528237 CORE   55 Pt Pt   0.0000   55
Pt       0.895888784    7.645254262    9.328255937 CORE   56 Pt Pt   0.0000   56
Pt      -0.702930719    5.260748121    9.348178093 CORE   57 Pt Pt   0.0000   57
Pt       7.885170851    5.075863348    9.328156695 CORE   58 Pt Pt   0.0000   58
Pt       6.604807026    7.603204396    9.317471916 CORE   59 Pt Pt   0.0000   59
Pt       4.880962258    5.225810725    9.690270355 CORE   60 Pt Pt   0.0000   60
Sn       3.761650000    1.033400000    0.000000000 CORE   61 Sn Sn   0.0000   61
Sn       9.489150000    1.033400000    0.000000000 CORE   62 Sn Sn   0.0000   62
Sn       0.897900200    5.993560000    0.000000000 CORE   63 Sn Sn   0.0000   63
Sn       6.625400000    5.993560000    0.000000000 CORE   64 Sn Sn   0.0000   64
Sn       0.897842900    2.686820000    2.338143000 CORE   65 Sn Sn   0.0000   65
Sn       6.625343000    2.686820000    2.338143000 CORE   66 Sn Sn   0.0000   66
Sn      -1.965907000    7.646980000    2.338143000 CORE   67 Sn Sn   0.0000   67
Sn       3.761593000    7.646980000    2.338143000 CORE   68 Sn Sn   0.0000   68
Sn      -1.970826194    4.341479321    4.690760846 CORE   69 Sn Sn   0.0000   69
Sn       3.768524575    4.347392183    4.720400047 CORE   70 Sn Sn   0.0000   70
Sn      -4.841819257    9.306340270    4.692290084 CORE   71 Sn Sn   0.0000   71
Sn       0.890500156    9.296942476    4.680959961 CORE   72 Sn Sn   0.0000   72
Sn       3.767565517    1.052501868    7.086764467 CORE   73 Sn Sn   0.0000   73
Sn       9.496890977    1.040339722    7.083631624 CORE   74 Sn Sn   0.0000   74
Sn       0.873449896    6.015447423    7.051317515 CORE   75 Sn Sn   0.0000   75
Sn       6.598638026    5.992985916    7.102404911 CORE   76 Sn Sn   0.0000   76
Sn       0.842812348    2.638084981    9.570004387 CORE   77 Sn Sn   0.0000   77
Sn       6.626696594    2.608819719    9.510069765 CORE   78 Sn Sn   0.0000   78
Sn      -2.017269063    7.666623195    9.541300051 CORE   79 Sn Sn   0.0000   79
Sn       3.684940401    7.727064018    9.561121207 CORE   80 Sn Sn   0.0000   80
C        4.663689647    4.948213440   11.962466387 CORE   81 C  C    0.0000   81
C        3.260815621    5.261733301   12.483133996 CORE   82 C  C    0.0000   82
C        2.858221950    4.444530505   13.710488976 CORE   83 C  C    0.0000   83
H        3.175882813    6.341931804   12.688011708 CORE   84 H  H    0.0000   84
H        5.408828676    5.730515860   12.144644539 CORE   85 H  H    0.0000   85
H        1.807651300    4.639073257   13.974714458 CORE   86 H  H    0.0000   86
H        5.068387428    4.016171463   12.388175175 CORE   87 H  H    0.0000   87
H        2.954588090    3.364256504   13.513226737 CORE   88 H  H    0.0000   88
H        3.475397744    4.683441966   14.589864923 CORE   89 H  H    0.0000   89
H        4.381335028    4.031266664   10.776980565 CORE   90 H  H    0.0000   90
H        2.509947752    5.075776486   11.685427121 CORE   91 H  H    0.0000   91
end
end
