# Supplementary material for: Zeolite-confined subnanometric PtSn mimicking mortise-and-tenon joinery for catalytic propane dehydrogenation
Source: Nat Commun. 2022 May 17;13:2716. doi: 10.1038/s41467-022-30522-1 (PMC9114386; doi:10.1038/s41467-022-30522-1)
Supplement: Supplementary file 8 — Source Data [file 41467_2022_30522_MOESM8_ESM.zip › allstructures/Pt3Sn111-TS_propene_to_CH3CHCH_H.arc]

!BIOSYM archive 2
PBC=ON
                      Energy         0          0.0588       -547.179658         nn 
!DATE
PBC   11.45500000   11.45500000   21.35290000   90.00000000   90.00000000  120.00000000
Pt      -0.533974825    3.513480089    0.000000000 CORE    1 Pt Pt   0.0000    1
Pt       0.897900175    1.033399839    0.000000000 CORE    2 Pt Pt   0.0000    2
Pt       2.329775175    3.513480089    0.000000000 CORE    3 Pt Pt   0.0000    3
Pt       5.193525175    3.513480089    0.000000000 CORE    4 Pt Pt   0.0000    4
Pt       6.625400175    1.033399839    0.000000000 CORE    5 Pt Pt   0.0000    5
Pt       8.057275175    3.513480089    0.000000000 CORE    6 Pt Pt   0.0000    6
Pt      -3.397724825    8.473640589    0.000000000 CORE    7 Pt Pt   0.0000    7
Pt      -1.965849825    5.993560339    0.000000000 CORE    8 Pt Pt   0.0000    8
Pt      -0.533974825    8.473640589    0.000000000 CORE    9 Pt Pt   0.0000    9
Pt       2.329775175    8.473640589    0.000000000 CORE   10 Pt Pt   0.0000   10
Pt       3.761650175    5.993560339    0.000000000 CORE   11 Pt Pt   0.0000   11
Pt       5.193525175    8.473640589    0.000000000 CORE   12 Pt Pt   0.0000   12
Pt       5.193467900    0.206739490    2.338142550 CORE   13 Pt Pt   0.0000   13
Pt       3.761592900    2.686819740    2.338142550 CORE   14 Pt Pt   0.0000   14
Pt       2.329717900    0.206739490    2.338142550 CORE   15 Pt Pt   0.0000   15
Pt      10.920967900    0.206739490    2.338142550 CORE   16 Pt Pt   0.0000   16
Pt       9.489092900    2.686819740    2.338142550 CORE   17 Pt Pt   0.0000   17
Pt       8.057217900    0.206739490    2.338142550 CORE   18 Pt Pt   0.0000   18
Pt       2.329717900    5.166899990    2.338142550 CORE   19 Pt Pt   0.0000   19
Pt       0.897842900    7.646980240    2.338142550 CORE   20 Pt Pt   0.0000   20
Pt      -0.534032100    5.166899990    2.338142550 CORE   21 Pt Pt   0.0000   21
Pt       8.057217900    5.166899990    2.338142550 CORE   22 Pt Pt   0.0000   22
Pt       6.625342900    7.646980240    2.338142550 CORE   23 Pt Pt   0.0000   23
Pt       5.193467900    5.166899990    2.338142550 CORE   24 Pt Pt   0.0000   24
Pt       2.331872471    1.851906565    4.700066758 CORE   25 Pt Pt   0.0000   25
Pt       0.953399684    4.335345202    4.712957594 CORE   26 Pt Pt   0.0000   26
Pt      -0.549888048    1.892692470    4.680567169 CORE   27 Pt Pt   0.0000   27
Pt       8.033741696    1.836654465    4.676678052 CORE   28 Pt Pt   0.0000   28
Pt       6.615258256    4.337156919    4.718624753 CORE   29 Pt Pt   0.0000   29
Pt       5.172453012    1.892196158    4.700125268 CORE   30 Pt Pt   0.0000   30
Pt      -0.545666234    6.777359487    4.694049989 CORE   31 Pt Pt   0.0000   31
Pt      -1.945766053    9.308184987    4.697282834 CORE   32 Pt Pt   0.0000   32
Pt      -3.426240527    6.832828939    4.698761702 CORE   33 Pt Pt   0.0000   33
Pt       5.167197948    6.791183163    4.692884932 CORE   34 Pt Pt   0.0000   34
Pt       3.789346233    9.302107021    4.687544767 CORE   35 Pt Pt   0.0000   35
Pt       2.315244168    6.836168631    4.690409016 CORE   36 Pt Pt   0.0000   36
Pt      -0.491458286    3.553200456    7.016120416 CORE   37 Pt Pt   0.0000   37
Pt       0.848750338    1.021615809    6.983174932 CORE   38 Pt Pt   0.0000   38
Pt       2.367588176    3.450089146    7.132508401 CORE   39 Pt Pt   0.0000   39
Pt       5.227975770    3.542441539    7.152582209 CORE   40 Pt Pt   0.0000   40
Pt       6.584454299    1.032415047    7.007493059 CORE   41 Pt Pt   0.0000   41
Pt       8.096314419    3.465326082    6.991814531 CORE   42 Pt Pt   0.0000   42
Pt      -3.364599364    8.510462612    7.031533758 CORE   43 Pt Pt   0.0000   43
Pt      -2.030792540    5.991854252    7.023517912 CORE   44 Pt Pt   0.0000   44
Pt      -0.505486929    8.409872449    7.004547115 CORE   45 Pt Pt   0.0000   45
Pt       2.357978680    8.503640669    7.002712218 CORE   46 Pt Pt   0.0000   46
Pt       3.711842473    5.988334563    7.080969696 CORE   47 Pt Pt   0.0000   47
Pt       5.207926737    8.423020437    7.012797577 CORE   48 Pt Pt   0.0000   48
Pt       5.167369869    0.124907916    9.305885959 CORE   49 Pt Pt   0.0000   49
Pt       3.944172723    2.764647972    9.601517859 CORE   50 Pt Pt   0.0000   50
Pt       2.327212042    0.320624493    9.314007261 CORE   51 Pt Pt   0.0000   51
Pt      10.909724488    0.165338594    9.334037604 CORE   52 Pt Pt   0.0000   52
Pt       9.563786168    2.676799900    9.338571228 CORE   53 Pt Pt   0.0000   53
Pt       8.059174034    0.231548225    9.332230875 CORE   54 Pt Pt   0.0000   54
Pt       2.257659019    5.048390700    9.570424831 CORE   55 Pt Pt   0.0000   55
Pt       0.996087299    7.608511020    9.331438509 CORE   56 Pt Pt   0.0000   56
Pt      -0.585589841    5.253586967    9.328460685 CORE   57 Pt Pt   0.0000   57
Pt       7.963495342    5.098698622    9.328676250 CORE   58 Pt Pt   0.0000   58
Pt       6.690683173    7.619751493    9.319976596 CORE   59 Pt Pt   0.0000   59
Pt       5.092146595    5.309306476    9.637875389 CORE   60 Pt Pt   0.0000   60
Sn       3.761650175    1.033399839    0.000000000 CORE   61 Sn Sn   0.0000   61
Sn       9.489150175    1.033399839    0.000000000 CORE   62 Sn Sn   0.0000   62
Sn       0.897900175    5.993560339    0.000000000 CORE   63 Sn Sn   0.0000   63
Sn       6.625400175    5.993560339    0.000000000 CORE   64 Sn Sn   0.0000   64
Sn       0.897842900    2.686819740    2.338142550 CORE   65 Sn Sn   0.0000   65
Sn       6.625342900    2.686819740    2.338142550 CORE   66 Sn Sn   0.0000   66
Sn      -1.965907100    7.646980240    2.338142550 CORE   67 Sn Sn   0.0000   67
Sn       3.761592900    7.646980240    2.338142550 CORE   68 Sn Sn   0.0000   68
Sn      -1.968119957    4.340948420    4.672222052 CORE   69 Sn Sn   0.0000   69
Sn       3.764040506    4.337037335    4.733483640 CORE   70 Sn Sn   0.0000   70
Sn      -4.825701528    9.298568968    4.674707844 CORE   71 Sn Sn   0.0000   71
Sn       0.893211010    9.294810151    4.675888705 CORE   72 Sn Sn   0.0000   72
Sn       3.769436404    1.051668870    7.089002676 CORE   73 Sn Sn   0.0000   73
Sn       9.496660771    1.030224330    7.060211833 CORE   74 Sn Sn   0.0000   74
Sn       0.916901888    5.978943099    7.083622562 CORE   75 Sn Sn   0.0000   75
Sn       6.606615532    5.982522074    7.067038931 CORE   76 Sn Sn   0.0000   76
Sn       0.846930721    2.655491751    9.476133730 CORE   77 Sn Sn   0.0000   77
Sn       6.753587095    2.625311969    9.464635913 CORE   78 Sn Sn   0.0000   78
Sn      -1.972442540    7.649896705    9.503135520 CORE   79 Sn Sn   0.0000   79
Sn       3.774270916    7.723147001    9.503120441 CORE   80 Sn Sn   0.0000   80
C        4.208185950    4.259559857   11.233791150 CORE   81 C  C    0.0000   81
C        2.891292332    4.834875585   11.600133821 CORE   82 C  C    0.0000   82
C        2.012261727    4.048244529   12.557888637 CORE   83 C  C    0.0000   83
H        3.016316558    5.867421088   11.958819997 CORE   84 H  H    0.0000   84
H        4.975061694    4.148764703   12.018286785 CORE   85 H  H    0.0000   85
H        1.001591248    4.473122753   12.613022619 CORE   86 H  H    0.0000   86
H        4.027301544    2.753800117   11.257009328 CORE   87 H  H    0.0000   87
H        1.933999304    2.988814271   12.268691716 CORE   88 H  H    0.0000   88
H        2.448383641    4.079089577   13.573212201 CORE   89 H  H    0.0000   89
end
end
