# Supplementary material for: Zeolite-confined subnanometric PtSn mimicking mortise-and-tenon joinery for catalytic propane dehydrogenation
Source: Nat Commun. 2022 May 17;13:2716. doi: 10.1038/s41467-022-30522-1 (PMC9114386; doi:10.1038/s41467-022-30522-1)
Supplement: Supplementary file 8 — Source Data [file 41467_2022_30522_MOESM8_ESM.zip › allstructures/Pt3Sn1O0-MFI.arc]

!BIOSYM archive 2
PBC=ON
                      Energy         0          0.0430      -2296.750558        C1
!DATE
PBC   20.37460000   20.11910000   13.51960000   90.00000000   89.99990000   90.00000000
Sn       2.122269453    7.051835461   13.418020170 CORE    1 Sn Sn   0.0000    1
Pt       2.418759070    9.545441496    0.609889867 CORE    2 Pt Pt   0.0000    2
Pt       0.530651040    8.852726457   12.453705928 CORE    3 Pt Pt   0.0000    3
Pt       3.135014467    8.814255303   11.799668785 CORE    4 Pt Pt   0.0000    4
Si      14.842268234    0.077666227   12.854397160 CORE    5 Si Si   0.0000    5
Si      14.729018300    7.989740301   12.915179330 CORE    6 Si Si   0.0000    6
Si      14.732119238    4.908381550   12.854375500 CORE    7 Si Si   0.0000    7
Si      17.860471519    4.870862563   12.974616974 CORE    8 Si Si   0.0000    8
Si      14.883995457   12.774132522   13.035473778 CORE    9 Si Si   0.0000    9
Si      17.834699873    8.016857004   13.108560040 CORE   10 Si Si   0.0000   10
Si      18.067364092    0.092311616   12.823435895 CORE   11 Si Si   0.0000   11
Si      18.076884698   12.688347790   13.178701248 CORE   12 Si Si   0.0000   12
Si       6.094924382   10.933360600    1.737527043 CORE   13 Si Si   0.0000   13
Si       6.078204575   14.103902045    1.541665574 CORE   14 Si Si   0.0000   14
Si       6.078834477    1.995252488    1.727766048 CORE   15 Si Si   0.0000   15
Si       6.102279915   18.935729274    1.545621311 CORE   16 Si Si   0.0000   16
Si      10.875090140   10.899614537    1.623791084 CORE   17 Si Si   0.0000   17
Si      10.872122000    2.021820112    1.623491915 CORE   18 Si Si   0.0000   18
Si      10.983487819   14.080573983    1.659369769 CORE   19 Si Si   0.0000   19
Si      10.972691722   18.960184281    1.642307033 CORE   20 Si Si   0.0000   20
Si      13.893265163    2.551769067    1.155378686 CORE   21 Si Si   0.0000   21
Si      13.945135880   10.290251437    1.371060390 CORE   22 Si Si   0.0000   22
Si      13.922207697   18.089522449    1.408256562 CORE   23 Si Si   0.0000   23
Si      13.937924565   14.966850451    1.548699342 CORE   24 Si Si   0.0000   24
Si      18.760719889   18.129505164    1.457939086 CORE   25 Si Si   0.0000   25
Si      18.716058740   14.984669006    1.670170704 CORE   26 Si Si   0.0000   26
Si      18.787167163    2.492437793    1.209111489 CORE   27 Si Si   0.0000   27
Si      18.579150667   10.216448597    1.673465625 CORE   28 Si Si   0.0000   28
Si       8.613591205   10.397109429    3.645511003 CORE   29 Si Si   0.0000   29
Si       8.611938197    2.534871968    3.629797498 CORE   30 Si Si   0.0000   30
Si       8.543234617   14.913619762    3.394788923 CORE   31 Si Si   0.0000   31
Si       8.571682587   18.084339197    3.396123847 CORE   32 Si Si   0.0000   32
Si       3.751157366   14.982286493    3.486834638 CORE   33 Si Si   0.0000   33
Si       3.742832049   18.093328580    3.469599339 CORE   34 Si Si   0.0000   34
Si       3.697688554   10.325080028    3.702040585 CORE   35 Si Si   0.0000   35
Si       3.685956507    2.590577291    3.702447973 CORE   36 Si Si   0.0000   36
Si      16.307694874   18.971873669    3.318291736 CORE   37 Si Si   0.0000   37
Si       0.788636680   18.944478458    3.225932263 CORE   38 Si Si   0.0000   38
Si      16.272948021    2.009639532    3.157596794 CORE   39 Si Si   0.0000   39
Si       0.721513146   10.858046729    3.326361935 CORE   40 Si Si   0.0000   40
Si      16.236991732   14.118140368    3.499148756 CORE   41 Si Si   0.0000   41
Si       0.826099195   14.059963917    3.295030670 CORE   42 Si Si   0.0000   42
Si      16.111854656   10.901289130    3.500482585 CORE   43 Si Si   0.0000   43
Si       0.683390661    1.993957350    3.234481823 CORE   44 Si Si   0.0000   44
Si       7.835822665   12.755960069    5.528121709 CORE   45 Si Si   0.0000   45
Si       7.892252609    0.130500638    5.505741359 CORE   46 Si Si   0.0000   46
Si       4.624631416   12.793277491    5.492695781 CORE   47 Si Si   0.0000   47
Si       7.656983421    8.018069732    5.374767989 CORE   48 Si Si   0.0000   48
Si       7.626973421    4.900827708    5.391652622 CORE   49 Si Si   0.0000   49
Si       4.676254288    0.143016915    5.509365441 CORE   50 Si Si   0.0000   50
Si       4.543349189    8.015180969    5.579434767 CORE   51 Si Si   0.0000   51
Si       4.501371933    4.935841563    5.514310624 CORE   52 Si Si   0.0000   52
Si      17.089095164   18.081895349    6.221383003 CORE   53 Si Si   0.0000   53
Si      20.213734826   18.040088072    6.087321256 CORE   54 Si Si   0.0000   54
Si      17.095228130   14.948348635    6.377614190 CORE   55 Si Si   0.0000   55
Si      20.059597300   10.238334231    6.247184783 CORE   56 Si Si   0.0000   56
Si      20.219743713   14.941183741    6.206599935 CORE   57 Si Si   0.0000   57
Si      20.050830684    2.753386920    6.094695369 CORE   58 Si Si   0.0000   58
Si      16.837236901    2.768967462    6.100412063 CORE   59 Si Si   0.0000   59
Si      16.886512065   10.294892194    6.404617056 CORE   60 Si Si   0.0000   60
Si       8.436529673   12.040421701    8.484712027 CORE   61 Si Si   0.0000   61
Si       8.396579733    8.867888616    8.291313589 CORE   62 Si Si   0.0000   62
Si       8.438521477    0.868611958    8.473195928 CORE   63 Si Si   0.0000   63
Si       3.658991037   12.089084295    8.409873384 CORE   64 Si Si   0.0000   64
Si       8.417187011    4.043578375    8.311890969 CORE   65 Si Si   0.0000   65
Si       3.660289834    0.838958992    8.387093628 CORE   66 Si Si   0.0000   66
Si       3.551004153    8.918804855    8.440807853 CORE   67 Si Si   0.0000   67
Si       3.536751680    4.015451308    8.385877264 CORE   68 Si Si   0.0000   68
Si       0.658672441    0.282601532    7.886523799 CORE   69 Si Si   0.0000   69
Si       0.610744301   12.676139598    8.171227923 CORE   70 Si Si   0.0000   70
Si      16.145712895    4.865622724    8.254003208 CORE   71 Si Si   0.0000   71
Si       0.578775155    8.005472200    8.214142981 CORE   72 Si Si   0.0000   72
Si       0.595280992    4.892351174    8.136839360 CORE   73 Si Si   0.0000   73
Si      16.205235637    8.015889904    8.463639387 CORE   74 Si Si   0.0000   74
Si      16.101930823    0.354168285    7.959830817 CORE   75 Si Si   0.0000   75
Si      16.299026221   12.750676336    8.425957596 CORE   76 Si Si   0.0000   76
Si       5.935940399   12.594202588   10.415216657 CORE   77 Si Si   0.0000   77
Si       5.922532195    0.327119265   10.391655534 CORE   78 Si Si   0.0000   78
Si       5.966332974    8.052038371   10.181700409 CORE   79 Si Si   0.0000   79
Si       5.929681374    4.872964446   10.156643589 CORE   80 Si Si   0.0000   80
Si      10.761999422    8.034970179   10.232336064 CORE   81 Si Si   0.0000   81
Si      10.783533290    4.910152837   10.228546704 CORE   82 Si Si   0.0000   82
Si      10.838264201   12.643739586   10.452019906 CORE   83 Si Si   0.0000   83
Si      10.824805942    0.293067158   10.446698401 CORE   84 Si Si   0.0000   84
Si      13.828407362    0.848913496    9.987452389 CORE   85 Si Si   0.0000   85
Si      13.737776775    4.024556953    9.994232580 CORE   86 Si Si   0.0000   86
Si      18.619592807    4.003258241   10.064456647 CORE   87 Si Si   0.0000   87
Si      13.697776660    8.921480743   10.073729321 CORE   88 Si Si   0.0000   88
Si      13.815324965   12.113700560   10.132978779 CORE   89 Si Si   0.0000   89
Si      18.692701005    8.872738915   10.209872717 CORE   90 Si Si   0.0000   90
Si      18.644603153    0.838364176    9.866192298 CORE   91 Si Si   0.0000   91
Si      18.766017667   12.083612103   10.238003601 CORE   92 Si Si   0.0000   92
Si       6.662396914   10.220955840   12.294904293 CORE   93 Si Si   0.0000   93
Si       6.627304162    2.734391596   12.280586511 CORE   94 Si Si   0.0000   94
Si       9.862897401   10.205148411   12.266083256 CORE   95 Si Si   0.0000   95
Si       6.897073048   14.967427597   12.175971661 CORE   96 Si Si   0.0000   96
Si       6.898562844   18.087481978   12.149763215 CORE   97 Si Si   0.0000   97
Si       9.850163647    2.754506052   12.261840781 CORE   98 Si Si   0.0000   98
Si      10.019837180   14.991389191   12.314082362 CORE   99 Si Si   0.0000   99
Si      10.019665780   18.069150170   12.279326191 CORE  100 Si Si   0.0000  100
O       16.453122152    0.223472618   12.951984758 CORE  101 O  O    0.0000  101
O       16.299522629    8.385647046   12.699595061 CORE  102 O  O    0.0000  102
O       16.488918249   12.682305614   12.849079589 CORE  103 O  O    0.0000  103
O       16.293357935    4.434845281   12.847908289 CORE  104 O  O    0.0000  104
O        6.243427996   10.134425883    0.336707070 CORE  105 O  O    0.0000  105
O        6.101528740   14.727214684    0.048832041 CORE  106 O  O    0.0000  106
O        6.177743406    2.787810513    0.316236085 CORE  107 O  O    0.0000  107
O        6.147779993   18.327132856    0.047268736 CORE  108 O  O    0.0000  108
O       10.291795391   10.148274493    0.306812288 CORE  109 O  O    0.0000  109
O       10.305576336    2.767029410    0.295009352 CORE  110 O  O    0.0000  110
O       17.992818494    6.434192912   13.385575047 CORE  111 O  O    0.0000  111
O       10.655386802   14.886891895    0.285788721 CORE  112 O  O    0.0000  112
O       10.618085613   18.184617342    0.261559916 CORE  113 O  O    0.0000  113
O       14.604990842    6.438637822   13.378509848 CORE  114 O  O    0.0000  114
O       14.356491259   18.798725221    0.007437735 CORE  115 O  O    0.0000  115
O       14.487567718   14.168878528    0.243569025 CORE  116 O  O    0.0000  116
O       18.559883198   18.831730698    0.006992429 CORE  117 O  O    0.0000  117
O       14.161904473    1.326413977    0.120344914 CORE  118 O  O    0.0000  118
O       18.496933331   14.106598830    0.324568950 CORE  119 O  O    0.0000  119
O       14.388852319   11.514337832    0.405338931 CORE  120 O  O    0.0000  120
O       14.062228343    8.890675818    0.561169709 CORE  121 O  O    0.0000  121
O       13.886658873    3.953587397    0.333928395 CORE  122 O  O    0.0000  122
O       18.442181388   11.469903343    0.659178762 CORE  123 O  O    0.0000  123
O       18.567988336    3.985095140    0.610657678 CORE  124 O  O    0.0000  124
O       18.744616419    1.391489415    0.012084491 CORE  125 O  O    0.0000  125
O       18.231443608    8.817522686    0.929969715 CORE  126 O  O    0.0000  126
O       18.486291201   16.542237566    1.286761651 CORE  127 O  O    0.0000  127
O       10.643214003    0.419961711    1.459434236 CORE  128 O  O    0.0000  128
O       10.705025643   12.501785290    1.410070736 CORE  129 O  O    0.0000  129
O       13.700745998   16.511496666    1.118558082 CORE  130 O  O    0.0000  130
O        5.782165417   12.507417809    1.477744376 CORE  131 O  O    0.0000  131
O        5.819525650    0.412335499    1.474229059 CORE  132 O  O    0.0000  132
O        4.896933078   14.854809757    2.350878832 CORE  133 O  O    0.0000  133
O       12.421537479   10.500446235    1.860140405 CORE  134 O  O    0.0000  134
O       12.442205246    2.358075772    1.850698509 CORE  135 O  O    0.0000  135
O        7.490420460   10.801611627    2.549105929 CORE  136 O  O    0.0000  136
O        4.891321629   18.205033461    2.332509228 CORE  137 O  O    0.0000  137
O        4.894809873   10.270705250    2.614372142 CORE  138 O  O    0.0000  138
O        7.474399952    2.179182471    2.529514047 CORE  139 O  O    0.0000  139
O       12.548785683   18.750783070    1.986915881 CORE  140 O  O    0.0000  140
O       12.538960389   14.315630597    2.068500488 CORE  141 O  O    0.0000  141
O        4.840980590    2.619635945    2.566186417 CORE  142 O  O    0.0000  142
O        7.522206574   18.653391065    2.287459074 CORE  143 O  O    0.0000  143
O        7.513956512   14.371218898    2.256489687 CORE  144 O  O    0.0000  144
O       10.073261446   10.417510647    2.945955926 CORE  145 O  O    0.0000  145
O       10.060596361   14.630303125    2.880331996 CORE  146 O  O    0.0000  146
O       10.070573725    2.566799980    2.922353481 CORE  147 O  O    0.0000  147
O       20.279932958   18.402018575    1.974158352 CORE  148 O  O    0.0000  148
O       10.087231693   18.338196731    2.857351749 CORE  149 O  O    0.0000  149
O       20.063616485   10.140905305    2.318036518 CORE  150 O  O    0.0000  150
O       20.234362839   14.796415888    2.219742869 CORE  151 O  O    0.0000  151
O       20.249849563    2.451943547    1.907091798 CORE  152 O  O    0.0000  152
O       17.664427653   14.529575294    2.829960495 CORE  153 O  O    0.0000  153
O       17.718098073   18.768488703    2.534430753 CORE  154 O  O    0.0000  154
O       15.023275294    2.607196992    2.316418926 CORE  155 O  O    0.0000  155
O       17.647352404    2.155977779    2.312686593 CORE  156 O  O    0.0000  156
O       14.882220871   10.222926614    2.692113542 CORE  157 O  O    0.0000  157
O        2.361842086   18.725654909    2.880373929 CORE  158 O  O    0.0000  158
O       15.089881070   18.279187442    2.513071331 CORE  159 O  O    0.0000  159
O       17.532269125   10.402414096    2.901701837 CORE  160 O  O    0.0000  160
O        2.261811297   10.432101713    2.886331905 CORE  161 O  O    0.0000  161
O        2.376686438   14.335924459    2.898946733 CORE  162 O  O    0.0000  162
O       15.020529516   14.893624588    2.757473120 CORE  163 O  O    0.0000  163
O        2.246842091    2.356182067    2.992618529 CORE  164 O  O    0.0000  164
O       16.018486439    0.440104541    3.495414357 CORE  165 O  O    0.0000  165
O       16.009105172   12.518527306    3.367166559 CORE  166 O  O    0.0000  166
O        3.514668947   16.538996454    3.860807170 CORE  167 O  O    0.0000  167
O        0.535870258   12.464148352    3.256759575 CORE  168 O  O    0.0000  168
O        8.328746210   16.501050743    3.649012715 CORE  169 O  O    0.0000  169
O        0.492807997    0.399000821    3.489127564 CORE  170 O  O    0.0000  170
O        8.366522579    8.898266918    4.215968300 CORE  171 O  O    0.0000  171
O        8.351745577    4.005739689    4.256811269 CORE  172 O  O    0.0000  172
O        8.588978374   11.475116381    4.864947953 CORE  173 O  O    0.0000  173
O        3.665714140    8.981676412    4.612491005 CORE  174 O  O    0.0000  174
O        8.617308539    1.404995081    4.800925576 CORE  175 O  O    0.0000  175
O        3.653491787    4.019898831    4.478433004 CORE  176 O  O    0.0000  176
O        3.833605964   11.622910249    4.674881882 CORE  177 O  O    0.0000  177
O        3.949778440    1.401474173    4.782678175 CORE  178 O  O    0.0000  178
O        8.276009343   14.141073348    4.800143557 CORE  179 O  O    0.0000  179
O        4.226207281   14.228470930    4.849244493 CORE  180 O  O    0.0000  180
O        8.355872330   18.855681138    4.810533650 CORE  181 O  O    0.0000  181
O        4.199924872   18.872092373    4.821275477 CORE  182 O  O    0.0000  182
O        4.384015147    6.489149212    5.051953508 CORE  183 O  O    0.0000  183
O        0.394877041   18.109567873    4.563563581 CORE  184 O  O    0.0000  184
O        0.487707526   10.343885304    4.843661953 CORE  185 O  O    0.0000  185
O        0.555011132   14.649327124    4.780751484 CORE  186 O  O    0.0000  186
O        7.754276276    6.456642019    4.948877045 CORE  187 O  O    0.0000  187
O        0.096523476    2.781110403    4.530778683 CORE  188 O  O    0.0000  188
O       16.386485259   18.259856927    4.770289769 CORE  189 O  O    0.0000  189
O       16.402091530    2.850528442    4.540226827 CORE  190 O  O    0.0000  190
O       16.227917020   14.548740073    5.062985430 CORE  191 O  O    0.0000  191
O       16.002691801   10.428370522    5.049870708 CORE  192 O  O    0.0000  192
O        6.099856346    8.486746548    5.510314281 CORE  193 O  O    0.0000  193
O        6.060586584    4.457092879    5.504729189 CORE  194 O  O    0.0000  194
O        6.225335758   12.537278979    5.376537293 CORE  195 O  O    0.0000  195
O        6.282564999    0.312903378    5.361005289 CORE  196 O  O    0.0000  196
O       18.460881850   10.349860429    6.003082409 CORE  197 O  O    0.0000  197
O       18.445713223    2.581032610    6.249484283 CORE  198 O  O    0.0000  198
O       18.656601179   18.525402056    6.127369834 CORE  199 O  O    0.0000  199
O       18.647533206   14.520413026    6.114570965 CORE  200 O  O    0.0000  200
O        8.275322661   12.852192547    7.086794650 CORE  201 O  O    0.0000  201
O        8.401877051    8.242001356    6.798405474 CORE  202 O  O    0.0000  202
O        8.332919870    0.073181977    7.063633978 CORE  203 O  O    0.0000  203
O        8.351725507    4.678212714    6.824803798 CORE  204 O  O    0.0000  204
O       16.969829339   16.534535686    6.685108120 CORE  205 O  O    0.0000  205
O        4.164561550   12.811005767    7.043388055 CORE  206 O  O    0.0000  206
O        4.249024953    0.088116090    7.070292089 CORE  207 O  O    0.0000  207
O        4.032205299    8.096586959    7.123189671 CORE  208 O  O    0.0000  208
O        3.900905133    4.803825716    7.014442899 CORE  209 O  O    0.0000  209
O       20.359281274   16.508791597    6.602440683 CORE  210 O  O    0.0000  210
O       16.381504072    4.157927504    6.810515907 CORE  211 O  O    0.0000  211
O        0.042324268    8.797383995    6.899390817 CORE  212 O  O    0.0000  212
O        0.157983293    4.158366786    6.751774542 CORE  213 O  O    0.0000  213
O       16.539679281    8.888737295    7.136497705 CORE  214 O  O    0.0000  214
O        0.161841638   11.446972708    7.212430984 CORE  215 O  O    0.0000  215
O        0.402501415    1.512477212    6.851793605 CORE  216 O  O    0.0000  216
O       16.524016481   11.528266247    7.387605513 CORE  217 O  O    0.0000  217
O        0.709228209   19.002535524    7.059773742 CORE  218 O  O    0.0000  218
O       16.108365098    1.489501028    6.793657960 CORE  219 O  O    0.0000  219
O        0.589411716   14.076408726    7.353460941 CORE  220 O  O    0.0000  220
O       16.336368574   19.001536578    7.320557598 CORE  221 O  O    0.0000  221
O       16.527157510   14.169080911    7.676601871 CORE  222 O  O    0.0000  222
O       16.398014099    6.455301918    8.074380642 CORE  223 O  O    0.0000  223
O        3.869086884    2.439758412    8.194063633 CORE  224 O  O    0.0000  224
O        3.877526464   10.487325190    8.218903015 CORE  225 O  O    0.0000  225
O        0.833128206    6.459888217    7.804815703 CORE  226 O  O    0.0000  226
O        8.686245939   10.460663043    8.201568539 CORE  227 O  O    0.0000  227
O        8.708768404    2.449938940    8.213951481 CORE  228 O  O    0.0000  228
O        9.589406407    8.150702455    9.117580557 CORE  229 O  O    0.0000  229
O        2.109855960   12.424629773    8.713032428 CORE  230 O  O    0.0000  230
O        9.634318666    4.769656161    9.094060275 CORE  231 O  O    0.0000  231
O        2.092646712    0.489865079    8.613342889 CORE  232 O  O    0.0000  232
O        7.070232709   12.192561209    9.332636827 CORE  233 O  O    0.0000  233
O        7.044228880    0.698834776    9.280407295 CORE  234 O  O    0.0000  234
O        1.975574183    8.676130707    8.706695335 CORE  235 O  O    0.0000  235
O        9.691077229   12.657663589    9.305027364 CORE  236 O  O    0.0000  236
O        1.960908996    4.227059459    8.728824071 CORE  237 O  O    0.0000  237
O        9.670207568    0.230558190    9.310976165 CORE  238 O  O    0.0000  238
O        6.942126512    8.589893631    8.988183269 CORE  239 O  O    0.0000  239
O        7.000830863    4.301708788    9.070696170 CORE  240 O  O    0.0000  240
O        4.498928960   12.642142903    9.674522148 CORE  241 O  O    0.0000  241
O       14.649355892    0.353554268    8.680691776 CORE  242 O  O    0.0000  242
O       14.620504373    4.588393950    8.750711686 CORE  243 O  O    0.0000  243
O        4.455986624    0.320474556    9.700145807 CORE  244 O  O    0.0000  244
O        4.395789111    8.379685877    9.759237988 CORE  245 O  O    0.0000  245
O       14.669936051    8.265430308    8.945146952 CORE  246 O  O    0.0000  246
O        4.419617611    4.619137792    9.609990853 CORE  247 O  O    0.0000  247
O       14.779953614   12.740057793    8.990718051 CORE  248 O  O    0.0000  248
O       17.174447545    4.247059784    9.357268063 CORE  249 O  O    0.0000  249
O       17.217740233    8.415266261    9.683595618 CORE  250 O  O    0.0000  250
O       19.872789083    0.206757585    9.017251662 CORE  251 O  O    0.0000  251
O       17.330675468   12.600091909    9.673183156 CORE  252 O  O    0.0000  252
O       12.262119935    0.511764746    9.727379956 CORE  253 O  O    0.0000  253
O       12.139990243    8.692780777    9.649234447 CORE  254 O  O    0.0000  254
O       19.795827693    4.746049243    9.241653309 CORE  255 O  O    0.0000  255
O       19.823039047    8.069130267    9.379558349 CORE  256 O  O    0.0000  256
O       19.979442583   12.793391849    9.435250614 CORE  257 O  O    0.0000  257
O       12.285309795   12.483433664    9.730942924 CORE  258 O  O    0.0000  258
O       17.250594348    0.683264607    9.056426350 CORE  259 O  O    0.0000  259
O       12.164533297    4.260306516    9.656224360 CORE  260 O  O    0.0000  260
O       18.928293069    2.412913769   10.146677812 CORE  261 O  O    0.0000  261
O       18.863164634   10.470767838   10.034850589 CORE  262 O  O    0.0000  262
O       14.039468940    2.445297135   10.219458187 CORE  263 O  O    0.0000  263
O       11.009990270    6.473523884   10.584030937 CORE  264 O  O    0.0000  264
O        6.159420110    6.462148849   10.384708026 CORE  265 O  O    0.0000  265
O       14.027783412   10.503901720   10.191757490 CORE  266 O  O    0.0000  266
O        6.227286134   14.072742941   11.007640500 CORE  267 O  O    0.0000  267
O        6.185475664   18.962781571   10.989756569 CORE  268 O  O    0.0000  268
O        5.901078279   11.478528221   11.599069006 CORE  269 O  O    0.0000  269
O        5.940496168    1.434825932   11.583265570 CORE  270 O  O    0.0000  270
O       10.820551732   14.046280661   11.270631367 CORE  271 O  O    0.0000  271
O       10.864364095   19.004199963   11.258327737 CORE  272 O  O    0.0000  272
O       10.638413595   11.412265375   11.500421423 CORE  273 O  O    0.0000  273
O       10.556829988    1.511977449   11.490517348 CORE  274 O  O    0.0000  274
O        6.311668078    8.806353599   11.570573838 CORE  275 O  O    0.0000  275
O        6.130131383    4.113959365   11.578372893 CORE  276 O  O    0.0000  276
O       10.291125276    8.787202107   11.596820025 CORE  277 O  O    0.0000  277
O       10.322444670    4.158553903   11.596203609 CORE  278 O  O    0.0000  278
O       10.145866250   16.525168493   11.793036627 CORE  279 O  O    0.0000  279
O       14.373733361    0.066903792   11.304480672 CORE  280 O  O    0.0000  280
O       13.943970974    8.210961918   11.514338990 CORE  281 O  O    0.0000  281
O       14.133083196    4.832372420   11.348173208 CORE  282 O  O    0.0000  282
O       14.158913138   12.746539045   11.588716331 CORE  283 O  O    0.0000  283
O       18.604010842    4.632813803   11.555039405 CORE  284 O  O    0.0000  284
O        6.792156703   16.524034812   11.732609863 CORE  285 O  O    0.0000  285
O       18.769676598    8.479369191   11.817070855 CORE  286 O  O    0.0000  286
O       18.897487486   12.498645322   11.795378311 CORE  287 O  O    0.0000  287
O       18.529448235    0.035498749   11.270898722 CORE  288 O  O    0.0000  288
O        8.459536720   18.546413898   12.278791338 CORE  289 O  O    0.0000  289
O        8.456535415   14.531428521   12.369840002 CORE  290 O  O    0.0000  290
O        8.267716600   10.463044685   12.137477290 CORE  291 O  O    0.0000  291
O        8.241098426    2.598856746   12.141546638 CORE  292 O  O    0.0000  292
end
end
