# Supplementary material for: Zeolite-confined subnanometric PtSn mimicking mortise-and-tenon joinery for catalytic propane dehydrogenation
Source: Nat Commun. 2022 May 17;13:2716. doi: 10.1038/s41467-022-30522-1 (PMC9114386; doi:10.1038/s41467-022-30522-1)
Supplement: Supplementary file 8 — Source Data [file 41467_2022_30522_MOESM8_ESM.zip › allstructures/Pt3Sn1O1-MFI.arc]

!BIOSYM archive 2
PBC=ON
                      Energy         0          0.0463      -2303.276470        C1
!DATE
PBC   20.37460000   20.11910000   13.51960000   90.00000000   89.99990000   90.00000000
Sn       4.166558150    1.981027909    2.726406900 CORE    1 Sn Sn   0.0000    1
Pt       6.457708663    0.742140461    2.178605052 CORE    2 Pt Pt   0.0000    2
Pt       5.209724045    2.034918747    0.330694086 CORE    3 Pt Pt   0.0000    3
Pt       6.453276804    3.223760757    2.276735677 CORE    4 Pt Pt   0.0000    4
Si      17.159026788   15.827739496    0.529263607 CORE    5 Si Si   0.0000    5
Si      16.904814088    3.515349891    0.240244739 CORE    6 Si Si   0.0000    6
Si      16.901975629    0.421625322    0.422176694 CORE    7 Si Si   0.0000    7
Si      20.028938599    0.417912604    0.559579081 CORE    8 Si Si   0.0000    8
Si      17.029815914    8.369656235    0.212615000 CORE    9 Si Si   0.0000    9
Si      20.030597556    3.540833664    0.330737685 CORE   10 Si Si   0.0000   10
Si      20.337218103   15.910784450    0.650757955 CORE   11 Si Si   0.0000   11
Si      20.248239296    8.357867551    0.173781230 CORE   12 Si Si   0.0000   12
Si       8.212194492    6.348294665    2.574526578 CORE   13 Si Si   0.0000   13
Si       8.228198713    9.501072885    2.387011042 CORE   14 Si Si   0.0000   14
Si       8.039286256   17.717275654    2.033753370 CORE   15 Si Si   0.0000   15
Si       8.064879733   14.525108105    2.133551846 CORE   16 Si Si   0.0000   16
Si      13.035941918    6.449534312    2.435117640 CORE   17 Si Si   0.0000   17
Si      13.040670578   17.698389445    2.223884387 CORE   18 Si Si   0.0000   18
Si      13.138269442    9.625090163    2.436880742 CORE   19 Si Si   0.0000   19
Si      13.099200548   14.516552824    2.198172029 CORE   20 Si Si   0.0000   20
Si      16.102985432   18.267518932    2.381625809 CORE   21 Si Si   0.0000   21
Si      16.044196040    5.889738110    2.011223162 CORE   22 Si Si   0.0000   22
Si      16.064578779   13.623317485    2.468033707 CORE   23 Si Si   0.0000   23
Si      16.096050789   10.489424986    2.259741197 CORE   24 Si Si   0.0000   24
Si       0.451852568   13.542140133    2.652883694 CORE   25 Si Si   0.0000   25
Si       0.577692479   10.418882645    2.322710257 CORE   26 Si Si   0.0000   26
Si       0.388931128   18.386878182    2.673203749 CORE   27 Si Si   0.0000   27
Si       0.613137539    5.944775844    2.036956957 CORE   28 Si Si   0.0000   28
Si      10.771458601    5.943715552    4.512198501 CORE   29 Si Si   0.0000   29
Si      10.536160519   18.346828489    3.893542221 CORE   30 Si Si   0.0000   30
Si      10.695553816   10.443865066    4.168220140 CORE   31 Si Si   0.0000   31
Si      10.611746692   13.593244325    3.893790373 CORE   32 Si Si   0.0000   32
Si       5.933814392   10.502080322    4.265050354 CORE   33 Si Si   0.0000   33
Si       5.879937169   13.625455481    4.125519916 CORE   34 Si Si   0.0000   34
Si       5.884452377    5.794653543    4.495091687 CORE   35 Si Si   0.0000   35
Si       5.946794637   18.305279427    4.167612551 CORE   36 Si Si   0.0000   36
Si      18.288852461   14.417377909    4.437666546 CORE   37 Si Si   0.0000   37
Si       2.931997128   14.512447953    4.365977844 CORE   38 Si Si   0.0000   38
Si      18.263726641   17.635690281    4.469262377 CORE   39 Si Si   0.0000   39
Si       2.860748851    6.423272275    4.123171473 CORE   40 Si Si   0.0000   40
Si      18.473340875    9.559799522    4.157990660 CORE   41 Si Si   0.0000   41
Si       2.975153363    9.596962584    4.122297286 CORE   42 Si Si   0.0000   42
Si      18.447656072    6.395080198    3.972080810 CORE   43 Si Si   0.0000   43
Si       2.894891580   17.697809331    4.351415159 CORE   44 Si Si   0.0000   44
Si      10.106686325    8.401366386    6.371165476 CORE   45 Si Si   0.0000   45
Si      10.142240747   15.874482674    5.935313979 CORE   46 Si Si   0.0000   46
Si       6.883741956    8.327905383    6.267457671 CORE   47 Si Si   0.0000   47
Si       9.852510193    3.514873150    6.236584209 CORE   48 Si Si   0.0000   48
Si       9.841422772    0.406815309    6.018005276 CORE   49 Si Si   0.0000   49
Si       6.979023117   15.871646416    5.988632262 CORE   50 Si Si   0.0000   50
Si       6.716436735    3.487016559    6.397118483 CORE   51 Si Si   0.0000   51
Si       6.714825993    0.401703621    6.263497065 CORE   52 Si Si   0.0000   52
Si      19.273243488   13.555837869    7.259703506 CORE   53 Si Si   0.0000   53
Si       2.023038958   13.555920785    7.211178810 CORE   54 Si Si   0.0000   54
Si      19.247748693   10.432424509    7.078065674 CORE   55 Si Si   0.0000   55
Si       1.868681595    5.577194713    6.975430047 CORE   56 Si Si   0.0000   56
Si       2.020975608   10.470357405    6.987496948 CORE   57 Si Si   0.0000   57
Si       1.918905908   18.290312676    7.252536272 CORE   58 Si Si   0.0000   58
Si      19.132972580   18.195059778    7.383418789 CORE   59 Si Si   0.0000   59
Si      19.020595288    5.610391631    6.922601603 CORE   60 Si Si   0.0000   60
Si      10.693537926    7.551535332    9.262846029 CORE   61 Si Si   0.0000   61
Si      10.625485686    4.403009966    9.130888562 CORE   62 Si Si   0.0000   62
Si      10.943584925   16.507581846    8.864784118 CORE   63 Si Si   0.0000   63
Si       5.838600047    7.532634603    9.155793701 CORE   64 Si Si   0.0000   64
Si      10.783648113   19.722094032    8.836954687 CORE   65 Si Si   0.0000   65
Si       5.965824464   16.433623510    8.930466214 CORE   66 Si Si   0.0000   66
Si       5.784008133    4.368069998    9.270033290 CORE   67 Si Si   0.0000   67
Si       5.828497996   19.605056172    9.166863193 CORE   68 Si Si   0.0000   68
Si       2.902441668   15.842508622    9.133736392 CORE   69 Si Si   0.0000   69
Si       2.833658199    8.066119676    8.773132902 CORE   70 Si Si   0.0000   70
Si      18.485380643    0.427712724    9.380869597 CORE   71 Si Si   0.0000   71
Si       2.825968291    3.492845831    9.046112921 CORE   72 Si Si   0.0000   72
Si       2.872452452    0.375440580    9.283964082 CORE   73 Si Si   0.0000   73
Si      18.314848286    3.554848336    9.071349964 CORE   74 Si Si   0.0000   74
Si      18.701215906   15.718884736    9.416283184 CORE   75 Si Si   0.0000   75
Si      18.321471030    8.022426097    8.801809069 CORE   76 Si Si   0.0000   76
Si       8.144757386    8.075375502   11.143695373 CORE   77 Si Si   0.0000   77
Si       8.448483133   15.679544631   10.632630013 CORE   78 Si Si   0.0000   78
Si       8.197867668    3.579238732   11.021912638 CORE   79 Si Si   0.0000   79
Si       8.367572495    0.479918442   10.700993826 CORE   80 Si Si   0.0000   80
Si      12.962216636    3.487607777   11.079501304 CORE   81 Si Si   0.0000   81
Si      13.003398624    0.359277165   10.860187730 CORE   82 Si Si   0.0000   82
Si      13.067974852    8.085791582   11.290737015 CORE   83 Si Si   0.0000   83
Si      13.120167360   15.832317203   10.923558033 CORE   84 Si Si   0.0000   84
Si      16.154050750   16.375725442   11.122098994 CORE   85 Si Si   0.0000   85
Si      15.985879377   19.587098111   11.052593181 CORE   86 Si Si   0.0000   86
Si       0.579539744   19.713204574   11.232421468 CORE   87 Si Si   0.0000   87
Si      15.944512403    4.374160499   10.891177416 CORE   88 Si Si   0.0000   88
Si      16.057305650    7.550707955   10.861282303 CORE   89 Si Si   0.0000   89
Si       0.413842240    4.394965115   10.922695753 CORE   90 Si Si   0.0000   90
Si       0.769279577   16.497747207   11.239979735 CORE   91 Si Si   0.0000   91
Si       0.452400293    7.547964423   10.762718580 CORE   92 Si Si   0.0000   92
Si       8.876993291    5.727018814   13.076492352 CORE   93 Si Si   0.0000   93
Si       8.917559220   18.155451727   12.621452134 CORE   94 Si Si   0.0000   94
Si      12.074684292    5.649853952   13.084678159 CORE   95 Si Si   0.0000   95
Si       9.049724468   10.401876164   12.977436823 CORE   96 Si Si   0.0000   96
Si       9.040148932   13.561427272   12.839045267 CORE   97 Si Si   0.0000   97
Si      12.071970762   18.228505036   12.815327657 CORE   98 Si Si   0.0000   98
Si      12.211040018   10.488844924   13.081707687 CORE   99 Si Si   0.0000   99
Si      12.187461984   13.564726772   12.855714898 CORE  100 Si Si   0.0000  100
O       18.756436950   15.929093661    0.276434858 CORE  101 O  O    0.0000  101
O       18.461211425    4.000137618    0.303214381 CORE  102 O  O    0.0000  102
O       18.638271241    8.228850112    0.364345770 CORE  103 O  O    0.0000  103
O       18.472955624    0.014061982    0.270381728 CORE  104 O  O    0.0000  104
O        8.467456942    5.699671064    1.124217531 CORE  105 O  O    0.0000  105
O        8.326247826    9.991665680    0.850797138 CORE  106 O  O    0.0000  106
O        8.025293174   18.085949631    0.462457181 CORE  107 O  O    0.0000  107
O        8.163874951   14.115902077    0.570347439 CORE  108 O  O    0.0000  108
O       12.490151266    5.650432999    1.129343910 CORE  109 O  O    0.0000  109
O       12.828899669   18.301256987    0.728560792 CORE  110 O  O    0.0000  110
O       20.162362180    2.007750564    0.831154739 CORE  111 O  O    0.0000  111
O       12.787764467   10.448681996    1.079568519 CORE  112 O  O    0.0000  112
O       13.024206696   13.967130333    0.669423642 CORE  113 O  O    0.0000  113
O       16.750924428    1.996168209    0.791554968 CORE  114 O  O    0.0000  114
O       16.819468291   14.429249484    1.275506799 CORE  115 O  O    0.0000  115
O       16.521159280    9.779112644    0.853400215 CORE  116 O  O    0.0000  116
O        0.375087135   14.505609705    1.350080663 CORE  117 O  O    0.0000  117
O       16.675313713   17.095345935    1.415387679 CORE  118 O  O    0.0000  118
O        0.389553470    9.736373280    0.861461937 CORE  119 O  O    0.0000  119
O       16.330407076    7.133493121    1.002181762 CORE  120 O  O    0.0000  120
O       16.005672356    4.502581890    1.163091424 CORE  121 O  O    0.0000  121
O       16.221058778   19.702281161    1.631498098 CORE  122 O  O    0.0000  122
O        0.584508384    7.069937926    0.865165515 CORE  123 O  O    0.0000  123
O        0.180483953   19.790189287    1.895471741 CORE  124 O  O    0.0000  124
O        0.306672708   17.133599013    1.651625596 CORE  125 O  O    0.0000  125
O        0.457001129    4.468527460    1.389487637 CORE  126 O  O    0.0000  126
O        0.352426527   12.010449360    2.138486777 CORE  127 O  O    0.0000  127
O       12.740627945   16.099526912    2.221431805 CORE  128 O  O    0.0000  128
O       12.838026148    8.047129152    2.189745411 CORE  129 O  O    0.0000  129
O       15.910160448   12.078710054    1.999045556 CORE  130 O  O    0.0000  130
O        7.831064535    7.921583592    2.458896632 CORE  131 O  O    0.0000  131
O        7.804210048   16.128803644    2.263108707 CORE  132 O  O    0.0000  132
O        7.052443504   10.357464734    3.097205118 CORE  133 O  O    0.0000  133
O       14.596373513    6.102633929    2.715550959 CORE  134 O  O    0.0000  134
O       14.546566396   17.992484990    2.740421505 CORE  135 O  O    0.0000  135
O        9.522701669    6.168992347    3.497034001 CORE  136 O  O    0.0000  136
O        6.807552724   13.736646903    2.792292863 CORE  137 O  O    0.0000  137
O        6.930525304    5.519684912    3.231369968 CORE  138 O  O    0.0000  138
O        9.432449950   18.187010075    2.707853803 CORE  139 O  O    0.0000  139
O       14.601268952   14.271536059    2.763673667 CORE  140 O  O    0.0000  140
O       14.702167752    9.851966548    2.818963754 CORE  141 O  O    0.0000  141
O        6.777224103   18.555944990    2.741433170 CORE  142 O  O    0.0000  142
O        9.443038015   14.133328327    2.899214792 CORE  143 O  O    0.0000  143
O        9.659564040    9.723445673    3.130890228 CORE  144 O  O    0.0000  144
O       12.183600846    5.969858712    3.724396301 CORE  145 O  O    0.0000  145
O       12.217435835   10.186758155    3.654782619 CORE  146 O  O    0.0000  146
O       12.016335901   18.427004505    3.246408029 CORE  147 O  O    0.0000  147
O        1.864217705   13.734718305    3.429948116 CORE  148 O  O    0.0000  148
O       12.049544201   13.725457153    3.151842797 CORE  149 O  O    0.0000  149
O        2.048626431    5.997056744    2.789938171 CORE  150 O  O    0.0000  150
O        2.078273592   10.110351568    2.870382596 CORE  151 O  O    0.0000  151
O        1.862588564   18.438496491    3.349840788 CORE  152 O  O    0.0000  152
O       19.880144619    9.796339597    3.378809816 CORE  153 O  O    0.0000  153
O       19.604279386   13.842562286    3.678184968 CORE  154 O  O    0.0000  154
O       16.952806139   18.295428653    3.767641150 CORE  155 O  O    0.0000  155
O       19.628111080   18.236616094    3.823802143 CORE  156 O  O    0.0000  156
O       17.178480154    5.788367968    3.165821111 CORE  157 O  O    0.0000  157
O        4.424400336   14.260315141    3.773042108 CORE  158 O  O    0.0000  158
O       16.943342157   13.732252989    3.833689026 CORE  159 O  O    0.0000  159
O       19.804121455    6.235627652    3.104422153 CORE  160 O  O    0.0000  160
O        4.419801066    6.043820869    3.862837199 CORE  161 O  O    0.0000  161
O        4.536951889    9.847818228    3.746263766 CORE  162 O  O    0.0000  162
O       17.248500460   10.266228387    3.374217360 CORE  163 O  O    0.0000  163
O        4.405660707   17.976753648    3.810821213 CORE  164 O  O    0.0000  164
O       18.225845188   16.026372014    4.236532178 CORE  165 O  O    0.0000  165
O       18.193340591    7.967785221    4.289906411 CORE  166 O  O    0.0000  166
O        5.732206270   12.078051283    4.587316425 CORE  167 O  O    0.0000  167
O        2.710748053    8.018296374    4.404992098 CORE  168 O  O    0.0000  168
O       10.366457165   12.030568810    4.257392289 CORE  169 O  O    0.0000  169
O        2.593406068   16.101166894    4.356221663 CORE  170 O  O    0.0000  170
O       10.634857367    4.490428145    5.210848987 CORE  171 O  O    0.0000  171
O       10.267821450   19.737026455    4.672998540 CORE  172 O  O    0.0000  172
O       10.785909538    7.130415631    5.619168644 CORE  173 O  O    0.0000  173
O        5.841919980    4.500564963    5.471131121 CORE  174 O  O    0.0000  174
O       10.442660240   17.078328664    4.895127785 CORE  175 O  O    0.0000  175
O        6.042318774   19.629785389    5.084551362 CORE  176 O  O    0.0000  176
O        6.362834326    7.103513746    5.326019034 CORE  177 O  O    0.0000  177
O        6.665110309   17.056784239    4.915168516 CORE  178 O  O    0.0000  178
O       10.525614054    9.799942224    5.652724958 CORE  179 O  O    0.0000  179
O        6.429971447    9.750440327    5.622412725 CORE  180 O  O    0.0000  180
O       10.586654299   14.456230955    5.273491171 CORE  181 O  O    0.0000  181
O        6.568910401   14.435571501    5.357687252 CORE  182 O  O    0.0000  182
O        6.512188469    1.963615910    5.874898636 CORE  183 O  O    0.0000  183
O        2.887385262   13.953389394    5.892350011 CORE  184 O  O    0.0000  184
O        2.291232945    5.607402903    5.407678369 CORE  185 O  O    0.0000  185
O        2.590668161   10.431874029    5.464135785 CORE  186 O  O    0.0000  186
O       10.005767406    1.989737012    5.712388551 CORE  187 O  O    0.0000  187
O        2.743067234   18.304558636    5.850340644 CORE  188 O  O    0.0000  188
O       18.355555240   14.048977619    6.014243078 CORE  189 O  O    0.0000  189
O       18.225768088   18.005073127    6.048763333 CORE  190 O  O    0.0000  190
O       18.549174681   10.228849270    5.629020708 CORE  191 O  O    0.0000  191
O       18.612106913    5.567015702    5.355332388 CORE  192 O  O    0.0000  192
O        8.278807842    3.943519869    6.297121538 CORE  193 O  O    0.0000  193
O        8.297395045    0.042437073    6.402600278 CORE  194 O  O    0.0000  194
O        8.495179154    8.232326618    6.334498184 CORE  195 O  O    0.0000  195
O        8.562797007   15.870093392    6.323333084 CORE  196 O  O    0.0000  196
O        0.257489274    5.694831419    7.111096651 CORE  197 O  O    0.0000  197
O        0.326864291   18.167263231    6.952169332 CORE  198 O  O    0.0000  198
O        0.456482554   13.890553245    6.902579840 CORE  199 O  O    0.0000  199
O        0.451397266   10.029917968    6.985171635 CORE  200 O  O    0.0000  200
O       10.632498660    8.440810313    7.904296706 CORE  201 O  O    0.0000  201
O       10.514698160    3.633649080    7.710172464 CORE  202 O  O    0.0000  202
O       10.991196185   16.106400510    7.294478593 CORE  203 O  O    0.0000  203
O       10.798866044   20.061577114    7.248123483 CORE  204 O  O    0.0000  204
O       19.071240792   11.974020658    7.536217880 CORE  205 O  O    0.0000  205
O        6.259791169    8.248260760    7.756190116 CORE  206 O  O    0.0000  206
O        6.125897510   16.121827185    7.339541383 CORE  207 O  O    0.0000  207
O        6.199805716    3.542440585    7.929272841 CORE  208 O  O    0.0000  208
O        5.960441303    0.056568444    7.649708392 CORE  209 O  O    0.0000  209
O        2.204015927   11.979581590    7.557622017 CORE  210 O  O    0.0000  210
O       18.749418325   19.605911112    8.084545691 CORE  211 O  O    0.0000  211
O        2.395675328    4.182629982    7.622623065 CORE  212 O  O    0.0000  212
O        2.214776431   19.671859958    8.035765824 CORE  213 O  O    0.0000  213
O       18.466304951    4.247102666    7.608858227 CORE  214 O  O    0.0000  214
O        2.542209841    6.840397321    7.745690073 CORE  215 O  O    0.0000  215
O        2.408341849   17.005526244    8.114554777 CORE  216 O  O    0.0000  216
O       18.345060071    6.924650940    7.603242758 CORE  217 O  O    0.0000  217
O        2.552184414   14.389183663    8.495447589 CORE  218 O  O    0.0000  218
O       18.828931301   16.981109761    8.409528159 CORE  219 O  O    0.0000  219
O        2.859607082    9.461675042    7.938805921 CORE  220 O  O    0.0000  220
O       18.821015039   14.322463068    8.607038756 CORE  221 O  O    0.0000  221
O       18.520176696    9.510056376    8.189800097 CORE  222 O  O    0.0000  222
O       18.569187356    1.967175628    8.884783485 CORE  223 O  O    0.0000  223
O        6.182700486   18.018931538    9.187605278 CORE  224 O  O    0.0000  224
O        6.100554254    5.940243833    9.000190877 CORE  225 O  O    0.0000  225
O        3.037657905    1.908800452    8.786222554 CORE  226 O  O    0.0000  226
O       10.931011060    5.984443461    8.893241700 CORE  227 O  O    0.0000  227
O       10.780614417   18.112605544    9.066891816 CORE  228 O  O    0.0000  228
O       11.856917480    3.719474501    9.922588482 CORE  229 O  O    0.0000  229
O        4.280274956    7.850766044    9.473548153 CORE  230 O  O    0.0000  230
O       12.114516494    0.258887946    9.500457032 CORE  231 O  O    0.0000  231
O        4.494928886   15.952784574    9.402429677 CORE  232 O  O    0.0000  232
O        9.295597749    7.694346062   10.067927491 CORE  233 O  O    0.0000  233
O        9.703072515   15.764483805    9.604156104 CORE  234 O  O    0.0000  234
O        4.204287666    4.175020110    9.577015755 CORE  235 O  O    0.0000  235
O       11.916230538    8.122440250   10.155484661 CORE  236 O  O    0.0000  236
O        4.307034835   19.835125827    9.669406828 CORE  237 O  O    0.0000  237
O       12.345806957   16.014772811    9.511056749 CORE  238 O  O    0.0000  238
O        9.228113169    4.241721121    9.939785949 CORE  239 O  O    0.0000  239
O        9.436499877    0.228040694    9.494942149 CORE  240 O  O    0.0000  240
O        6.708277483    8.115989998   10.394358297 CORE  241 O  O    0.0000  241
O       17.253714220   15.733368589   10.130959797 CORE  242 O  O    0.0000  242
O       17.008510089    0.157032812   10.000607208 CORE  243 O  O    0.0000  243
O        7.066548040   15.609705799    9.788518456 CORE  244 O  O    0.0000  244
O        6.679378471    3.829540738   10.508591058 CORE  245 O  O    0.0000  245
O       16.810121530    3.836533195    9.626415450 CORE  246 O  O    0.0000  246
O        6.864840034    0.251850211   10.143934582 CORE  247 O  O    0.0000  247
O       16.880669020    7.983894741    9.538256420 CORE  248 O  O    0.0000  248
O       19.598326351    0.164102493   10.534598946 CORE  249 O  O    0.0000  249
O       19.390403400    4.199789014   10.110335461 CORE  250 O  O    0.0000  250
O        2.156667648   15.988856200   10.567125582 CORE  251 O  O    0.0000  251
O       19.478612878    7.684940973    9.880716196 CORE  252 O  O    0.0000  252
O       14.703434096   15.879416858   10.601522053 CORE  253 O  O    0.0000  253
O       14.371344350    4.124963514   10.574166107 CORE  254 O  O    0.0000  254
O        1.886615305    0.274321856   10.566668246 CORE  255 O  O    0.0000  255
O        1.642995745    3.719790806   10.126266998 CORE  256 O  O    0.0000  256
O        1.715056702    8.147169951    9.942560870 CORE  257 O  O    0.0000  257
O       14.510609745    7.945136276   10.569626305 CORE  258 O  O    0.0000  258
O       19.873224378   15.768568440   10.537338481 CORE  259 O  O    0.0000  259
O       14.470732994   19.860347518   10.535477566 CORE  260 O  O    0.0000  260
O        0.623047446   18.101187452   11.035160561 CORE  261 O  O    0.0000  261
O        0.694436345    5.983490672   11.122250321 CORE  262 O  O    0.0000  262
O       16.273037384   17.993176589   11.104978424 CORE  263 O  O    0.0000  263
O       13.128511233    1.898999159   11.352724638 CORE  264 O  O    0.0000  264
O        8.520665463    2.005186638   11.218955960 CORE  265 O  O    0.0000  265
O       16.216140864    5.955886878   11.141493423 CORE  266 O  O    0.0000  266
O        8.405658765    9.552819874   11.760122483 CORE  267 O  O    0.0000  267
O        8.560519961   14.300608902   11.481455356 CORE  268 O  O    0.0000  268
O        8.124492437    6.971378579   12.343353780 CORE  269 O  O    0.0000  269
O        8.437755547   16.969133035   11.623458674 CORE  270 O  O    0.0000  270
O       13.041053236    9.471575640   12.135933234 CORE  271 O  O    0.0000  271
O       12.719699809   14.400988388   11.577052969 CORE  272 O  O    0.0000  272
O       12.877705436    6.824766588   12.300978191 CORE  273 O  O    0.0000  273
O       12.730709476   17.022726228   11.957381490 CORE  274 O  O    0.0000  274
O        8.421697648    4.305135462   12.456474458 CORE  275 O  O    0.0000  275
O        8.692230136   19.601104901   11.937925002 CORE  276 O  O    0.0000  276
O       12.474160119    4.199838274   12.464034948 CORE  277 O  O    0.0000  277
O       12.274199156   19.645458403   12.053855390 CORE  278 O  O    0.0000  278
O       12.397243587   11.993606893   12.504384579 CORE  279 O  O    0.0000  279
O       16.371801766   15.835674408   12.636673593 CORE  280 O  O    0.0000  280
O       16.380016107    3.549069903   12.222931803 CORE  281 O  O    0.0000  281
O       16.146967720    0.100678426   12.540737197 CORE  282 O  O    0.0000  282
O       16.613180168    8.350138310   12.166263329 CORE  283 O  O    0.0000  283
O        0.552792556   20.073373508   12.811916493 CORE  284 O  O    0.0000  284
O        8.801562195   11.969957564   12.659721385 CORE  285 O  O    0.0000  285
O        0.291395541    3.676463141   12.367184919 CORE  286 O  O    0.0000  286
O        0.281564731    8.410868696   12.126669061 CORE  287 O  O    0.0000  287
O        0.822805873   16.089188334   12.808349806 CORE  288 O  O    0.0000  288
O       10.611410467   13.878095095   13.135889281 CORE  289 O  O    0.0000  289
O       10.638611957   10.066910581   13.093925694 CORE  290 O  O    0.0000  290
O       10.483878926    5.933977234   12.917783331 CORE  291 O  O    0.0000  291
O       10.483681370   17.941809825   13.019063957 CORE  292 O  O    0.0000  292
O        4.323527972    2.034708862   12.283757806 CORE  293 O  O    0.0000  293
end
end
