# Supplementary material for: Zeolite-confined subnanometric PtSn mimicking mortise-and-tenon joinery for catalytic propane dehydrogenation
Source: Nat Commun. 2022 May 17;13:2716. doi: 10.1038/s41467-022-30522-1 (PMC9114386; doi:10.1038/s41467-022-30522-1)
Supplement: Supplementary file 8 — Source Data [file 41467_2022_30522_MOESM8_ESM.zip › allstructures/Pt3Sn1O2-MFI.arc]

!BIOSYM archive 2
PBC=ON
                      Energy         0          0.0475      -2309.012201        C1
!DATE
PBC   20.37460000   20.11910000   13.51960000   90.00000000   89.99990000   90.00000000
Sn       4.780494082   11.151423861    9.726584687 CORE    1 Sn Sn   0.0000    1
Pt       3.698522347    7.659049014    6.370625714 CORE    2 Pt Pt   0.0000    2
Pt       3.580759363    8.342870625    9.411216519 CORE    3 Pt Pt   0.0000    3
Pt       4.671061922    9.771438980    7.627677943 CORE    4 Pt Pt   0.0000    4
Si      16.861817118    4.168987854    8.351567168 CORE    5 Si Si   0.0000    5
Si      16.701930135   12.047661716    8.414075047 CORE    6 Si Si   0.0000    6
Si      16.694240438    8.969356310    8.306181231 CORE    7 Si Si   0.0000    7
Si      19.813982324    8.940283474    8.383554665 CORE    8 Si Si   0.0000    8
Si      16.861533299   16.803188468    8.433277997 CORE    9 Si Si   0.0000    9
Si      19.820496324   12.064693679    8.533280767 CORE   10 Si Si   0.0000   10
Si      20.066945614    4.161483467    8.374764294 CORE   11 Si Si   0.0000   11
Si      20.081550275   16.760495963    8.417934790 CORE   12 Si Si   0.0000   12
Si       8.085978925   14.954975620   10.841622074 CORE   13 Si Si   0.0000   13
Si       8.133185255   18.119227025   10.660246635 CORE   14 Si Si   0.0000   14
Si       7.960060659    6.080767185   10.398039639 CORE   15 Si Si   0.0000   15
Si       8.051798880    2.872640328   10.414710906 CORE   16 Si Si   0.0000   16
Si      12.884164049   14.958808209   10.731586201 CORE   17 Si Si   0.0000   17
Si      12.893529511    6.129411690   10.541874143 CORE   18 Si Si   0.0000   18
Si      12.996184227   18.135443574   10.704691333 CORE   19 Si Si   0.0000   19
Si      12.998516682    2.936403579   10.523394463 CORE   20 Si Si   0.0000   20
Si      15.886289850    6.612811069   10.164475005 CORE   21 Si Si   0.0000   21
Si      15.881544613   14.360693460   10.265960810 CORE   22 Si Si   0.0000   22
Si      15.937596542    2.013868620   10.370788829 CORE   23 Si Si   0.0000   23
Si      15.950542677   19.003637190   10.433893194 CORE   24 Si Si   0.0000   24
Si       0.339496480    1.974576287   10.451439995 CORE   25 Si Si   0.0000   25
Si       0.398224444   18.946873941   10.512917906 CORE   26 Si Si   0.0000   26
Si       0.435830338    6.586565151   10.209572849 CORE   27 Si Si   0.0000   27
Si       0.415064378   14.371802466   10.320195620 CORE   28 Si Si   0.0000   28
Si      10.608994350   14.474556933   12.774446581 CORE   29 Si Si   0.0000   29
Si      10.406590436    6.771854393   12.211256878 CORE   30 Si Si   0.0000   30
Si      10.610959874   18.974573966   12.476312371 CORE   31 Si Si   0.0000   31
Si      10.554951456    1.996422702   12.214646409 CORE   32 Si Si   0.0000   32
Si       5.735115934   19.030565032   12.554480957 CORE   33 Si Si   0.0000   33
Si       5.727119977    2.033379993   12.324189720 CORE   34 Si Si   0.0000   34
Si       5.685224610   14.453495803   12.826603536 CORE   35 Si Si   0.0000   35
Si       5.759197756    6.709587368   12.486388368 CORE   36 Si Si   0.0000   36
Si      18.282749403    2.864507474   12.322349604 CORE   37 Si Si   0.0000   37
Si       2.756178783    2.874397495   12.142127369 CORE   38 Si Si   0.0000   38
Si      18.304165607    6.049845074   12.134258696 CORE   39 Si Si   0.0000   39
Si       2.671528830   14.959265536   12.304753218 CORE   40 Si Si   0.0000   40
Si      18.304786553   18.131405533   12.363017184 CORE   41 Si Si   0.0000   41
Si       2.801049380   18.139384350   12.270783724 CORE   42 Si Si   0.0000   42
Si      18.273181118   14.954186277   12.226478463 CORE   43 Si Si   0.0000   43
Si       2.693927523    6.057867327   12.186935535 CORE   44 Si Si   0.0000   44
Si       9.868053433   16.910716319    1.112510034 CORE   45 Si Si   0.0000   45
Si       9.886673910    4.296665403    0.707763744 CORE   46 Si Si   0.0000   46
Si       6.644078476   16.943146004    1.101865481 CORE   47 Si Si   0.0000   47
Si       9.633757588   12.073709297    0.978019326 CORE   48 Si Si   0.0000   48
Si       9.571814764    8.939221721    0.783481920 CORE   49 Si Si   0.0000   49
Si       6.693842573    4.242864621    0.837866064 CORE   50 Si Si   0.0000   50
Si       6.501306641   12.076975299    1.110489228 CORE   51 Si Si   0.0000   51
Si       6.437154039    8.989924300    0.933221529 CORE   52 Si Si   0.0000   52
Si      19.069953151    2.020333336    1.705732314 CORE   53 Si Si   0.0000   53
Si       1.816314809    2.024204506    1.538980046 CORE   54 Si Si   0.0000   54
Si      19.089503451   19.015150350    1.753104801 CORE   55 Si Si   0.0000   55
Si       1.654402659   14.285400688    1.681468274 CORE   56 Si Si   0.0000   56
Si       1.836320529   19.054601340    1.629458595 CORE   57 Si Si   0.0000   57
Si       1.711244968    6.819590136    1.582999908 CORE   58 Si Si   0.0000   58
Si      18.855362772    6.824874404    1.576037084 CORE   59 Si Si   0.0000   59
Si      18.815534434   14.267493913    1.687877572 CORE   60 Si Si   0.0000   60
Si      10.421751091   16.121666118    4.055208807 CORE   61 Si Si   0.0000   61
Si      10.380048839   12.960553236    3.886052747 CORE   62 Si Si   0.0000   62
Si      10.560021114    4.907674677    3.657317189 CORE   63 Si Si   0.0000   63
Si       5.640265415   16.135595075    3.967984510 CORE   64 Si Si   0.0000   64
Si      10.452326120    8.122980436    3.638956012 CORE   65 Si Si   0.0000   65
Si       5.616299334    4.863265269    3.749469377 CORE   66 Si Si   0.0000   66
Si       5.529138578   12.960171414    3.970790052 CORE   67 Si Si   0.0000   67
Si       5.522382182    8.054420236    3.806837714 CORE   68 Si Si   0.0000   68
Si       2.629135071    4.332936343    3.423543403 CORE   69 Si Si   0.0000   69
Si       2.647418936   16.738185523    3.477490537 CORE   70 Si Si   0.0000   70
Si      18.107174810    8.913849167    3.707624484 CORE   71 Si Si   0.0000   71
Si       2.580625362   12.086082486    3.699384414 CORE   72 Si Si   0.0000   72
Si       2.575532635    8.979119956    3.576511440 CORE   73 Si Si   0.0000   73
Si      18.136296562   12.070465073    3.788731629 CORE   74 Si Si   0.0000   74
Si      18.147670943    4.390857261    3.465790041 CORE   75 Si Si   0.0000   75
Si      18.088747257   16.678393920    3.539708945 CORE   76 Si Si   0.0000   76
Si       7.912323545   16.613870842    6.008896722 CORE   77 Si Si   0.0000   77
Si       8.090996529    4.173682758    5.444628480 CORE   78 Si Si   0.0000   78
Si       7.919665866   12.129724040    5.740053131 CORE   79 Si Si   0.0000   79
Si       7.994880676    9.000764170    5.460375065 CORE   80 Si Si   0.0000   80
Si      12.777353440   12.058394586    5.793060626 CORE   81 Si Si   0.0000   81
Si      12.754204332    8.931418619    5.585329822 CORE   82 Si Si   0.0000   82
Si      12.823090063   16.634728453    6.047262982 CORE   83 Si Si   0.0000   83
Si      12.811899518    4.279290644    5.729273520 CORE   84 Si Si   0.0000   84
Si      15.871975591    4.915886901    5.467760491 CORE   85 Si Si   0.0000   85
Si      15.711490363    8.085888611    5.460089451 CORE   86 Si Si   0.0000   86
Si       0.208864461    8.067968570    5.498412941 CORE   87 Si Si   0.0000   87
Si      15.729005580   12.933934803    5.518519280 CORE   88 Si Si   0.0000   88
Si      15.838207217   16.119291453    5.529781724 CORE   89 Si Si   0.0000   89
Si       0.234953205   12.921744190    5.614705660 CORE   90 Si Si   0.0000   90
Si       0.269763618    4.896448729    5.406034158 CORE   91 Si Si   0.0000   91
Si       0.253876724   16.103029398    5.417770744 CORE   92 Si Si   0.0000   92
Si       8.650747665   14.201659282    7.892003296 CORE   93 Si Si   0.0000   93
Si       8.641064338    6.644417899    7.448045379 CORE   94 Si Si   0.0000   94
Si      11.875950417   14.160028079    7.867822879 CORE   95 Si Si   0.0000   95
Si       8.866728013   19.000416538    7.743857964 CORE   96 Si Si   0.0000   96
Si       8.889348539    2.027218428    7.530331328 CORE   97 Si Si   0.0000   97
Si      11.834071895    6.716169026    7.620010673 CORE   98 Si Si   0.0000   98
Si      11.995902380   19.015895647    7.848865978 CORE   99 Si Si   0.0000   99
Si      12.019176105    1.998616943    7.636827391 CORE  100 Si Si   0.0000  100
O       18.461064044    4.404371005    8.509618002 CORE  101 O  O    0.0000  101
O       18.260307725   12.533215419    8.414794247 CORE  102 O  O    0.0000  102
O       18.468280552   16.631056832    8.568145678 CORE  103 O  O    0.0000  103
O       18.251442592    8.498950694    8.211043510 CORE  104 O  O    0.0000  104
O        8.200738005   14.128685382    9.448589689 CORE  105 O  O    0.0000  105
O        8.158490521   18.796908121    9.189543450 CORE  106 O  O    0.0000  106
O        7.819638350    6.479928017    8.834948030 CORE  107 O  O    0.0000  107
O        8.047761593    2.500455727    8.836780723 CORE  108 O  O    0.0000  108
O       12.309346959   14.167331024    9.429751453 CORE  109 O  O    0.0000  109
O       12.539550684    6.738046423    9.077248203 CORE  110 O  O    0.0000  110
O       19.917255407   10.483349672    8.869760207 CORE  111 O  O    0.0000  111
O       12.573585133   18.958706878    9.366024843 CORE  112 O  O    0.0000  112
O       12.754508378    2.325182384    9.041358883 CORE  113 O  O    0.0000  113
O       16.591757584   10.491820405    8.863727736 CORE  114 O  O    0.0000  114
O       16.432206962    2.738770470    8.997121746 CORE  115 O  O    0.0000  115
O       16.396692382   18.217905099    9.080822873 CORE  116 O  O    0.0000  116
O        0.086065524    2.731013407    9.037109063 CORE  117 O  O    0.0000  117
O       16.082498076    5.364719798    9.133599083 CORE  118 O  O    0.0000  118
O        0.219421940   18.129321942    9.122831714 CORE  119 O  O    0.0000  119
O       16.140784481   15.569987613    9.207507062 CORE  120 O  O    0.0000  120
O       15.853907367   12.945445219    9.466478606 CORE  121 O  O    0.0000  121
O       15.890792238    8.004083674    9.328187177 CORE  122 O  O    0.0000  122
O        0.389855217   15.452481999    9.103295714 CORE  123 O  O    0.0000  123
O        0.108969593    8.009561585    9.521376672 CORE  124 O  O    0.0000  124
O        0.459375944    5.379757920    9.126905805 CORE  125 O  O    0.0000  125
O        0.154303406   12.876718556    9.745713211 CORE  126 O  O    0.0000  126
O        0.090243486    0.390278389   10.216152546 CORE  127 O  O    0.0000  127
O       12.649169264    4.520606996   10.538095691 CORE  128 O  O    0.0000  128
O       12.709095802   16.554490901   10.465366271 CORE  129 O  O    0.0000  129
O       15.716947189    0.440776264   10.047289739 CORE  130 O  O    0.0000  130
O        7.842037419   16.528284084   10.526194151 CORE  131 O  O    0.0000  131
O        7.853778630    4.470265119   10.616187630 CORE  132 O  O    0.0000  132
O        6.941772044   18.818874184   11.497035756 CORE  133 O  O    0.0000  133
O       14.443340482   14.581495861   10.984785306 CORE  134 O  O    0.0000  134
O       14.444792493    6.463894783   10.905083574 CORE  135 O  O    0.0000  135
O        9.466381786   14.777302987   11.665466142 CORE  136 O  O    0.0000  136
O        6.817292913    2.090122529   11.121036297 CORE  137 O  O    0.0000  137
O        6.837569859   14.355257413   11.687580633 CORE  138 O  O    0.0000  138
O        9.404366515    6.602847398   10.941488558 CORE  139 O  O    0.0000  139
O       14.556788511    2.686286712   10.917070782 CORE  140 O  O    0.0000  140
O       14.571925581   18.370142550   11.028623112 CORE  141 O  O    0.0000  141
O        6.755024175    6.797500469   11.211693290 CORE  142 O  O    0.0000  142
O        9.466316535    2.406424527   11.073919886 CORE  143 O  O    0.0000  143
O        9.567806011   18.345911261   11.392368933 CORE  144 O  O    0.0000  144
O       12.066249826   14.517288688   12.061705337 CORE  145 O  O    0.0000  145
O       12.128624117   18.682922189   11.966081920 CORE  146 O  O    0.0000  146
O       11.940563465    6.809990740   11.671632174 CORE  147 O  O    0.0000  147
O        1.867291247    2.218999996   10.951837729 CORE  148 O  O    0.0000  148
O       12.052511876    2.184494310   11.610220619 CORE  149 O  O    0.0000  149
O        1.887577099   14.383918523   11.005534939 CORE  150 O  O    0.0000  150
O        1.923519763   18.769181552   11.054662727 CORE  151 O  O    0.0000  151
O        1.911635488    6.713331373   10.909465668 CORE  152 O  O    0.0000  152
O       19.740199759   18.373146007   11.635397256 CORE  153 O  O    0.0000  153
O       19.699575077    2.549835373   11.588317944 CORE  154 O  O    0.0000  154
O       17.065077158    6.653441987   11.278822628 CORE  155 O  O    0.0000  155
O       19.711380476    6.250735201   11.355758428 CORE  156 O  O    0.0000  156
O       17.038505084   14.308036386   11.399945977 CORE  157 O  O    0.0000  157
O        4.324202578    2.655270444   11.781456684 CORE  158 O  O    0.0000  158
O       17.058786420    2.168195255   11.528535333 CORE  159 O  O    0.0000  159
O       19.671108560   14.763124436   11.428298587 CORE  160 O  O    0.0000  160
O        4.246449927   14.626285160   12.098873640 CORE  161 O  O    0.0000  161
O        4.382233401   18.348984755   11.945446015 CORE  162 O  O    0.0000  162
O       17.111989826   18.875705054   11.558762847 CORE  163 O  O    0.0000  163
O        4.264590456    6.358664925   11.975244654 CORE  164 O  O    0.0000  164
O       18.051487785    4.467874574   12.397853693 CORE  165 O  O    0.0000  165
O       17.999696330   16.539824276   12.450311169 CORE  166 O  O    0.0000  166
O        5.508883674    0.496837599   12.797733494 CORE  167 O  O    0.0000  167
O        2.450017924   16.563442072   12.431945360 CORE  168 O  O    0.0000  168
O       10.354438975    0.445672246   12.644462458 CORE  169 O  O    0.0000  169
O        2.418587597    4.459311967   12.254143845 CORE  170 O  O    0.0000  170
O       10.402080317   12.995109165   13.408338165 CORE  171 O  O    0.0000  171
O       10.080945870    8.167505426   12.973189391 CORE  172 O  O    0.0000  172
O       10.544935497   15.597099601    0.430280224 CORE  173 O  O    0.0000  173
O        5.642179502   13.076099515    0.167341346 CORE  174 O  O    0.0000  174
O       10.209051872    5.528052762   13.229875275 CORE  175 O  O    0.0000  175
O        5.758187292    8.131762307   13.264710490 CORE  176 O  O    0.0000  176
O        5.944959853   15.706644927    0.309797421 CORE  177 O  O    0.0000  177
O        6.257576584    5.548300979   13.506387568 CORE  178 O  O    0.0000  178
O       10.399947800   18.275406718    0.408733745 CORE  179 O  O    0.0000  179
O        6.119716515   18.347709013    0.466686719 CORE  180 O  O    0.0000  180
O       10.360840821    2.901455156    0.028367876 CORE  181 O  O    0.0000  181
O        6.251691496    2.875690590    0.088967435 CORE  182 O  O    0.0000  182
O        6.317910300   10.563852386    0.555884730 CORE  183 O  O    0.0000  183
O        2.414644339    2.146852202    0.035951946 CORE  184 O  O    0.0000  184
O        2.082145259   14.242913863    0.120427881 CORE  185 O  O    0.0000  185
O        2.441306425   18.904810252    0.134812160 CORE  186 O  O    0.0000  186
O        9.744999611   10.528429814    0.504502522 CORE  187 O  O    0.0000  187
O        2.132405924    6.731508797    0.028990646 CORE  188 O  O    0.0000  188
O       18.297375618    2.241158848    0.296918651 CORE  189 O  O    0.0000  189
O       18.398937543    6.849365487    0.022753360 CORE  190 O  O    0.0000  190
O       18.349053431   18.758606208    0.333909124 CORE  191 O  O    0.0000  191
O       18.377403424   14.184818655    0.130702923 CORE  192 O  O    0.0000  192
O        8.068064642   12.528934038    1.065491739 CORE  193 O  O    0.0000  193
O        8.009714937    8.578336271    1.106952160 CORE  194 O  O    0.0000  194
O        8.253105111   16.812256584    0.941857358 CORE  195 O  O    0.0000  195
O        8.300270093    4.250152497    1.041009347 CORE  196 O  O    0.0000  196
O        0.049665716   14.474403591    1.832387460 CORE  197 O  O    0.0000  197
O        0.100205337    6.804738744    1.733100298 CORE  198 O  O    0.0000  198
O        0.251473559    2.485000989    1.536125969 CORE  199 O  O    0.0000  199
O        0.280039412   18.565234356    1.642431440 CORE  200 O  O    0.0000  200
O       10.291229791   16.969753111    2.677199289 CORE  201 O  O    0.0000  201
O       10.328313267   12.239640237    2.435797493 CORE  202 O  O    0.0000  202
O       10.706278134    4.511357750    2.091995785 CORE  203 O  O    0.0000  203
O       10.473750524    8.472937928    2.054488520 CORE  204 O  O    0.0000  204
O       18.977567276    0.463592849    2.151086733 CORE  205 O  O    0.0000  205
O        6.233632468   16.917175442    2.669662252 CORE  206 O  O    0.0000  206
O        5.950585817    4.277601303    2.274500206 CORE  207 O  O    0.0000  207
O        5.958013929   12.129392033    2.640323052 CORE  208 O  O    0.0000  208
O        5.639487464    8.703180947    2.325618748 CORE  209 O  O    0.0000  209
O        1.949314615    0.493881260    2.063487691 CORE  210 O  O    0.0000  210
O       18.285790840    8.177811181    2.270521522 CORE  211 O  O    0.0000  211
O        2.111449448   12.882296481    2.361899029 CORE  212 O  O    0.0000  212
O        2.325653744    8.211092495    2.172176457 CORE  213 O  O    0.0000  213
O       18.367340841   12.876387214    2.396902159 CORE  214 O  O    0.0000  214
O        2.401440473   15.528741617    2.414185456 CORE  215 O  O    0.0000  215
O        2.342793988    5.584396955    2.422790702 CORE  216 O  O    0.0000  216
O       18.073055962   15.543185659    2.372345526 CORE  217 O  O    0.0000  217
O        2.657995048    2.963344152    2.554614420 CORE  218 O  O    0.0000  218
O       18.243256471    5.488053004    2.269988549 CORE  219 O  O    0.0000  219
O        2.685945270   18.155736258    2.680740956 CORE  220 O  O    0.0000  220
O       18.365460280    2.900627449    2.866778204 CORE  221 O  O    0.0000  221
O       18.366872090   18.147185043    2.912766162 CORE  222 O  O    0.0000  222
O       18.403218193   10.496173218    3.507563242 CORE  223 O  O    0.0000  223
O        5.851060404    6.477234998    3.744477107 CORE  224 O  O    0.0000  224
O        5.807535110   14.537152614    3.713055466 CORE  225 O  O    0.0000  225
O        2.853394150   10.538880914    3.280129895 CORE  226 O  O    0.0000  226
O       10.652756171   14.550681301    3.706718482 CORE  227 O  O    0.0000  227
O       10.576714688    6.521496575    3.866823996 CORE  228 O  O    0.0000  228
O       11.588632240   12.282959448    4.716518945 CORE  229 O  O    0.0000  229
O        4.080379291   16.518101096    4.207565231 CORE  230 O  O    0.0000  230
O       11.700722348    8.874599438    4.349975841 CORE  231 O  O    0.0000  231
O        4.077435716    4.521407925    4.131136656 CORE  232 O  O    0.0000  232
O        9.053746573   16.285824727    4.905688119 CORE  233 O  O    0.0000  233
O        9.161243167    4.301228761    4.224701436 CORE  234 O  O    0.0000  234
O        3.953791296   12.723599438    4.298325410 CORE  235 O  O    0.0000  235
O       11.679553636   16.698577205    4.898859423 CORE  236 O  O    0.0000  236
O        3.942433928    8.313628098    4.295413410 CORE  237 O  O    0.0000  237
O       11.824361385    4.272756622    4.444696590 CORE  238 O  O    0.0000  238
O        8.957221924   12.749204219    4.648076494 CORE  239 O  O    0.0000  239
O        9.054885460    8.655913245    4.276192457 CORE  240 O  O    0.0000  240
O        6.452407420   16.572251642    5.301599863 CORE  241 O  O    0.0000  241
O       16.675991739    4.445208989    4.141473898 CORE  242 O  O    0.0000  242
O       16.586054127    8.685212740    4.230319430 CORE  243 O  O    0.0000  243
O        6.583745241    4.177859645    4.849184970 CORE  244 O  O    0.0000  244
O        6.396473835   12.418846196    5.236914732 CORE  245 O  O    0.0000  245
O       16.609429310   12.282590963    4.314222091 CORE  246 O  O    0.0000  246
O        6.498990135    8.826582930    4.838501215 CORE  247 O  O    0.0000  247
O       16.629941997   16.720817446    4.248251178 CORE  248 O  O    0.0000  248
O       19.122318141    8.268325946    4.804947033 CORE  249 O  O    0.0000  249
O       19.166154611   12.622771664    4.925323645 CORE  250 O  O    0.0000  250
O        1.494626649    4.235616227    4.574760455 CORE  251 O  O    0.0000  251
O       19.223355765   16.308218504    4.639438955 CORE  252 O  O    0.0000  252
O       14.320500952    4.539279750    5.211127867 CORE  253 O  O    0.0000  253
O       14.148423578   12.713291250    5.199059662 CORE  254 O  O    0.0000  254
O        1.310974873    8.806318748    4.559273057 CORE  255 O  O    0.0000  255
O        1.421746681   12.141405242    4.830450800 CORE  256 O  O    0.0000  256
O        1.477309731   16.782998492    4.598973684 CORE  257 O  O    0.0000  257
O       14.264083149   16.451648251    5.328858598 CORE  258 O  O    0.0000  258
O       19.252870078    4.709625529    4.603099430 CORE  259 O  O    0.0000  259
O       14.147057827    8.269984573    5.070937908 CORE  260 O  O    0.0000  260
O        0.531739126    6.484768053    5.622912765 CORE  261 O  O    0.0000  261
O        0.546153576   14.514067387    5.585730707 CORE  262 O  O    0.0000  262
O       16.051636682    6.516259635    5.698160627 CORE  263 O  O    0.0000  263
O       12.984326620   10.470540124    6.044514711 CORE  264 O  O    0.0000  264
O        8.172843490   10.541463826    5.929218515 CORE  265 O  O    0.0000  265
O       16.072024746   14.514750505    5.630091256 CORE  266 O  O    0.0000  266
O        8.118340929   18.099733572    6.624132487 CORE  267 O  O    0.0000  267
O        8.305672085    2.761886270    6.211769952 CORE  268 O  O    0.0000  268
O        7.969150143   15.508171623    7.202121717 CORE  269 O  O    0.0000  269
O        8.278808788    5.416273793    6.462081186 CORE  270 O  O    0.0000  270
O       12.843798892   18.027623618    6.883219572 CORE  271 O  O    0.0000  271
O       12.745497410    2.821096325    6.443883678 CORE  272 O  O    0.0000  272
O       12.570179692   15.396507589    7.072892240 CORE  273 O  O    0.0000  273
O       12.385126465    5.436681955    6.786624512 CORE  274 O  O    0.0000  274
O        8.134473739   12.832277802    7.187427738 CORE  275 O  O    0.0000  275
O        8.236654428    8.051613573    6.747622367 CORE  276 O  O    0.0000  276
O       12.374294664   12.754435773    7.213480729 CORE  277 O  O    0.0000  277
O       12.192813712    8.108427875    6.867713096 CORE  278 O  O    0.0000  278
O       12.141413068    0.415522077    7.296676107 CORE  279 O  O    0.0000  279
O       16.448198266    4.151167596    6.783962789 CORE  280 O  O    0.0000  280
O       16.091242045   12.206527534    6.921993982 CORE  281 O  O    0.0000  281
O       16.030496665    8.907768188    6.825616896 CORE  282 O  O    0.0000  282
O       16.417853665   16.812819940    6.878853204 CORE  283 O  O    0.0000  283
O        0.195503091    8.763490488    6.958693981 CORE  284 O  O    0.0000  284
O        8.742099310    0.431029315    7.297241762 CORE  285 O  O    0.0000  285
O        0.213550220   12.392394194    7.142262552 CORE  286 O  O    0.0000  286
O        0.152750146   16.827456233    6.863375755 CORE  287 O  O    0.0000  287
O        0.151766366    4.124444213    6.824006536 CORE  288 O  O    0.0000  288
O       10.452931788    2.436890398    7.746300598 CORE  289 O  O    0.0000  289
O       10.432383371   18.549797727    7.839881262 CORE  290 O  O    0.0000  290
O       10.265091775   14.311411399    7.741526526 CORE  291 O  O    0.0000  291
O       10.228494240    6.605086714    7.778856959 CORE  292 O  O    0.0000  292
O        3.920719326    9.645965109   10.807577371 CORE  293 O  O    0.0000  293
O        3.334294150    6.977598898    8.095277886 CORE  294 O  O    0.0000  294
end
end
