# Supplementary material for: Zeolite-confined subnanometric PtSn mimicking mortise-and-tenon joinery for catalytic propane dehydrogenation
Source: Nat Commun. 2022 May 17;13:2716. doi: 10.1038/s41467-022-30522-1 (PMC9114386; doi:10.1038/s41467-022-30522-1)
Supplement: Supplementary file 8 — Source Data [file 41467_2022_30522_MOESM8_ESM.zip › allstructures/Pt3Sn1O3-MFI.arc]

!BIOSYM archive 2
PBC=ON
                      Energy         0          0.0470      -2315.791349        C1
!DATE
PBC   20.37460000   20.11910000   13.51960000   90.00000000   89.99990000   90.00000000
Sn       6.622660186    7.320216101    6.008919377 CORE    1 Sn Sn   0.0000    1
Pt       6.008701362    3.366276097    2.965617759 CORE    2 Pt Pt   0.0000    2
Pt       6.719210881    4.040313806    5.873148024 CORE    3 Pt Pt   0.0000    3
Pt       5.339526584    5.396753915    4.336453688 CORE    4 Pt Pt   0.0000    4
Si      18.623488270    0.271918786    5.260646879 CORE    5 Si Si   0.0000    5
Si      18.474279836    8.025430532    4.937906958 CORE    6 Si Si   0.0000    6
Si      18.449454761    4.927584656    5.187997193 CORE    7 Si Si   0.0000    7
Si       1.188190233    4.914243012    5.274353490 CORE    8 Si Si   0.0000    8
Si      18.586104164   12.877545369    4.942559940 CORE    9 Si Si   0.0000    9
Si       1.215280046    8.049599188    5.064397295 CORE   10 Si Si   0.0000   10
Si       1.425282643    0.335050571    5.424805906 CORE   11 Si Si   0.0000   11
Si       1.428144949   12.832987182    4.918358049 CORE   12 Si Si   0.0000   12
Si       9.846874500   10.962100033    7.348688836 CORE   13 Si Si   0.0000   13
Si       9.869056898   14.109640588    7.176926130 CORE   14 Si Si   0.0000   14
Si       9.539321630    2.023161913    6.818818139 CORE   15 Si Si   0.0000   15
Si       9.655967304   18.935996977    6.882677177 CORE   16 Si Si   0.0000   16
Si      14.615434524   10.951915000    7.229046569 CORE   17 Si Si   0.0000   17
Si      14.503746802    2.120703937    7.027318374 CORE   18 Si Si   0.0000   18
Si      14.708580956   14.131550326    7.224865233 CORE   19 Si Si   0.0000   19
Si      14.649728177   19.044811833    6.990221487 CORE   20 Si Si   0.0000   20
Si      17.557670275    2.687824611    7.139286635 CORE   21 Si Si   0.0000   21
Si      17.612817149   10.391100366    6.722793007 CORE   22 Si Si   0.0000   22
Si      17.622291485   18.148993828    7.205580778 CORE   23 Si Si   0.0000   23
Si      17.676303307   15.017752245    6.978031207 CORE   24 Si Si   0.0000   24
Si       1.945608800   18.031914847    7.361623902 CORE   25 Si Si   0.0000   25
Si       2.119764735   14.923226017    7.050440856 CORE   26 Si Si   0.0000   26
Si       1.907748324    2.796611998    7.432524592 CORE   27 Si Si   0.0000   27
Si       2.181288190   10.431836959    6.795110077 CORE   28 Si Si   0.0000   28
Si      12.359165641   10.481594828    9.290970560 CORE   29 Si Si   0.0000   29
Si      11.962876391    2.799833447    8.690286518 CORE   30 Si Si   0.0000   30
Si      12.331967242   14.947660211    9.035261737 CORE   31 Si Si   0.0000   31
Si      12.183348138   18.065725354    8.693739893 CORE   32 Si Si   0.0000   32
Si       7.459012783   15.001368223    9.061785198 CORE   33 Si Si   0.0000   33
Si       7.397370889   18.125596550    8.805115484 CORE   34 Si Si   0.0000   34
Si       7.441967098   10.449888461    9.330413903 CORE   35 Si Si   0.0000   35
Si       7.453408625    2.654609328    8.936729266 CORE   36 Si Si   0.0000   36
Si      19.852604006   18.932260041    9.185668706 CORE   37 Si Si   0.0000   37
Si       4.440937799   19.001587183    9.014265976 CORE   38 Si Si   0.0000   38
Si      19.771679462    2.021805123    9.187022677 CORE   39 Si Si   0.0000   39
Si       4.434327661   10.955026430    8.842595422 CORE   40 Si Si   0.0000   40
Si      20.032980669   14.061961541    8.887567929 CORE   41 Si Si   0.0000   41
Si       4.507894338   14.117358990    8.840735368 CORE   42 Si Si   0.0000   42
Si      20.009446262   10.903438050    8.697607862 CORE   43 Si Si   0.0000   43
Si       4.371967230    2.049491451    9.124822869 CORE   44 Si Si   0.0000   44
Si      11.622391431   12.883119430   11.179662978 CORE   45 Si Si   0.0000   45
Si      11.618481051    0.293794659   10.704341300 CORE   46 Si Si   0.0000   46
Si       8.398483132   12.924734969   11.142846342 CORE   47 Si Si   0.0000   47
Si      11.381441086    8.087917091   11.019882691 CORE   48 Si Si   0.0000   48
Si      11.330121138    4.957014808   10.857909991 CORE   49 Si Si   0.0000   49
Si       8.475579639    0.204247666   10.763730825 CORE   50 Si Si   0.0000   50
Si       8.229981206    8.039121805   11.103006676 CORE   51 Si Si   0.0000   51
Si       8.201249050    4.959876983   10.938935927 CORE   52 Si Si   0.0000   52
Si       0.433419044   18.081127843   12.010349466 CORE   53 Si Si   0.0000   53
Si       3.575048387   18.063494413   11.901036420 CORE   54 Si Si   0.0000   54
Si       0.405208643   14.948124574   11.818153194 CORE   55 Si Si   0.0000   55
Si       3.428396359   10.108248577   11.694549027 CORE   56 Si Si   0.0000   56
Si       3.563248458   14.988429082   11.709130676 CORE   57 Si Si   0.0000   57
Si       3.373971932    2.663937391   12.031984833 CORE   58 Si Si   0.0000   58
Si       0.207907942    2.596116681   12.124208620 CORE   59 Si Si   0.0000   59
Si       0.203238421   10.146958504   11.648805687 CORE   60 Si Si   0.0000   60
Si      12.181083056   12.120159946    0.623838042 CORE   61 Si Si   0.0000   61
Si      12.146914759    8.948096340    0.442894258 CORE   62 Si Si   0.0000   62
Si      12.421187541    0.892723996    0.104110601 CORE   63 Si Si   0.0000   63
Si       7.398887126   12.094249513    0.468796940 CORE   64 Si Si   0.0000   64
Si      12.336431729    4.105647454    0.143923933 CORE   65 Si Si   0.0000   65
Si       7.430744117    0.806394529    0.134804491 CORE   66 Si Si   0.0000   66
Si       7.291493628    8.936279204    0.444270035 CORE   67 Si Si   0.0000   67
Si       7.370569327    3.995897645    0.255306564 CORE   68 Si Si   0.0000   68
Si       4.361670278    0.220968753    0.383124979 CORE   69 Si Si   0.0000   69
Si       4.381758669   12.589616873   13.509656629 CORE   70 Si Si   0.0000   70
Si      19.988514302    4.950191422    0.587430167 CORE   71 Si Si   0.0000   71
Si       4.356275479    8.020337428    0.234760330 CORE   72 Si Si   0.0000   72
Si       4.384860376    4.904635821    0.457032702 CORE   73 Si Si   0.0000   73
Si      19.889334228    8.068608957    0.282106212 CORE   74 Si Si   0.0000   74
Si      20.181473267    0.114220402    0.643071051 CORE   75 Si Si   0.0000   75
Si      19.842677303   12.541251580    0.029392495 CORE   76 Si Si   0.0000   76
Si       9.642448682   12.589094568    2.547308480 CORE   77 Si Si   0.0000   77
Si       9.924317009    0.096546670    1.848112137 CORE   78 Si Si   0.0000   78
Si       9.653780603    8.097238952    2.273587165 CORE   79 Si Si   0.0000   79
Si       9.846859728    4.995097892    1.950738382 CORE   80 Si Si   0.0000   80
Si      14.537790620    7.997666595    2.316995801 CORE   81 Si Si   0.0000   81
Si      14.584748325    4.857642417    2.107079092 CORE   82 Si Si   0.0000   82
Si      14.582990780   12.619918055    2.583700947 CORE   83 Si Si   0.0000   83
Si      14.615601452    0.245732619    2.177839257 CORE   84 Si Si   0.0000   84
Si      17.675921946    0.816201562    2.315713881 CORE   85 Si Si   0.0000   85
Si      17.553908986    3.996316135    2.303877568 CORE   86 Si Si   0.0000   86
Si       2.110020857    4.069372327    2.412380574 CORE   87 Si Si   0.0000   87
Si      17.502273607    8.871595934    2.078547414 CORE   88 Si Si   0.0000   88
Si      17.588653922   12.047682042    2.087089327 CORE   89 Si Si   0.0000   89
Si       1.974579187    8.902323048    2.139987501 CORE   90 Si Si   0.0000   90
Si       2.257534733    0.858521850    2.483855155 CORE   91 Si Si   0.0000   91
Si       1.991830602   12.060399232    1.964272385 CORE   92 Si Si   0.0000   92
Si      10.386046343   10.164548904    4.411201065 CORE   93 Si Si   0.0000   93
Si      10.366238572    2.562725781    3.869430350 CORE   94 Si Si   0.0000   94
Si      13.609779817   10.121441786    4.369680474 CORE   95 Si Si   0.0000   95
Si      10.617816167   14.981769968    4.254541013 CORE   96 Si Si   0.0000   96
Si      10.633103284   18.115892731    4.020437737 CORE   97 Si Si   0.0000   97
Si      13.547451720    2.644020661    4.069782073 CORE   98 Si Si   0.0000   98
Si      13.743951817   15.000644211    4.360340357 CORE   99 Si Si   0.0000   99
Si      13.764489426   18.111473828    4.099141854 CORE  100 Si Si   0.0000  100
O       20.220279905    0.468900148    5.060510680 CORE  101 O  O    0.0000  101
O       20.024885445    8.528337427    4.977197665 CORE  102 O  O    0.0000  102
O       20.191604780   12.704117797    5.104026850 CORE  103 O  O    0.0000  103
O       20.008056962    4.478821661    5.010601958 CORE  104 O  O    0.0000  104
O        9.984554340   10.103407713    5.979856201 CORE  105 O  O    0.0000  105
O        9.966074054   14.834549130    5.732817645 CORE  106 O  O    0.0000  106
O        9.529459115    2.350962136    5.241464671 CORE  107 O  O    0.0000  107
O        9.761545839   18.594425817    5.304006611 CORE  108 O  O    0.0000  108
O       14.021492194   10.154366082    5.938540740 CORE  109 O  O    0.0000  109
O       14.278280831    2.668950538    5.514937167 CORE  110 O  O    0.0000  110
O        1.279942255    6.505044681    5.528816249 CORE  111 O  O    0.0000  111
O       14.263746781   14.964323546    5.899091118 CORE  112 O  O    0.0000  112
O       14.561169301   18.527069009    5.452492339 CORE  113 O  O    0.0000  113
O       18.339472306    6.513644438    5.514772045 CORE  114 O  O    0.0000  114
O       18.346004028   18.979049781    6.008678851 CORE  115 O  O    0.0000  115
O       18.100170820   14.300123892    5.574050887 CORE  116 O  O    0.0000  116
O        1.741050464   19.002386775    6.078376207 CORE  117 O  O    0.0000  117
O       18.019451633    1.505702556    6.123641431 CORE  118 O  O    0.0000  118
O        1.939410215   14.215019575    5.601400827 CORE  119 O  O    0.0000  119
O       17.855337547   11.658502213    5.731481843 CORE  120 O  O    0.0000  120
O       17.572073183    9.018872888    5.852235240 CORE  121 O  O    0.0000  121
O       17.768644844    4.131885618    6.426999057 CORE  122 O  O    0.0000  122
O        2.142539918   11.548799206    5.612980378 CORE  123 O  O    0.0000  123
O        1.746406216    4.167731589    6.592434401 CORE  124 O  O    0.0000  124
O        1.851675594    1.497107532    6.465167571 CORE  125 O  O    0.0000  125
O        1.972893786    8.956689493    6.167691102 CORE  126 O  O    0.0000  126
O        1.827252892   16.501679689    6.843095976 CORE  127 O  O    0.0000  127
O       14.293824769    0.508098665    7.065754766 CORE  128 O  O    0.0000  128
O       14.439273139   12.549737170    6.967508305 CORE  129 O  O    0.0000  129
O       17.491870956   16.607368727    6.715237170 CORE  130 O  O    0.0000  130
O        9.586195513   12.523304366    6.982886730 CORE  131 O  O    0.0000  131
O        9.541670655    0.425188411    7.102172347 CORE  132 O  O    0.0000  132
O        8.634870419   14.788030790    7.970614341 CORE  133 O  O    0.0000  133
O       16.178054928   10.576745086    7.460448140 CORE  134 O  O    0.0000  134
O       15.993793657    2.509973591    7.530984533 CORE  135 O  O    0.0000  135
O       11.219783744   10.831180051    8.192265175 CORE  136 O  O    0.0000  136
O        8.323355458   18.214392830    7.469361807 CORE  137 O  O    0.0000  137
O        8.602566555   10.369799113    8.201751838 CORE  138 O  O    0.0000  138
O       10.832839335    2.698633014    7.525047276 CORE  139 O  O    0.0000  139
O       16.156261162   18.775103645    7.534373605 CORE  140 O  O    0.0000  140
O       16.282379410   14.386801945    7.539251703 CORE  141 O  O    0.0000  141
O        8.157454541    2.687376266    7.440949984 CORE  142 O  O    0.0000  142
O       10.974717526   18.387239513    7.655325248 CORE  143 O  O    0.0000  143
O       11.267298334   14.306395030    7.981360194 CORE  144 O  O    0.0000  144
O       13.813664417   10.512419031    8.571275900 CORE  145 O  O    0.0000  145
O       13.840175751   14.659603668    8.494907805 CORE  146 O  O    0.0000  146
O       13.438590508    2.827664002    8.024979327 CORE  147 O  O    0.0000  147
O        3.411346395   18.225489982    8.033519947 CORE  148 O  O    0.0000  148
O       13.604037035   18.233867002    7.927800844 CORE  149 O  O    0.0000  149
O        3.634333296   10.471323860    7.519710412 CORE  150 O  O    0.0000  150
O        3.637481351   14.672405741    7.585329023 CORE  151 O  O    0.0000  151
O        3.345093120    2.860650505    8.178198110 CORE  152 O  O    0.0000  152
O        1.082380918   14.283119816    8.132672455 CORE  153 O  O    0.0000  153
O        0.805788555   18.308209196    8.487458878 CORE  154 O  O    0.0000  154
O       18.423337940    2.625571010    8.511889861 CORE  155 O  O    0.0000  155
O        0.719036476    2.704671776    8.539462011 CORE  156 O  O    0.0000  156
O       18.778778568   10.280578280    7.845350698 CORE  157 O  O    0.0000  157
O        5.951565487   18.782336186    8.455913038 CORE  158 O  O    0.0000  158
O       18.513328111   18.249187489    8.565659396 CORE  159 O  O    0.0000  159
O        1.030014203   10.757687190    7.890871497 CORE  160 O  O    0.0000  160
O        6.011248089   10.653838801    8.591332122 CORE  161 O  O    0.0000  161
O        6.086313038   14.324478386    8.502930641 CORE  162 O  O    0.0000  162
O       18.832842123   14.796479908    8.089812263 CORE  163 O  O    0.0000  163
O        5.895153571    2.349159396    8.672871924 CORE  164 O  O    0.0000  164
O       19.821716582    0.415775849    8.925835488 CORE  165 O  O    0.0000  165
O       19.723156322   12.473881020    8.997421024 CORE  166 O  O    0.0000  166
O        7.224655948   16.587906977    9.288376979 CORE  167 O  O    0.0000  167
O        4.195914915   12.544133131    9.100503589 CORE  168 O  O    0.0000  168
O       12.063047447   16.535118343    9.212929821 CORE  169 O  O    0.0000  169
O        4.058289763    0.459644849    9.015689083 CORE  170 O  O    0.0000  170
O       12.126067624    8.997979047    9.905540747 CORE  171 O  O    0.0000  171
O       11.743736710    4.185936218    9.497478788 CORE  172 O  O    0.0000  172
O       12.313055716   11.581642915   10.488363864 CORE  173 O  O    0.0000  173
O        7.389517933    9.048739539   10.153201159 CORE  174 O  O    0.0000  174
O       11.831041697    1.532224420    9.687042279 CORE  175 O  O    0.0000  175
O        7.671531597    4.054953157    9.710224519 CORE  176 O  O    0.0000  176
O        7.701030580   11.676780501   10.366242810 CORE  177 O  O    0.0000  177
O        8.162838574    1.471770975    9.795559179 CORE  178 O  O    0.0000  178
O       12.154470455   14.257594216   10.494999059 CORE  179 O  O    0.0000  179
O        7.889264997   14.325591535   10.484202030 CORE  180 O  O    0.0000  180
O       12.102236115   19.038432131    9.991720699 CORE  181 O  O    0.0000  181
O        8.110860930   18.932616196   10.023219480 CORE  182 O  O    0.0000  182
O        8.024576922    6.524686545   10.550085944 CORE  183 O  O    0.0000  183
O        4.374048790   18.425162412   10.533805672 CORE  184 O  O    0.0000  184
O        3.901819462   10.137691746   10.145397174 CORE  185 O  O    0.0000  185
O        4.113762436   14.949795943   10.180950098 CORE  186 O  O    0.0000  186
O       11.552415474    6.537731542   10.585940830 CORE  187 O  O    0.0000  187
O        4.217212195    2.540074770   10.662650365 CORE  188 O  O    0.0000  188
O       19.892836282   18.620318303   10.778340913 CORE  189 O  O    0.0000  189
O       19.718953957    2.356526706   10.773158035 CORE  190 O  O    0.0000  190
O       20.093369032   14.707887906   10.369216003 CORE  191 O  O    0.0000  191
O       20.128429909   10.086466379   10.094127290 CORE  192 O  O    0.0000  192
O        9.799094228    8.480689747   11.083224937 CORE  193 O  O    0.0000  193
O        9.773587484    4.640292620   11.253975610 CORE  194 O  O    0.0000  194
O       10.008477632   12.783509737   10.999412721 CORE  195 O  O    0.0000  195
O       10.052270847    0.206383857   11.140955526 CORE  196 O  O    0.0000  196
O        1.819126656   10.275893034   11.792035352 CORE  197 O  O    0.0000  197
O        1.784800545    2.672723045   11.730709002 CORE  198 O  O    0.0000  198
O        1.997054086   18.398939454   11.666700040 CORE  199 O  O    0.0000  199
O        1.989393732   14.568756940   11.738955721 CORE  200 O  O    0.0000  200
O       12.039719857   12.925591849   12.743445403 CORE  201 O  O    0.0000  201
O       12.061288671    8.318303424   12.473868866 CORE  202 O  O    0.0000  202
O       12.502750512    0.538947861   12.042373762 CORE  203 O  O    0.0000  203
O       12.272400961    4.449724905   12.079900654 CORE  204 O  O    0.0000  204
O        0.206538068   16.495686886   12.248757171 CORE  205 O  O    0.0000  205
O        7.973020219   12.920836756   12.707921813 CORE  206 O  O    0.0000  206
O        7.579666291    0.311829201   12.113427296 CORE  207 O  O    0.0000  207
O        7.675393268    8.090027059   12.629303417 CORE  208 O  O    0.0000  208
O        7.318086470    4.610047327   12.271740879 CORE  209 O  O    0.0000  209
O        3.775393711   16.495644400   12.276491597 CORE  210 O  O    0.0000  210
O       20.108417319    3.989919610   12.804487905 CORE  211 O  O    0.0000  211
O        3.894034124    8.681237518   12.335236635 CORE  212 O  O    0.0000  212
O        3.797012164    4.073822730   12.724167869 CORE  213 O  O    0.0000  213
O       20.080692601    8.768847609   12.349802965 CORE  214 O  O    0.0000  214
O        4.125742229   11.321912180   12.521691654 CORE  215 O  O    0.0000  215
O        3.743343432    1.416729035   12.993239722 CORE  216 O  O    0.0000  216
O       19.887817584   11.443386418   12.349420448 CORE  217 O  O    0.0000  217
O        4.172221580   18.921090702   13.139735813 CORE  218 O  O    0.0000  218
O       20.336380227    1.367226916   13.145599421 CORE  219 O  O    0.0000  219
O        4.403525072   13.961406154   12.639343447 CORE  220 O  O    0.0000  220
O        0.002780193   18.831159158   13.375846549 CORE  221 O  O    0.0000  221
O       20.057763593   14.029270641   12.940330296 CORE  222 O  O    0.0000  222
O       20.164148899    6.482298442    0.090246704 CORE  223 O  O    0.0000  223
O        7.707147431    2.414644413    0.198179936 CORE  224 O  O    0.0000  224
O        7.611326411   10.505828739    0.176992586 CORE  225 O  O    0.0000  225
O        4.650560745    6.431740155    0.006179701 CORE  226 O  O    0.0000  226
O       12.434693977   10.541095267    0.343776754 CORE  227 O  O    0.0000  227
O       12.301142030    2.495960319    0.359836602 CORE  228 O  O    0.0000  228
O       13.370167399    8.224079592    1.214871031 CORE  229 O  O    0.0000  229
O        5.827438130   12.421408661    0.708364546 CORE  230 O  O    0.0000  230
O       13.707663765    4.734797846    0.742249371 CORE  231 O  O    0.0000  231
O        5.938712780    0.477113303    0.665281790 CORE  232 O  O    0.0000  232
O       10.808346720   12.300109375    1.460757955 CORE  233 O  O    0.0000  233
O       11.119147488    0.170098649    0.751329279 CORE  234 O  O    0.0000  234
O        5.712984991    8.734060885    0.781410505 CORE  235 O  O    0.0000  235
O       13.436843742   12.738847484    1.440896895 CORE  236 O  O    0.0000  236
O        5.843475050    4.206749806    0.917629891 CORE  237 O  O    0.0000  237
O       13.779616446    0.335429224    0.790361220 CORE  238 O  O    0.0000  238
O       10.740224066    8.696430037    1.218884139 CORE  239 O  O    0.0000  239
O       11.069739953    4.772306866    0.906484816 CORE  240 O  O    0.0000  240
O        8.195947454   12.526369012    1.814014776 CORE  241 O  O    0.0000  241
O       18.696648797    0.096591202    1.286761394 CORE  242 O  O    0.0000  242
O       18.535275352    4.795202020    1.289943288 CORE  243 O  O    0.0000  243
O        8.494541500    0.047453737    1.085256959 CORE  244 O  O    0.0000  244
O        8.157563649    8.386086245    1.703569493 CORE  245 O  O    0.0000  245
O       18.375319383    8.347539468    0.810256197 CORE  246 O  O    0.0000  246
O        8.453781220    4.795573869    1.136593014 CORE  247 O  O    0.0000  247
O       18.387493009   12.497356616    0.747678661 CORE  248 O  O    0.0000  248
O        0.755550400    4.583689395    1.681352343 CORE  249 O  O    0.0000  249
O        0.564256562    8.698185707    1.355885684 CORE  250 O  O    0.0000  250
O        3.580441339    0.196678638    1.805405522 CORE  251 O  O    0.0000  251
O        0.617233954   12.200163134    1.121676083 CORE  252 O  O    0.0000  252
O       16.173896989    0.479755613    1.816580925 CORE  253 O  O    0.0000  253
O       15.928550724    8.625204241    1.746637795 CORE  254 O  O    0.0000  254
O        3.380765576    4.835407372    1.724034136 CORE  255 O  O    0.0000  255
O        3.183263424    8.182739045    1.335437685 CORE  256 O  O    0.0000  256
O        3.234770032   12.688345490    1.132056991 CORE  257 O  O    0.0000  257
O       16.020545333   12.405727735    1.862977347 CORE  258 O  O    0.0000  258
O        0.912344302    0.223151716    1.826593811 CORE  259 O  O    0.0000  259
O       16.034474247    4.204856056    1.777745081 CORE  260 O  O    0.0000  260
O        2.254135181    2.467032007    2.222709038 CORE  261 O  O    0.0000  261
O        2.276879547   10.491421155    2.275180280 CORE  262 O  O    0.0000  262
O       17.946332776    2.420841559    2.299652851 CORE  263 O  O    0.0000  263
O       14.716313233    6.405737307    2.574631487 CORE  264 O  O    0.0000  264
O        9.881746968    6.512588826    2.510443441 CORE  265 O  O    0.0000  265
O       17.776197995   10.451420444    2.346063389 CORE  266 O  O    0.0000  266
O        9.810804330   14.069447618    3.187763143 CORE  267 O  O    0.0000  267
O       10.063269341   18.841446683    2.692207961 CORE  268 O  O    0.0000  268
O        9.708005404   11.477886661    3.732652146 CORE  269 O  O    0.0000  269
O        9.988935154    1.385786507    2.825257547 CORE  270 O  O    0.0000  270
O       14.633890615   14.002843335    3.440537107 CORE  271 O  O    0.0000  271
O       14.413718064   18.890460138    2.832765477 CORE  272 O  O    0.0000  272
O       14.291823859   11.370991525    3.584772616 CORE  273 O  O    0.0000  273
O       14.104964489    1.376054067    3.227310373 CORE  274 O  O    0.0000  274
O        9.813943210    8.810003001    3.722844688 CORE  275 O  O    0.0000  275
O        9.979814537    3.995583457    3.217346867 CORE  276 O  O    0.0000  276
O       14.132744164    8.717645877    3.726231136 CORE  277 O  O    0.0000  277
O       13.867120541    4.044453108    3.318475252 CORE  278 O  O    0.0000  278
O       13.904145499   16.519572189    3.810334331 CORE  279 O  O    0.0000  279
O       17.884299131    0.236252277    3.819147315 CORE  280 O  O    0.0000  280
O       17.929667409    8.032639211    3.405283624 CORE  281 O  O    0.0000  281
O       17.655920463    4.583950349    3.812744489 CORE  282 O  O    0.0000  282
O       18.176913612   12.853031510    3.373927014 CORE  283 O  O    0.0000  283
O        2.062932278    4.467639923    3.977981826 CORE  284 O  O    0.0000  284
O       10.493983018   16.522526693    3.779381890 CORE  285 O  O    0.0000  285
O        1.893990735    8.218567060    3.600882663 CORE  286 O  O    0.0000  286
O        1.840373049   12.884191449    3.352183179 CORE  287 O  O    0.0000  287
O        2.288914143    0.503435530    4.062876451 CORE  288 O  O    0.0000  288
O       12.193703252   18.523019489    4.274770787 CORE  289 O  O    0.0000  289
O       12.184219856   14.521724703    4.293186757 CORE  290 O  O    0.0000  290
O       11.997650953   10.235757178    4.214443649 CORE  291 O  O    0.0000  291
O       11.944170170    2.496264215    4.248703656 CORE  292 O  O    0.0000  292
O        6.381908097    2.593244506    4.651806269 CORE  293 O  O    0.0000  293
O        4.693023763    6.901596291    5.390136750 CORE  294 O  O    0.0000  294
O        7.043144291    5.533070197    7.026883011 CORE  295 O  O    0.0000  295
end
end
