# Supplementary material for: Zeolite-confined subnanometric PtSn mimicking mortise-and-tenon joinery for catalytic propane dehydrogenation
Source: Nat Commun. 2022 May 17;13:2716. doi: 10.1038/s41467-022-30522-1 (PMC9114386; doi:10.1038/s41467-022-30522-1)
Supplement: Supplementary file 8 — Source Data [file 41467_2022_30522_MOESM8_ESM.zip › allstructures/Pt3Sn1O4-MFI.arc]

!BIOSYM archive 2
PBC=ON
                      Energy         0          0.0498      -2321.531035        C1
!DATE
PBC   20.37460000   20.11910000   13.51960000   90.00000000   89.99990000   90.00000000
Sn      13.814168955    6.830444172    7.438400265 CORE    1 Sn Sn   0.0000    1
Pt      13.074487339    8.958141661    8.896987292 CORE    2 Pt Pt   0.0000    2
Pt      10.829863207    8.142594352    8.034404943 CORE    3 Pt Pt   0.0000    3
Pt      11.627117192    6.500408310    6.208744202 CORE    4 Pt Pt   0.0000    4
Si       3.126341454    1.653785315    7.283329043 CORE    5 Si Si   0.0000    5
Si       2.930950772    9.566558869    7.492026128 CORE    6 Si Si   0.0000    6
Si       2.980602707    6.477287342    7.172872966 CORE    7 Si Si   0.0000    7
Si       6.108842895    6.496686700    7.398238875 CORE    8 Si Si   0.0000    8
Si       2.997965799   14.227612710    7.666672388 CORE    9 Si Si   0.0000    9
Si       6.042559908    9.611811492    7.647021869 CORE   10 Si Si   0.0000   10
Si       6.329071898    1.689689673    7.368768756 CORE   11 Si Si   0.0000   11
Si       6.208639838   14.247321634    7.857147989 CORE   12 Si Si   0.0000   12
Si      14.582609462   12.638685116    9.582756209 CORE   13 Si Si   0.0000   13
Si      14.603186304   15.854795510    9.447004225 CORE   14 Si Si   0.0000   14
Si      14.992152991    3.174988121    9.726000206 CORE   15 Si Si   0.0000   15
Si      14.857915254    0.113310734    9.679757890 CORE   16 Si Si   0.0000   16
Si      19.398615081   12.446746991    9.521952729 CORE   17 Si Si   0.0000   17
Si      19.526117539    3.655284650    9.648528948 CORE   18 Si Si   0.0000   18
Si      19.489463590   15.583879965    9.659884919 CORE   19 Si Si   0.0000   19
Si      19.632137973    0.465218159    9.588404681 CORE   20 Si Si   0.0000   20
Si       2.124217759    4.139631928    9.008052038 CORE   21 Si Si   0.0000   21
Si       2.055608718   11.731741457    9.494740307 CORE   22 Si Si   0.0000   22
Si       2.226076909   19.642478578    9.280354769 CORE   23 Si Si   0.0000   23
Si       2.052777149   16.535889307    9.635603815 CORE   24 Si Si   0.0000   24
Si       6.975970972   19.707685402    9.486350028 CORE   25 Si Si   0.0000   25
Si       6.856431800   16.604663089    9.806825525 CORE   26 Si Si   0.0000   26
Si       7.076668547    4.128151217    9.222111030 CORE   27 Si Si   0.0000   27
Si       6.673997966   11.744473050    9.836451079 CORE   28 Si Si   0.0000   28
Si      17.054075440   11.979755197   11.558803142 CORE   29 Si Si   0.0000   29
Si      17.289996294    4.186437746   11.662832783 CORE   30 Si Si   0.0000   30
Si      17.070111160   16.373925152   11.418754292 CORE   31 Si Si   0.0000   31
Si      17.354757813   19.429149809   11.382960688 CORE   32 Si Si   0.0000   32
Si      12.302644544   16.557917083   11.469653871 CORE   33 Si Si   0.0000   33
Si      12.379650750   19.626880313   11.416868588 CORE   34 Si Si   0.0000   34
Si      12.201657696   12.009056885   11.553115469 CORE   35 Si Si   0.0000   35
Si      12.538867506    4.128147716   11.150859773 CORE   36 Si Si   0.0000   36
Si       4.522664010    0.517028393   11.243850824 CORE   37 Si Si   0.0000   37
Si       9.452389464    0.400601268   11.157181460 CORE   38 Si Si   0.0000   38
Si       4.481019153    3.681307081   11.031255002 CORE   39 Si Si   0.0000   39
Si       9.178622545   12.508521532   11.461658706 CORE   40 Si Si   0.0000   40
Si       4.355755427   15.683154763   11.585890113 CORE   41 Si Si   0.0000   41
Si       9.320958823   15.668868660   11.448941436 CORE   42 Si Si   0.0000   42
Si       4.177239894   12.472011055   11.611249523 CORE   43 Si Si   0.0000   43
Si       9.463833597    3.589681208   11.123708241 CORE   44 Si Si   0.0000   44
Si      16.306911507   14.249133840    0.074002692 CORE   45 Si Si   0.0000   45
Si      16.641859894    1.647590782   13.391776954 CORE   46 Si Si   0.0000   46
Si      13.145111536   14.369103460   13.517703727 CORE   47 Si Si   0.0000   47
Si      16.281977527    9.627112332   13.306353734 CORE   48 Si Si   0.0000   48
Si      16.228436708    6.527693062   13.477284036 CORE   49 Si Si   0.0000   49
Si      13.418195096    1.852220143   13.274165584 CORE   50 Si Si   0.0000   50
Si      13.118634713    9.594059532   13.320553787 CORE   51 Si Si   0.0000   51
Si      13.111541130    6.474851951   12.980232893 CORE   52 Si Si   0.0000   52
Si       5.292201271   19.729207086    0.617327107 CORE   53 Si Si   0.0000   53
Si       8.458110906   19.691756407    0.530587510 CORE   54 Si Si   0.0000   54
Si       5.254181994   16.592270385    0.909621415 CORE   55 Si Si   0.0000   55
Si       8.102227510   11.997253665    0.855311117 CORE   56 Si Si   0.0000   56
Si       8.414631261   16.598583919    0.834950558 CORE   57 Si Si   0.0000   57
Si       8.353187970    4.420582552    0.430709151 CORE   58 Si Si   0.0000   58
Si       5.151125822    4.445289433    0.382455321 CORE   59 Si Si   0.0000   59
Si       4.963741426   11.988059760    1.004292782 CORE   60 Si Si   0.0000   60
Si      17.114029862   13.728329384    2.972952989 CORE   61 Si Si   0.0000   61
Si      17.108885783   10.577130731    2.686309803 CORE   62 Si Si   0.0000   62
Si      17.127313638    2.424510963    2.809670125 CORE   63 Si Si   0.0000   63
Si      12.113135784   13.721875017    2.797471940 CORE   64 Si Si   0.0000   64
Si      16.916763082    5.591136782    2.868288237 CORE   65 Si Si   0.0000   65
Si      12.315681431    2.633780607    2.656691371 CORE   66 Si Si   0.0000   66
Si      12.100483995   10.549312536    2.647084778 CORE   67 Si Si   0.0000   67
Si      12.154093205    5.777962049    2.233486949 CORE   68 Si Si   0.0000   68
Si       9.254755260    1.983142447    2.377129553 CORE   69 Si Si   0.0000   69
Si       9.087169987   14.360835097    2.829546429 CORE   70 Si Si   0.0000   70
Si       4.482479428    6.460639247    2.612290836 CORE   71 Si Si   0.0000   71
Si       9.088239438    9.709738136    2.758085482 CORE   72 Si Si   0.0000   72
Si       9.191514086    6.594708403    2.490122956 CORE   73 Si Si   0.0000   73
Si       4.433395518    9.593034332    3.019611054 CORE   74 Si Si   0.0000   74
Si       4.513803353    2.038434089    2.392840997 CORE   75 Si Si   0.0000   75
Si       4.474789280   14.464546336    3.023439891 CORE   76 Si Si   0.0000   76
Si      14.502449268   14.292262097    4.761250956 CORE   77 Si Si   0.0000   77
Si      14.581536501    2.000511124    4.700849278 CORE   78 Si Si   0.0000   78
Si      14.551371377    9.789836632    4.421423296 CORE   79 Si Si   0.0000   79
Si      14.278832240    6.712187247    4.096434290 CORE   80 Si Si   0.0000   80
Si      19.329176239    9.583190592    4.663458068 CORE   81 Si Si   0.0000   81
Si      19.448517219    6.444541401    4.648895711 CORE   82 Si Si   0.0000   82
Si      19.401724095   14.300185855    5.005708709 CORE   83 Si Si   0.0000   83
Si      19.582743196    1.832800783    4.789029847 CORE   84 Si Si   0.0000   84
Si       2.165003586    2.450589641    4.385833684 CORE   85 Si Si   0.0000   85
Si       2.021802949    5.636722779    4.316524937 CORE   86 Si Si   0.0000   86
Si       6.934492417    5.635909728    4.521793441 CORE   87 Si Si   0.0000   87
Si       1.913283098   10.527622744    4.639320506 CORE   88 Si Si   0.0000   88
Si       2.004389417   13.728527347    4.671545556 CORE   89 Si Si   0.0000   89
Si       6.910219369   10.483469597    4.825207615 CORE   90 Si Si   0.0000   90
Si       6.968288658    2.475021392    4.432837296 CORE   91 Si Si   0.0000   91
Si       6.901220495   13.698195105    4.874047038 CORE   92 Si Si   0.0000   92
Si      15.153576380   11.888643767    6.621438762 CORE   93 Si Si   0.0000   93
Si      15.596569411    3.972515053    6.862140203 CORE   94 Si Si   0.0000   94
Si      18.353405962   11.771147069    6.659335779 CORE   95 Si Si   0.0000   95
Si      15.379364555   16.682827114    6.545113586 CORE   96 Si Si   0.0000   96
Si      15.436810495   19.809735692    6.597785746 CORE   97 Si Si   0.0000   97
Si      18.702016102    4.207884301    6.638187160 CORE   98 Si Si   0.0000   98
Si      18.502475577   16.618033542    6.863361266 CORE   99 Si Si   0.0000   99
Si      18.578778879   19.731458138    6.655189145 CORE  100 Si Si   0.0000  100
O        4.718539780    1.891201037    7.510460028 CORE  101 O  O    0.0000  101
O        4.494902078    9.966381525    7.272010192 CORE  102 O  O    0.0000  102
O        4.613222709   14.264121131    7.576499096 CORE  103 O  O    0.0000  103
O        4.547133316    6.034976402    7.257276207 CORE  104 O  O    0.0000  104
O       14.715230625   11.820418520    8.183256090 CORE  105 O  O    0.0000  105
O       14.597515749   16.466271965    7.949286677 CORE  106 O  O    0.0000  106
O       15.503902591    3.031767243    8.195600403 CORE  107 O  O    0.0000  107
O       14.808754803   20.082929428    8.071600140 CORE  108 O  O    0.0000  108
O       18.722546198   11.716161465    8.236213463 CORE  109 O  O    0.0000  109
O       18.957262008    4.211155874    8.232456046 CORE  110 O  O    0.0000  110
O        6.213366232    8.025095262    7.922869206 CORE  111 O  O    0.0000  111
O       18.972781986   16.499143709    8.416166410 CORE  112 O  O    0.0000  112
O       19.191807064   20.076262031    8.113329904 CORE  113 O  O    0.0000  113
O        2.772126203    7.974796989    7.751986106 CORE  114 O  O    0.0000  114
O        2.678163244    0.195268808    7.860711206 CORE  115 O  O    0.0000  115
O        2.489384577   15.570475266    8.410214511 CORE  116 O  O    0.0000  116
O        6.772133146    0.271384585    8.026556989 CORE  117 O  O    0.0000  117
O        2.309354495    2.801117342    8.098246566 CORE  118 O  O    0.0000  118
O        6.709226671   15.651964150    8.501118108 CORE  119 O  O    0.0000  119
O        2.515029666   12.906424192    8.471502853 CORE  120 O  O    0.0000  120
O        2.348988460   10.290289079    8.816609567 CORE  121 O  O    0.0000  121
O        2.081580518    5.444813311    8.041592913 CORE  122 O  O    0.0000  122
O        6.567884517   13.032224222    8.859701872 CORE  123 O  O    0.0000  123
O        6.835772086    5.546266560    8.483347220 CORE  124 O  O    0.0000  124
O        7.068612326    2.920822016    8.130429753 CORE  125 O  O    0.0000  125
O        6.486135367   10.370654445    9.002447718 CORE  126 O  O    0.0000  126
O        6.610631991   18.136180131    9.335750779 CORE  127 O  O    0.0000  127
O       19.314592195    2.047853052    9.731376214 CORE  128 O  O    0.0000  128
O       19.564938935   14.031720334    9.183176818 CORE  129 O  O    0.0000  129
O        2.029204236   18.050369370    9.054164512 CORE  130 O  O    0.0000  130
O       14.537951110   14.237125409    9.336189102 CORE  131 O  O    0.0000  131
O       14.870206415    1.642259479   10.252156620 CORE  132 O  O    0.0000  132
O       13.286797759   16.435125708   10.187257056 CORE  133 O  O    0.0000  133
O        0.477810822   11.816095461    9.834313884 CORE  134 O  O    0.0000  134
O        0.720240896    4.038876642    9.818039386 CORE  135 O  O    0.0000  135
O       15.857647648   12.305279838   10.517621711 CORE  136 O  O    0.0000  136
O       13.516081238   19.537023804   10.261328542 CORE  137 O  O    0.0000  137
O       13.211762370   12.149659231   10.291912641 CORE  138 O  O    0.0000  138
O       16.035464071    4.022205120   10.632857571 CORE  139 O  O    0.0000  139
O        0.841308438    0.190342550    9.813235027 CORE  140 O  O    0.0000  140
O        0.569894615   16.109438609   10.160613883 CORE  141 O  O    0.0000  141
O       13.518802575    3.887274532    9.854149612 CORE  142 O  O    0.0000  142
O       16.217971526   19.534137431   10.220049424 CORE  143 O  O    0.0000  143
O       15.956796042   16.309617074   10.230650412 CORE  144 O  O    0.0000  144
O       18.481892756   12.205247396   10.834266975 CORE  145 O  O    0.0000  145
O       18.451716847   15.692650075   10.901945930 CORE  146 O  O    0.0000  146
O       18.687759992    4.350567264   10.853068647 CORE  147 O  O    0.0000  147
O        8.514806406   19.904749544    9.979878719 CORE  148 O  O    0.0000  148
O       18.803750029   19.792922769   10.741956051 CORE  149 O  O    0.0000  149
O        8.141279712   11.699915227   10.520024186 CORE  150 O  O    0.0000  150
O        8.345374034   16.516216609   10.460660130 CORE  151 O  O    0.0000  151
O        8.526265954    4.189062346    9.947181569 CORE  152 O  O    0.0000  152
O        5.753811610   16.189445166   10.928180664 CORE  153 O  O    0.0000  153
O        5.990994594    0.295281298   10.576275010 CORE  154 O  O    0.0000  154
O        3.335053858    4.304904607   10.071644078 CORE  155 O  O    0.0000  155
O        5.941808000    3.868830805   10.354534153 CORE  156 O  O    0.0000  156
O        2.866894548   11.849741640   10.891418422 CORE  157 O  O    0.0000  157
O       11.012102197    0.127142716   10.779036224 CORE  158 O  O    0.0000  158
O        3.376867085   19.872533812   10.397443049 CORE  159 O  O    0.0000  159
O        5.532924758   11.825417138   10.991427635 CORE  160 O  O    0.0000  160
O       10.687821932   12.145099223   11.002265830 CORE  161 O  O    0.0000  161
O       10.873815450   15.908820507   11.031188645 CORE  162 O  O    0.0000  162
O        3.092367549   16.427862426   10.883746789 CORE  163 O  O    0.0000  163
O       11.008367484    3.862972078   10.693665261 CORE  164 O  O    0.0000  164
O        4.191919831    2.103412671   11.290676058 CORE  165 O  O    0.0000  165
O        4.199774097   14.082300728   11.376578449 CORE  166 O  O    0.0000  166
O       12.110786356   18.107479493   11.935076609 CORE  167 O  O    0.0000  167
O        8.916716192   14.105254133   11.298451881 CORE  168 O  O    0.0000  168
O       17.363596137   17.893594556   11.892906093 CORE  169 O  O    0.0000  169
O        9.189096772    1.996479925   11.300584937 CORE  170 O  O    0.0000  170
O       16.929981849   10.439231841   12.058964723 CORE  171 O  O    0.0000  171
O       17.091178812    5.528781904   12.544972720 CORE  172 O  O    0.0000  172
O       16.953434533   12.952993737   12.857827992 CORE  173 O  O    0.0000  173
O       12.403793652   10.553369317   12.234629541 CORE  174 O  O    0.0000  174
O       17.374047563    2.879614175   12.623800581 CORE  175 O  O    0.0000  175
O       12.717610363    5.684949787   11.613208975 CORE  176 O  O    0.0000  176
O       12.473309224   13.165535996   12.662297218 CORE  177 O  O    0.0000  177
O       12.941700500    3.124983346   12.370642234 CORE  178 O  O    0.0000  178
O       16.540526042   15.588215527   12.725161176 CORE  179 O  O    0.0000  179
O       12.978489935   15.768904333   12.719951740 CORE  180 O  O    0.0000  180
O       17.026976177    0.250139488   12.663222262 CORE  181 O  O    0.0000  181
O       12.882613972    0.446723126   12.650816287 CORE  182 O  O    0.0000  182
O       12.934361053    8.072831784   12.778189730 CORE  183 O  O    0.0000  183
O        9.118308849   19.790875103   12.571317084 CORE  184 O  O    0.0000  184
O        8.972768093   12.074155319   13.014227731 CORE  185 O  O    0.0000  185
O        9.161627380   16.143827148   12.991416082 CORE  186 O  O    0.0000  186
O       16.472571271    8.050884840   12.978174538 CORE  187 O  O    0.0000  187
O        9.154359043    4.322588918   12.543661595 CORE  188 O  O    0.0000  188
O        4.516272439   20.018699552   12.741707412 CORE  189 O  O    0.0000  189
O        4.431948389    4.474240694   12.447575571 CORE  190 O  O    0.0000  190
O        4.383163000   16.039057292   13.169770664 CORE  191 O  O    0.0000  191
O        4.051954789   12.102719363   13.186522713 CORE  192 O  O    0.0000  192
O       14.695212341    9.978161327   13.461617819 CORE  193 O  O    0.0000  193
O       14.648950041    6.123691362   13.393789488 CORE  194 O  O    0.0000  194
O       14.707952539   14.017301596    0.263438872 CORE  195 O  O    0.0000  195
O       15.032180137    1.858945504   13.383663357 CORE  196 O  O    0.0000  196
O        6.517109203   12.067396831    0.529709959 CORE  197 O  O    0.0000  197
O        6.758429795    4.335170920    0.168590205 CORE  198 O  O    0.0000  198
O        6.876288789   20.059091044    0.426010231 CORE  199 O  O    0.0000  199
O        6.830542172   16.245125755    0.681439887 CORE  200 O  O    0.0000  200
O       17.015815253   14.447313570    1.520575197 CORE  201 O  O    0.0000  201
O       17.044958884   10.054930600    1.155507952 CORE  202 O  O    0.0000  202
O       17.173489516    1.602260259    1.407765717 CORE  203 O  O    0.0000  203
O       16.720255599    6.440032141    1.501576711 CORE  204 O  O    0.0000  204
O        5.057304373   18.191810538    1.067885265 CORE  205 O  O    0.0000  205
O       12.383643393   14.541034894    1.419734805 CORE  206 O  O    0.0000  206
O       12.792292848    1.999429003    1.241890674 CORE  207 O  O    0.0000  207
O       12.407081781    9.768465779    1.253588211 CORE  208 O  O    0.0000  208
O       12.086426123    5.951883416    0.620012612 CORE  209 O  O    0.0000  209
O        8.646091280   18.183325117    1.097198712 CORE  210 O  O    0.0000  210
O        4.774969686    5.828755528    1.145179306 CORE  211 O  O    0.0000  211
O        8.409037368   10.582698824    1.576501432 CORE  212 O  O    0.0000  212
O        8.724888790    5.842139394    1.128642055 CORE  213 O  O    0.0000  213
O        4.638951294   10.585661021    1.751655641 CORE  214 O  O    0.0000  214
O        8.507422498   13.239348657    1.810495873 CORE  215 O  O    0.0000  215
O        8.789741067    3.209646488    1.419299715 CORE  216 O  O    0.0000  216
O        4.636478001   13.229358091    1.987802353 CORE  217 O  O    0.0000  217
O        9.211655635    0.591052970    1.543108990 CORE  218 O  O    0.0000  218
O        4.627703752    3.150898533    1.215726623 CORE  219 O  O    0.0000  219
O        9.061966368   15.812337852    2.098991674 CORE  220 O  O    0.0000  220
O        4.686556622    0.548510624    1.785326818 CORE  221 O  O    0.0000  221
O        4.734505276   15.878669236    2.269381730 CORE  222 O  O    0.0000  222
O        4.628844181    8.070207186    2.496476110 CORE  223 O  O    0.0000  223
O       12.527372101    4.251142469    2.627628669 CORE  224 O  O    0.0000  224
O       12.352643459   12.143506542    2.472542969 CORE  225 O  O    0.0000  225
O        9.154587145    8.186211174    2.214896257 CORE  226 O  O    0.0000  226
O       17.481146199   12.155546708    2.768376443 CORE  227 O  O    0.0000  227
O       17.078068219    4.021791052    2.498445074 CORE  228 O  O    0.0000  228
O       18.259827706    9.727187025    3.446932270 CORE  229 O  O    0.0000  229
O       10.593766521   13.986096793    3.290521478 CORE  230 O  O    0.0000  230
O       18.245319857    6.135110475    3.608841369 CORE  231 O  O    0.0000  231
O       10.760482862    2.250789389    2.912826335 CORE  232 O  O    0.0000  232
O       15.693524365   13.888525485    3.737136112 CORE  233 O  O    0.0000  233
O       15.801384911    1.998273744    3.632363889 CORE  234 O  O    0.0000  234
O       10.573005420   10.265570414    3.102582630 CORE  235 O  O    0.0000  235
O       18.282039431   14.445206091    3.838167183 CORE  236 O  O    0.0000  236
O       10.715728708    6.157275072    2.900752774 CORE  237 O  O    0.0000  237
O       18.458739587    2.060866926    3.650693830 CORE  238 O  O    0.0000  238
O       15.651368380   10.366693316    3.381583507 CORE  239 O  O    0.0000  239
O       15.601324590    5.807107968    3.817278431 CORE  240 O  O    0.0000  240
O       13.091006769   14.251569887    3.972076776 CORE  241 O  O    0.0000  241
O        3.048390525    2.111960180    3.074247216 CORE  242 O  O    0.0000  242
O        2.973742317    6.046426605    3.064310917 CORE  243 O  O    0.0000  243
O       13.173332787    2.041516863    3.896881825 CORE  244 O  O    0.0000  244
O       13.059624415    9.999164306    3.832421640 CORE  245 O  O    0.0000  245
O        2.940502805    9.746569909    3.648804060 CORE  246 O  O    0.0000  246
O       13.328733308    6.792658269    2.768926555 CORE  247 O  O    0.0000  247
O        2.966001545   14.489508690    3.611940796 CORE  248 O  O    0.0000  248
O        5.560620091    5.860596566    3.678181179 CORE  249 O  O    0.0000  249
O        5.533301952    9.907710830    4.176868236 CORE  250 O  O    0.0000  250
O        8.269616774    1.880440047    3.664527990 CORE  251 O  O    0.0000  251
O        5.516171881   14.290138247    4.261239256 CORE  252 O  O    0.0000  252
O        0.667529695    1.900935403    4.085282427 CORE  253 O  O    0.0000  253
O        0.386624786   10.194950227    4.184131215 CORE  254 O  O    0.0000  254
O        8.218739959    6.229493164    3.730753658 CORE  255 O  O    0.0000  255
O        8.199095049    9.796754441    4.113877119 CORE  256 O  O    0.0000  256
O        8.172175041   14.414253098    4.165661446 CORE  257 O  O    0.0000  257
O        0.483097450   14.160661623    4.309130443 CORE  258 O  O    0.0000  258
O        5.646409127    2.308269171    3.516644893 CORE  259 O  O    0.0000  259
O        0.480453086    6.006299182    3.944761047 CORE  260 O  O    0.0000  260
O        7.168959258    4.050197673    4.773993412 CORE  261 O  O    0.0000  261
O        6.964766688   12.093151388    4.613310391 CORE  262 O  O    0.0000  262
O        2.156334260    4.054542459    4.648890306 CORE  263 O  O    0.0000  263
O       19.486799285    8.016070292    5.035414878 CORE  264 O  O    0.0000  264
O       14.776662047    8.182510180    4.621350981 CORE  265 O  O    0.0000  265
O        2.199455120   12.120706594    4.522105201 CORE  266 O  O    0.0000  266
O       14.709996975   15.789666010    5.362535231 CORE  267 O  O    0.0000  267
O       14.628329508    0.609963174    5.538660800 CORE  268 O  O    0.0000  268
O       14.450981083   13.204342389    5.972496925 CORE  269 O  O    0.0000  269
O       14.675033427    3.287477011    5.705216403 CORE  270 O  O    0.0000  270
O       19.391185547   15.631739430    5.935103699 CORE  271 O  O    0.0000  271
O       19.404313864    0.376540828    5.486681322 CORE  272 O  O    0.0000  272
O       19.147903975   12.984602856    5.929973038 CORE  273 O  O    0.0000  273
O       19.515364199    2.979933756    5.946863682 CORE  274 O  O    0.0000  274
O       14.669638921   10.527997793    5.864194257 CORE  275 O  O    0.0000  275
O       15.201311688    5.456879421    7.376493138 CORE  276 O  O    0.0000  276
O       18.780158597   10.356120504    5.987694743 CORE  277 O  O    0.0000  277
O       19.226588441    5.621589473    6.035185174 CORE  278 O  O    0.0000  278
O       18.721640384   18.143141933    6.366978343 CORE  279 O  O    0.0000  279
O        2.783201335    1.715599942    5.700904305 CORE  280 O  O    0.0000  280
O        2.100098925   10.041774222    6.180106511 CORE  281 O  O    0.0000  281
O        2.490484149    6.480960937    5.624610122 CORE  282 O  O    0.0000  282
O        2.359296563   14.192319908    6.183811180 CORE  283 O  O    0.0000  283
O        6.824475461    6.398997965    5.943738615 CORE  284 O  O    0.0000  284
O       15.270076294   18.253848253    6.147341211 CORE  285 O  O    0.0000  285
O        6.966284538   10.110890939    6.403654262 CORE  286 O  O    0.0000  286
O        6.987470404   14.033953102    6.453784546 CORE  287 O  O    0.0000  287
O        6.780121526    1.647479097    5.813241056 CORE  288 O  O    0.0000  288
O       17.019605333    0.087232570    6.598290889 CORE  289 O  O    0.0000  289
O       16.931039002   16.210105181    6.727745916 CORE  290 O  O    0.0000  290
O       16.763491934   12.031272509    6.473696027 CORE  291 O  O    0.0000  291
O       17.124030169    4.003274464    6.297901428 CORE  292 O  O    0.0000  292
O       13.411538446    6.029897752    5.301915985 CORE  293 O  O    0.0000  293
O       11.268283593    9.634331218    9.090369344 CORE  294 O  O    0.0000  294
O        9.903135041    6.757704472    7.138578704 CORE  295 O  O    0.0000  295
O       14.863481288    8.263076830    8.339317376 CORE  296 O  O    0.0000  296
end
end
