# Supplementary material for: Zeolite-confined subnanometric PtSn mimicking mortise-and-tenon joinery for catalytic propane dehydrogenation
Source: Nat Commun. 2022 May 17;13:2716. doi: 10.1038/s41467-022-30522-1 (PMC9114386; doi:10.1038/s41467-022-30522-1)
Supplement: Supplementary file 8 — Source Data [file 41467_2022_30522_MOESM8_ESM.zip › allstructures/Pt3Sn1O5-MFI.arc]

!BIOSYM archive 2
PBC=ON
                      Energy         0          0.0456      -2321.745282        C1
!DATE
PBC   20.37460000   20.11910000   13.51960000   90.00000000   89.99990000   90.00000000
Sn      14.423104003    3.584495388    4.771279169 CORE    1 Sn Sn   0.0000    1
Pt      10.517968684   18.963773782    3.124443060 CORE    2 Pt Pt   0.0000    2
Pt      11.650580268    1.053710830    3.846156125 CORE    3 Pt Pt   0.0000    3
Pt      11.266886793    3.924652427    5.491088211 CORE    4 Pt Pt   0.0000    4
Si       4.451866269   17.685473401    4.107320873 CORE    5 Si Si   0.0000    5
Si       4.198440539    5.397289004    4.069694487 CORE    6 Si Si   0.0000    6
Si       4.150201044    2.303421956    4.079225372 CORE    7 Si Si   0.0000    7
Si       7.262619473    2.204217892    4.240061637 CORE    8 Si Si   0.0000    8
Si       4.406715354   10.292832101    4.101784577 CORE    9 Si Si   0.0000    9
Si       7.312976785    5.336416228    4.166978255 CORE   10 Si Si   0.0000   10
Si       7.581193175   17.813592412    4.155353146 CORE   11 Si Si   0.0000   11
Si       7.616629669   10.214539512    4.349232947 CORE   12 Si Si   0.0000   12
Si      15.891508715    8.399427565    6.238520579 CORE   13 Si Si   0.0000   13
Si      15.797997402   11.558698421    5.969364432 CORE   14 Si Si   0.0000   14
Si      15.791826624   19.646220909    5.778476149 CORE   15 Si Si   0.0000   15
Si      15.774270958   16.429324238    5.865029336 CORE   16 Si Si   0.0000   16
Si       0.374144647    8.413566211    6.076183751 CORE   17 Si Si   0.0000   17
Si       0.354564081   19.568644031    5.993997756 CORE   18 Si Si   0.0000   18
Si       0.346863793   11.583836448    6.152566228 CORE   19 Si Si   0.0000   19
Si       0.418326486   16.414823344    5.861672626 CORE   20 Si Si   0.0000   20
Si       3.422683428   20.114117880    5.996907937 CORE   21 Si Si   0.0000   21
Si       3.426761396    7.791508427    5.876518970 CORE   22 Si Si   0.0000   22
Si       3.402545667   15.547469434    6.125631675 CORE   23 Si Si   0.0000   23
Si       3.329518865   12.410464451    6.177114231 CORE   24 Si Si   0.0000   24
Si       8.141490188   15.609556411    6.126253341 CORE   25 Si Si   0.0000   25
Si       8.236439409   12.524934484    6.404220318 CORE   26 Si Si   0.0000   26
Si       8.071902469    0.039162019    6.317804537 CORE   27 Si Si   0.0000   27
Si       8.140504164    7.597002387    6.154318946 CORE   28 Si Si   0.0000   28
Si      18.461507051    7.941659295    8.094474631 CORE   29 Si Si   0.0000   29
Si      18.253112895    0.147106010    7.690024082 CORE   30 Si Si   0.0000   30
Si      18.242901714   12.430598466    7.842915196 CORE   31 Si Si   0.0000   31
Si      18.341088889   15.563131580    7.614821959 CORE   32 Si Si   0.0000   32
Si      13.594740758   12.450158578    7.962873118 CORE   33 Si Si   0.0000   33
Si      13.511720569   15.571953392    7.886891282 CORE   34 Si Si   0.0000   34
Si      13.552507500    7.797282016    8.192215318 CORE   35 Si Si   0.0000   35
Si      13.671261273    0.080952798    7.913372393 CORE   36 Si Si   0.0000   36
Si       5.635273643   16.384519232    8.042382007 CORE   37 Si Si   0.0000   37
Si      10.573387399   16.475488837    7.997288772 CORE   38 Si Si   0.0000   38
Si       5.577318228   19.598339425    8.157101948 CORE   39 Si Si   0.0000   39
Si      10.595006018    8.328058787    7.879135114 CORE   40 Si Si   0.0000   40
Si       5.693745053   11.565613199    8.070657891 CORE   41 Si Si   0.0000   41
Si      10.660312131   11.488130015    8.077859153 CORE   42 Si Si   0.0000   42
Si       5.685935654    8.360885407    7.945485066 CORE   43 Si Si   0.0000   43
Si      10.609568461   19.636527849    8.037101955 CORE   44 Si Si   0.0000   44
Si      17.718494974   10.298098012   10.015269388 CORE   45 Si Si   0.0000   45
Si      17.782663139   17.802088374    9.714027188 CORE   46 Si Si   0.0000   46
Si      14.536006928   10.278085088    9.975051737 CORE   47 Si Si   0.0000   47
Si      17.499038576    5.522454982    9.844192110 CORE   48 Si Si   0.0000   48
Si      17.540837532    2.407264277    9.665859379 CORE   49 Si Si   0.0000   49
Si      14.604797242   17.760751675    9.810001927 CORE   50 Si Si   0.0000   50
Si      14.369089818    5.444294548   10.016960389 CORE   51 Si Si   0.0000   51
Si      14.415085210    2.368477776    9.899192184 CORE   52 Si Si   0.0000   52
Si       6.573004668   15.469652583   10.948016744 CORE   53 Si Si   0.0000   53
Si       9.732990302   15.440658741   10.852752787 CORE   54 Si Si   0.0000   54
Si       6.546383800   12.333723965   10.960369826 CORE   55 Si Si   0.0000   55
Si       9.565469687    7.617335171   10.773655194 CORE   56 Si Si   0.0000   56
Si       9.701274982   12.336525828   10.954219039 CORE   57 Si Si   0.0000   57
Si       9.592342348    0.215813593   10.847153127 CORE   58 Si Si   0.0000   58
Si       6.430245744    0.095700186   11.032311619 CORE   59 Si Si   0.0000   59
Si       6.400598231    7.710835982   10.872766590 CORE   60 Si Si   0.0000   60
Si      18.424035850    9.535830411   12.902640240 CORE   61 Si Si   0.0000   61
Si      18.379002655    6.385506125   12.735767525 CORE   62 Si Si   0.0000   62
Si      18.477013151   18.503490697   12.621283456 CORE   63 Si Si   0.0000   63
Si      13.527421143    9.491657273   12.802963494 CORE   64 Si Si   0.0000   64
Si      18.397475339    1.597534046   12.501889547 CORE   65 Si Si   0.0000   65
Si      13.595501316   18.452915755   12.742633879 CORE   66 Si Si   0.0000   66
Si      13.494676433    6.344185243   12.870117681 CORE   67 Si Si   0.0000   67
Si      13.515447412    1.513248601   12.832632601 CORE   68 Si Si   0.0000   68
Si      10.589959894   17.847798005   12.637297897 CORE   69 Si Si   0.0000   69
Si      10.427925496    9.983065132   12.805895388 CORE   70 Si Si   0.0000   70
Si       5.762325932    2.414005553   13.035122450 CORE   71 Si Si   0.0000   71
Si      10.502454968    5.525470675   12.874794999 CORE   72 Si Si   0.0000   72
Si      10.511376184    2.361061095   12.966781838 CORE   73 Si Si   0.0000   73
Si       5.638451720    5.525658525   12.916060442 CORE   74 Si Si   0.0000   74
Si       5.838782939   17.712940986   12.999533833 CORE   75 Si Si   0.0000   75
Si       5.870504157   10.097239422   12.989232054 CORE   76 Si Si   0.0000   76
Si      15.866238186   10.025749447    1.272081175 CORE   77 Si Si   0.0000   77
Si      16.036120943   17.710584854    0.939749454 CORE   78 Si Si   0.0000   78
Si      15.938255584    5.596302150    1.136300852 CORE   79 Si Si   0.0000   79
Si      16.035037152    2.491099398    0.869696315 CORE   80 Si Si   0.0000   80
Si       0.259378862    5.434844326    1.204867955 CORE   81 Si Si   0.0000   81
Si       0.308966889    2.293879990    1.030799180 CORE   82 Si Si   0.0000   82
Si       0.372266092   10.067835653    1.436721806 CORE   83 Si Si   0.0000   83
Si       0.328699437   17.811972907    1.193534842 CORE   84 Si Si   0.0000   84
Si       3.335846583   18.310109624    1.267371427 CORE   85 Si Si   0.0000   85
Si       3.259299499    1.399382425    1.194949695 CORE   86 Si Si   0.0000   86
Si       8.188210722    1.554818711    1.330324004 CORE   87 Si Si   0.0000   87
Si       3.224526573    6.375687498    1.234066884 CORE   88 Si Si   0.0000   88
Si       3.380074185    9.551596534    1.234139713 CORE   89 Si Si   0.0000   89
Si       8.117613306    6.277199526    1.337712796 CORE   90 Si Si   0.0000   90
Si       8.295712402   18.497610936    1.155735171 CORE   91 Si Si   0.0000   91
Si       8.230126208    9.471904651    1.464632196 CORE   92 Si Si   0.0000   92
Si      16.540006361    7.715342871    3.275584956 CORE   93 Si Si   0.0000   93
Si      16.611937856    0.087411848    2.857533245 CORE   94 Si Si   0.0000   94
Si      19.746716336    7.596221152    3.221233756 CORE   95 Si Si   0.0000   95
Si      16.694441418   12.367716190    3.077045442 CORE   96 Si Si   0.0000   96
Si      16.702588883   15.497316203    3.056398317 CORE   97 Si Si   0.0000   97
Si      19.789335033    0.087748034    3.096967073 CORE   98 Si Si   0.0000   98
Si      19.813588722   12.422493419    3.282784960 CORE   99 Si Si   0.0000   99
Si      19.806382864   15.491008244    3.045100628 CORE  100 Si Si   0.0000  100
O        6.033208780   17.804663272    3.695310993 CORE  101 O  O    0.0000  101
O        5.769235495    5.831372020    3.993487124 CORE  102 O  O    0.0000  102
O        6.021305249   10.364162104    4.122373586 CORE  103 O  O    0.0000  103
O        5.704610969    1.817239139    3.958694828 CORE  104 O  O    0.0000  104
O       16.008561104    7.654364447    4.803024643 CORE  105 O  O    0.0000  105
O       15.856064969   12.041970673    4.426553275 CORE  106 O  O    0.0000  106
O       15.791732224    0.086649918    4.256524979 CORE  107 O  O    0.0000  107
O       15.796307154   15.837787165    4.356820139 CORE  108 O  O    0.0000  108
O       20.301151877    7.596759043    4.742433440 CORE  109 O  O    0.0000  109
O        0.064407883    0.204623450    4.577872477 CORE  110 O  O    0.0000  110
O        7.392756376    3.777868064    4.586384887 CORE  111 O  O    0.0000  111
O        0.030731162   12.431017674    4.797968238 CORE  112 O  O    0.0000  112
O        0.337551192   15.821092130    4.350168642 CORE  113 O  O    0.0000  113
O        4.057985530    3.854453353    4.551725870 CORE  114 O  O    0.0000  114
O        4.186744767   16.292978585    4.901376034 CORE  115 O  O    0.0000  115
O        3.822745271   11.596745474    4.863533077 CORE  116 O  O    0.0000  116
O        8.056362844   16.358003407    4.673468388 CORE  117 O  O    0.0000  117
O        4.050806439   18.952304777    5.032790913 CORE  118 O  O    0.0000  118
O        8.193521044   11.484097386    5.169065118 CORE  119 O  O    0.0000  119
O        3.921760082    8.920658665    4.818354606 CORE  120 O  O    0.0000  120
O        3.429349133    6.342262888    5.141264436 CORE  121 O  O    0.0000  121
O        3.388324606    1.399350307    5.183328716 CORE  122 O  O    0.0000  122
O        7.938489338    8.841561067    5.140117180 CORE  123 O  O    0.0000  123
O        7.819292180    1.430492711    5.543323063 CORE  124 O  O    0.0000  124
O        7.848317085   18.920225642    5.285624770 CORE  125 O  O    0.0000  125
O        8.009946210    6.202257604    5.341947922 CORE  126 O  O    0.0000  126
O        8.119542057   14.025644462    5.804467507 CORE  127 O  O    0.0000  127
O        0.010571205   17.983371212    5.841456347 CORE  128 O  O    0.0000  128
O        0.121751740   10.004353199    5.829440554 CORE  129 O  O    0.0000  129
O        3.249611490   13.975872797    5.760946680 CORE  130 O  O    0.0000  130
O       15.502524146    9.962905819    6.043805987 CORE  131 O  O    0.0000  131
O       15.578191311   18.037676780    5.821511837 CORE  132 O  O    0.0000  132
O       14.575741188   12.352714962    6.674664651 CORE  133 O  O    0.0000  133
O        1.933284053    8.131351000    6.395764992 CORE  134 O  O    0.0000  134
O        1.907504954   19.737497454    6.419649589 CORE  135 O  O    0.0000  135
O       17.315287419    8.294277654    7.001033732 CORE  136 O  O    0.0000  136
O       14.528807751   15.734480386    6.635210443 CORE  137 O  O    0.0000  137
O       14.733373354    7.646520032    7.087722629 CORE  138 O  O    0.0000  138
O       17.211822404   20.047717568    6.458912997 CORE  139 O  O    0.0000  139
O        1.944976233   16.219380608    6.381866175 CORE  140 O  O    0.0000  140
O        1.869659491   11.863838625    6.638986930 CORE  141 O  O    0.0000  141
O       14.552957694    0.249206905    6.555653485 CORE  142 O  O    0.0000  142
O       17.170379922   16.077524066    6.614505281 CORE  143 O  O    0.0000  143
O       17.206600831   11.890894521    6.708806012 CORE  144 O  O    0.0000  144
O       19.900694066    7.896281909    7.355132765 CORE  145 O  O    0.0000  145
O       19.748645964   12.064870830    7.358066540 CORE  146 O  O    0.0000  146
O       19.772641242    0.078916552    7.138630015 CORE  147 O  O    0.0000  147
O        9.522832372   16.037579315    6.848723378 CORE  148 O  O    0.0000  148
O       19.777824341   15.623197760    6.855570368 CORE  149 O  O    0.0000  149
O        9.626711179    7.610672400    6.800134921 CORE  150 O  O    0.0000  150
O        9.647109607   12.401771581    7.199182894 CORE  151 O  O    0.0000  151
O        9.590679632    0.008850818    6.876037465 CORE  152 O  O    0.0000  152
O        7.008959908   12.278397087    7.438404993 CORE  153 O  O    0.0000  153
O        6.883303323   16.032645104    7.059357812 CORE  154 O  O    0.0000  154
O        4.363584268    0.140362815    7.310546050 CORE  155 O  O    0.0000  155
O        7.024892609   20.023209119    7.543432752 CORE  156 O  O    0.0000  156
O        4.391076558    7.761031100    7.179623557 CORE  157 O  O    0.0000  157
O       12.068432512   16.177432186    7.438831167 CORE  158 O  O    0.0000  158
O        4.275515232   15.696465322    7.487079127 CORE  159 O  O    0.0000  159
O        7.036195012    7.682380467    7.345923073 CORE  160 O  O    0.0000  160
O       12.129294839    8.019282314    7.440709606 CORE  161 O  O    0.0000  161
O       12.182896282   11.740111705    7.577358255 CORE  162 O  O    0.0000  162
O        4.347832461   12.201511426    7.426593762 CORE  163 O  O    0.0000  163
O       12.126874509   19.892301414    7.522492167 CORE  164 O  O    0.0000  164
O        5.442907986   17.984580015    8.101697322 CORE  165 O  O    0.0000  165
O        5.752364497    9.975614906    7.740272450 CORE  166 O  O    0.0000  166
O       13.361028442   14.013970655    8.314925564 CORE  167 O  O    0.0000  167
O       10.270963104    9.924799358    7.878825767 CORE  168 O  O    0.0000  168
O       18.062386671   14.026400464    8.054047751 CORE  169 O  O    0.0000  169
O       10.384865468   18.051768102    8.346457737 CORE  170 O  O    0.0000  170
O       18.200245513    6.485077385    8.750343249 CORE  171 O  O    0.0000  171
O       18.015217963    1.617014259    8.335993135 CORE  172 O  O    0.0000  172
O       18.491598136    9.096203437    9.239288183 CORE  173 O  O    0.0000  173
O       13.489285030    6.443785161    9.091427425 CORE  174 O  O    0.0000  174
O       17.992512278   19.128629768    8.813277788 CORE  175 O  O    0.0000  175
O       13.720556926    1.475353027    8.740144676 CORE  176 O  O    0.0000  176
O       13.808483568    9.089077388    9.147818552 CORE  177 O  O    0.0000  177
O       14.308747722   18.990363830    8.791338646 CORE  178 O  O    0.0000  178
O       17.960615161   11.723939888    9.278524166 CORE  179 O  O    0.0000  179
O       14.271012694   11.711028779    9.251274776 CORE  180 O  O    0.0000  180
O       18.353611863   16.487173970    8.950144014 CORE  181 O  O    0.0000  181
O       14.064763272   16.363647615    9.191567236 CORE  182 O  O    0.0000  182
O       14.226195177    3.924359297    9.462869936 CORE  183 O  O    0.0000  183
O       10.324249599   15.611988798    9.351049608 CORE  184 O  O    0.0000  184
O       10.360820163    7.728399627    9.370174720 CORE  185 O  O    0.0000  185
O       10.560060739   11.903236216    9.646219311 CORE  186 O  O    0.0000  186
O       17.648010933    3.992654471    9.334178229 CORE  187 O  O    0.0000  187
O       10.333982983    0.356816503    9.407335351 CORE  188 O  O    0.0000  188
O        5.884023383   15.804095310    9.526494295 CORE  189 O  O    0.0000  189
O        5.524380382   20.108592031    9.693305680 CORE  190 O  O    0.0000  190
O        5.681108267   11.840104792    9.671884993 CORE  191 O  O    0.0000  191
O        5.553499881    8.005899908    9.521942175 CORE  192 O  O    0.0000  192
O       15.925266902    5.928596356    9.982318078 CORE  193 O  O    0.0000  193
O       15.997323002    2.002671464   10.025726623 CORE  194 O  O    0.0000  194
O       16.126279248    9.962625540   10.041183885 CORE  195 O  O    0.0000  195
O       16.200157522   17.639712264   10.060508672 CORE  196 O  O    0.0000  196
O        7.972238213    7.589008667   10.487646447 CORE  197 O  O    0.0000  197
O        8.002679473   20.110973840   10.628902934 CORE  198 O  O    0.0000  198
O        8.156013721   15.829614166   10.855274433 CORE  199 O  O    0.0000  199
O        8.124150120   12.038827717   10.661446500 CORE  200 O  O    0.0000  200
O       18.295762591   10.394914534   11.530178556 CORE  201 O  O    0.0000  201
O       18.221886506    5.684436728   11.287199863 CORE  202 O  O    0.0000  202
O       18.602515296   17.959463301   11.101806990 CORE  203 O  O    0.0000  203
O       18.474174481    2.013520004   10.936545163 CORE  204 O  O    0.0000  204
O        6.328172592   13.905632200   11.279053665 CORE  205 O  O    0.0000  205
O       13.920211862   10.342828501   11.474743746 CORE  206 O  O    0.0000  206
O       13.813243407   18.013850812   11.195808880 CORE  207 O  O    0.0000  207
O       13.824689141    5.455601550   11.550095747 CORE  208 O  O    0.0000  208
O       13.687441802    2.079872189   11.318815216 CORE  209 O  O    0.0000  209
O        9.944290634   13.900717627   11.314066532 CORE  210 O  O    0.0000  210
O        6.154047424    1.518323674   11.747299097 CORE  211 O  O    0.0000  211
O       10.009587076    6.234062855   11.496586646 CORE  212 O  O    0.0000  212
O        9.857114614    1.569934142   11.701855557 CORE  213 O  O    0.0000  213
O        5.862901152    6.329796829   11.525379492 CORE  214 O  O    0.0000  214
O        9.929462826    8.898128006   11.703991624 CORE  215 O  O    0.0000  215
O       10.204099525   19.038232931   11.610820796 CORE  216 O  O    0.0000  216
O        6.217875489    8.922151690   11.931177368 CORE  217 O  O    0.0000  217
O       10.510758498   16.404456626   11.899326494 CORE  218 O  O    0.0000  218
O        6.065192067   18.997977321   12.043277214 CORE  219 O  O    0.0000  219
O       10.217177488   11.484878158   12.229778522 CORE  220 O  O    0.0000  220
O        5.917449411   16.341093981   12.144256284 CORE  221 O  O    0.0000  221
O        6.034736363   11.540152039   12.273352482 CORE  222 O  O    0.0000  222
O        5.679930773    3.952782603   12.550460532 CORE  223 O  O    0.0000  223
O       13.858965638   20.048507528   12.873786193 CORE  224 O  O    0.0000  224
O       13.773513808    7.907077539   12.512059849 CORE  225 O  O    0.0000  225
O       10.595633177    3.934461908   12.589436094 CORE  226 O  O    0.0000  226
O       18.690547685    7.969483420   12.553941371 CORE  227 O  O    0.0000  227
O       18.252870273   20.110003688   12.660274452 CORE  228 O  O    0.0000  228
O       19.615033077    5.665483313   13.485228946 CORE  229 O  O    0.0000  229
O       11.980761995    9.754592030   13.188591267 CORE  230 O  O    0.0000  230
O       19.728694129    2.134912439   13.248981209 CORE  231 O  O    0.0000  231
O       12.087635298   18.068717931   13.200344334 CORE  232 O  O    0.0000  232
O       17.041888088    9.637854032    0.226028047 CORE  233 O  O    0.0000  233
O       17.220900814   17.785259942   13.353932120 CORE  234 O  O    0.0000  234
O       11.951911859    6.118265588   13.320026356 CORE  235 O  O    0.0000  235
O       19.665964371   10.146932650    0.228815572 CORE  236 O  O    0.0000  236
O       11.985238775    1.771569075   13.307952700 CORE  237 O  O    0.0000  237
O       19.850855460   18.132745381   13.381794429 CORE  238 O  O    0.0000  238
O       17.004860075    6.203639499    0.072005547 CORE  239 O  O    0.0000  239
O       17.070593614    2.282544051   13.156145869 CORE  240 O  O    0.0000  240
O       14.427389386    9.978798124    0.536132265 CORE  241 O  O    0.0000  241
O        4.388821864   17.758141712    0.175372319 CORE  242 O  O    0.0000  242
O        4.342349684    1.934214474    0.121180793 CORE  243 O  O    0.0000  243
O       14.605040315   17.643344649    0.188280992 CORE  244 O  O    0.0000  244
O       14.434262919    5.866852511    0.586764300 CORE  245 O  O    0.0000  245
O        4.190752734    5.904654302    0.022170378 CORE  246 O  O    0.0000  246
O       14.517815833    2.278352026    0.334997552 CORE  247 O  O    0.0000  247
O        4.343928415    9.944187933   13.509832023 CORE  248 O  O    0.0000  248
O        6.910539476    2.306241071    0.668524485 CORE  249 O  O    0.0000  249
O        6.803459798    5.899997093    0.466032065 CORE  250 O  O    0.0000  250
O        9.570578821   17.861877098    0.392331550 CORE  251 O  O    0.0000  251
O        6.891336612   10.024654938    0.728820880 CORE  252 O  O    0.0000  252
O        1.883428830   17.829730401    0.751503740 CORE  253 O  O    0.0000  253
O        1.690558591    6.084814425    0.792355996 CORE  254 O  O    0.0000  254
O        9.577477230    2.172080422    0.767011527 CORE  255 O  O    0.0000  255
O        9.467282264    5.842228939    0.558906877 CORE  256 O  O    0.0000  256
O        9.573373330    9.833044395    0.646316322 CORE  257 O  O    0.0000  257
O        1.870889740    9.988550668    0.817097384 CORE  258 O  O    0.0000  258
O        6.966831983   17.712162405    0.672059455 CORE  259 O  O    0.0000  259
O        1.775903877    1.726979417    0.628841391 CORE  260 O  O    0.0000  260
O        8.107721545   20.087641266    0.923544845 CORE  261 O  O    0.0000  261
O        8.108538761    7.866297795    1.641499733 CORE  262 O  O    0.0000  262
O        3.450228253   19.921783649    1.405511798 CORE  263 O  O    0.0000  263
O        0.400496833    3.848395529    1.487630366 CORE  264 O  O    0.0000  264
O       16.175412006    4.017084407    1.412981293 CORE  265 O  O    0.0000  265
O        3.447460834    7.955150011    1.529788531 CORE  266 O  O    0.0000  266
O       16.088291430   11.528826662    1.831860849 CORE  267 O  O    0.0000  267
O       16.188920379   16.339214764    1.780497169 CORE  268 O  O    0.0000  268
O       15.852723361    8.973998166    2.514357958 CORE  269 O  O    0.0000  269
O       16.079288109   19.005769381    1.913318458 CORE  270 O  O    0.0000  270
O        0.282139209   11.403605244    2.351945802 CORE  271 O  O    0.0000  271
O       20.307305961   16.342371355    1.761882550 CORE  272 O  O    0.0000  272
O        0.115710398    8.748301747    2.352913729 CORE  273 O  O    0.0000  273
O        0.090886548   18.932799946    2.348480461 CORE  274 O  O    0.0000  274
O       16.102725572    6.310873339    2.586620996 CORE  275 O  O    0.0000  275
O       16.391612096    1.516814850    2.117287542 CORE  276 O  O    0.0000  276
O       20.054192893    6.141830575    2.559759932 CORE  277 O  O    0.0000  277
O       20.079007567    1.464851182    2.292460171 CORE  278 O  O    0.0000  278
O       19.946890312   13.917212376    2.662960569 CORE  279 O  O    0.0000  279
O        3.598940583   17.656080199    2.734143581 CORE  280 O  O    0.0000  280
O        3.547781240    5.542666510    2.590066240 CORE  281 O  O    0.0000  281
O        3.446402124    2.146760357    2.625683078 CORE  282 O  O    0.0000  282
O        3.858168850   10.334346601    2.576401972 CORE  283 O  O    0.0000  283
O        8.127309105    1.756933135    2.935324401 CORE  284 O  O    0.0000  284
O       16.563023559   13.928722869    2.684081890 CORE  285 O  O    0.0000  285
O        8.098412885    5.493025824    2.755041101 CORE  286 O  O    0.0000  286
O        8.365150248   10.183782480    2.912469263 CORE  287 O  O    0.0000  287
O        8.513653076   18.205258088    2.805429671 CORE  288 O  O    0.0000  288
O       18.256364431   15.864024845    3.394950735 CORE  289 O  O    0.0000  289
O       18.252923292   11.952717773    3.319013311 CORE  290 O  O    0.0000  290
O       18.151693157    7.893660995    3.218543875 CORE  291 O  O    0.0000  291
O       18.186117405   19.973648556    3.184055647 CORE  292 O  O    0.0000  292
O        2.007307496    1.201258300    9.518208600 CORE  293 O  O    0.0000  293
O       12.885467412    4.734095302    5.774684724 CORE  294 O  O    0.0000  294
O       12.327025217   19.555911014    3.169371531 CORE  295 O  O    0.0000  295
O       10.655736511    2.439798053    4.630804916 CORE  296 O  O    0.0000  296
O       13.292941550    2.186963404    3.961277829 CORE  297 O  O    0.0000  297
end
end
