# Supplementary material for: Zeolite-confined subnanometric PtSn mimicking mortise-and-tenon joinery for catalytic propane dehydrogenation
Source: Nat Commun. 2022 May 17;13:2716. doi: 10.1038/s41467-022-30522-1 (PMC9114386; doi:10.1038/s41467-022-30522-1)
Supplement: Supplementary file 8 — Source Data [file 41467_2022_30522_MOESM8_ESM.zip › allstructures/Pt3Sn211-CH3CH2CH2_H.arc]

!BIOSYM archive 2
PBC=ON
                      Energy         0          0.0467       -434.846631        C1
!DATE
PBC   14.02940000   11.45500000   17.78680000   90.00000000   90.00000000   90.00000000
Pt       5.664511000    3.449330000    0.000000000 CORE    1 Pt Pt   0.0000    1
Pt       5.664511000    0.585579600    0.000000000 CORE    2 Pt Pt   0.0000    2
Pt      12.679210000    3.449330000    0.000000000 CORE    3 Pt Pt   0.0000    3
Pt      12.679210000    0.585579600    0.000000000 CORE    4 Pt Pt   0.0000    4
Pt       5.664511000    9.176829000    0.000000000 CORE    5 Pt Pt   0.0000    5
Pt       5.664511000    6.313080000    0.000000000 CORE    6 Pt Pt   0.0000    6
Pt      12.679210000    9.176829000    0.000000000 CORE    7 Pt Pt   0.0000    7
Pt      12.679210000    6.313080000    0.000000000 CORE    8 Pt Pt   0.0000    8
Pt       0.987950300    2.017455000    0.826730500 CORE    9 Pt Pt   0.0000    9
Pt       8.002650000    2.017455000    0.826730500 CORE   10 Pt Pt   0.0000   10
Pt       0.987950300    7.744955000    0.826730500 CORE   11 Pt Pt   0.0000   11
Pt       8.002650000    7.744955000    0.826730500 CORE   12 Pt Pt   0.0000   12
Pt       3.295398022    0.603713275    1.523677344 CORE   13 Pt Pt   0.0000   13
Pt       3.272794796    3.460576619    1.512821473 CORE   14 Pt Pt   0.0000   14
Pt      10.309605681    0.581550783    1.482065614 CORE   15 Pt Pt   0.0000   15
Pt       3.300739714    6.309652842    1.497789571 CORE   16 Pt Pt   0.0000   16
Pt       3.290835567    9.206291559    1.501956860 CORE   17 Pt Pt   0.0000   17
Pt      10.298531029    6.305510927    1.515954483 CORE   18 Pt Pt   0.0000   18
Pt      10.287924809    3.473145617    1.540137837 CORE   19 Pt Pt   0.0000   19
Pt      10.296856926    9.195631390    1.503562637 CORE   20 Pt Pt   0.0000   20
Pt       5.583783700    4.791270545    2.402968185 CORE   21 Pt Pt   0.0000   21
Pt       5.578453567   10.667195895    2.383909965 CORE   22 Pt Pt   0.0000   22
Pt      12.563796467    4.880281924    2.367755051 CORE   23 Pt Pt   0.0000   23
Pt      12.584189779   10.610849017    2.363174409 CORE   24 Pt Pt   0.0000   24
Pt       0.994079117    3.450851164    3.208162500 CORE   25 Pt Pt   0.0000   25
Pt       1.029354537    0.598759270    3.194928492 CORE   26 Pt Pt   0.0000   26
Pt       7.963857116    3.434770034    3.250539728 CORE   27 Pt Pt   0.0000   27
Pt       8.076113037    0.580822042    3.200893845 CORE   28 Pt Pt   0.0000   28
Pt       1.049894400    9.202712438    3.203013549 CORE   29 Pt Pt   0.0000   29
Pt       0.973499205    6.342236300    3.176763612 CORE   30 Pt Pt   0.0000   30
Pt       8.018952710    9.168639680    3.186978623 CORE   31 Pt Pt   0.0000   31
Pt       8.081331782    6.250519254    3.231831276 CORE   32 Pt Pt   0.0000   32
Pt       3.173247897    2.038182829    4.250486403 CORE   33 Pt Pt   0.0000   33
Pt       3.181765732    7.735482463    4.198860080 CORE   34 Pt Pt   0.0000   34
Pt      10.204642137    2.050524026    4.192182645 CORE   35 Pt Pt   0.0000   35
Pt      10.191274168    7.784398328    4.214351663 CORE   36 Pt Pt   0.0000   36
Pt       5.593519206    0.781350438    4.707221111 CORE   37 Pt Pt   0.0000   37
Pt       5.602723921    6.403698604    4.628229844 CORE   38 Pt Pt   0.0000   38
Pt      12.558606780    0.667629763    4.682213809 CORE   39 Pt Pt   0.0000   39
Pt      12.512812213    6.376531971    4.710405504 CORE   40 Pt Pt   0.0000   40
Pt       5.436206900    3.553622120    4.997111889 CORE   41 Pt Pt   0.0000   41
Pt      12.557477814    3.415563369    4.720931591 CORE   42 Pt Pt   0.0000   42
Pt       5.537474268    9.132495636    4.666609893 CORE   43 Pt Pt   0.0000   43
Pt      12.577230017    9.116749128    4.696757404 CORE   44 Pt Pt   0.0000   44
Pt       0.747958104    4.926391890    5.454650706 CORE   45 Pt Pt   0.0000   45
Pt       0.764661328   10.630285159    5.465870477 CORE   46 Pt Pt   0.0000   46
Pt       7.855925461    4.888358724    5.650115618 CORE   47 Pt Pt   0.0000   47
Pt       7.751755966   10.615529724    5.452949226 CORE   48 Pt Pt   0.0000   48
Sn       0.987950300    4.881205000    0.826730500 CORE   49 Sn Sn   0.0000   49
Sn       8.002650000    4.881205000    0.826730500 CORE   50 Sn Sn   0.0000   50
Sn       0.987950300   10.608700000    0.826730500 CORE   51 Sn Sn   0.0000   51
Sn       8.002650000   10.608700000    0.826730500 CORE   52 Sn Sn   0.0000   52
Sn       5.559299253    2.047119301    2.333830821 CORE   53 Sn Sn   0.0000   53
Sn      12.537711233    2.033126808    2.303034057 CORE   54 Sn Sn   0.0000   54
Sn       5.534288847    7.759913759    2.276257831 CORE   55 Sn Sn   0.0000   55
Sn      12.532240832    7.745268088    2.304901637 CORE   56 Sn Sn   0.0000   56
Sn       3.257896462    4.924336748    4.087784820 CORE   57 Sn Sn   0.0000   57
Sn       3.322395994   10.666500951    4.262012977 CORE   58 Sn Sn   0.0000   58
Sn      10.258750412    4.876154622    4.441758912 CORE   59 Sn Sn   0.0000   59
Sn      10.299229473   10.614443068    4.278684488 CORE   60 Sn Sn   0.0000   60
Sn       0.781621328    2.038870824    5.682313096 CORE   61 Sn Sn   0.0000   61
Sn       7.884754931    2.067440503    5.708550895 CORE   62 Sn Sn   0.0000   62
Sn       0.800309641    7.751131818    5.668185898 CORE   63 Sn Sn   0.0000   63
Sn       7.845349717    7.740842778    5.681557542 CORE   64 Sn Sn   0.0000   64
C        4.581201924    5.127175822    7.420737383 CORE   65 C  C    0.0000   65
C        4.100779496    5.301057661    8.866571327 CORE   66 C  C    0.0000   66
C        4.758813043    3.679766646    6.998577886 CORE   67 C  C    0.0000   67
H        5.536557149    5.666359213    7.291798864 CORE   68 H  H    0.0000   68
H        3.855926232    5.635314679    6.760518880 CORE   69 H  H    0.0000   69
H        3.991900549    6.372759901    9.096825174 CORE   70 H  H    0.0000   70
H        8.138895594    4.903047719    7.227597986 CORE   71 H  H    0.0000   71
H        4.812351061    4.871059934    9.585933531 CORE   72 H  H    0.0000   72
H        5.525836154    3.178644899    7.607516850 CORE   73 H  H    0.0000   73
H        3.122028586    4.822247677    9.018986421 CORE   74 H  H    0.0000   74
H        3.822992267    3.108900373    7.081916448 CORE   75 H  H    0.0000   75
end
end
