# Supplementary material for: Zeolite-confined subnanometric PtSn mimicking mortise-and-tenon joinery for catalytic propane dehydrogenation
Source: Nat Commun. 2022 May 17;13:2716. doi: 10.1038/s41467-022-30522-1 (PMC9114386; doi:10.1038/s41467-022-30522-1)
Supplement: Supplementary file 8 — Source Data [file 41467_2022_30522_MOESM8_ESM.zip › allstructures/Pt3Sn211-CH3CHCH2_H2.arc]

!BIOSYM archive 2
PBC=ON
                      Energy         0          0.0475       -433.825102        C1
!DATE
PBC   14.02940000   11.45500000   17.78680000   90.00000000   90.00000000   90.00000000
Pt       5.664511000    3.449330000    0.000000000 CORE    1 Pt Pt   0.0000    1
Pt       5.664511000    0.585579600    0.000000000 CORE    2 Pt Pt   0.0000    2
Pt      12.679210000    3.449330000    0.000000000 CORE    3 Pt Pt   0.0000    3
Pt      12.679210000    0.585579600    0.000000000 CORE    4 Pt Pt   0.0000    4
Pt       5.664511000    9.176829000    0.000000000 CORE    5 Pt Pt   0.0000    5
Pt       5.664511000    6.313080000    0.000000000 CORE    6 Pt Pt   0.0000    6
Pt      12.679210000    9.176829000    0.000000000 CORE    7 Pt Pt   0.0000    7
Pt      12.679210000    6.313080000    0.000000000 CORE    8 Pt Pt   0.0000    8
Pt       0.987950300    2.017455000    0.826730500 CORE    9 Pt Pt   0.0000    9
Pt       8.002650000    2.017455000    0.826730500 CORE   10 Pt Pt   0.0000   10
Pt       0.987950300    7.744955000    0.826730500 CORE   11 Pt Pt   0.0000   11
Pt       8.002650000    7.744955000    0.826730500 CORE   12 Pt Pt   0.0000   12
Pt       3.291900807    0.590714238    1.492866925 CORE   13 Pt Pt   0.0000   13
Pt       3.267652533    3.447305615    1.478813226 CORE   14 Pt Pt   0.0000   14
Pt      10.290925984    0.573921530    1.549876796 CORE   15 Pt Pt   0.0000   15
Pt       3.271449858    6.310987246    1.479922378 CORE   16 Pt Pt   0.0000   16
Pt       3.281077533    9.176339963    1.511090408 CORE   17 Pt Pt   0.0000   17
Pt      10.278422951    6.299200078    1.562158179 CORE   18 Pt Pt   0.0000   18
Pt      10.285647113    3.459903819    1.557579141 CORE   19 Pt Pt   0.0000   19
Pt      10.296603453    9.188026243    1.535601171 CORE   20 Pt Pt   0.0000   20
Pt       5.530170123    4.864535427    2.467217246 CORE   21 Pt Pt   0.0000   21
Pt       5.534289150   10.601802629    2.396541513 CORE   22 Pt Pt   0.0000   22
Pt      12.588210454    4.888158926    2.358821735 CORE   23 Pt Pt   0.0000   23
Pt      12.602510938   10.621586553    2.369020721 CORE   24 Pt Pt   0.0000   24
Pt       0.931639099    3.420708063    3.188338813 CORE   25 Pt Pt   0.0000   25
Pt       1.062955330    0.575213592    3.216574360 CORE   26 Pt Pt   0.0000   26
Pt       7.905600624    3.429675671    3.231501560 CORE   27 Pt Pt   0.0000   27
Pt       7.960224717    0.580598604    3.191112651 CORE   28 Pt Pt   0.0000   28
Pt       0.993351902    9.180151046    3.190594954 CORE   29 Pt Pt   0.0000   29
Pt       0.958396534    6.336710156    3.200742033 CORE   30 Pt Pt   0.0000   30
Pt       8.000065942    9.201062539    3.205179911 CORE   31 Pt Pt   0.0000   31
Pt       7.858614845    6.362889362    3.205765537 CORE   32 Pt Pt   0.0000   32
Pt       3.132112745    2.099084129    4.292819776 CORE   33 Pt Pt   0.0000   33
Pt       3.119008039    7.744462857    4.270114949 CORE   34 Pt Pt   0.0000   34
Pt      10.117766135    2.004090384    4.230147672 CORE   35 Pt Pt   0.0000   35
Pt      10.111160818    7.713529069    4.234596021 CORE   36 Pt Pt   0.0000   36
Pt       5.487635647    0.772107284    4.670289206 CORE   37 Pt Pt   0.0000   37
Pt       5.306922737    6.249521150    5.158286498 CORE   38 Pt Pt   0.0000   38
Pt      12.500677226    0.658734002    4.706650736 CORE   39 Pt Pt   0.0000   39
Pt      12.466950938    6.363641815    4.713168347 CORE   40 Pt Pt   0.0000   40
Pt       5.405209964    3.518119389    5.124647739 CORE   41 Pt Pt   0.0000   41
Pt      12.447272485    3.396956350    4.710107986 CORE   42 Pt Pt   0.0000   42
Pt       5.524704026    8.973210157    4.673679987 CORE   43 Pt Pt   0.0000   43
Pt      12.467311709    9.105632195    4.701627128 CORE   44 Pt Pt   0.0000   44
Pt       0.666597644    4.868486254    5.437272857 CORE   45 Pt Pt   0.0000   45
Pt       0.678764949   10.589471503    5.451725874 CORE   46 Pt Pt   0.0000   46
Pt       7.749735480    4.935337464    5.472275823 CORE   47 Pt Pt   0.0000   47
Pt       7.658304547   10.623569146    5.469337663 CORE   48 Pt Pt   0.0000   48
Sn       0.987950300    4.881205000    0.826730500 CORE   49 Sn Sn   0.0000   49
Sn       8.002650000    4.881205000    0.826730500 CORE   50 Sn Sn   0.0000   50
Sn       0.987950300   10.608700000    0.826730500 CORE   51 Sn Sn   0.0000   51
Sn       8.002650000   10.608700000    0.826730500 CORE   52 Sn Sn   0.0000   52
Sn       5.514084355    2.076093468    2.318119657 CORE   53 Sn Sn   0.0000   53
Sn      12.533580035    2.015910989    2.315051079 CORE   54 Sn Sn   0.0000   54
Sn       5.504730117    7.683817722    2.316371446 CORE   55 Sn Sn   0.0000   55
Sn      12.524957311    7.748277997    2.313620498 CORE   56 Sn Sn   0.0000   56
Sn       3.207199310    4.884004478    3.989705495 CORE   57 Sn Sn   0.0000   57
Sn       3.292842064   10.602505734    4.248113425 CORE   58 Sn Sn   0.0000   58
Sn      10.209496769    4.878746517    4.194756123 CORE   59 Sn Sn   0.0000   59
Sn      10.227095112   10.611608398    4.255725327 CORE   60 Sn Sn   0.0000   60
Sn       0.714466785    2.020220414    5.679112158 CORE   61 Sn Sn   0.0000   61
Sn       7.776103490    2.030705616    5.691221233 CORE   62 Sn Sn   0.0000   62
Sn       0.709074778    7.735143961    5.676319725 CORE   63 Sn Sn   0.0000   63
Sn       7.772817903    7.743800982    5.703381009 CORE   64 Sn Sn   0.0000   64
C        4.349408278    5.565957520    6.946038996 CORE   65 C  C    0.0000   65
C        4.727307619    6.454905504    8.112120591 CORE   66 C  C    0.0000   66
C        4.708163904    4.113701764    7.036268596 CORE   67 C  C    0.0000   67
H        7.399436296    5.018671750   10.488976464 CORE   68 H  H    0.0000   68
H        3.271966191    5.676939113    6.720647307 CORE   69 H  H    0.0000   69
H        4.389291123    7.486216778    7.942350734 CORE   70 H  H    0.0000   70
H        8.116556443    4.827112526   10.598207390 CORE   71 H  H    0.0000   71
H        5.813183418    6.466327196    8.289862990 CORE   72 H  H    0.0000   72
H        5.540526952    3.916300733    7.724291723 CORE   73 H  H    0.0000   73
H        4.240186091    6.078742675    9.032229103 CORE   74 H  H    0.0000   74
H        3.849814174    3.459326649    7.245451677 CORE   75 H  H    0.0000   75
end
end
