# Supplementary material for: Zeolite-confined subnanometric PtSn mimicking mortise-and-tenon joinery for catalytic propane dehydrogenation
Source: Nat Commun. 2022 May 17;13:2716. doi: 10.1038/s41467-022-30522-1 (PMC9114386; doi:10.1038/s41467-022-30522-1)
Supplement: Supplementary file 8 — Source Data [file 41467_2022_30522_MOESM8_ESM.zip › allstructures/Pt3Sn211-CH3CHCH2_H_H.arc]

!BIOSYM archive 2
PBC=ON
                      Energy         0          0.0486       -434.533936        C1
!DATE
PBC   14.02940000   11.45500000   17.78680000   90.00000000   90.00000000   90.00000000
Pt       5.664511000    3.449330000    0.000000000 CORE    1 Pt Pt   0.0000    1
Pt       5.664511000    0.585579600    0.000000000 CORE    2 Pt Pt   0.0000    2
Pt      12.679210000    3.449330000    0.000000000 CORE    3 Pt Pt   0.0000    3
Pt      12.679210000    0.585579600    0.000000000 CORE    4 Pt Pt   0.0000    4
Pt       5.664511000    9.176829000    0.000000000 CORE    5 Pt Pt   0.0000    5
Pt       5.664511000    6.313080000    0.000000000 CORE    6 Pt Pt   0.0000    6
Pt      12.679210000    9.176829000    0.000000000 CORE    7 Pt Pt   0.0000    7
Pt      12.679210000    6.313080000    0.000000000 CORE    8 Pt Pt   0.0000    8
Pt       0.987950300    2.017455000    0.826730500 CORE    9 Pt Pt   0.0000    9
Pt       8.002650000    2.017455000    0.826730500 CORE   10 Pt Pt   0.0000   10
Pt       0.987950300    7.744955000    0.826730500 CORE   11 Pt Pt   0.0000   11
Pt       8.002650000    7.744955000    0.826730500 CORE   12 Pt Pt   0.0000   12
Pt       3.300739004    0.581524285    1.500614384 CORE   13 Pt Pt   0.0000   13
Pt       3.285519574    3.448250982    1.496015760 CORE   14 Pt Pt   0.0000   14
Pt      10.305447592    0.573469242    1.512947464 CORE   15 Pt Pt   0.0000   15
Pt       3.283830301    6.306809403    1.496070642 CORE   16 Pt Pt   0.0000   16
Pt       3.304718690    9.167770380    1.503575523 CORE   17 Pt Pt   0.0000   17
Pt      10.281430603    6.300734018    1.545571000 CORE   18 Pt Pt   0.0000   18
Pt      10.282724251    3.458848706    1.545692443 CORE   19 Pt Pt   0.0000   19
Pt      10.303077846    9.189204382    1.515157063 CORE   20 Pt Pt   0.0000   20
Pt       5.568267704    4.885751527    2.432960240 CORE   21 Pt Pt   0.0000   21
Pt       5.557400810   10.606589104    2.387849127 CORE   22 Pt Pt   0.0000   22
Pt      12.587297244    4.882459431    2.359450257 CORE   23 Pt Pt   0.0000   23
Pt      12.613980311   10.607704250    2.368134833 CORE   24 Pt Pt   0.0000   24
Pt       0.970548609    3.429331039    3.190643513 CORE   25 Pt Pt   0.0000   25
Pt       1.067096661    0.580479495    3.203533339 CORE   26 Pt Pt   0.0000   26
Pt       7.937057748    3.455490183    3.276610697 CORE   27 Pt Pt   0.0000   27
Pt       8.019026627    0.574559017    3.189463164 CORE   28 Pt Pt   0.0000   28
Pt       1.069452801    9.181725646    3.202856684 CORE   29 Pt Pt   0.0000   29
Pt       0.971388975    6.333336506    3.191701835 CORE   30 Pt Pt   0.0000   30
Pt       8.011518187    9.182886574    3.188338253 CORE   31 Pt Pt   0.0000   31
Pt       7.948880859    6.295140756    3.294782700 CORE   32 Pt Pt   0.0000   32
Pt       3.179230795    2.077205144    4.252609099 CORE   33 Pt Pt   0.0000   33
Pt       3.178444763    7.686672048    4.255198590 CORE   34 Pt Pt   0.0000   34
Pt      10.169708561    2.010984674    4.211719112 CORE   35 Pt Pt   0.0000   35
Pt      10.171992147    7.756905820    4.207435484 CORE   36 Pt Pt   0.0000   36
Pt       5.535203091    0.748299918    4.666552173 CORE   37 Pt Pt   0.0000   37
Pt       5.507871236    6.241125401    5.046593741 CORE   38 Pt Pt   0.0000   38
Pt      12.544199648    0.654189162    4.696165883 CORE   39 Pt Pt   0.0000   39
Pt      12.517611727    6.365831819    4.721413040 CORE   40 Pt Pt   0.0000   40
Pt       5.533573083    3.532935094    5.028284273 CORE   41 Pt Pt   0.0000   41
Pt      12.521250781    3.389231937    4.718029812 CORE   42 Pt Pt   0.0000   42
Pt       5.535662535    9.007695932    4.673205480 CORE   43 Pt Pt   0.0000   43
Pt      12.548003164    9.101439443    4.693207052 CORE   44 Pt Pt   0.0000   44
Pt       0.732107011    4.880396577    5.439743502 CORE   45 Pt Pt   0.0000   45
Pt       0.736768251   10.605393694    5.457635240 CORE   46 Pt Pt   0.0000   46
Pt       8.028750452    4.864794724    5.690472732 CORE   47 Pt Pt   0.0000   47
Pt       7.710880678   10.605372023    5.460462617 CORE   48 Pt Pt   0.0000   48
Sn       0.987950300    4.881205000    0.826730500 CORE   49 Sn Sn   0.0000   49
Sn       8.002650000    4.881205000    0.826730500 CORE   50 Sn Sn   0.0000   50
Sn       0.987950300   10.608700000    0.826730500 CORE   51 Sn Sn   0.0000   51
Sn       8.002650000   10.608700000    0.826730500 CORE   52 Sn Sn   0.0000   52
Sn       5.550463925    2.073732597    2.320872005 CORE   53 Sn Sn   0.0000   53
Sn      12.540773704    2.016379577    2.311533068 CORE   54 Sn Sn   0.0000   54
Sn       5.555483238    7.686497680    2.324311738 CORE   55 Sn Sn   0.0000   55
Sn      12.539654581    7.743687911    2.310036580 CORE   56 Sn Sn   0.0000   56
Sn       3.256798823    4.877324583    4.032137509 CORE   57 Sn Sn   0.0000   57
Sn       3.321117927   10.603832281    4.256052677 CORE   58 Sn Sn   0.0000   58
Sn      10.297782344    4.876041495    4.177270576 CORE   59 Sn Sn   0.0000   59
Sn      10.281279902   10.606245862    4.235686596 CORE   60 Sn Sn   0.0000   60
Sn       0.778376301    2.021860136    5.674632490 CORE   61 Sn Sn   0.0000   61
Sn       7.833187079    1.969971538    5.685127572 CORE   62 Sn Sn   0.0000   62
Sn       0.777959044    7.735368632    5.676025697 CORE   63 Sn Sn   0.0000   63
Sn       7.828870894    7.781121072    5.685843829 CORE   64 Sn Sn   0.0000   64
C        4.690325695    5.630716306    6.943926989 CORE   65 C  C    0.0000   65
C        5.367894875    6.365707405    8.086533093 CORE   66 C  C    0.0000   66
C        4.825266095    4.137679173    6.947031163 CORE   67 C  C    0.0000   67
H        9.013877110    5.152094624    6.984244858 CORE   68 H  H    0.0000   68
H        3.636038468    5.935323610    6.854742002 CORE   69 H  H    0.0000   69
H        5.274562393    7.455063523    7.978887924 CORE   70 H  H    0.0000   70
H        8.196561925    4.579408418    7.314486660 CORE   71 H  H    0.0000   71
H        6.436283633    6.111046579    8.151080290 CORE   72 H  H    0.0000   72
H        5.578588839    3.774427466    7.657284952 CORE   73 H  H    0.0000   73
H        4.900444129    6.074296191    9.045823205 CORE   74 H  H    0.0000   74
H        3.874945428    3.602415843    7.069546671 CORE   75 H  H    0.0000   75
end
end
