# Supplementary material for: Zeolite-confined subnanometric PtSn mimicking mortise-and-tenon joinery for catalytic propane dehydrogenation
Source: Nat Commun. 2022 May 17;13:2716. doi: 10.1038/s41467-022-30522-1 (PMC9114386; doi:10.1038/s41467-022-30522-1)
Supplement: Supplementary file 8 — Source Data [file 41467_2022_30522_MOESM8_ESM.zip › allstructures/Pt3Sn211-CH3CHCH_H.arc]

!BIOSYM archive 2
PBC=ON
                      Energy         0          0.0481       -426.659381        C1
!DATE
PBC   14.02940000   11.45500000   17.78680000   90.00000000   90.00000000   90.00000000
Pt       5.664511000    3.449330000    0.000000000 CORE    1 Pt Pt   0.0000    1
Pt       5.664511000    0.585579600    0.000000000 CORE    2 Pt Pt   0.0000    2
Pt      12.679210000    3.449330000    0.000000000 CORE    3 Pt Pt   0.0000    3
Pt      12.679210000    0.585579600    0.000000000 CORE    4 Pt Pt   0.0000    4
Pt       5.664511000    9.176829000    0.000000000 CORE    5 Pt Pt   0.0000    5
Pt       5.664511000    6.313080000    0.000000000 CORE    6 Pt Pt   0.0000    6
Pt      12.679210000    9.176829000    0.000000000 CORE    7 Pt Pt   0.0000    7
Pt      12.679210000    6.313080000    0.000000000 CORE    8 Pt Pt   0.0000    8
Pt       0.987950300    2.017455000    0.826730500 CORE    9 Pt Pt   0.0000    9
Pt       8.002650000    2.017455000    0.826730500 CORE   10 Pt Pt   0.0000   10
Pt       0.987950300    7.744955000    0.826730500 CORE   11 Pt Pt   0.0000   11
Pt       8.002650000    7.744955000    0.826730500 CORE   12 Pt Pt   0.0000   12
Pt       3.288961519    0.586035351    1.560682055 CORE   13 Pt Pt   0.0000   13
Pt       3.275692052    3.447113582    1.479874708 CORE   14 Pt Pt   0.0000   14
Pt      10.297859713    0.567652301    1.499569372 CORE   15 Pt Pt   0.0000   15
Pt       3.276119980    6.308748729    1.477743749 CORE   16 Pt Pt   0.0000   16
Pt       3.294528537    9.174193747    1.529491738 CORE   17 Pt Pt   0.0000   17
Pt      10.270165234    6.290125528    1.601391165 CORE   18 Pt Pt   0.0000   18
Pt      10.278161131    3.464998850    1.569971131 CORE   19 Pt Pt   0.0000   19
Pt      10.295430726    9.186265834    1.509460748 CORE   20 Pt Pt   0.0000   20
Pt       5.540630731    4.876921095    2.496571496 CORE   21 Pt Pt   0.0000   21
Pt       5.573140346   10.595211937    2.399803224 CORE   22 Pt Pt   0.0000   22
Pt      12.574096604    4.873526340    2.363946252 CORE   23 Pt Pt   0.0000   23
Pt      12.578287174   10.603492181    2.365535258 CORE   24 Pt Pt   0.0000   24
Pt       0.943506460    3.416477764    3.188459407 CORE   25 Pt Pt   0.0000   25
Pt       0.993413381    0.575708141    3.197149726 CORE   26 Pt Pt   0.0000   26
Pt       7.924865082    3.450300576    3.242862859 CORE   27 Pt Pt   0.0000   27
Pt       8.020459833    0.575204811    3.196482227 CORE   28 Pt Pt   0.0000   28
Pt       1.022092991    9.182775588    3.195493768 CORE   29 Pt Pt   0.0000   29
Pt       0.945256652    6.339327394    3.187824824 CORE   30 Pt Pt   0.0000   30
Pt       8.021394586    9.183658794    3.196658871 CORE   31 Pt Pt   0.0000   31
Pt       7.867447479    6.330173782    3.255836248 CORE   32 Pt Pt   0.0000   32
Pt       3.104766195    2.011529115    4.296084577 CORE   33 Pt Pt   0.0000   33
Pt       3.145868483    7.709832449    4.245534687 CORE   34 Pt Pt   0.0000   34
Pt      10.165410568    2.010224140    4.189767326 CORE   35 Pt Pt   0.0000   35
Pt      10.154537671    7.727782441    4.194704560 CORE   36 Pt Pt   0.0000   36
Pt       5.535631780    0.756047125    4.651815375 CORE   37 Pt Pt   0.0000   37
Pt       5.447116910    6.255882316    5.115663818 CORE   38 Pt Pt   0.0000   38
Pt      12.516900423    0.642105849    4.702567381 CORE   39 Pt Pt   0.0000   39
Pt      12.502951800    6.357650899    4.716779887 CORE   40 Pt Pt   0.0000   40
Pt       5.420450476    3.434687784    4.994025126 CORE   41 Pt Pt   0.0000   41
Pt      12.501552328    3.390584152    4.716451381 CORE   42 Pt Pt   0.0000   42
Pt       5.553764833    8.965476569    4.661623053 CORE   43 Pt Pt   0.0000   43
Pt      12.516372872    9.099312285    4.692746225 CORE   44 Pt Pt   0.0000   44
Pt       0.717021704    4.876439014    5.435093564 CORE   45 Pt Pt   0.0000   45
Pt       0.721988313   10.598388138    5.454039821 CORE   46 Pt Pt   0.0000   46
Pt       7.996570046    4.868844452    5.636992364 CORE   47 Pt Pt   0.0000   47
Pt       7.691174379   10.602113460    5.464215565 CORE   48 Pt Pt   0.0000   48
Sn       0.987950300    4.881205000    0.826730500 CORE   49 Sn Sn   0.0000   49
Sn       8.002650000    4.881205000    0.826730500 CORE   50 Sn Sn   0.0000   50
Sn       0.987950300   10.608700000    0.826730500 CORE   51 Sn Sn   0.0000   51
Sn       8.002650000   10.608700000    0.826730500 CORE   52 Sn Sn   0.0000   52
Sn       5.545933016    2.057692709    2.286217183 CORE   53 Sn Sn   0.0000   53
Sn      12.524131979    2.011301523    2.308510000 CORE   54 Sn Sn   0.0000   54
Sn       5.531164691    7.676065032    2.315685899 CORE   55 Sn Sn   0.0000   55
Sn      12.526588374    7.739704381    2.305357572 CORE   56 Sn Sn   0.0000   56
Sn       3.199622694    4.856681042    3.965180496 CORE   57 Sn Sn   0.0000   57
Sn       3.325526912   10.593884790    4.245402174 CORE   58 Sn Sn   0.0000   58
Sn      10.255789792    4.878253226    4.310446380 CORE   59 Sn Sn   0.0000   59
Sn      10.245751650   10.599456878    4.285365710 CORE   60 Sn Sn   0.0000   60
Sn       0.731829076    2.016007447    5.696469751 CORE   61 Sn Sn   0.0000   61
Sn       7.860167110    2.031611764    5.702720101 CORE   62 Sn Sn   0.0000   62
Sn       0.742641005    7.739420220    5.675104558 CORE   63 Sn Sn   0.0000   63
Sn       7.857174377    7.712211484    5.718755177 CORE   64 Sn Sn   0.0000   64
C        4.321126508    5.640046199    6.928388097 CORE   65 C  C    0.0000   65
C        4.509950372    6.453302369    8.180028228 CORE   66 C  C    0.0000   66
C        5.252308098    4.618200486    6.600295842 CORE   67 C  C    0.0000   67
H        3.273995795    5.538213941    6.606073303 CORE   68 H  H    0.0000   68
H        4.167106254    7.487099854    8.035348271 CORE   69 H  H    0.0000   69
H        5.567796749    6.476920385    8.479317619 CORE   70 H  H    0.0000   70
H        8.600411850    4.896047522    7.122319061 CORE   71 H  H    0.0000   71
H        3.925162573    6.014730940    9.006912516 CORE   72 H  H    0.0000   72
H        6.059512740    4.451167584    7.326658723 CORE   73 H  H    0.0000   73
end
end
