# Supplementary material for: Zeolite-confined subnanometric PtSn mimicking mortise-and-tenon joinery for catalytic propane dehydrogenation
Source: Nat Commun. 2022 May 17;13:2716. doi: 10.1038/s41467-022-30522-1 (PMC9114386; doi:10.1038/s41467-022-30522-1)
Supplement: Supplementary file 8 — Source Data [file 41467_2022_30522_MOESM8_ESM.zip › allstructures/Pt3Sn211-propane.arc]

!BIOSYM archive 2
PBC=ON
                      Energy         0          0.0474       -434.883615        C1
!DATE
PBC   14.02940000   11.45500000   17.78680000   90.00000000   90.00000000   90.00000000
Pt       5.664511000    3.449330000    0.000000000 CORE    1 Pt Pt   0.0000    1
Pt       5.664511000    0.585579600    0.000000000 CORE    2 Pt Pt   0.0000    2
Pt      12.679210000    3.449330000    0.000000000 CORE    3 Pt Pt   0.0000    3
Pt      12.679210000    0.585579600    0.000000000 CORE    4 Pt Pt   0.0000    4
Pt       5.664511000    9.176829000    0.000000000 CORE    5 Pt Pt   0.0000    5
Pt       5.664511000    6.313080000    0.000000000 CORE    6 Pt Pt   0.0000    6
Pt      12.679210000    9.176829000    0.000000000 CORE    7 Pt Pt   0.0000    7
Pt      12.679210000    6.313080000    0.000000000 CORE    8 Pt Pt   0.0000    8
Pt       0.987950300    2.017455000    0.826730500 CORE    9 Pt Pt   0.0000    9
Pt       8.002650000    2.017455000    0.826730500 CORE   10 Pt Pt   0.0000   10
Pt       0.987950300    7.744955000    0.826730500 CORE   11 Pt Pt   0.0000   11
Pt       8.002650000    7.744955000    0.826730500 CORE   12 Pt Pt   0.0000   12
Pt       3.292569887    0.578403251    1.541370514 CORE   13 Pt Pt   0.0000   13
Pt       3.294090863    3.458958274    1.515025405 CORE   14 Pt Pt   0.0000   14
Pt      10.305353563    0.576261732    1.502652752 CORE   15 Pt Pt   0.0000   15
Pt       3.295791970    6.307950536    1.511827849 CORE   16 Pt Pt   0.0000   16
Pt       3.294484869    9.195282960    1.530444756 CORE   17 Pt Pt   0.0000   17
Pt      10.296640308    6.303760647    1.484528487 CORE   18 Pt Pt   0.0000   18
Pt      10.298204094    3.455507289    1.501416058 CORE   19 Pt Pt   0.0000   19
Pt      10.302105645    9.183291176    1.492808955 CORE   20 Pt Pt   0.0000   20
Pt       5.606067123    4.886776787    2.356845721 CORE   21 Pt Pt   0.0000   21
Pt       5.610920868   10.623493635    2.359596674 CORE   22 Pt Pt   0.0000   22
Pt      12.556019219    4.879661119    2.370921345 CORE   23 Pt Pt   0.0000   23
Pt      12.571307352   10.608951646    2.368526802 CORE   24 Pt Pt   0.0000   24
Pt       1.008793156    3.461745535    3.198109707 CORE   25 Pt Pt   0.0000   25
Pt       0.995774895    0.602604476    3.201935490 CORE   26 Pt Pt   0.0000   26
Pt       8.054736534    3.464209599    3.215054089 CORE   27 Pt Pt   0.0000   27
Pt       8.061767400    0.595953090    3.208490039 CORE   28 Pt Pt   0.0000   28
Pt       0.999405981    9.188970462    3.197262155 CORE   29 Pt Pt   0.0000   29
Pt       1.007031800    6.325870174    3.195426736 CORE   30 Pt Pt   0.0000   30
Pt       8.060916269    9.183389591    3.205579581 CORE   31 Pt Pt   0.0000   31
Pt       8.068446813    6.307730356    3.216110817 CORE   32 Pt Pt   0.0000   32
Pt       3.160666953    2.030375928    4.243185015 CORE   33 Pt Pt   0.0000   33
Pt       3.163978018    7.768060354    4.220337717 CORE   34 Pt Pt   0.0000   34
Pt      10.192785233    2.039193732    4.254402300 CORE   35 Pt Pt   0.0000   35
Pt      10.200315970    7.747803039    4.250279992 CORE   36 Pt Pt   0.0000   36
Pt       5.520355374    0.659659749    4.714418909 CORE   37 Pt Pt   0.0000   37
Pt       5.537485900    6.407355693    4.679078092 CORE   38 Pt Pt   0.0000   38
Pt      12.547667769    0.660246027    4.713877210 CORE   39 Pt Pt   0.0000   39
Pt      12.563147731    6.384437770    4.709529126 CORE   40 Pt Pt   0.0000   40
Pt       5.527648782    3.399454317    4.691309850 CORE   41 Pt Pt   0.0000   41
Pt      12.567004780    3.394919905    4.717109874 CORE   42 Pt Pt   0.0000   42
Pt       5.515655992    9.150308508    4.711032356 CORE   43 Pt Pt   0.0000   43
Pt      12.555815178    9.119812783    4.714687553 CORE   44 Pt Pt   0.0000   44
Pt       0.770917696    4.898110267    5.475094382 CORE   45 Pt Pt   0.0000   45
Pt       0.745659905   10.622401728    5.476112812 CORE   46 Pt Pt   0.0000   46
Pt       7.758047677    4.892216015    5.492989666 CORE   47 Pt Pt   0.0000   47
Pt       7.744952935   10.623346346    5.468047959 CORE   48 Pt Pt   0.0000   48
Sn       0.987950300    4.881205000    0.826730500 CORE   49 Sn Sn   0.0000   49
Sn       8.002650000    4.881205000    0.826730500 CORE   50 Sn Sn   0.0000   50
Sn       0.987950300   10.608700000    0.826730500 CORE   51 Sn Sn   0.0000   51
Sn       8.002650000   10.608700000    0.826730500 CORE   52 Sn Sn   0.0000   52
Sn       5.544139748    2.020343780    2.314500460 CORE   53 Sn Sn   0.0000   53
Sn      12.535003108    2.021134625    2.311423222 CORE   54 Sn Sn   0.0000   54
Sn       5.546519116    7.761252580    2.311355286 CORE   55 Sn Sn   0.0000   55
Sn      12.528455860    7.742721597    2.307658995 CORE   56 Sn Sn   0.0000   56
Sn       3.278312661    4.896561478    4.165884998 CORE   57 Sn Sn   0.0000   57
Sn       3.261383134   10.630987587    4.238556518 CORE   58 Sn Sn   0.0000   58
Sn      10.297966667    4.890656572    4.346757172 CORE   59 Sn Sn   0.0000   59
Sn      10.299946874   10.616803153    4.298437088 CORE   60 Sn Sn   0.0000   60
Sn       0.797157468    2.030205262    5.692945638 CORE   61 Sn Sn   0.0000   61
Sn       7.785040427    2.025468482    5.679222919 CORE   62 Sn Sn   0.0000   62
Sn       0.803364581    7.757481515    5.686953627 CORE   63 Sn Sn   0.0000   63
Sn       7.800718746    7.775733255    5.667611707 CORE   64 Sn Sn   0.0000   64
C        4.897974750    5.259712809    7.684275870 CORE   65 C  C    0.0000   65
C        3.576799046    5.439296881    8.413907979 CORE   66 C  C    0.0000   66
C        6.140631001    5.223662886    8.557177018 CORE   67 C  C    0.0000   67
H        5.008513581    6.088778629    6.946088455 CORE   68 H  H    0.0000   68
H        4.860352318    4.336657111    7.073387377 CORE   69 H  H    0.0000   69
H        2.740168332    5.483333141    7.691812015 CORE   70 H  H    0.0000   70
H        7.052215767    5.112587994    7.925241268 CORE   71 H  H    0.0000   71
H        3.561015740    6.371706638    8.998269690 CORE   72 H  H    0.0000   72
H        6.261569374    6.150916828    9.140729701 CORE   73 H  H    0.0000   73
H        3.379981732    4.600626008    9.099215255 CORE   74 H  H    0.0000   74
H        6.128255706    4.375151901    9.257842628 CORE   75 H  H    0.0000   75
end
end
