# Supplementary material for: Zeolite-confined subnanometric PtSn mimicking mortise-and-tenon joinery for catalytic propane dehydrogenation
Source: Nat Commun. 2022 May 17;13:2716. doi: 10.1038/s41467-022-30522-1 (PMC9114386; doi:10.1038/s41467-022-30522-1)
Supplement: Supplementary file 8 — Source Data [file 41467_2022_30522_MOESM8_ESM.zip › allstructures/Pt3Sn211-propene.arc]

!BIOSYM archive 2
PBC=ON
                      Energy         0          0.0499       -427.023724        C1
!DATE
PBC   14.02940000   11.45500000   17.78680000   90.00000000   90.00000000   90.00000000
Pt       5.664511000    3.449330000    0.000000000 CORE    1 Pt Pt   0.0000    1
Pt       5.664511000    0.585579600    0.000000000 CORE    2 Pt Pt   0.0000    2
Pt      12.679210000    3.449330000    0.000000000 CORE    3 Pt Pt   0.0000    3
Pt      12.679210000    0.585579600    0.000000000 CORE    4 Pt Pt   0.0000    4
Pt       5.664511000    9.176829000    0.000000000 CORE    5 Pt Pt   0.0000    5
Pt       5.664511000    6.313080000    0.000000000 CORE    6 Pt Pt   0.0000    6
Pt      12.679210000    9.176829000    0.000000000 CORE    7 Pt Pt   0.0000    7
Pt      12.679210000    6.313080000    0.000000000 CORE    8 Pt Pt   0.0000    8
Pt       0.987950300    2.017455000    0.826730500 CORE    9 Pt Pt   0.0000    9
Pt       8.002650000    2.017455000    0.826730500 CORE   10 Pt Pt   0.0000   10
Pt       0.987950300    7.744955000    0.826730500 CORE   11 Pt Pt   0.0000   11
Pt       8.002650000    7.744955000    0.826730500 CORE   12 Pt Pt   0.0000   12
Pt       3.291504664    0.588690151    1.488457060 CORE   13 Pt Pt   0.0000   13
Pt       3.268073493    3.444983550    1.474200507 CORE   14 Pt Pt   0.0000   14
Pt      10.291146688    0.574609381    1.547085790 CORE   15 Pt Pt   0.0000   15
Pt       3.272131512    6.309221286    1.476709693 CORE   16 Pt Pt   0.0000   16
Pt       3.280827523    9.175739872    1.509455834 CORE   17 Pt Pt   0.0000   17
Pt      10.279853460    6.300458564    1.564996902 CORE   18 Pt Pt   0.0000   18
Pt      10.285389969    3.459933540    1.557256308 CORE   19 Pt Pt   0.0000   19
Pt      10.298095319    9.188429759    1.533126327 CORE   20 Pt Pt   0.0000   20
Pt       5.531593107    4.864405837    2.462250508 CORE   21 Pt Pt   0.0000   21
Pt       5.533721642   10.601709747    2.393960141 CORE   22 Pt Pt   0.0000   22
Pt      12.589493047    4.888912700    2.357364687 CORE   23 Pt Pt   0.0000   23
Pt      12.602438904   10.621225264    2.370425480 CORE   24 Pt Pt   0.0000   24
Pt       0.933214097    3.420491108    3.186773538 CORE   25 Pt Pt   0.0000   25
Pt       1.064505183    0.572879215    3.217803995 CORE   26 Pt Pt   0.0000   26
Pt       7.904889318    3.428517721    3.232721559 CORE   27 Pt Pt   0.0000   27
Pt       7.963972801    0.582468741    3.191371170 CORE   28 Pt Pt   0.0000   28
Pt       0.992478149    9.179662522    3.190896564 CORE   29 Pt Pt   0.0000   29
Pt       0.962351722    6.333865124    3.201973076 CORE   30 Pt Pt   0.0000   30
Pt       8.004445010    9.200526792    3.203159908 CORE   31 Pt Pt   0.0000   31
Pt       7.857190166    6.367263564    3.205525375 CORE   32 Pt Pt   0.0000   32
Pt       3.135709251    2.098443377    4.287963204 CORE   33 Pt Pt   0.0000   33
Pt       3.121136255    7.746897233    4.264176136 CORE   34 Pt Pt   0.0000   34
Pt      10.118576488    2.004278264    4.227063175 CORE   35 Pt Pt   0.0000   35
Pt      10.112797093    7.714730662    4.236654554 CORE   36 Pt Pt   0.0000   36
Pt       5.490524342    0.769383965    4.667538299 CORE   37 Pt Pt   0.0000   37
Pt       5.307283071    6.248194333    5.148493231 CORE   38 Pt Pt   0.0000   38
Pt      12.502931345    0.659686254    4.706581215 CORE   39 Pt Pt   0.0000   39
Pt      12.471938385    6.363377224    4.714037539 CORE   40 Pt Pt   0.0000   40
Pt       5.413683317    3.516876652    5.117185567 CORE   41 Pt Pt   0.0000   41
Pt      12.447752399    3.399539606    4.710255428 CORE   42 Pt Pt   0.0000   42
Pt       5.526951623    8.975467789    4.671171573 CORE   43 Pt Pt   0.0000   43
Pt      12.470028117    9.105342948    4.701754251 CORE   44 Pt Pt   0.0000   44
Pt       0.669555877    4.864246278    5.435997581 CORE   45 Pt Pt   0.0000   45
Pt       0.680042426   10.587245242    5.449903999 CORE   46 Pt Pt   0.0000   46
Pt       7.758128478    4.940857676    5.471447015 CORE   47 Pt Pt   0.0000   47
Pt       7.658860244   10.623975341    5.470626683 CORE   48 Pt Pt   0.0000   48
Sn       0.987950300    4.881205000    0.826730500 CORE   49 Sn Sn   0.0000   49
Sn       8.002650000    4.881205000    0.826730500 CORE   50 Sn Sn   0.0000   50
Sn       0.987950300   10.608700000    0.826730500 CORE   51 Sn Sn   0.0000   51
Sn       8.002650000   10.608700000    0.826730500 CORE   52 Sn Sn   0.0000   52
Sn       5.513134061    2.074961171    2.317233108 CORE   53 Sn Sn   0.0000   53
Sn      12.533981046    2.015526200    2.314723385 CORE   54 Sn Sn   0.0000   54
Sn       5.504501600    7.684827021    2.313986105 CORE   55 Sn Sn   0.0000   55
Sn      12.526735802    7.748162532    2.314582018 CORE   56 Sn Sn   0.0000   56
Sn       3.208613074    4.879771706    3.983861164 CORE   57 Sn Sn   0.0000   57
Sn       3.292939772   10.601149023    4.248315577 CORE   58 Sn Sn   0.0000   58
Sn      10.210432961    4.881231309    4.191014903 CORE   59 Sn Sn   0.0000   59
Sn      10.229611540   10.611960751    4.256596454 CORE   60 Sn Sn   0.0000   60
Sn       0.716519596    2.020068134    5.675601717 CORE   61 Sn Sn   0.0000   61
Sn       7.780988434    2.029016218    5.690718934 CORE   62 Sn Sn   0.0000   62
Sn       0.711857345    7.733275852    5.676271593 CORE   63 Sn Sn   0.0000   63
Sn       7.772681373    7.745327030    5.705072916 CORE   64 Sn Sn   0.0000   64
C        4.331240942    5.563516288    6.925352235 CORE   65 C  C    0.0000   65
C        4.686610757    6.459020987    8.093705862 CORE   66 C  C    0.0000   66
C        4.698367597    4.113704424    7.023447113 CORE   67 C  C    0.0000   67
H        3.255345892    5.665328364    6.690771020 CORE   68 H  H    0.0000   68
H        4.355669042    7.490463999    7.907702752 CORE   69 H  H    0.0000   69
H        5.768846811    6.468905166    8.295939365 CORE   70 H  H    0.0000   70
H        5.528460855    3.923395062    7.717613688 CORE   71 H  H    0.0000   71
H        4.177661141    6.093029199    9.006034204 CORE   72 H  H    0.0000   72
H        3.843570485    3.453506070    7.229666625 CORE   73 H  H    0.0000   73
end
end
