# Supplementary material for: Zeolite-confined subnanometric PtSn mimicking mortise-and-tenon joinery for catalytic propane dehydrogenation
Source: Nat Commun. 2022 May 17;13:2716. doi: 10.1038/s41467-022-30522-1 (PMC9114386; doi:10.1038/s41467-022-30522-1)
Supplement: Supplementary file 8 — Source Data [file 41467_2022_30522_MOESM8_ESM.zip › allstructures/Pt3Sn211-surf.arc]

!BIOSYM archive 2
PBC=ON
                      Energy         0          0.0490       -377.129115        C1
!DATE
PBC   14.02940000   11.45500000   17.78680000   90.00000000   90.00000000   90.00000000
Pt       5.664510544    3.449329600    0.000000000 CORE    1 Pt Pt   0.0000    1
Pt       5.664510544    0.585579600    0.000000000 CORE    2 Pt Pt   0.0000    2
Pt      12.679210544    3.449329600    0.000000000 CORE    3 Pt Pt   0.0000    3
Pt      12.679210544    0.585579600    0.000000000 CORE    4 Pt Pt   0.0000    4
Pt       5.664510544    9.176829600    0.000000000 CORE    5 Pt Pt   0.0000    5
Pt       5.664510544    6.313079600    0.000000000 CORE    6 Pt Pt   0.0000    6
Pt      12.679210544    9.176829600    0.000000000 CORE    7 Pt Pt   0.0000    7
Pt      12.679210544    6.313079600    0.000000000 CORE    8 Pt Pt   0.0000    8
Pt       0.987950348    2.017454600    0.826730464 CORE    9 Pt Pt   0.0000    9
Pt       8.002650348    2.017454600    0.826730464 CORE   10 Pt Pt   0.0000   10
Pt       0.987950348    7.744954600    0.826730464 CORE   11 Pt Pt   0.0000   11
Pt       8.002650348    7.744954600    0.826730464 CORE   12 Pt Pt   0.0000   12
Pt       3.312109942    0.576670794    1.534443185 CORE   13 Pt Pt   0.0000   13
Pt       3.312105633    3.457536183    1.534512674 CORE   14 Pt Pt   0.0000   14
Pt      10.326837762    0.576692915    1.534522589 CORE   15 Pt Pt   0.0000   15
Pt      10.326834998    3.457516417    1.534592620 CORE   16 Pt Pt   0.0000   16
Pt       3.312087986    6.304185372    1.534420142 CORE   17 Pt Pt   0.0000   17
Pt       3.312083115    9.185022871    1.534490317 CORE   18 Pt Pt   0.0000   18
Pt      10.326845691    6.304201702    1.534512489 CORE   19 Pt Pt   0.0000   19
Pt      10.326840829    9.185006719    1.534581835 CORE   20 Pt Pt   0.0000   20
Pt       5.618219422    4.880953764    2.374222595 CORE   21 Pt Pt   0.0000   21
Pt      12.632962020    4.880961530    2.374376853 CORE   22 Pt Pt   0.0000   22
Pt       5.618218809   10.608427749    2.374223621 CORE   23 Pt Pt   0.0000   23
Pt      12.632960974   10.608421687    2.374375067 CORE   24 Pt Pt   0.0000   24
Pt       1.068722397    3.449305419    3.214109540 CORE   25 Pt Pt   0.0000   25
Pt       1.068896017    0.585330642    3.214047613 CORE   26 Pt Pt   0.0000   26
Pt       8.083492523    3.449271303    3.214053103 CORE   27 Pt Pt   0.0000   27
Pt       8.083667017    0.585366064    3.213988208 CORE   28 Pt Pt   0.0000   28
Pt       1.068738909    9.176794077    3.214110231 CORE   29 Pt Pt   0.0000   29
Pt       1.068914187    6.312840754    3.214050152 CORE   30 Pt Pt   0.0000   30
Pt       8.083496676    9.176758641    3.214053684 CORE   31 Pt Pt   0.0000   31
Pt       8.083669953    6.312875588    3.213995045 CORE   32 Pt Pt   0.0000   32
Pt       3.238808896    2.017542677    4.236512605 CORE   33 Pt Pt   0.0000   33
Pt      10.253598104    2.017544100    4.236707394 CORE   34 Pt Pt   0.0000   34
Pt       3.238813340    7.745045056    4.236491142 CORE   35 Pt Pt   0.0000   35
Pt      10.253596804    7.745043935    4.236696609 CORE   36 Pt Pt   0.0000   36
Pt       5.612039374    0.648039120    4.725005582 CORE   37 Pt Pt   0.0000   37
Pt       5.611495428    3.388417192    4.725523331 CORE   38 Pt Pt   0.0000   38
Pt      12.626711009    0.647978735    4.725153250 CORE   39 Pt Pt   0.0000   39
Pt      12.626165291    3.388480456    4.725675682 CORE   40 Pt Pt   0.0000   40
Pt       5.612039072    6.375544236    4.725018869 CORE   41 Pt Pt   0.0000   41
Pt       5.611491695    9.115914582    4.725541709 CORE   42 Pt Pt   0.0000   42
Pt      12.626726200    6.375486879    4.725169636 CORE   43 Pt Pt   0.0000   43
Pt      12.626178885    9.115973050    4.725687617 CORE   44 Pt Pt   0.0000   44
Pt       0.830142958    4.881255070    5.493524761 CORE   45 Pt Pt   0.0000   45
Pt       7.844754345    4.881261838    5.493594422 CORE   46 Pt Pt   0.0000   46
Pt       0.830141454   10.608745840    5.493523887 CORE   47 Pt Pt   0.0000   47
Pt       7.844754539   10.608739232    5.493600352 CORE   48 Pt Pt   0.0000   48
Sn       0.987950348    4.881204600    0.826730464 CORE   49 Sn Sn   0.0000   49
Sn       8.002650348    4.881204600    0.826730464 CORE   50 Sn Sn   0.0000   50
Sn       0.987950348   10.608704600    0.826730464 CORE   51 Sn Sn   0.0000   51
Sn       8.002650348   10.608704600    0.826730464 CORE   52 Sn Sn   0.0000   52
Sn       5.569737701    2.017520764    2.318272023 CORE   53 Sn Sn   0.0000   53
Sn      12.584465226    2.017522575    2.318387126 CORE   54 Sn Sn   0.0000   54
Sn       5.569744193    7.745021614    2.318274895 CORE   55 Sn Sn   0.0000   55
Sn      12.584471424    7.745021677    2.318387421 CORE   56 Sn Sn   0.0000   56
Sn       3.348016748    4.881598962    4.254804361 CORE   57 Sn Sn   0.0000   57
Sn      10.362824585    4.881595073    4.254979073 CORE   58 Sn Sn   0.0000   58
Sn       3.348016526   10.609093832    4.254803157 CORE   59 Sn Sn   0.0000   59
Sn      10.362825165   10.609099742    4.254978128 CORE   60 Sn Sn   0.0000   60
Sn       0.877211313    2.017679183    5.698326087 CORE   61 Sn Sn   0.0000   61
Sn       7.891789433    2.017680056    5.698304596 CORE   62 Sn Sn   0.0000   62
Sn       0.877225267    7.745180195    5.698316344 CORE   63 Sn Sn   0.0000   63
Sn       7.891822055    7.745178709    5.698321647 CORE   64 Sn Sn   0.0000   64
end
end
