# Supplementary material for: Zeolite-confined subnanometric PtSn mimicking mortise-and-tenon joinery for catalytic propane dehydrogenation
Source: Nat Commun. 2022 May 17;13:2716. doi: 10.1038/s41467-022-30522-1 (PMC9114386; doi:10.1038/s41467-022-30522-1)
Supplement: Supplementary file 8 — Source Data [file 41467_2022_30522_MOESM8_ESM.zip › allstructures/Pt3Sn211-TS_CH3CH2CH2_H_to_CH3CHCH2_H_H.arc]

!BIOSYM archive 2
PBC=ON
                      Energy         0         -3.7808       -433.848871        TS
!DATE
PBC   14.02940000   11.45500000   17.78680000   90.00000000   90.00000000   90.00000000
Pt       5.664511000    3.449330000    0.000000000 CORE    1 Pt Pt   0.0000    1
Pt       5.664511000    0.585579600    0.000000000 CORE    2 Pt Pt   0.0000    2
Pt      12.679210000    3.449330000    0.000000000 CORE    3 Pt Pt   0.0000    3
Pt      12.679210000    0.585579600    0.000000000 CORE    4 Pt Pt   0.0000    4
Pt       5.664511000    9.176829000    0.000000000 CORE    5 Pt Pt   0.0000    5
Pt       5.664511000    6.313080000    0.000000000 CORE    6 Pt Pt   0.0000    6
Pt      12.679210000    9.176829000    0.000000000 CORE    7 Pt Pt   0.0000    7
Pt      12.679210000    6.313080000    0.000000000 CORE    8 Pt Pt   0.0000    8
Pt       0.987950300    2.017455000    0.826730500 CORE    9 Pt Pt   0.0000    9
Pt       8.002650000    2.017455000    0.826730500 CORE   10 Pt Pt   0.0000   10
Pt       0.987950300    7.744955000    0.826730500 CORE   11 Pt Pt   0.0000   11
Pt       8.002650000    7.744955000    0.826730500 CORE   12 Pt Pt   0.0000   12
Pt       3.299545357    0.579846076    1.521588976 CORE   13 Pt Pt   0.0000   13
Pt       3.280563861    3.438789189    1.475031149 CORE   14 Pt Pt   0.0000   14
Pt      10.289859751    0.573534626    1.494252495 CORE   15 Pt Pt   0.0000   15
Pt       3.275382048    6.310619199    1.465639293 CORE   16 Pt Pt   0.0000   16
Pt       3.296767040    9.174052753    1.519928801 CORE   17 Pt Pt   0.0000   17
Pt      10.275826373    6.289376835    1.568519113 CORE   18 Pt Pt   0.0000   18
Pt      10.279438024    3.470318181    1.572084324 CORE   19 Pt Pt   0.0000   19
Pt      10.297496650    9.182238342    1.478864242 CORE   20 Pt Pt   0.0000   20
Pt       5.547065537    4.886035860    2.456156307 CORE   21 Pt Pt   0.0000   21
Pt       5.579545328   10.593501999    2.385277452 CORE   22 Pt Pt   0.0000   22
Pt      12.566818789    4.882590178    2.360749868 CORE   23 Pt Pt   0.0000   23
Pt      12.563213301   10.611979040    2.368481108 CORE   24 Pt Pt   0.0000   24
Pt       0.936731669    3.417220572    3.183349173 CORE   25 Pt Pt   0.0000   25
Pt       1.024816190    0.571987449    3.196341435 CORE   26 Pt Pt   0.0000   26
Pt       7.943561433    3.483713362    3.270326029 CORE   27 Pt Pt   0.0000   27
Pt       8.020017666    0.596681999    3.199712244 CORE   28 Pt Pt   0.0000   28
Pt       1.014611857    9.188679814    3.188410928 CORE   29 Pt Pt   0.0000   29
Pt       0.956752357    6.344184530    3.190337797 CORE   30 Pt Pt   0.0000   30
Pt       8.052340999    9.197182692    3.194805319 CORE   31 Pt Pt   0.0000   31
Pt       7.924679699    6.317351573    3.274913828 CORE   32 Pt Pt   0.0000   32
Pt       3.146378664    2.031008222    4.223909678 CORE   33 Pt Pt   0.0000   33
Pt       3.166489005    7.725849071    4.219757472 CORE   34 Pt Pt   0.0000   34
Pt      10.163494598    2.027906963    4.199008458 CORE   35 Pt Pt   0.0000   35
Pt      10.178257949    7.729652516    4.185786706 CORE   36 Pt Pt   0.0000   36
Pt       5.535394239    0.723059249    4.665788567 CORE   37 Pt Pt   0.0000   37
Pt       5.411656187    6.207714695    5.059790049 CORE   38 Pt Pt   0.0000   38
Pt      12.543585408    0.677605567    4.689179458 CORE   39 Pt Pt   0.0000   39
Pt      12.503428745    6.351536874    4.714588104 CORE   40 Pt Pt   0.0000   40
Pt       5.452926748    3.471152290    4.961062445 CORE   41 Pt Pt   0.0000   41
Pt      12.491866846    3.418542585    4.715822937 CORE   42 Pt Pt   0.0000   42
Pt       5.579315512    8.983061273    4.670841319 CORE   43 Pt Pt   0.0000   43
Pt      12.537808757    9.095327889    4.685348573 CORE   44 Pt Pt   0.0000   44
Pt       0.724173278    4.877505884    5.436651424 CORE   45 Pt Pt   0.0000   45
Pt       0.736488518   10.604341664    5.452794275 CORE   46 Pt Pt   0.0000   46
Pt       7.863192418    4.902658753    5.713031932 CORE   47 Pt Pt   0.0000   47
Pt       7.715869976   10.621943245    5.460346579 CORE   48 Pt Pt   0.0000   48
Sn       0.987950300    4.881205000    0.826730500 CORE   49 Sn Sn   0.0000   49
Sn       8.002650000    4.881205000    0.826730500 CORE   50 Sn Sn   0.0000   50
Sn       0.987950300   10.608700000    0.826730500 CORE   51 Sn Sn   0.0000   51
Sn       8.002650000   10.608700000    0.826730500 CORE   52 Sn Sn   0.0000   52
Sn       5.559273543    2.064622886    2.314998173 CORE   53 Sn Sn   0.0000   53
Sn      12.517679079    2.021786570    2.303171371 CORE   54 Sn Sn   0.0000   54
Sn       5.545951799    7.682663880    2.324291558 CORE   55 Sn Sn   0.0000   55
Sn      12.524922132    7.738533837    2.300859804 CORE   56 Sn Sn   0.0000   56
Sn       3.198975081    4.858804033    3.949466018 CORE   57 Sn Sn   0.0000   57
Sn       3.327667659   10.586316034    4.236504984 CORE   58 Sn Sn   0.0000   58
Sn      10.209887693    4.884908110    4.468674225 CORE   59 Sn Sn   0.0000   59
Sn      10.279742953   10.619268796    4.268616856 CORE   60 Sn Sn   0.0000   60
Sn       0.755205659    2.030308723    5.675698264 CORE   61 Sn Sn   0.0000   61
Sn       7.835716482    2.055928165    5.709096818 CORE   62 Sn Sn   0.0000   62
Sn       0.767794139    7.733357142    5.672392131 CORE   63 Sn Sn   0.0000   63
Sn       7.891433123    7.763784253    5.708553341 CORE   64 Sn Sn   0.0000   64
C        4.369657172    5.265050732    7.003878789 CORE   65 C  C    0.0000   65
C        4.523783180    5.939882739    8.351357272 CORE   66 C  C    0.0000   66
C        4.682487738    3.811916275    6.906621546 CORE   67 C  C    0.0000   67
H        5.941895874    5.832933905    6.535757893 CORE   68 H  H    0.0000   68
H        3.388485441    5.518830780    6.577258497 CORE   69 H  H    0.0000   69
H        4.371590548    7.025081523    8.279217964 CORE   70 H  H    0.0000   70
H        8.291534793    4.878835669    7.254962654 CORE   71 H  H    0.0000   71
H        5.494596912    5.739266062    8.826139322 CORE   72 H  H    0.0000   72
H        5.452186657    3.496500408    7.621474857 CORE   73 H  H    0.0000   73
H        3.737417653    5.533425571    9.012920068 CORE   74 H  H    0.0000   74
H        3.785157407    3.184212326    6.992110323 CORE   75 H  H    0.0000   75
end
end
