# Supplementary material for: Zeolite-confined subnanometric PtSn mimicking mortise-and-tenon joinery for catalytic propane dehydrogenation
Source: Nat Commun. 2022 May 17;13:2716. doi: 10.1038/s41467-022-30522-1 (PMC9114386; doi:10.1038/s41467-022-30522-1)
Supplement: Supplementary file 8 — Source Data [file 41467_2022_30522_MOESM8_ESM.zip › allstructures/Pt3Sn211-TS_CH3CHCH2_H_H_to_CH3CHCH2_H2.arc]

!BIOSYM archive 2
PBC=ON
                      Energy         0         -0.0145       -433.844734        TS
!DATE
PBC   14.02940000   11.45500000   17.78680000   90.00000000   90.00000000   90.00000000
Pt       5.664511000    3.449330000    0.000000000 CORE    1 Pt Pt   0.0000    1
Pt       5.664511000    0.585579600    0.000000000 CORE    2 Pt Pt   0.0000    2
Pt      12.679210000    3.449330000    0.000000000 CORE    3 Pt Pt   0.0000    3
Pt      12.679210000    0.585579600    0.000000000 CORE    4 Pt Pt   0.0000    4
Pt       5.664511000    9.176829000    0.000000000 CORE    5 Pt Pt   0.0000    5
Pt       5.664511000    6.313080000    0.000000000 CORE    6 Pt Pt   0.0000    6
Pt      12.679210000    9.176829000    0.000000000 CORE    7 Pt Pt   0.0000    7
Pt      12.679210000    6.313080000    0.000000000 CORE    8 Pt Pt   0.0000    8
Pt       0.987950300    2.017455000    0.826730500 CORE    9 Pt Pt   0.0000    9
Pt       8.002650000    2.017455000    0.826730500 CORE   10 Pt Pt   0.0000   10
Pt       0.987950300    7.744955000    0.826730500 CORE   11 Pt Pt   0.0000   11
Pt       8.002650000    7.744955000    0.826730500 CORE   12 Pt Pt   0.0000   12
Pt       3.292763403    0.589197303    1.502218255 CORE   13 Pt Pt   0.0000   13
Pt       3.269449948    3.448405117    1.477407944 CORE   14 Pt Pt   0.0000   14
Pt      10.292799657    0.573994453    1.546628071 CORE   15 Pt Pt   0.0000   15
Pt       3.272033843    6.310564509    1.478410081 CORE   16 Pt Pt   0.0000   16
Pt       3.284209299    9.175494480    1.511719092 CORE   17 Pt Pt   0.0000   17
Pt      10.283054939    6.300423400    1.559165408 CORE   18 Pt Pt   0.0000   18
Pt      10.287198752    3.461184816    1.556817056 CORE   19 Pt Pt   0.0000   19
Pt      10.298185576    9.187296992    1.531845707 CORE   20 Pt Pt   0.0000   20
Pt       5.536625166    4.870127398    2.461432317 CORE   21 Pt Pt   0.0000   21
Pt       5.540483980   10.601377006    2.397232242 CORE   22 Pt Pt   0.0000   22
Pt      12.589847788    4.888514705    2.358696613 CORE   23 Pt Pt   0.0000   23
Pt      12.600904101   10.617343739    2.369517646 CORE   24 Pt Pt   0.0000   24
Pt       0.935641329    3.422898621    3.188351742 CORE   25 Pt Pt   0.0000   25
Pt       1.052550542    0.577338633    3.213605902 CORE   26 Pt Pt   0.0000   26
Pt       7.913164678    3.429390898    3.233678820 CORE   27 Pt Pt   0.0000   27
Pt       7.971218946    0.580313673    3.194834329 CORE   28 Pt Pt   0.0000   28
Pt       1.000662265    9.181949846    3.192690483 CORE   29 Pt Pt   0.0000   29
Pt       0.959295336    6.335962334    3.199947362 CORE   30 Pt Pt   0.0000   30
Pt       8.006533179    9.196662949    3.203982901 CORE   31 Pt Pt   0.0000   31
Pt       7.876651720    6.358244366    3.208677189 CORE   32 Pt Pt   0.0000   32
Pt       3.134230197    2.092403112    4.285193691 CORE   33 Pt Pt   0.0000   33
Pt       3.124553287    7.737904912    4.264134284 CORE   34 Pt Pt   0.0000   34
Pt      10.125991586    2.007965437    4.229083215 CORE   35 Pt Pt   0.0000   35
Pt      10.120841244    7.718152954    4.237028123 CORE   36 Pt Pt   0.0000   36
Pt       5.493106081    0.766975775    4.670291960 CORE   37 Pt Pt   0.0000   37
Pt       5.324270297    6.248364126    5.140300791 CORE   38 Pt Pt   0.0000   38
Pt      12.506070362    0.658947845    4.704354754 CORE   39 Pt Pt   0.0000   39
Pt      12.474382726    6.364755892    4.714469500 CORE   40 Pt Pt   0.0000   40
Pt       5.419064749    3.515865037    5.110703059 CORE   41 Pt Pt   0.0000   41
Pt      12.456295355    3.398075749    4.710937153 CORE   42 Pt Pt   0.0000   42
Pt       5.526797759    8.974462651    4.672885078 CORE   43 Pt Pt   0.0000   43
Pt      12.481207776    9.104479924    4.700875217 CORE   44 Pt Pt   0.0000   44
Pt       0.670880090    4.870042932    5.437384724 CORE   45 Pt Pt   0.0000   45
Pt       0.687908741   10.592578352    5.452157191 CORE   46 Pt Pt   0.0000   46
Pt       7.763984813    4.931630379    5.479294311 CORE   47 Pt Pt   0.0000   47
Pt       7.661633811   10.618883676    5.470520259 CORE   48 Pt Pt   0.0000   48
Sn       0.987950300    4.881205000    0.826730500 CORE   49 Sn Sn   0.0000   49
Sn       8.002650000    4.881205000    0.826730500 CORE   50 Sn Sn   0.0000   50
Sn       0.987950300   10.608700000    0.826730500 CORE   51 Sn Sn   0.0000   51
Sn       8.002650000   10.608700000    0.826730500 CORE   52 Sn Sn   0.0000   52
Sn       5.517957930    2.076967942    2.318583318 CORE   53 Sn Sn   0.0000   53
Sn      12.534141803    2.016321775    2.313586243 CORE   54 Sn Sn   0.0000   54
Sn       5.510795245    7.684497411    2.315053829 CORE   55 Sn Sn   0.0000   55
Sn      12.528540454    7.747574559    2.313525947 CORE   56 Sn Sn   0.0000   56
Sn       3.210403176    4.879341236    3.988824766 CORE   57 Sn Sn   0.0000   57
Sn       3.294647743   10.601717335    4.243308993 CORE   58 Sn Sn   0.0000   58
Sn      10.217361936    4.879832212    4.199852623 CORE   59 Sn Sn   0.0000   59
Sn      10.234908724   10.610405891    4.257058291 CORE   60 Sn Sn   0.0000   60
Sn       0.721393610    2.021535688    5.679335503 CORE   61 Sn Sn   0.0000   61
Sn       7.782857956    2.024994449    5.690269958 CORE   62 Sn Sn   0.0000   62
Sn       0.720839203    7.735559195    5.677942077 CORE   63 Sn Sn   0.0000   63
Sn       7.779110190    7.741802758    5.702700017 CORE   64 Sn Sn   0.0000   64
C        4.383421633    5.572851516    6.940317916 CORE   65 C  C    0.0000   65
C        4.795317191    6.446720542    8.106523914 CORE   66 C  C    0.0000   66
C        4.722229267    4.117107848    7.021778018 CORE   67 C  C    0.0000   67
H        7.483141234    5.045006288   10.165417576 CORE   68 H  H    0.0000   68
H        3.306621841    5.704536902    6.728239608 CORE   69 H  H    0.0000   69
H        4.486309264    7.488830767    7.946824117 CORE   70 H  H    0.0000   70
H        8.177513542    4.792564828   10.307536044 CORE   71 H  H    0.0000   71
H        5.881667529    6.425657726    8.274986989 CORE   72 H  H    0.0000   72
H        5.545619788    3.905650746    7.716727814 CORE   73 H  H    0.0000   73
H        4.305583361    6.079958110    9.028760263 CORE   74 H  H    0.0000   74
H        3.856426370    3.470372911    7.219234264 CORE   75 H  H    0.0000   75
end
end
