# Supplementary material for: Zeolite-confined subnanometric PtSn mimicking mortise-and-tenon joinery for catalytic propane dehydrogenation
Source: Nat Commun. 2022 May 17;13:2716. doi: 10.1038/s41467-022-30522-1 (PMC9114386; doi:10.1038/s41467-022-30522-1)
Supplement: Supplementary file 8 — Source Data [file 41467_2022_30522_MOESM8_ESM.zip › allstructures/Pt3Sn211-TS_propane_to_CH3CH2CH2_H.arc]

!BIOSYM archive 2
PBC=ON
                      Energy         0         -5.8872       -433.847879        TS
!DATE
PBC   14.02940000   11.45500000   17.78680000   90.00000000   90.00000000   90.00000000
Pt       5.664511000    3.449330000    0.000000000 CORE    1 Pt Pt   0.0000    1
Pt       5.664511000    0.585579600    0.000000000 CORE    2 Pt Pt   0.0000    2
Pt      12.679210000    3.449330000    0.000000000 CORE    3 Pt Pt   0.0000    3
Pt      12.679210000    0.585579600    0.000000000 CORE    4 Pt Pt   0.0000    4
Pt       5.664511000    9.176829000    0.000000000 CORE    5 Pt Pt   0.0000    5
Pt       5.664511000    6.313080000    0.000000000 CORE    6 Pt Pt   0.0000    6
Pt      12.679210000    9.176829000    0.000000000 CORE    7 Pt Pt   0.0000    7
Pt      12.679210000    6.313080000    0.000000000 CORE    8 Pt Pt   0.0000    8
Pt       0.987950300    2.017455000    0.826730500 CORE    9 Pt Pt   0.0000    9
Pt       8.002650000    2.017455000    0.826730500 CORE   10 Pt Pt   0.0000   10
Pt       0.987950300    7.744955000    0.826730500 CORE   11 Pt Pt   0.0000   11
Pt       8.002650000    7.744955000    0.826730500 CORE   12 Pt Pt   0.0000   12
Pt       3.304310943    0.598204439    1.518783002 CORE   13 Pt Pt   0.0000   13
Pt       3.277494012    3.456811685    1.492518111 CORE   14 Pt Pt   0.0000   14
Pt      10.315542242    0.577501543    1.488770279 CORE   15 Pt Pt   0.0000   15
Pt       3.304332817    6.304037212    1.492320127 CORE   16 Pt Pt   0.0000   16
Pt       3.289926584    9.198780402    1.513848540 CORE   17 Pt Pt   0.0000   17
Pt      10.311758436    6.303014893    1.501842579 CORE   18 Pt Pt   0.0000   18
Pt      10.314699016    3.456577036    1.506731796 CORE   19 Pt Pt   0.0000   19
Pt      10.305232877    9.185736762    1.506918720 CORE   20 Pt Pt   0.0000   20
Pt       5.579430754    4.786519372    2.447609130 CORE   21 Pt Pt   0.0000   21
Pt       5.585442676   10.657680504    2.374196157 CORE   22 Pt Pt   0.0000   22
Pt      12.594171009    4.891830644    2.363588659 CORE   23 Pt Pt   0.0000   23
Pt      12.588733947   10.615531984    2.374180278 CORE   24 Pt Pt   0.0000   24
Pt       1.015665887    3.459406834    3.206731385 CORE   25 Pt Pt   0.0000   25
Pt       1.049817194    0.606817133    3.202330938 CORE   26 Pt Pt   0.0000   26
Pt       8.036838644    3.436167568    3.222647207 CORE   27 Pt Pt   0.0000   27
Pt       8.082939302    0.581631304    3.191654138 CORE   28 Pt Pt   0.0000   28
Pt       1.029650613    9.204383359    3.197418824 CORE   29 Pt Pt   0.0000   29
Pt       1.015265808    6.342718758    3.192464649 CORE   30 Pt Pt   0.0000   30
Pt       8.045657122    9.187123591    3.197045679 CORE   31 Pt Pt   0.0000   31
Pt       8.076459707    6.312533502    3.196589492 CORE   32 Pt Pt   0.0000   32
Pt       3.204092880    2.079224204    4.255884278 CORE   33 Pt Pt   0.0000   33
Pt       3.185319502    7.784079400    4.221335684 CORE   34 Pt Pt   0.0000   34
Pt      10.239031923    2.024055699    4.209040360 CORE   35 Pt Pt   0.0000   35
Pt      10.206984708    7.778185578    4.251130434 CORE   36 Pt Pt   0.0000   36
Pt       5.589580168    0.768992403    4.700643347 CORE   37 Pt Pt   0.0000   37
Pt       5.592008741    6.482687688    4.652465803 CORE   38 Pt Pt   0.0000   38
Pt      12.592954393    0.668593428    4.707162887 CORE   39 Pt Pt   0.0000   39
Pt      12.555490452    6.390246050    4.710301742 CORE   40 Pt Pt   0.0000   40
Pt       5.448164334    3.573164219    5.051763534 CORE   41 Pt Pt   0.0000   41
Pt      12.572437040    3.415024430    4.713822863 CORE   42 Pt Pt   0.0000   42
Pt       5.536342975    9.189100558    4.696513424 CORE   43 Pt Pt   0.0000   43
Pt      12.585429034    9.123481206    4.724926043 CORE   44 Pt Pt   0.0000   44
Pt       0.771108361    4.915590298    5.470341343 CORE   45 Pt Pt   0.0000   45
Pt       0.787942596   10.627566929    5.474820675 CORE   46 Pt Pt   0.0000   46
Pt       7.810411631    4.924074827    5.491044418 CORE   47 Pt Pt   0.0000   47
Pt       7.774787151   10.634147206    5.466492113 CORE   48 Pt Pt   0.0000   48
Sn       0.987950300    4.881205000    0.826730500 CORE   49 Sn Sn   0.0000   49
Sn       8.002650000    4.881205000    0.826730500 CORE   50 Sn Sn   0.0000   50
Sn       0.987950300   10.608700000    0.826730500 CORE   51 Sn Sn   0.0000   51
Sn       8.002650000   10.608700000    0.826730500 CORE   52 Sn Sn   0.0000   52
Sn       5.554352782    2.061815699    2.348599098 CORE   53 Sn Sn   0.0000   53
Sn      12.560303307    2.024128015    2.308621233 CORE   54 Sn Sn   0.0000   54
Sn       5.532539739    7.765525140    2.280884302 CORE   55 Sn Sn   0.0000   55
Sn      12.545841236    7.758122876    2.313839556 CORE   56 Sn Sn   0.0000   56
Sn       3.277806780    4.951629434    4.094744516 CORE   57 Sn Sn   0.0000   57
Sn       3.309504801   10.680517914    4.245962557 CORE   58 Sn Sn   0.0000   58
Sn      10.311864057    4.889912374    4.244810145 CORE   59 Sn Sn   0.0000   59
Sn      10.326448460   10.614833611    4.277827717 CORE   60 Sn Sn   0.0000   60
Sn       0.810701151    2.044266204    5.685515605 CORE   61 Sn Sn   0.0000   61
Sn       7.911548906    2.013570384    5.662772806 CORE   62 Sn Sn   0.0000   62
Sn       0.818258137    7.758013120    5.681277234 CORE   63 Sn Sn   0.0000   63
Sn       7.832203782    7.794980249    5.675235277 CORE   64 Sn Sn   0.0000   64
C        4.146883593    5.160508097    7.509896325 CORE   65 C  C    0.0000   65
C        3.736382095    5.403729766    8.961064970 CORE   66 C  C    0.0000   66
C        5.007870004    3.930111143    7.306534605 CORE   67 C  C    0.0000   67
H        4.669619737    6.055129810    7.116393978 CORE   68 H  H    0.0000   68
H        3.232686702    5.072972315    6.891463221 CORE   69 H  H    0.0000   69
H        3.077521682    6.284082411    9.018618028 CORE   70 H  H    0.0000   70
H        6.148450353    4.366248211    6.411136330 CORE   71 H  H    0.0000   71
H        4.607116813    5.594335471    9.606839297 CORE   72 H  H    0.0000   72
H        5.845763328    3.895498727    8.024317028 CORE   73 H  H    0.0000   73
H        3.186639949    4.544970222    9.372957964 CORE   74 H  H    0.0000   74
H        4.474024369    2.976699434    7.388831474 CORE   75 H  H    0.0000   75
end
end
