# Supplementary material for: Zeolite-confined subnanometric PtSn mimicking mortise-and-tenon joinery for catalytic propane dehydrogenation
Source: Nat Commun. 2022 May 17;13:2716. doi: 10.1038/s41467-022-30522-1 (PMC9114386; doi:10.1038/s41467-022-30522-1)
Supplement: Supplementary file 8 — Source Data [file 41467_2022_30522_MOESM8_ESM.zip › allstructures/Pt3Sn211-TS_propene_to_CH3CHCH_H.arc]

!BIOSYM archive 2
PBC=ON
                      Energy         0         -5.1581       -426.166558        TS
!DATE
PBC   14.02940000   11.45500000   17.78680000   90.00000000   90.00000000   90.00000000
Pt       5.664511000    3.449330000    0.000000000 CORE    1 Pt Pt   0.0000    1
Pt       5.664511000    0.585579600    0.000000000 CORE    2 Pt Pt   0.0000    2
Pt      12.679210000    3.449330000    0.000000000 CORE    3 Pt Pt   0.0000    3
Pt      12.679210000    0.585579600    0.000000000 CORE    4 Pt Pt   0.0000    4
Pt       5.664511000    9.176829000    0.000000000 CORE    5 Pt Pt   0.0000    5
Pt       5.664511000    6.313080000    0.000000000 CORE    6 Pt Pt   0.0000    6
Pt      12.679210000    9.176829000    0.000000000 CORE    7 Pt Pt   0.0000    7
Pt      12.679210000    6.313080000    0.000000000 CORE    8 Pt Pt   0.0000    8
Pt       0.987950300    2.017455000    0.826730500 CORE    9 Pt Pt   0.0000    9
Pt       8.002650000    2.017455000    0.826730500 CORE   10 Pt Pt   0.0000   10
Pt       0.987950300    7.744955000    0.826730500 CORE   11 Pt Pt   0.0000   11
Pt       8.002650000    7.744955000    0.826730500 CORE   12 Pt Pt   0.0000   12
Pt       3.288055452    0.590821808    1.548648225 CORE   13 Pt Pt   0.0000   13
Pt       3.270585905    3.459376388    1.488227454 CORE   14 Pt Pt   0.0000   14
Pt      10.294939215    0.577586945    1.500873404 CORE   15 Pt Pt   0.0000   15
Pt       3.278053010    6.317497859    1.525119935 CORE   16 Pt Pt   0.0000   16
Pt       3.279934173    9.182734994    1.557844903 CORE   17 Pt Pt   0.0000   17
Pt      10.289166755    6.301813684    1.538327230 CORE   18 Pt Pt   0.0000   18
Pt      10.278373854    3.464352612    1.523034368 CORE   19 Pt Pt   0.0000   19
Pt      10.289831852    9.186488858    1.509582682 CORE   20 Pt Pt   0.0000   20
Pt       5.567424097    4.883701680    2.411550916 CORE   21 Pt Pt   0.0000   21
Pt       5.569187326   10.591312201    2.376993123 CORE   22 Pt Pt   0.0000   22
Pt      12.550830703    4.873819447    2.364988719 CORE   23 Pt Pt   0.0000   23
Pt      12.558473335   10.604479251    2.368587446 CORE   24 Pt Pt   0.0000   24
Pt       0.929962351    3.416373114    3.189802589 CORE   25 Pt Pt   0.0000   25
Pt       0.976247680    0.575781474    3.192814907 CORE   26 Pt Pt   0.0000   26
Pt       7.986099318    3.467730273    3.278389333 CORE   27 Pt Pt   0.0000   27
Pt       8.011410133    0.574706923    3.187467910 CORE   28 Pt Pt   0.0000   28
Pt       0.953459128    9.181603749    3.188397817 CORE   29 Pt Pt   0.0000   29
Pt       0.938755610    6.327091883    3.193945947 CORE   30 Pt Pt   0.0000   30
Pt       7.995987545    9.170319020    3.190054643 CORE   31 Pt Pt   0.0000   31
Pt       7.987185782    6.288041910    3.259760140 CORE   32 Pt Pt   0.0000   32
Pt       3.112803383    2.001749030    4.259903486 CORE   33 Pt Pt   0.0000   33
Pt       3.077635046    7.772413538    4.262286992 CORE   34 Pt Pt   0.0000   34
Pt      10.155525781    2.009218095    4.213137482 CORE   35 Pt Pt   0.0000   35
Pt      10.146442157    7.756402757    4.215762737 CORE   36 Pt Pt   0.0000   36
Pt       5.496871932    0.661558590    4.678650842 CORE   37 Pt Pt   0.0000   37
Pt       5.323040418    6.314776253    4.871640817 CORE   38 Pt Pt   0.0000   38
Pt      12.510608190    0.665686895    4.698824265 CORE   39 Pt Pt   0.0000   39
Pt      12.461598237    6.347985222    4.716997235 CORE   40 Pt Pt   0.0000   40
Pt       5.409529013    3.387513192    4.935285222 CORE   41 Pt Pt   0.0000   41
Pt      12.458549424    3.408178612    4.726664490 CORE   42 Pt Pt   0.0000   42
Pt       5.490342434    9.056458811    4.705127261 CORE   43 Pt Pt   0.0000   43
Pt      12.511711642    9.085692425    4.705054384 CORE   44 Pt Pt   0.0000   44
Pt       0.675636402    4.872146310    5.441022209 CORE   45 Pt Pt   0.0000   45
Pt       0.694449337   10.606277867    5.459946218 CORE   46 Pt Pt   0.0000   46
Pt       7.598297313    4.922756764    5.630925657 CORE   47 Pt Pt   0.0000   47
Pt       7.717893493   10.578134799    5.459108048 CORE   48 Pt Pt   0.0000   48
Sn       0.987950300    4.881205000    0.826730500 CORE   49 Sn Sn   0.0000   49
Sn       8.002650000    4.881205000    0.826730500 CORE   50 Sn Sn   0.0000   50
Sn       0.987950300   10.608700000    0.826730500 CORE   51 Sn Sn   0.0000   51
Sn       8.002650000   10.608700000    0.826730500 CORE   52 Sn Sn   0.0000   52
Sn       5.543226575    2.050950724    2.310771237 CORE   53 Sn Sn   0.0000   53
Sn      12.517323481    2.023198134    2.308121799 CORE   54 Sn Sn   0.0000   54
Sn       5.554217755    7.712114171    2.312264808 CORE   55 Sn Sn   0.0000   55
Sn      12.520718589    7.735777040    2.307682821 CORE   56 Sn Sn   0.0000   56
Sn       3.183893160    4.831599600    4.041441424 CORE   57 Sn Sn   0.0000   57
Sn       3.252693670   10.594791477    4.252313153 CORE   58 Sn Sn   0.0000   58
Sn      10.179709495    4.884234934    4.442102838 CORE   59 Sn Sn   0.0000   59
Sn      10.263302798   10.601752735    4.269624569 CORE   60 Sn Sn   0.0000   60
Sn       0.731387034    2.023374900    5.688320119 CORE   61 Sn Sn   0.0000   61
Sn       7.826764128    1.920709556    5.662472907 CORE   62 Sn Sn   0.0000   62
Sn       0.723607738    7.724396845    5.691028177 CORE   63 Sn Sn   0.0000   63
Sn       7.793408216    7.758382566    5.672466361 CORE   64 Sn Sn   0.0000   64
C        4.909696904    5.638536375    6.843779973 CORE   65 C  C    0.0000   65
C        5.095936599    6.619451174    7.981467926 CORE   66 C  C    0.0000   66
C        5.796651644    4.446883940    6.741383512 CORE   67 C  C    0.0000   67
H        3.861194882    5.291282336    6.832027482 CORE   68 H  H    0.0000   68
H        4.475167195    7.511573673    7.826310560 CORE   69 H  H    0.0000   69
H        6.143120447    6.937333850    8.091223842 CORE   70 H  H    0.0000   70
H        7.227864908    4.884609176    7.252568876 CORE   71 H  H    0.0000   71
H        4.785840434    6.143698822    8.929760077 CORE   72 H  H    0.0000   72
H        5.763666091    3.690531116    7.538868176 CORE   73 H  H    0.0000   73
end
end
