# Supplementary material for: Zeolite-confined subnanometric PtSn mimicking mortise-and-tenon joinery for catalytic propane dehydrogenation
Source: Nat Commun. 2022 May 17;13:2716. doi: 10.1038/s41467-022-30522-1 (PMC9114386; doi:10.1038/s41467-022-30522-1)
Supplement: Supplementary file 8 — Source Data [file 41467_2022_30522_MOESM8_ESM.zip › allstructures/Pt3Sn5O0-MFI.arc]

!BIOSYM archive 2
PBC=ON
                      Energy         0          0.0400      -2310.412954        C1
!DATE
PBC   20.37460000   20.11910000   13.51960000   90.00000000   89.99990000   90.00000000
Sn      12.119884678   10.946185205    8.047161641 CORE    4 Sn Sn   0.0000    4
Sn       9.737222465   12.581429366    8.123724319 CORE    5 Sn Sn   0.0000    5
Sn       9.293831770    8.587132426    7.175489084 CORE    6 Sn Sn   0.0000    6
Sn       8.557439233   11.892167670    5.606994060 CORE    7 Sn Sn   0.0000    7
Sn       8.101380047   10.972662979    9.893425704 CORE    8 Sn Sn   0.0000    8
Pt       7.441219630   10.420927466    7.439782399 CORE    1 Pt Pt   0.0000    1
Pt      10.685132020   10.432704411    5.937664013 CORE    2 Pt Pt   0.0000    2
Pt      10.286867457    9.659099242    9.360918728 CORE    3 Pt Pt   0.0000    3
Si       3.609751051    2.287754614    0.057685224 CORE    9 Si Si   0.0000    9
Si       3.628309832   19.248671098   13.463132030 CORE   10 Si Si   0.0000   10
Si       6.757742316   19.302906861   13.356010990 CORE   11 Si Si   0.0000   11
Si       3.459097626   14.572213943   13.271094056 CORE   12 Si Si   0.0000   12
Si       6.684451296   14.480134579   13.322967173 CORE   13 Si Si   0.0000   13
Si      15.461495984    5.241652552    2.297402447 CORE   14 Si Si   0.0000   14
Si       7.656210734    4.602391946    1.852043992 CORE   15 Si Si   0.0000   15
Si      15.478555247    8.407353545    2.066488298 CORE   16 Si Si   0.0000   16
Si      10.581863297    8.357785746    2.209982624 CORE   17 Si Si   0.0000   17
Si       2.750496340   16.919444773    1.735288272 CORE   18 Si Si   0.0000   18
Si       7.602128244    9.245826789    2.108298415 CORE   19 Si Si   0.0000   19
Si       2.807602349    4.444257783    2.137170341 CORE   20 Si Si   0.0000   20
Si      10.689080296    5.181616399    2.198393640 CORE   21 Si Si   0.0000   21
Si      15.387959746   13.260290979    2.004366955 CORE   22 Si Si   0.0000   22
Si       7.636273112   16.928565430    1.654106646 CORE   23 Si Si   0.0000   23
Si       2.789410414    9.401577682    2.229055483 CORE   24 Si Si   0.0000   24
Si      10.679850009   16.463291290    2.098862941 CORE   25 Si Si   0.0000   25
Si      10.554359264   13.284479527    2.098292484 CORE   26 Si Si   0.0000   26
Si       7.580157517   12.392847615    1.861541484 CORE   27 Si Si   0.0000   27
Si       2.729255180   12.493974822    1.855936623 CORE   28 Si Si   0.0000   28
Si      15.425748761   16.431420626    2.125166031 CORE   29 Si Si   0.0000   29
Si      13.028180362    9.223218346    3.924112002 CORE   30 Si Si   0.0000   30
Si      12.952872076    4.764868210    4.243100811 CORE   31 Si Si   0.0000   31
Si       0.321478713    8.426570873    3.827241295 CORE   32 Si Si   0.0000   32
Si      12.940263595   12.420888077    3.861212390 CORE   33 Si Si   0.0000   33
Si      17.741124905    9.345263003    4.033176514 CORE   34 Si Si   0.0000   34
Si       5.313547386    5.258755610    3.879418386 CORE   35 Si Si   0.0000   35
Si      17.811995820    4.670009750    4.253907319 CORE   36 Si Si   0.0000   36
Si       0.400632185    5.266661230    3.861203849 CORE   37 Si Si   0.0000   37
Si       0.460192078   16.419955434    3.748562364 CORE   38 Si Si   0.0000   38
Si       0.350678456   13.256363763    3.684750142 CORE   39 Si Si   0.0000   39
Si       5.254472699   16.422770104    3.694939436 CORE   40 Si Si   0.0000   40
Si       5.218468129    8.475438385    4.026181777 CORE   41 Si Si   0.0000   41
Si      17.766424497   12.463571454    3.984216061 CORE   42 Si Si   0.0000   42
Si      12.939694662   16.990297208    4.096536396 CORE   43 Si Si   0.0000   43
Si       5.164647910   13.285583357    3.770691874 CORE   44 Si Si   0.0000   44
Si      17.814820197   17.052887941    4.120931528 CORE   45 Si Si   0.0000   45
Si      13.700254413    7.153664491    6.162678962 CORE   46 Si Si   0.0000   46
Si      13.871353799    2.337345553    5.961050979 CORE   47 Si Si   0.0000   47
Si      16.910439038    7.156974426    6.098878262 CORE   48 Si Si   0.0000   48
Si      16.992183538    2.334172813    6.108202262 CORE   49 Si Si   0.0000   49
Si      13.877078878   19.352030424    5.881467108 CORE   50 Si Si   0.0000   50
Si      13.650473003   14.580369828    5.986808573 CORE   51 Si Si   0.0000   51
Si      16.874544146   14.662092652    6.022887200 CORE   52 Si Si   0.0000   52
Si      17.008853773   19.372090954    5.936203941 CORE   53 Si Si   0.0000   53
Si       4.672828571    4.613986991    6.834312905 CORE   54 Si Si   0.0000   54
Si       1.289095137    9.252171968    6.769050763 CORE   55 Si Si   0.0000   55
Si       1.486182407    4.655864197    6.800728943 CORE   56 Si Si   0.0000   56
Si       4.411735684    9.256620671    6.927154023 CORE   57 Si Si   0.0000   57
Si       1.493909554   17.196326367    6.598637125 CORE   58 Si Si   0.0000   58
Si       1.293814602   12.362272084    6.530566894 CORE   59 Si Si   0.0000   59
Si       4.398710476   12.395879928    6.659089056 CORE   60 Si Si   0.0000   60
Si       4.703174767   17.240715341    6.605548293 CORE   61 Si Si   0.0000   61
Si      13.046795900    6.346674448    9.030881675 CORE   62 Si Si   0.0000   62
Si       0.624120780    7.054159701    8.777095144 CORE   63 Si Si   0.0000   63
Si      13.062036917    3.196852697    8.850686256 CORE   64 Si Si   0.0000   64
Si       5.248651278    7.036748396    8.895535437 CORE   65 Si Si   0.0000   65
Si       5.468988709   14.789711248    8.403124940 CORE   66 Si Si   0.0000   66
Si      17.958599831    3.192436869    8.968889001 CORE   67 Si Si   0.0000   67
Si      17.974427787    6.365734929    8.930865574 CORE   68 Si Si   0.0000   68
Si      13.094954185   18.498758040    8.791240878 CORE   69 Si Si   0.0000   69
Si       0.538083981    2.384248351    8.728730289 CORE   70 Si Si   0.0000   70
Si       0.498987359   14.702620225    8.350147392 CORE   71 Si Si   0.0000   71
Si       0.599632924   19.400596350    8.606674339 CORE   72 Si Si   0.0000   72
Si      17.905365435   15.302669111    8.936699236 CORE   73 Si Si   0.0000   73
Si       5.369505725    2.400858464    8.912040179 CORE   74 Si Si   0.0000   74
Si      13.113757348   15.301659624    8.967366164 CORE   75 Si Si   0.0000   75
Si      18.029967395   18.501445311    8.835341947 CORE   76 Si Si   0.0000   76
Si       5.353103173   19.366274225    8.756005627 CORE   77 Si Si   0.0000   77
Si      15.527906057    2.382448914   10.737973285 CORE   78 Si Si   0.0000   78
Si      15.611350966    6.853775986   10.885161350 CORE   79 Si Si   0.0000   79
Si      10.718819377    2.351970284   10.822837322 CORE   80 Si Si   0.0000   80
Si       7.755761541    3.235476639   10.697659806 CORE   81 Si Si   0.0000   81
Si       2.821901814    6.454703259   10.811444190 CORE   82 Si Si   0.0000   82
Si       7.624493972    6.398256018   10.690063772 CORE   83 Si Si   0.0000   83
Si      10.662047419    6.850749685   11.108239989 CORE   84 Si Si   0.0000   84
Si       2.896571497   15.267460036   10.262922596 CORE   85 Si Si   0.0000   85
Si       2.859311791    3.252325776   10.698044568 CORE   86 Si Si   0.0000   86
Si      15.610289303   19.361344243   10.582689240 CORE   87 Si Si   0.0000   87
Si      10.701175284   19.335314064   10.706752145 CORE   88 Si Si   0.0000   88
Si       7.756180319   18.473781936   10.473249757 CORE   89 Si Si   0.0000   89
Si       2.886403253   18.440410672   10.526346366 CORE   90 Si Si   0.0000   90
Si       7.704155643   15.292722463   10.459840261 CORE   91 Si Si   0.0000   91
Si      10.733905609   14.726806152   10.978584718 CORE   92 Si Si   0.0000   92
Si      15.617831207   14.708123819   10.883340096 CORE   93 Si Si   0.0000   93
Si      14.881346244    4.510694028   12.831726330 CORE   94 Si Si   0.0000   94
Si      14.678311180    9.221409161   12.662928049 CORE   95 Si Si   0.0000   95
Si      11.690126656    4.421392136   12.875646590 CORE   96 Si Si   0.0000   96
Si      11.543689325    9.258342086   12.888288849 CORE   97 Si Si   0.0000   97
Si      14.672994592   12.327407403   12.637948259 CORE   98 Si Si   0.0000   98
Si      11.691079135   17.209466569   12.752063590 CORE   99 Si Si   0.0000   99
Si      11.533326654   12.331801153   12.763310812 CORE  100 Si Si   0.0000  100
Si      14.913599920   17.180369180   12.698287505 CORE  101 Si Si   0.0000  101
Si       6.740216299    2.264730715    0.018202754 CORE  102 Si Si   0.0000  102
Si       6.661810845    7.038835725    0.069171594 CORE  103 Si Si   0.0000  103
Si       3.448953836    6.968323983    0.299523386 CORE  104 Si Si   0.0000  104
O        5.061689592    6.818901203    0.199707356 CORE  105 O  O    0.0000  105
O       15.315956834    4.493062644    0.869744421 CORE  106 O  O    0.0000  106
O       15.453757836    8.957263503    0.543603321 CORE  107 O  O    0.0000  107
O        5.076077785   14.650797316   13.413746685 CORE  108 O  O    0.0000  108
O       10.996608362    9.222400939    0.896946643 CORE  109 O  O    0.0000  109
O       15.399861371   12.537707566    0.554738400 CORE  110 O  O    0.0000  110
O       11.340349363    4.381454583    0.938893209 CORE  111 O  O    0.0000  111
O        3.472841922    0.695665029    0.306013121 CORE  112 O  O    0.0000  112
O        6.867954777    0.695401153    0.419304563 CORE  113 O  O    0.0000  113
O        7.079101730    8.419906511    0.810409366 CORE  114 O  O    0.0000  114
O        3.043456780    8.363568338    1.014473370 CORE  115 O  O    0.0000  115
O       11.299090718   17.228772882    0.803001231 CORE  116 O  O    0.0000  116
O        7.420777458    5.765649689    0.737421357 CORE  117 O  O    0.0000  117
O       10.947259362   12.485941609    0.744971309 CORE  118 O  O    0.0000  118
O        2.814217591   15.858089928    0.506800960 CORE  119 O  O    0.0000  119
O        2.851887822    5.709578754    1.124282442 CORE  120 O  O    0.0000  120
O        2.918161816   13.186818327    0.401318124 CORE  121 O  O    0.0000  121
O       15.326788067   17.274808813    0.742588788 CORE  122 O  O    0.0000  122
O        7.475456285    3.141643750    1.164606010 CORE  123 O  O    0.0000  123
O        7.148508258   13.051033387    0.432479657 CORE  124 O  O    0.0000  124
O        7.392133114   15.683378945    0.635447128 CORE  125 O  O    0.0000  125
O        2.945256436    3.049624746    1.321535957 CORE  126 O  O    0.0000  126
O        2.961782896   18.421356491    1.165388272 CORE  127 O  O    0.0000  127
O        7.579477686   18.322432722    0.827577646 CORE  128 O  O    0.0000  128
O        7.758170169   10.797124239    1.657141668 CORE  129 O  O    0.0000  129
O       15.806343530    6.815666426    2.081739226 CORE  130 O  O    0.0000  130
O        2.977756855   10.906469328    1.656945474 CORE  131 O  O    0.0000  131
O       10.772206635    6.777331201    1.888144635 CORE  132 O  O    0.0000  132
O       10.876665659   14.861764817    1.897828154 CORE  133 O  O    0.0000  133
O       15.603357832   14.853035231    1.796389425 CORE  134 O  O    0.0000  134
O       14.071898180    5.094562545    3.116163200 CORE  135 O  O    0.0000  135
O        9.035743973    8.662658351    2.608293421 CORE  136 O  O    0.0000  136
O        9.159134042    4.713812377    2.434183250 CORE  137 O  O    0.0000  137
O       14.040897329    8.666920927    2.773329747 CORE  138 O  O    0.0000  138
O       16.663711433    4.526930103    3.117768386 CORE  139 O  O    0.0000  139
O        9.110472215   16.806463096    2.313668718 CORE  140 O  O    0.0000  140
O       16.642922110    9.211856499    2.849543352 CORE  141 O  O    0.0000  141
O       13.957542624   13.007667831    2.731729692 CORE  142 O  O    0.0000  142
O        1.281080436    9.271064933    2.822933829 CORE  143 O  O    0.0000  143
O        1.285498335   16.844640305    2.421063559 CORE  144 O  O    0.0000  144
O        1.375024825    4.409737242    2.893629967 CORE  145 O  O    0.0000  145
O        8.969184000   13.061148229    2.399247491 CORE  146 O  O    0.0000  146
O       16.591512776   12.633692203    2.883391138 CORE  147 O  O    0.0000  147
O       11.528125321    8.801533392    3.454355100 CORE  148 O  O    0.0000  148
O        3.889763836   16.581628650    2.837697781 CORE  149 O  O    0.0000  149
O        6.639057313    4.764324491    3.098102857 CORE  150 O  O    0.0000  150
O       14.069125011   16.652340879    2.982034486 CORE  151 O  O    0.0000  151
O        4.000057824    4.557770342    3.234682294 CORE  152 O  O    0.0000  152
O        1.225258634   12.789474748    2.398609112 CORE  153 O  O    0.0000  153
O       11.486754978    4.816647743    3.559206367 CORE  154 O  O    0.0000  154
O        3.868001951    9.151989332    3.422068662 CORE  155 O  O    0.0000  155
O        3.796472722   13.132393986    2.909602995 CORE  156 O  O    0.0000  156
O       19.140658263    8.730892571    3.474228455 CORE  157 O  O    0.0000  157
O       16.718788902   16.958696014    2.936435804 CORE  158 O  O    0.0000  158
O        6.540365880    9.113584326    3.331689596 CORE  159 O  O    0.0000  159
O       11.467551245   16.978411787    3.417634691 CORE  160 O  O    0.0000  160
O       11.417760796   12.700117894    3.348996039 CORE  161 O  O    0.0000  161
O       19.243689994    4.855918011    3.514190061 CORE  162 O  O    0.0000  162
O        6.422087102   12.674286421    2.959182519 CORE  163 O  O    0.0000  163
O        6.531291433   16.935073482    2.839544053 CORE  164 O  O    0.0000  164
O       19.158587993   13.004862647    3.334541339 CORE  165 O  O    0.0000  165
O       19.282974961   16.805695232    3.482863697 CORE  166 O  O    0.0000  166
O        0.611772466   14.823534095    4.021750157 CORE  167 O  O    0.0000  167
O       13.222237840   10.833406788    4.047154078 CORE  168 O  O    0.0000  168
O        0.644505245    6.852285382    3.599187801 CORE  169 O  O    0.0000  169
O        5.174035371    6.874747909    3.752813646 CORE  170 O  O    0.0000  170
O        5.429926658   14.854868519    4.096952336 CORE  171 O  O    0.0000  171
O       17.917026441   10.909962251    4.415651194 CORE  172 O  O    0.0000  172
O       13.152645932    3.276865466    4.856326108 CORE  173 O  O    0.0000  173
O       13.024615412    5.873953112    5.425556912 CORE  174 O  O    0.0000  174
O       17.854146669    3.319489773    5.154728774 CORE  175 O  O    0.0000  175
O       13.190681477   18.469387358    4.710030516 CORE  176 O  O    0.0000  176
O       17.537762338    5.951930764    5.212649563 CORE  177 O  O    0.0000  177
O       13.387181762    8.530831301    5.353641680 CORE  178 O  O    0.0000  178
O       12.962949528   15.866662002    5.271005260 CORE  179 O  O    0.0000  179
O       17.240272985    8.574140043    5.376825223 CORE  180 O  O    0.0000  180
O        5.458354228    4.804285814    5.428809244 CORE  181 O  O    0.0000  181
O        0.577733851    8.857782585    5.368898066 CORE  182 O  O    0.0000  182
O       17.526757989   15.960655900    5.294160750 CORE  183 O  O    0.0000  183
O       13.198829840   13.188190485    5.274120489 CORE  184 O  O    0.0000  184
O        0.703792599    4.933680904    5.417602231 CORE  185 O  O    0.0000  185
O       17.762213502   18.540584359    4.766576160 CORE  186 O  O    0.0000  186
O        1.047586536   17.215011766    5.040073230 CORE  187 O  O    0.0000  187
O        5.157290800   17.318114867    5.047561452 CORE  188 O  O    0.0000  188
O       17.416544286   13.299719068    5.332302227 CORE  189 O  O    0.0000  189
O       13.760210989    0.796636953    5.460117674 CORE  190 O  O    0.0000  190
O        5.258812041    8.790562081    5.617029285 CORE  191 O  O    0.0000  191
O       17.127140725    0.821054840    5.543086990 CORE  192 O  O    0.0000  192
O        5.030263818   12.462621271    5.161600443 CORE  193 O  O    0.0000  193
O        0.782525330   12.380960166    4.986823596 CORE  194 O  O    0.0000  194
O       15.262496711   14.742533821    5.886653219 CORE  195 O  O    0.0000  195
O       15.430090235    2.799560610    6.104528472 CORE  196 O  O    0.0000  196
O       15.310482181    6.939069605    6.235500714 CORE  197 O  O    0.0000  197
O       15.443680288   18.920305920    6.041507702 CORE  198 O  O    0.0000  198
O        3.078570286    4.509303016    6.537087676 CORE  199 O  O    0.0000  199
O        2.855485140    8.814549494    6.693523579 CORE  200 O  O    0.0000  200
O        2.840435965   12.879617164    6.606227347 CORE  201 O  O    0.0000  201
O       13.087920881    7.244570363    7.670336901 CORE  202 O  O    0.0000  202
O       13.140261974    2.470489411    7.404519424 CORE  203 O  O    0.0000  203
O       17.565231597    2.363929243    7.626811512 CORE  204 O  O    0.0000  204
O        1.149317913   10.840874974    7.072410536 CORE  205 O  O    0.0000  205
O        3.099494770   16.987862330    6.726257716 CORE  206 O  O    0.0000  206
O       17.586017445    7.171856207    7.573045937 CORE  207 O  O    0.0000  207
O       13.101242923   19.090251522    7.283621305 CORE  208 O  O    0.0000  208
O        4.456058410   10.862515283    7.189646769 CORE  209 O  O    0.0000  209
O        5.203481285    3.248022795    7.535890735 CORE  210 O  O    0.0000  210
O        0.907331732    3.276219048    7.423822901 CORE  211 O  O    0.0000  211
O        4.971587097    5.889748425    7.785123089 CORE  212 O  O    0.0000  212
O        1.056833348   18.616440725    7.255444003 CORE  213 O  O    0.0000  213
O       13.166018670   14.539304870    7.534915477 CORE  214 O  O    0.0000  214
O       17.307954711   14.636553845    7.580237919 CORE  215 O  O    0.0000  215
O        5.479260170   16.001171276    7.317875592 CORE  216 O  O    0.0000  216
O        1.224605747    5.892754002    7.812762237 CORE  217 O  O    0.0000  217
O        5.095581729   18.649429569    7.318122625 CORE  218 O  O    0.0000  218
O        0.747575847   15.979257957    7.372436863 CORE  219 O  O    0.0000  219
O       17.729770282   19.096314040    7.358525955 CORE  220 O  O    0.0000  220
O        0.539255938    8.462935199    7.973368192 CORE  221 O  O    0.0000  221
O        4.972635724    8.500902667    8.249578823 CORE  222 O  O    0.0000  222
O        5.220916609   13.365294618    7.664840324 CORE  223 O  O    0.0000  223
O        0.393111445   13.346914501    7.455583165 CORE  224 O  O    0.0000  224
O        0.411134670    0.846105561    8.230566224 CORE  225 O  O    0.0000  225
O       12.880406760   16.891688626    8.750447700 CORE  226 O  O    0.0000  226
O       17.718131022   16.912851042    8.859378784 CORE  227 O  O    0.0000  227
O        5.097431092    0.837510255    8.572179780 CORE  228 O  O    0.0000  228
O       12.818622667    4.786664395    8.636567311 CORE  229 O  O    0.0000  229
O       17.741694955    4.775678746    8.675709705 CORE  230 O  O    0.0000  230
O       14.470836932    6.487378855    9.792735113 CORE  231 O  O    0.0000  231
O       19.523299508    6.654164431    9.315062884 CORE  232 O  O    0.0000  232
O       14.450309563    2.961611943    9.664221245 CORE  233 O  O    0.0000  233
O       11.814555097    2.546750790    9.646975582 CORE  234 O  O    0.0000  234
O        6.788217432    6.955358629    9.410913559 CORE  235 O  O    0.0000  235
O       11.836789874    6.848701656    9.987362387 CORE  236 O  O    0.0000  236
O       19.467491273   14.908340914    9.133244031 CORE  237 O  O    0.0000  237
O       19.503813301    2.888988032    9.370536195 CORE  238 O  O    0.0000  238
O        6.878688989    2.571996744    9.497477113 CORE  239 O  O    0.0000  239
O       19.589635531   18.777553809    9.195907558 CORE  240 O  O    0.0000  240
O       11.875758304   14.700947627    9.826898804 CORE  241 O  O    0.0000  241
O       11.868550553   19.192720867    9.590153132 CORE  242 O  O    0.0000  242
O       17.027874099    2.704482516   10.204159257 CORE  243 O  O    0.0000  243
O       14.517122415   18.830927589    9.502055809 CORE  244 O  O    0.0000  244
O        4.315159410   15.055029452    9.511659699 CORE  245 O  O    0.0000  245
O        6.878420776   19.086532480    9.249015731 CORE  246 O  O    0.0000  246
O        6.918520844   14.751485880    9.143043579 CORE  247 O  O    0.0000  247
O        4.269104347    6.824416261   10.174034931 CORE  248 O  O    0.0000  248
O       17.065342405    6.871298769   10.171638714 CORE  249 O  O    0.0000  249
O        1.617664051    7.228758339   10.047669935 CORE  250 O  O    0.0000  250
O        4.310322647    2.934762222   10.030551305 CORE  251 O  O    0.0000  251
O        1.738243946   19.276384397    9.753955109 CORE  252 O  O    0.0000  252
O        1.690180134    2.507482774    9.861856563 CORE  253 O  O    0.0000  253
O       14.513567331   15.045617553    9.741156427 CORE  254 O  O    0.0000  254
O        9.334563644    3.069020554   10.349031372 CORE  255 O  O    0.0000  255
O        4.348158014   18.759618352    9.887315125 CORE  256 O  O    0.0000  256
O        1.697824843   14.550390200    9.436037315 CORE  257 O  O    0.0000  257
O       17.097374873   14.728225043   10.219854669 CORE  258 O  O    0.0000  258
O       17.099742871   19.242373896    9.943212575 CORE  259 O  O    0.0000  259
O        9.325922285   18.694719063   10.113789015 CORE  260 O  O    0.0000  260
O        9.201154804    6.676528450   10.420018468 CORE  261 O  O    0.0000  261
O        9.295194514   14.999621743   10.266982981 CORE  262 O  O    0.0000  262
O        2.584820318    4.849913423   10.704771940 CORE  263 O  O    0.0000  263
O        7.362194670    4.801249945   10.852294243 CORE  264 O  O    0.0000  264
O        7.444415505   16.887526872   10.646659039 CORE  265 O  O    0.0000  265
O       15.314089090    0.791215053   10.949196413 CORE  266 O  O    0.0000  266
O        2.571115439   16.853542785   10.396020586 CORE  267 O  O    0.0000  267
O       10.464417665    0.773869415   11.072649837 CORE  268 O  O    0.0000  268
O       15.346117325    8.332005074   11.489957976 CORE  269 O  O    0.0000  269
O       10.683078190    8.218929918   11.990792324 CORE  270 O  O    0.0000  270
O       15.384540846   13.225476140   11.494545730 CORE  271 O  O    0.0000  271
O       15.620987798    5.748672960   12.079731928 CORE  272 O  O    0.0000  272
O       15.327020731    3.089517079   12.185594123 CORE  273 O  O    0.0000  273
O       10.705753786   13.290850900   11.744015988 CORE  274 O  O    0.0000  274
O       11.266337172    2.992745927   12.219750043 CORE  275 O  O    0.0000  275
O       10.861221374    5.604635872   12.139235072 CORE  276 O  O    0.0000  276
O       11.016514290   15.902829739   12.060703425 CORE  277 O  O    0.0000  277
O        7.111844146    7.157254436   12.035909703 CORE  278 O  O    0.0000  278
O        7.450713003    2.477359046   12.098125811 CORE  279 O  O    0.0000  279
O        2.789360836    6.962453395   12.343836199 CORE  280 O  O    0.0000  280
O        2.994716768   14.579016872   11.723702344 CORE  281 O  O    0.0000  281
O       11.117486708   18.568519119   12.079304291 CORE  282 O  O    0.0000  282
O       15.518874536   18.484198270   11.945953653 CORE  283 O  O    0.0000  283
O       15.532451274   15.814453178   12.071364786 CORE  284 O  O    0.0000  284
O        2.825392403    2.694124912   12.217164631 CORE  285 O  O    0.0000  285
O        7.389700098   19.243335375   11.859877111 CORE  286 O  O    0.0000  286
O        2.859037726   18.893679166   12.080010979 CORE  287 O  O    0.0000  287
O        7.154686586   14.514036441   11.774927287 CORE  288 O  O    0.0000  288
O       14.813884249   10.772173485   12.208622880 CORE  289 O  O    0.0000  289
O       11.361904824   10.775101960   12.319939798 CORE  290 O  O    0.0000  290
O       13.274968928    4.700874992   12.666212388 CORE  291 O  O    0.0000  291
O       13.109700215    8.816734194   12.845818120 CORE  292 O  O    0.0000  292
O       13.104322115   12.763051827   12.745708523 CORE  293 O  O    0.0000  293
O       13.296295802   17.148720992   12.535139724 CORE  294 O  O    0.0000  294
O        5.176799035    2.714430889   13.437576337 CORE  295 O  O    0.0000  295
O        5.197508894   18.834315192   13.303180699 CORE  296 O  O    0.0000  296
end
end
