# Supplementary material for: Zeolite-confined subnanometric PtSn mimicking mortise-and-tenon joinery for catalytic propane dehydrogenation
Source: Nat Commun. 2022 May 17;13:2716. doi: 10.1038/s41467-022-30522-1 (PMC9114386; doi:10.1038/s41467-022-30522-1)
Supplement: Supplementary file 8 — Source Data [file 41467_2022_30522_MOESM8_ESM.zip › allstructures/Pt4Sn0O0-MFI.arc]

!BIOSYM archive 2
PBC=ON
                      Energy         0          0.0426      -2294.657558        C1
!DATE
PBC   20.37460000   20.11910000   13.51960000   90.00000000   89.99990000   90.00000000
Pt       5.199480377   13.760320797    4.573626368 CORE    1 Pt Pt   0.0000    1
Pt       7.296068282   15.079897023    5.297936170 CORE    2 Pt Pt   0.0000    2
Pt       5.149650183   16.332050657    4.581234723 CORE    3 Pt Pt   0.0000    3
Pt       5.323263130   15.057446654    6.888315937 CORE    4 Pt Pt   0.0000    4
Si       2.478563658    8.748196834    0.536486987 CORE    5 Si Si   0.0000    5
Si       2.366688789   16.628069143    0.567819711 CORE    6 Si Si   0.0000    6
Si       2.346879689   13.500670449    0.591819938 CORE    7 Si Si   0.0000    7
Si       5.497117864   13.460295619    0.567733701 CORE    8 Si Si   0.0000    8
Si       2.526362014    1.272620560    0.584654815 CORE    9 Si Si   0.0000    9
Si       5.513874266   16.627048323    0.572685713 CORE   10 Si Si   0.0000   10
Si       5.643641605    8.895465528    0.699939776 CORE   11 Si Si   0.0000   11
Si       5.684001031    1.089827034    0.746033975 CORE   12 Si Si   0.0000   12
Si      13.900700879   19.495201500    2.224581015 CORE   13 Si Si   0.0000   13
Si      13.984480343    2.564997740    2.261442817 CORE   14 Si Si   0.0000   14
Si      13.893066993   10.634281592    2.246073759 CORE   15 Si Si   0.0000   15
Si      14.029727522    7.448791858    2.275472404 CORE   16 Si Si   0.0000   16
Si      18.847272456   19.492069234    2.289762939 CORE   17 Si Si   0.0000   17
Si      18.813619192   10.613457245    2.313611509 CORE   18 Si Si   0.0000   18
Si      18.909259879    2.558119031    2.351670940 CORE   19 Si Si   0.0000   19
Si      18.924867655    7.434242998    2.376988922 CORE   20 Si Si   0.0000   20
Si       1.464936919   11.168771286    2.446741004 CORE   21 Si Si   0.0000   21
Si       1.529984506   18.956213751    2.480785462 CORE   22 Si Si   0.0000   22
Si       1.537560956    6.600971162    2.579836691 CORE   23 Si Si   0.0000   23
Si       1.509911253    3.407848968    2.596934880 CORE   24 Si Si   0.0000   24
Si       6.309011272    6.523011953    2.627415683 CORE   25 Si Si   0.0000   25
Si       6.335654595    3.463678711    2.682290498 CORE   26 Si Si   0.0000   26
Si       6.195366265   11.365982863    2.705763481 CORE   27 Si Si   0.0000   27
Si       6.153690754   18.717580598    2.745535681 CORE   28 Si Si   0.0000   28
Si      16.356623129   18.746707690    4.014358264 CORE   29 Si Si   0.0000   29
Si      16.321681847   11.383422916    4.046015505 CORE   30 Si Si   0.0000   30
Si      16.436918685    3.470281355    4.109503401 CORE   31 Si Si   0.0000   31
Si      16.467503713    6.531115438    4.118108804 CORE   32 Si Si   0.0000   32
Si      11.743829050    3.430013773    4.177315927 CORE   33 Si Si   0.0000   33
Si      11.741525343    6.582441321    4.187309973 CORE   34 Si Si   0.0000   34
Si      11.702619206   18.923260503    4.274983936 CORE   35 Si Si   0.0000   35
Si      11.699984096   11.196817023    4.305486630 CORE   36 Si Si   0.0000   36
Si       3.879958870    7.489394220    4.434544699 CORE   37 Si Si   0.0000   37
Si       8.768577903    7.434727314    4.419207841 CORE   38 Si Si   0.0000   38
Si       3.728858278   10.639117623    4.460110695 CORE   39 Si Si   0.0000   39
Si       8.671799566   19.490624101    4.473846617 CORE   40 Si Si   0.0000   40
Si       3.849404869    2.504748410    4.455220321 CORE   41 Si Si   0.0000   41
Si       8.777080551    2.557992036    4.501833700 CORE   42 Si Si   0.0000   42
Si       3.715069326   19.459641133    4.545098824 CORE   43 Si Si   0.0000   43
Si       8.669934203   10.619843435    4.518717390 CORE   44 Si Si   0.0000   44
Si      15.870071000    1.080968941    6.068389118 CORE   45 Si Si   0.0000   45
Si      15.841439523    8.911080194    6.084125405 CORE   46 Si Si   0.0000   46
Si      12.720766327    1.242211308    6.160595389 CORE   47 Si Si   0.0000   47
Si      15.692408449   16.670286017    6.181624271 CORE   48 Si Si   0.0000   48
Si      15.691387884   13.473993539    6.203831809 CORE   49 Si Si   0.0000   49
Si      12.690128105    8.762238940    6.209584927 CORE   50 Si Si   0.0000   50
Si      12.559255833   16.631269798    6.220971449 CORE   51 Si Si   0.0000   51
Si      12.558037931   13.507330911    6.221104364 CORE   52 Si Si   0.0000   52
Si       4.716131153    6.608638278    7.296358068 CORE   53 Si Si   0.0000   53
Si       7.884787816    6.533645417    7.292497496 CORE   54 Si Si   0.0000   54
Si       4.716916840    3.436996652    7.302165767 CORE   55 Si Si   0.0000   55
Si       7.699105193   18.787943867    7.355233370 CORE   56 Si Si   0.0000   56
Si       7.878845780    3.464723953    7.372876646 CORE   57 Si Si   0.0000   57
Si       7.653822607   11.378738828    7.370584863 CORE   58 Si Si   0.0000   58
Si       4.487016314   11.137968476    7.425383980 CORE   59 Si Si   0.0000   59
Si       4.533848374   19.014043298    7.491858522 CORE   60 Si Si   0.0000   60
Si      16.715425826    0.585277155    8.998815062 CORE   61 Si Si   0.0000   61
Si      16.629898228   17.515956608    9.029243887 CORE   62 Si Si   0.0000   62
Si      16.669851040    9.410184757    9.009117278 CORE   63 Si Si   0.0000   63
Si      11.744506661    0.614614887    9.047363808 CORE   64 Si Si   0.0000   64
Si      16.622483894   12.607305345    9.054622729 CORE   65 Si Si   0.0000   65
Si      11.705694493    9.428265559    9.094333998 CORE   66 Si Si   0.0000   66
Si      11.694349347   17.554603385    9.102582159 CORE   67 Si Si   0.0000   67
Si      11.675523530   12.603623861    9.103239477 CORE   68 Si Si   0.0000   68
Si       8.655269896    8.907385019    9.217224310 CORE   69 Si Si   0.0000   69
Si       8.687207951    1.095344728    9.271818682 CORE   70 Si Si   0.0000   70
Si       3.900582324   13.509428591    9.333183198 CORE   71 Si Si   0.0000   71
Si       8.744179959   16.663089079    9.359166690 CORE   72 Si Si   0.0000   72
Si       8.727268811   13.506671924    9.362008768 CORE   73 Si Si   0.0000   73
Si       3.932815686   16.582889854    9.406526950 CORE   74 Si Si   0.0000   74
Si       4.040792395    8.670832476    9.472018689 CORE   75 Si Si   0.0000   75
Si       4.096321032    1.388318547    9.505032049 CORE   76 Si Si   0.0000   76
Si      14.243364435    1.348916426   10.761399285 CORE   77 Si Si   0.0000   77
Si      14.202948641    8.684395911   10.785994501 CORE   78 Si Si   0.0000   78
Si      14.155295606   16.601210688   10.849324743 CORE   79 Si Si   0.0000   79
Si      14.131295312   13.540148305   10.859861026 CORE   80 Si Si   0.0000   80
Si      18.902317749   16.648907591   10.922203548 CORE   81 Si Si   0.0000   81
Si      18.904193891   13.489752463   10.946593985 CORE   82 Si Si   0.0000   82
Si      18.924733487    1.145296698   11.045029506 CORE   83 Si Si   0.0000   83
Si      18.876493681    8.874366221   11.068006776 CORE   84 Si Si   0.0000   84
Si       1.542969825    9.441366106   11.143063047 CORE   85 Si Si   0.0000   85
Si       1.511443792   12.625156861   11.176055856 CORE   86 Si Si   0.0000   86
Si       6.401891163   12.636356978   11.158676495 CORE   87 Si Si   0.0000   87
Si       1.507974140   17.505908398   11.172401773 CORE   88 Si Si   0.0000   88
Si       1.594321853    0.570255837   11.173786125 CORE   89 Si Si   0.0000   89
Si       6.403966011   17.455526006   11.211059041 CORE   90 Si Si   0.0000   90
Si       6.466763115    9.436942901   11.281314178 CORE   91 Si Si   0.0000   91
Si       6.477412705    0.515754686   11.315958242 CORE   92 Si Si   0.0000   92
Si      14.715785199   18.994636016   12.795450495 CORE   93 Si Si   0.0000   93
Si      14.688717297   11.163094404   12.815387365 CORE   94 Si Si   0.0000   94
Si      17.886050576   18.824430176   12.912177838 CORE   95 Si Si   0.0000   95
Si      14.931888262    3.408869778   12.931912880 CORE   96 Si Si   0.0000   96
Si      14.929875349    6.611749229   12.937804338 CORE   97 Si Si   0.0000   97
Si      17.863196216   11.325534647   12.933724653 CORE   98 Si Si   0.0000   98
Si      18.058032744    3.450127758   12.972058037 CORE   99 Si Si   0.0000   99
Si      18.056989008    6.559209982   12.997821545 CORE  100 Si Si   0.0000  100
O        4.073796511    8.887180248    0.286551379 CORE  101 O  O    0.0000  101
O        3.940777133   17.014322555    0.393658776 CORE  102 O  O    0.0000  102
O        4.125974472    1.265220339    0.324933000 CORE  103 O  O    0.0000  103
O        3.916769292   13.068471502    0.516166905 CORE  104 O  O    0.0000  104
O       13.848716887   19.214048351    0.629873898 CORE  105 O  O    0.0000  105
O       14.075567987    2.846045181    0.670110118 CORE  106 O  O    0.0000  106
O       13.833825194   10.923061967    0.653345750 CORE  107 O  O    0.0000  107
O       14.074902716    7.166942639    0.681141073 CORE  108 O  O    0.0000  108
O       18.674737786   18.842868741    0.809578104 CORE  109 O  O    0.0000  109
O       18.648465799   11.260324717    0.831695232 CORE  110 O  O    0.0000  110
O        5.702108510   15.042192935    0.772499947 CORE  111 O  O    0.0000  111
O       18.800878925    3.246282384    0.882424961 CORE  112 O  O    0.0000  112
O       18.776853037    6.717185075    0.925245843 CORE  113 O  O    0.0000  113
O        2.188921570   15.068190070    0.972791520 CORE  114 O  O    0.0000  114
O        2.159897975    7.320182275    1.252947294 CORE  115 O  O    0.0000  115
O        2.116558106    2.691236828    1.264970711 CORE  116 O  O    0.0000  116
O        6.076563141    7.463092334    1.326079396 CORE  117 O  O    0.0000  117
O        1.959661152    9.983932287    1.452225771 CORE  118 O  O    0.0000  118
O        6.264870050    2.453060570    1.412591492 CORE  119 O  O    0.0000  119
O        2.115414088    0.030276825    1.544907761 CORE  120 O  O    0.0000  120
O        1.704271311   17.525476216    1.740562988 CORE  121 O  O    0.0000  121
O        1.603084588   12.615425540    1.726273172 CORE  122 O  O    0.0000  122
O        5.808527951   20.002220255    1.820626046 CORE  123 O  O    0.0000  123
O        6.241684094   12.676633687    1.770797783 CORE  124 O  O    0.0000  124
O        5.898109664   10.051309508    1.807126918 CORE  125 O  O    0.0000  125
O        6.157270080   17.379865938    1.847954910 CORE  126 O  O    0.0000  126
O        6.285066058    4.983507530    2.112422669 CORE  127 O  O    0.0000  127
O       18.559508784    9.009819100    2.228474001 CORE  128 O  O    0.0000  128
O       18.576367413    0.974385785    2.217390320 CORE  129 O  O    0.0000  129
O        1.440428275    5.004202198    2.313001282 CORE  130 O  O    0.0000  130
O       13.977881234    0.968354270    2.544087034 CORE  131 O  O    0.0000  131
O       14.034376390    9.045090334    2.559224714 CORE  132 O  O    0.0000  132
O       12.609528808    3.231532667    2.813250750 CORE  133 O  O    0.0000  133
O       20.346072221   19.204093193    2.824733145 CORE  134 O  O    0.0000  134
O       20.299145673   10.924515274    2.873096037 CORE  135 O  O    0.0000  135
O       15.212983507   18.777218071    2.860101560 CORE  136 O  O    0.0000  136
O       12.672305147    6.786614169    2.869815165 CORE  137 O  O    0.0000  137
O       12.547022459   18.889288067    2.887232046 CORE  138 O  O    0.0000  138
O       15.171958805   11.396437415    2.897358075 CORE  139 O  O    0.0000  139
O        0.072686982    7.228586679    2.902802074 CORE  140 O  O    0.0000  140
O        0.035441321    2.803030925    2.922178973 CORE  141 O  O    0.0000  141
O       12.517006022   11.186940229    2.902396482 CORE  142 O  O    0.0000  142
O       15.340425518    6.794125737    2.975490791 CORE  143 O  O    0.0000  143
O       15.265797200    3.219653851    3.010841879 CORE  144 O  O    0.0000  144
O       17.820647770   18.804020026    3.331695595 CORE  145 O  O    0.0000  145
O       17.873874782    3.228488773    3.398363426 CORE  146 O  O    0.0000  146
O       17.775527630   11.284686500    3.352092539 CORE  147 O  O    0.0000  147
O        7.740743642    6.848725132    3.313828920 CORE  148 O  O    0.0000  148
O       17.935910500    6.759145743    3.466691448 CORE  149 O  O    0.0000  149
O        7.594486238   18.889178300    3.433351536 CORE  150 O  O    0.0000  150
O        7.719219172    3.271957803    3.504538514 CORE  151 O  O    0.0000  151
O        7.600169606   11.199752395    3.461790263 CORE  152 O  O    0.0000  152
O        5.081565793    3.232748027    3.692163103 CORE  153 O  O    0.0000  153
O        5.133884215    6.729897031    3.737367108 CORE  154 O  O    0.0000  154
O        2.339880224   11.153156156    3.814893070 CORE  155 O  O    0.0000  155
O        4.969460181   11.529212593    3.814498710 CORE  156 O  O    0.0000  156
O        2.326357024   18.939344796    3.898371597 CORE  157 O  O    0.0000  157
O       10.274504149    7.201378580    3.857232252 CORE  158 O  O    0.0000  158
O        2.480070307    6.887690881    3.875212239 CORE  159 O  O    0.0000  159
O        4.964821146   18.585131677    3.896173565 CORE  160 O  O    0.0000  160
O       10.144139125   19.145435341    3.895273455 CORE  161 O  O    0.0000  161
O       10.271294371    2.794947366    3.915538655 CORE  162 O  O    0.0000  162
O        2.443049764    3.091617403    3.893251320 CORE  163 O  O    0.0000  163
O       10.139024704   10.975782105    3.945664598 CORE  164 O  O    0.0000  164
O        3.987653543    9.078010324    4.080330778 CORE  165 O  O    0.0000  165
O        3.959808622    0.904038559    4.171936965 CORE  166 O  O    0.0000  166
O       11.631907796    5.004722211    4.545258626 CORE  167 O  O    0.0000  167
O        8.445873879    0.974928174    4.579805612 CORE  168 O  O    0.0000  168
O       16.357769362    5.000413520    4.645985610 CORE  169 O  O    0.0000  169
O        8.477311200    9.012447980    4.656110794 CORE  170 O  O    0.0000  170
O       16.252325601   17.341955338    4.818710397 CORE  171 O  O    0.0000  171
O       16.263888949   12.788157741    4.853358666 CORE  172 O  O    0.0000  172
O       16.167797349   20.002181918    5.022004051 CORE  173 O  O    0.0000  173
O       11.871978965   17.504893253    5.043946396 CORE  174 O  O    0.0000  174
O       16.099830286   10.132115194    5.053446867 CORE  175 O  O    0.0000  175
O       11.890933951   12.634979121    5.031685130 CORE  176 O  O    0.0000  176
O       12.224464580    0.017010076    5.221622177 CORE  177 O  O    0.0000  177
O       12.226067366   10.007984791    5.280115624 CORE  178 O  O    0.0000  178
O       16.263940593    2.502523523    5.396924007 CORE  179 O  O    0.0000  179
O       12.478332818    2.667627741    5.417721329 CORE  180 O  O    0.0000  180
O       16.255369650    7.504482363    5.394602726 CORE  181 O  O    0.0000  181
O       12.394948644    7.346692170    5.468628675 CORE  182 O  O    0.0000  182
O       12.434588809   15.069507797    5.801911650 CORE  183 O  O    0.0000  183
O        8.610396680    6.665662360    5.842970957 CORE  184 O  O    0.0000  184
O        8.499275060   18.833567534    5.946256107 CORE  185 O  O    0.0000  185
O        8.699146704    3.190859141    5.996845957 CORE  186 O  O    0.0000  186
O       15.873459330   15.071007813    6.062862933 CORE  187 O  O    0.0000  187
O        8.479680403   11.298742997    5.977750783 CORE  188 O  O    0.0000  188
O        3.923511810    7.274451082    6.040785235 CORE  189 O  O    0.0000  189
O        3.667994942   10.832498431    6.058453952 CORE  190 O  O    0.0000  190
O        3.915117733    2.773840569    6.052088193 CORE  191 O  O    0.0000  191
O        3.660715235   19.243148729    6.141994549 CORE  192 O  O    0.0000  192
O       14.123395643   17.059590937    6.399110674 CORE  193 O  O    0.0000  193
O       14.122070086   13.084820675    6.418710463 CORE  194 O  O    0.0000  194
O       14.299948729    1.066615402    6.491531104 CORE  195 O  O    0.0000  195
O       14.277273129    8.887667548    6.521256805 CORE  196 O  O    0.0000  196
O        6.104338202   18.925849932    7.104576909 CORE  197 O  O    0.0000  197
O        6.063518583   11.275689883    7.084912214 CORE  198 O  O    0.0000  198
O        6.307633612    6.897925516    7.114793493 CORE  199 O  O    0.0000  199
O        6.305501918    3.144290505    7.097067712 CORE  200 O  O    0.0000  200
O       16.769898572    0.865027712    7.402266635 CORE  201 O  O    0.0000  201
O       16.548682064   17.243190816    7.435102668 CORE  202 O  O    0.0000  202
O       16.749409564    9.119925207    7.414926121 CORE  203 O  O    0.0000  203
O       16.541046206   12.916470211    7.468111640 CORE  204 O  O    0.0000  204
O        4.417192618    5.023218477    7.351370603 CORE  205 O  O    0.0000  205
O       11.874717756    1.230903670    7.545762944 CORE  206 O  O    0.0000  206
O       11.861747839    8.790273919    7.604436162 CORE  207 O  O    0.0000  207
O       11.787079730   16.883294819    7.625444483 CORE  208 O  O    0.0000  208
O       11.765956587   13.246064801    7.612851391 CORE  209 O  O    0.0000  209
O        8.072754289    5.011746665    7.828492732 CORE  210 O  O    0.0000  210
O        3.843713556   12.461488694    8.109656685 CORE  211 O  O    0.0000  211
O        8.046462719   17.381389062    8.080347767 CORE  212 O  O    0.0000  212
O        8.019093344   12.784681361    8.088840686 CORE  213 O  O    0.0000  213
O        3.976730124   17.689678264    8.240199008 CORE  214 O  O    0.0000  214
O        8.188089030   20.034621075    8.276324590 CORE  215 O  O    0.0000  215
O        8.091138049   10.131980281    8.316963223 CORE  216 O  O    0.0000  216
O        4.305097982    0.159803074    8.474381892 CORE  217 O  O    0.0000  217
O        8.563072181    7.519667481    8.380319539 CORE  218 O  O    0.0000  218
O        4.278839278    9.901415937    8.450221274 CORE  219 O  O    0.0000  219
O        8.444473749    2.541035529    8.574764955 CORE  220 O  O    0.0000  220
O        4.182269533    7.262405112    8.679354184 CORE  221 O  O    0.0000  221
O        4.199970009    2.793164427    8.697819416 CORE  222 O  O    0.0000  222
O        3.989163512   15.060334960    8.739096513 CORE  223 O  O    0.0000  223
O       12.033554884   11.020920295    9.035613112 CORE  224 O  O    0.0000  224
O       12.049066071   19.136246321    9.002593331 CORE  225 O  O    0.0000  225
O        8.922072697   15.083570630    9.046776295 CORE  226 O  O    0.0000  226
O       16.630317695   19.111855491    9.320178868 CORE  227 O  O    0.0000  227
O       16.635413028   11.006796381    9.312969325 CORE  228 O  O    0.0000  228
O       18.006471357   16.850774638    9.579447375 CORE  229 O  O    0.0000  229
O       10.258637095    0.911202593    9.614755634 CORE  230 O  O    0.0000  230
O       17.995490656   13.266918095    9.617071851 CORE  231 O  O    0.0000  231
O       10.200627600    9.168753645    9.630745132 CORE  232 O  O    0.0000  232
O       15.408652778    1.312442001    9.630425955 CORE  233 O  O    0.0000  233
O       15.321927497    8.730637092    9.608432081 CORE  234 O  O    0.0000  234
O       10.189214678   17.343878274    9.668332368 CORE  235 O  O    0.0000  235
O       18.067786182    1.189547092    9.665220125 CORE  236 O  O    0.0000  236
O       10.170944633   12.821999568    9.667182222 CORE  237 O  O    0.0000  237
O       17.983471934    8.763925491    9.714561945 CORE  238 O  O    0.0000  238
O       15.349278151   16.853179594    9.773785764 CORE  239 O  O    0.0000  239
O       15.339990263   13.246354383    9.813547566 CORE  240 O  O    0.0000  240
O       12.794222909    1.330877134   10.046791221 CORE  241 O  O    0.0000  241
O        2.549420965    8.721815121   10.101437466 CORE  242 O  O    0.0000  242
O        2.532113906   13.418074263   10.194723535 CORE  243 O  O    0.0000  243
O       12.724345969    8.714518261   10.131098105 CORE  244 O  O    0.0000  244
O       12.727245612   16.835742612   10.119980681 CORE  245 O  O    0.0000  245
O        2.532630385   16.687131281   10.214187720 CORE  246 O  O    0.0000  246
O       12.712548336   13.343401868   10.101758087 CORE  247 O  O    0.0000  247
O        2.629266399    1.324617891   10.186194697 CORE  248 O  O    0.0000  248
O        5.178807304   13.260005184   10.290804366 CORE  249 O  O    0.0000  249
O        5.179138590   16.715144450   10.435417935 CORE  250 O  O    0.0000  250
O        7.792452291    8.791609739   10.594142260 CORE  251 O  O    0.0000  251
O        5.232455330    1.343987120   10.672245046 CORE  252 O  O    0.0000  252
O        0.031609916    9.171866808   10.624687057 CORE  253 O  O    0.0000  253
O       20.369506521   17.286921992   10.628009850 CORE  254 O  O    0.0000  254
O        7.804632048   13.298326493   10.686203435 CORE  255 O  O    0.0000  255
O        7.825120063   16.888910594   10.680616102 CORE  256 O  O    0.0000  256
O        7.879682496    1.034679208   10.682218711 CORE  257 O  O    0.0000  257
O        0.098026755    0.891065029   10.643982555 CORE  258 O  O    0.0000  258
O        5.130884095    8.731203277   10.678942842 CORE  259 O  O    0.0000  259
O       20.370964385   12.856239123   10.643735696 CORE  260 O  O    0.0000  260
O        6.420126603   11.028212984   10.949665009 CORE  261 O  O    0.0000  261
O        6.276577488   19.056059712   10.961310505 CORE  262 O  O    0.0000  262
O        1.869661648   11.038672068   11.179792508 CORE  263 O  O    0.0000  263
O       19.029797233   15.071712703   11.282994417 CORE  264 O  O    0.0000  264
O       14.237219366   15.071863205   11.387609034 CORE  265 O  O    0.0000  265
O        1.889812613   19.086036198   11.144219380 CORE  266 O  O    0.0000  266
O       14.348959666    2.747280067   11.575376712 CORE  267 O  O    0.0000  267
O       14.342114204    7.280552138   11.586416005 CORE  268 O  O    0.0000  268
O       14.398693473    0.081326118   11.761574738 CORE  269 O  O    0.0000  269
O       14.405822862    9.943590584   11.787949845 CORE  270 O  O    0.0000  270
O       18.783654985    2.563437575   11.825705310 CORE  271 O  O    0.0000  271
O       18.807591936    7.473452050   11.888501923 CORE  272 O  O    0.0000  272
O       18.399336131   20.060383663   11.998662991 CORE  273 O  O    0.0000  273
O       18.330988512   10.086395298   12.000067624 CORE  274 O  O    0.0000  274
O       14.293437554   17.576162643   12.135043328 CORE  275 O  O    0.0000  275
O       14.219726199   12.565835417   12.152332194 CORE  276 O  O    0.0000  276
O       18.195087217   17.404809407   12.181848726 CORE  277 O  O    0.0000  277
O       18.219716438   12.745797041   12.225599496 CORE  278 O  O    0.0000  278
O       18.158521957    5.008705256   12.524612663 CORE  279 O  O    0.0000  279
O        1.707049913    8.802263929   12.630604244 CORE  280 O  O    0.0000  280
O        1.601356508   16.926688467   12.685818327 CORE  281 O  O    0.0000  281
O        1.642403771   13.228668427   12.674231682 CORE  282 O  O    0.0000  282
O        1.743808709    1.129701107   12.692831596 CORE  283 O  O    0.0000  283
O        6.200870151   12.989291118   12.713226614 CORE  284 O  O    0.0000  284
O       14.777209427    5.010688987   12.818080954 CORE  285 O  O    0.0000  285
O        6.327989724   17.128841987   12.787159782 CORE  286 O  O    0.0000  286
O        6.535162205    0.749268974   12.923212940 CORE  287 O  O    0.0000  287
O        6.528660380    9.181952026   12.885630589 CORE  288 O  O    0.0000  288
O       16.497692985    7.022553439   13.130171224 CORE  289 O  O    0.0000  289
O       16.498557458    2.995281486   13.128127332 CORE  290 O  O    0.0000  290
O       16.294946116   18.982011535   13.178531556 CORE  291 O  O    0.0000  291
O       16.267190914   11.221932171   13.194675177 CORE  292 O  O    0.0000  292
end
end
