# Supplementary material for: Zeolite-confined subnanometric PtSn mimicking mortise-and-tenon joinery for catalytic propane dehydrogenation
Source: Nat Commun. 2022 May 17;13:2716. doi: 10.1038/s41467-022-30522-1 (PMC9114386; doi:10.1038/s41467-022-30522-1)
Supplement: Supplementary file 8 — Source Data [file 41467_2022_30522_MOESM8_ESM.zip › allstructures/Pt4Sn0O0.arc]

!BIOSYM archive 2
PBC=ON
                      Energy         0          0.0000        -24.208614       C3v
!DATE
PBC    3.97481699    3.97463547    3.97471069   90.00045976   90.00064793   90.00259376
Pt       3.974592099    3.974603537    3.974710670 CORE    1 Pt Pt   0.0000    1
Pt       1.987318495    1.987317821    0.000000013 CORE    2 Pt Pt   0.0000    2
Pt      -0.000112420    1.987301696    1.987355429 CORE    3 Pt Pt   0.0000    3
Pt       1.987386056   -0.000015912    1.987355274 CORE    4 Pt Pt   0.0000    4
end
end
