# Supplementary material for: Zeolite-confined subnanometric PtSn mimicking mortise-and-tenon joinery for catalytic propane dehydrogenation
Source: Nat Commun. 2022 May 17;13:2716. doi: 10.1038/s41467-022-30522-1 (PMC9114386; doi:10.1038/s41467-022-30522-1)
Supplement: Supplementary file 8 — Source Data [file 41467_2022_30522_MOESM8_ESM.zip › allstructures/Pt4Sn0O1-MFI.arc]

!BIOSYM archive 2
PBC=ON
                      Energy         0          0.0347      -2301.502127        C1
!DATE
PBC   20.37460000   20.11910000   13.51960000   90.00000000   89.99990000   90.00000000
Pt      12.063214366    7.043299434   11.898684803 CORE    1 Pt Pt   0.0000    1
Pt      10.283586830    8.605739802    7.905289808 CORE    2 Pt Pt   0.0000    2
Pt      10.867054181    6.561322214    9.153258724 CORE    3 Pt Pt   0.0000    3
Pt      11.829841870    8.672511268    9.934012169 CORE    4 Pt Pt   0.0000    4
Si       2.936914124    0.072076996    8.833416003 CORE    5 Si Si   0.0000    5
Si       2.787205778    8.043241475    9.119380832 CORE    6 Si Si   0.0000    6
Si       2.805288057    4.942503138    8.858139028 CORE    7 Si Si   0.0000    7
Si       5.938363308    4.911562287    8.983995498 CORE    8 Si Si   0.0000    8
Si       2.969971526   12.706201419    9.174698094 CORE    9 Si Si   0.0000    9
Si       5.916479499    8.038957541    9.188396007 CORE   10 Si Si   0.0000   10
Si       6.157053091    0.101551324    8.823491478 CORE   11 Si Si   0.0000   11
Si       6.122253151   12.650874861    9.279707468 CORE   12 Si Si   0.0000   12
Si      14.269282195   10.966411901   10.586586271 CORE   13 Si Si   0.0000   13
Si      14.331535313   14.161629368   10.662252912 CORE   14 Si Si   0.0000   14
Si      14.563566902    2.049630779   11.224531748 CORE   15 Si Si   0.0000   15
Si      14.576194019   19.018079848   11.050812704 CORE   16 Si Si   0.0000   16
Si      19.236253631   10.882759273   10.741181136 CORE   17 Si Si   0.0000   17
Si      19.360896901    2.007301576   11.116751533 CORE   18 Si Si   0.0000   18
Si      19.331272502   14.058837468   10.783895529 CORE   19 Si Si   0.0000   19
Si      19.430339458   18.956308706   11.110353394 CORE   20 Si Si   0.0000   20
Si       1.980632968    2.554715771   10.632872642 CORE   21 Si Si   0.0000   21
Si       1.915447147   10.290236510   11.057373187 CORE   22 Si Si   0.0000   22
Si       2.017926390   18.070852131   10.882828654 CORE   23 Si Si   0.0000   23
Si       1.928373853   14.939264235   11.116843216 CORE   24 Si Si   0.0000   24
Si       6.869260036   18.148444609   10.970744769 CORE   25 Si Si   0.0000   25
Si       6.627068663   15.023511399   11.274059995 CORE   26 Si Si   0.0000   26
Si       6.915374883    2.508266565   10.701576824 CORE   27 Si Si   0.0000   27
Si       6.550807129   10.199499254   11.330644877 CORE   28 Si Si   0.0000   28
Si      16.720714850   10.130781299   12.405367314 CORE   29 Si Si   0.0000   29
Si      17.092492710    2.475644140   13.154397315 CORE   30 Si Si   0.0000   30
Si      16.844597365   15.048221025   12.460583947 CORE   31 Si Si   0.0000   31
Si      17.030933610   18.150313225   12.886942600 CORE   32 Si Si   0.0000   32
Si      12.120347442   14.916382370   12.636580304 CORE   33 Si Si   0.0000   33
Si      12.237589526   18.035747443   12.981314947 CORE   34 Si Si   0.0000   34
Si      12.137068473   10.195960069   12.656403573 CORE   35 Si Si   0.0000   35
Si      12.185227316    2.556611438   13.226204953 CORE   36 Si Si   0.0000   36
Si       4.386897721   19.000475257   12.798931379 CORE   37 Si Si   0.0000   37
Si       9.263379505   18.951770910   12.767389910 CORE   38 Si Si   0.0000   38
Si       4.377002718    2.045813783   12.615340422 CORE   39 Si Si   0.0000   39
Si       9.076458486   10.851198095   13.072856907 CORE   40 Si Si   0.0000   40
Si       4.126495988   14.181221955   13.101129105 CORE   41 Si Si   0.0000   41
Si       9.156121739   14.068407064   12.989273278 CORE   42 Si Si   0.0000   42
Si       4.054566116   10.961589893   13.130430638 CORE   43 Si Si   0.0000   43
Si       9.188946598    2.018176729   12.748690301 CORE   44 Si Si   0.0000   44
Si      16.361473190   12.621555950    0.901897899 CORE   45 Si Si   0.0000   45
Si      16.344051022    0.075679973    1.534453722 CORE   46 Si Si   0.0000   46
Si      13.200686776   12.592737519    1.013879637 CORE   47 Si Si   0.0000   47
Si      16.162861850    8.020927213    1.094046684 CORE   48 Si Si   0.0000   48
Si      16.154268643    4.890668651    1.372543581 CORE   49 Si Si   0.0000   49
Si      13.120072847    0.056660223    1.506675037 CORE   50 Si Si   0.0000   50
Si      13.049363617    8.036287986    1.208179876 CORE   51 Si Si   0.0000   51
Si      13.014888721    4.908257548    1.550749656 CORE   52 Si Si   0.0000   52
Si       5.133463258   18.149312650    2.205451003 CORE   53 Si Si   0.0000   53
Si       8.255567850   18.115722929    2.104402388 CORE   54 Si Si   0.0000   54
Si       5.153582706   15.012563455    2.399873550 CORE   55 Si Si   0.0000   55
Si       8.075197244   10.302197831    2.452344778 CORE   56 Si Si   0.0000   56
Si       8.261274941   15.024905738    2.320800504 CORE   57 Si Si   0.0000   57
Si       8.162355687    2.857267610    2.080782312 CORE   58 Si Si   0.0000   58
Si       4.935140055    2.823034143    2.043365288 CORE   59 Si Si   0.0000   59
Si       4.910852566   10.399632685    2.543451641 CORE   60 Si Si   0.0000   60
Si      17.234922604   12.106345582    3.833066579 CORE   61 Si Si   0.0000   61
Si      17.157452771    8.887556022    3.916211863 CORE   62 Si Si   0.0000   62
Si      16.910384121    0.874339129    4.467973187 CORE   63 Si Si   0.0000   63
Si      12.224689837   12.188318553    3.977048057 CORE   64 Si Si   0.0000   64
Si      16.885065619    4.032318496    4.285089664 CORE   65 Si Si   0.0000   65
Si      12.105336082    0.891429618    4.360699969 CORE   66 Si Si   0.0000   66
Si      12.147410817    9.027452505    4.023290497 CORE   67 Si Si   0.0000   67
Si      12.028992984    4.057130335    4.398031834 CORE   68 Si Si   0.0000   68
Si       9.100984371    0.373177173    3.896888434 CORE   69 Si Si   0.0000   69
Si       9.151680023   12.758315799    4.275634860 CORE   70 Si Si   0.0000   70
Si       4.216810772    4.891814368    4.197688961 CORE   71 Si Si   0.0000   71
Si       9.169769691    8.094028019    4.376965855 CORE   72 Si Si   0.0000   72
Si       9.072913243    4.956001809    4.154350717 CORE   73 Si Si   0.0000   73
Si       4.463344761    8.009790499    4.521374143 CORE   74 Si Si   0.0000   74
Si       4.189876699    0.418487716    3.934700171 CORE   75 Si Si   0.0000   75
Si       4.540967907   12.873764776    4.573682767 CORE   76 Si Si   0.0000   76
Si      14.746271271   12.922015487    5.613666659 CORE   77 Si Si   0.0000   77
Si      14.378092175    0.434488995    6.401020725 CORE   78 Si Si   0.0000   78
Si      14.618489435    8.007433805    5.696732121 CORE   79 Si Si   0.0000   79
Si      14.436134493    4.900015311    6.131770298 CORE   80 Si Si   0.0000   80
Si      19.380792642    8.098621221    5.892479924 CORE   81 Si Si   0.0000   81
Si      19.247695965    4.969006173    6.214931219 CORE   82 Si Si   0.0000   82
Si      19.330163364   12.803957049    5.913936567 CORE   83 Si Si   0.0000   83
Si      19.305781075    0.388684939    6.464200621 CORE   84 Si Si   0.0000   84
Si       1.933301086    0.908398855    5.985230514 CORE   85 Si Si   0.0000   85
Si       1.839180067    4.076347697    5.999479993 CORE   86 Si Si   0.0000   86
Si       6.680233533    4.049349481    6.056599847 CORE   87 Si Si   0.0000   87
Si       1.955015002    8.995854322    6.243479748 CORE   88 Si Si   0.0000   88
Si       1.999356266   12.206264147    6.260058301 CORE   89 Si Si   0.0000   89
Si       6.973040488    8.875841637    6.343215448 CORE   90 Si Si   0.0000   90
Si       6.706762462    0.887271790    5.881183094 CORE   91 Si Si   0.0000   91
Si       7.044213989   12.097670093    6.370055044 CORE   92 Si Si   0.0000   92
Si      15.126119206   10.435529933    7.631644684 CORE   93 Si Si   0.0000   93
Si      15.136513383    2.842402240    8.287240049 CORE   94 Si Si   0.0000   94
Si      18.302722091   10.370437167    7.784850620 CORE   95 Si Si   0.0000   95
Si      15.342864368   15.011031041    7.843031839 CORE   96 Si Si   0.0000   96
Si      15.324169445   18.136612165    8.132307386 CORE   97 Si Si   0.0000   97
Si      18.353202976    2.866500477    8.270478956 CORE   98 Si Si   0.0000   98
Si      18.476091444   15.014390246    7.915714602 CORE   99 Si Si   0.0000   99
Si      18.474563343   18.102070245    8.247452164 CORE  100 Si Si   0.0000  100
O        4.543874774    0.223462604    8.987570933 CORE  101 O  O    0.0000  101
O        4.355690677    8.427480503    8.893212348 CORE  102 O  O    0.0000  102
O        4.554095155   12.564615477    8.846602856 CORE  103 O  O    0.0000  103
O        4.366141766    4.470423766    8.910268153 CORE  104 O  O    0.0000  104
O       14.283775085   10.689054537    9.000209911 CORE  105 O  O    0.0000  105
O       14.426787021   14.456252411    9.070625898 CORE  106 O  O    0.0000  106
O       14.686625038    2.886522982    9.842352252 CORE  107 O  O    0.0000  107
O       14.648948066   18.310790434    9.595963783 CORE  108 O  O    0.0000  108
O       19.118286142   10.440852811    9.183557042 CORE  109 O  O    0.0000  109
O       18.805900608    2.830135521    9.826646708 CORE  110 O  O    0.0000  110
O        6.063979054    6.451110953    9.464631719 CORE  111 O  O    0.0000  111
O       19.306644949   14.532153884    9.227562342 CORE  112 O  O    0.0000  112
O       19.010696857   18.113403702    9.781816101 CORE  113 O  O    0.0000  113
O        2.628925164    6.455435420    9.418739493 CORE  114 O  O    0.0000  114
O        2.438281632   18.777815934    9.473815566 CORE  115 O  O    0.0000  115
O        2.708558263   14.099718163    9.961553377 CORE  116 O  O    0.0000  116
O        6.667416876   18.845115199    9.518527790 CORE  117 O  O    0.0000  117
O        2.230825385    1.305727051    9.620666097 CORE  118 O  O    0.0000  118
O        6.451296560   14.085527693    9.962017290 CORE  119 O  O    0.0000  119
O        2.487500039   11.439728076   10.062865072 CORE  120 O  O    0.0000  120
O        2.179089277    8.827140610   10.403039403 CORE  121 O  O    0.0000  121
O        1.924829140    3.937893208    9.779075524 CORE  122 O  O    0.0000  122
O        6.475499296   11.472889803   10.330712459 CORE  123 O  O    0.0000  123
O        6.710126902    3.984947762   10.064577520 CORE  124 O  O    0.0000  124
O        6.855725369    1.393564511    9.518877208 CORE  125 O  O    0.0000  125
O        6.430273950    8.810312791   10.512117670 CORE  126 O  O    0.0000  126
O        6.638813810   16.560109969   10.769288949 CORE  127 O  O    0.0000  127
O       19.154753650    0.415289244   10.836212223 CORE  128 O  O    0.0000  128
O       18.968758540   12.479554248   10.889243290 CORE  129 O  O    0.0000  129
O        1.832432157   16.480717632   10.622029338 CORE  130 O  O    0.0000  130
O       14.310252847   12.551512760   10.925452267 CORE  131 O  O    0.0000  131
O       14.271612604    0.483964894   10.888144660 CORE  132 O  O    0.0000  132
O       12.961450644   14.822711376   11.240900546 CORE  133 O  O    0.0000  133
O        0.327069774   10.494450302   11.309391217 CORE  134 O  O    0.0000  134
O        0.552765051    2.347673009   11.375388890 CORE  135 O  O    0.0000  135
O       15.478028033   10.211338358   11.352703252 CORE  136 O  O    0.0000  136
O       13.371926899   18.306553608   11.859580719 CORE  137 O  O    0.0000  137
O       12.821948579   10.372446721   11.160152097 CORE  138 O  O    0.0000  138
O       15.961584342    2.162291406   12.037506313 CORE  139 O  O    0.0000  139
O        0.627423372   18.708680294   11.445208760 CORE  140 O  O    0.0000  140
O        0.443681498   14.328097664   11.374492468 CORE  141 O  O    0.0000  141
O       13.353857297    2.660324516   12.110916381 CORE  142 O  O    0.0000  142
O       15.994423050   18.821558641   11.823721766 CORE  143 O  O    0.0000  143
O       15.617876604   14.790466461   11.425114997 CORE  144 O  O    0.0000  144
O       18.123265007   10.085764765   11.605346666 CORE  145 O  O    0.0000  145
O       18.252530122   14.887093041   11.667970311 CORE  146 O  O    0.0000  146
O       18.554796001    2.450548168   12.452383171 CORE  147 O  O    0.0000  147
O        8.378417870   18.445014363   11.501733166 CORE  148 O  O    0.0000  148
O       18.550623558   18.434293830   12.375472356 CORE  149 O  O    0.0000  149
O        7.977861201   10.196874033   12.093004740 CORE  150 O  O    0.0000  150
O        8.021655847   14.710223165   12.036415217 CORE  151 O  O    0.0000  151
O        8.367712183    2.450713611   11.419537028 CORE  152 O  O    0.0000  152
O        5.398518444   14.812656186   12.314496463 CORE  153 O  O    0.0000  153
O        5.808921305   18.759144325   12.047810025 CORE  154 O  O    0.0000  154
O        3.146595669    2.657847214   11.755182916 CORE  155 O  O    0.0000  155
O        5.769163991    2.198224205   11.805706433 CORE  156 O  O    0.0000  156
O        2.673424802   10.385964252   12.491870977 CORE  157 O  O    0.0000  157
O       10.824578382   18.637523881   12.441625429 CORE  158 O  O    0.0000  158
O        3.177200378   18.294401717   11.990789619 CORE  159 O  O    0.0000  159
O        5.345352659   10.278249978   12.419280865 CORE  160 O  O    0.0000  160
O       10.560472837   10.446651629   12.554527828 CORE  161 O  O    0.0000  161
O       10.604950986   14.412945361   12.338280624 CORE  162 O  O    0.0000  162
O        2.749087460   14.822380893   12.518756408 CORE  163 O  O    0.0000  163
O       10.748695087    2.385105920   12.499061655 CORE  164 O  O    0.0000  164
O        4.104350878    0.474029310   12.924973039 CORE  165 O  O    0.0000  165
O        4.124447275   12.570505535   12.899606558 CORE  166 O  O    0.0000  166
O       12.121750261   16.431183831   13.220740967 CORE  167 O  O    0.0000  167
O        8.932984160   12.465272565   13.077717761 CORE  168 O  O    0.0000  168
O       16.750152543   16.560136037   13.031820027 CORE  169 O  O    0.0000  169
O        9.026534716    0.418886666   13.023199381 CORE  170 O  O    0.0000  170
O       16.613217317    8.749399178   13.243541490 CORE  171 O  O    0.0000  171
O       16.876349082    3.950576760    0.274234113 CORE  172 O  O    0.0000  172
O       16.679783270   11.413360870   13.392081379 CORE  173 O  O    0.0000  173
O       12.486435483    8.692633835   13.296559755 CORE  174 O  O    0.0000  174
O       17.041176500    1.355861523    0.812772291 CORE  175 O  O    0.0000  175
O       12.155377526    3.918480756    0.603339235 CORE  176 O  O    0.0000  176
O       12.853116547   11.261999484    0.130241136 CORE  177 O  O    0.0000  177
O       12.427438294    1.278416943    0.689532376 CORE  178 O  O    0.0000  178
O       16.750379196   14.033529377    0.205004866 CORE  179 O  O    0.0000  179
O       12.817146580   13.947998828    0.221655810 CORE  180 O  O    0.0000  180
O       16.827256737   18.807188461    0.839157793 CORE  181 O  O    0.0000  181
O       12.655524550   18.747502900    0.869509736 CORE  182 O  O    0.0000  182
O       12.834410828    6.443120035    1.023534231 CORE  183 O  O    0.0000  183
O        8.818907067   18.129957545    0.580959256 CORE  184 O  O    0.0000  184
O        8.903011048   10.267859954    1.058381722 CORE  185 O  O    0.0000  185
O        9.105396797   14.688957893    0.972403761 CORE  186 O  O    0.0000  186
O       16.299929433    6.425982350    0.873483219 CORE  187 O  O    0.0000  187
O        8.613581587    2.819698845    0.525255469 CORE  188 O  O    0.0000  188
O        4.431903599   18.332929729    0.754321006 CORE  189 O  O    0.0000  189
O        4.489307302    2.873914497    0.486094428 CORE  190 O  O    0.0000  190
O        4.215666456   14.548321800    1.158065190 CORE  191 O  O    0.0000  191
O        4.040391623   10.591798663    1.189227992 CORE  192 O  O    0.0000  192
O       14.606613864    8.421893406    1.422196480 CORE  193 O  O    0.0000  193
O       14.581037434    4.474489584    1.501418808 CORE  194 O  O    0.0000  194
O       14.790261917   12.586930175    1.328197072 CORE  195 O  O    0.0000  195
O       14.730469302    0.219800129    1.403605681 CORE  196 O  O    0.0000  196
O        6.489376788   10.449695540    2.150636402 CORE  197 O  O    0.0000  197
O        6.550294988    2.719013171    2.195200052 CORE  198 O  O    0.0000  198
O        6.698939309   18.603356105    2.116207293 CORE  199 O  O    0.0000  199
O        6.701865759   14.621198898    2.052320357 CORE  200 O  O    0.0000  200
O       17.251869418   12.428494858    2.242881934 CORE  201 O  O    0.0000  201
O       17.081070525    8.525886132    2.332905716 CORE  202 O  O    0.0000  202
O       16.800430968    0.024790753    3.089395882 CORE  203 O  O    0.0000  203
O       16.862236115    4.734166649    2.822843311 CORE  204 O  O    0.0000  204
O        5.016743624   16.602746399    2.666498677 CORE  205 O  O    0.0000  205
O       12.351882342   12.550868393    2.393606813 CORE  206 O  O    0.0000  206
O       12.655935983    0.083280380    3.059738557 CORE  207 O  O    0.0000  207
O       12.182705335    8.636680237    2.430968285 CORE  208 O  O    0.0000  208
O       12.459439118    4.898863400    3.071567220 CORE  209 O  O    0.0000  209
O        8.388201934   16.603007874    2.682200597 CORE  210 O  O    0.0000  210
O        4.412392993    4.189889850    2.746792472 CORE  211 O  O    0.0000  211
O        8.339258994    8.908090028    3.238951961 CORE  212 O  O    0.0000  212
O        8.657128570    4.267703341    2.733504561 CORE  213 O  O    0.0000  213
O        4.517642911    8.978352390    3.219597093 CORE  214 O  O    0.0000  214
O        8.584640814   11.569273200    3.324642811 CORE  215 O  O    0.0000  215
O        8.845531068    1.626134975    2.892796609 CORE  216 O  O    0.0000  216
O        4.562663964   11.597348880    3.574907122 CORE  217 O  O    0.0000  217
O        9.127509658   19.110393180    3.040731802 CORE  218 O  O    0.0000  218
O        4.259260454    1.518236550    2.740193364 CORE  219 O  O    0.0000  219
O        8.851499261   14.196941720    3.583271185 CORE  220 O  O    0.0000  220
O        4.375957892   19.049725103    3.317163252 CORE  221 O  O    0.0000  221
O        4.677407339   14.260549788    3.748756313 CORE  222 O  O    0.0000  222
O        4.463571869    6.478855974    3.995051392 CORE  223 O  O    0.0000  223
O       12.303236176    2.485185151    4.098364517 CORE  224 O  O    0.0000  224
O       12.495043186   10.599849288    4.189675055 CORE  225 O  O    0.0000  225
O        9.275935415    6.547895751    3.911553854 CORE  226 O  O    0.0000  226
O       17.171835824   10.502143760    4.108109539 CORE  227 O  O    0.0000  227
O       17.162088060    2.441789286    4.121517196 CORE  228 O  O    0.0000  228
O       18.523987763    8.235315217    4.511956819 CORE  229 O  O    0.0000  229
O       10.748343205   12.596107332    4.499003204 CORE  230 O  O    0.0000  230
O       18.091391363    4.716712452    5.112154544 CORE  231 O  O    0.0000  231
O       10.540328508    0.551069100    4.622383558 CORE  232 O  O    0.0000  232
O       15.945063777   12.814461936    4.522948752 CORE  233 O  O    0.0000  233
O       15.526029106    0.723897629    5.292945420 CORE  234 O  O    0.0000  234
O       10.650734557    8.732106589    4.561841666 CORE  235 O  O    0.0000  235
O       18.604813005   12.717506647    4.461084639 CORE  236 O  O    0.0000  236
O       10.455261277    4.304157562    4.718735327 CORE  237 O  O    0.0000  237
O       18.150133694    0.285264168    5.331114788 CORE  238 O  O    0.0000  238
O       15.868830729    8.270814998    4.686782464 CORE  239 O  O    0.0000  239
O       15.457340976    4.255960115    5.029902141 CORE  240 O  O    0.0000  240
O       13.322842337   13.007880168    4.840002298 CORE  241 O  O    0.0000  241
O        2.732655929    0.479036490    4.642481912 CORE  242 O  O    0.0000  242
O        2.704314722    4.603142606    4.727574756 CORE  243 O  O    0.0000  243
O       12.923162825    0.441241888    5.684918310 CORE  244 O  O    0.0000  244
O       13.239529796    8.164385185    4.845893730 CORE  245 O  O    0.0000  245
O        3.114342783    8.263649353    5.384471793 CORE  246 O  O    0.0000  246
O       12.912343946    4.571735305    5.659014382 CORE  247 O  O    0.0000  247
O        3.125371250   12.929153032    5.353466596 CORE  248 O  O    0.0000  248
O        5.270893629    4.272374160    5.275550857 CORE  249 O  O    0.0000  249
O        5.764582303    8.243308862    5.463304392 CORE  250 O  O    0.0000  250
O        7.953038262    0.287140254    5.037389646 CORE  251 O  O    0.0000  251
O        5.762049829   12.773301681    5.637590775 CORE  252 O  O    0.0000  252
O        0.370383364    0.548875851    5.734260908 CORE  253 O  O    0.0000  253
O        0.507202638    8.647661282    5.590945827 CORE  254 O  O    0.0000  254
O        7.901396170    4.735188026    5.248453885 CORE  255 O  O    0.0000  255
O        8.390436571    8.247004933    5.809656993 CORE  256 O  O    0.0000  256
O        8.423473156   12.680959513    5.728570444 CORE  257 O  O    0.0000  257
O        0.545477805   12.620612321    5.678140259 CORE  258 O  O    0.0000  258
O        5.332702177    0.730521312    5.040498040 CORE  259 O  O    0.0000  259
O        0.263457984    4.311444335    5.678697446 CORE  260 O  O    0.0000  260
O        6.956197184    2.457648587    6.216913042 CORE  261 O  O    0.0000  261
O        6.982253644   10.487118825    6.147770347 CORE  262 O  O    0.0000  262
O        2.121357561    2.499954383    6.270429960 CORE  263 O  O    0.0000  263
O       19.438724805    6.565561749    6.415240115 CORE  264 O  O    0.0000  264
O       14.694141676    6.493334847    6.259488592 CORE  265 O  O    0.0000  265
O        2.207841951   10.597063866    6.203302052 CORE  266 O  O    0.0000  266
O       14.900170799   14.293994998    6.462256979 CORE  267 O  O    0.0000  267
O       14.582871469   19.085960505    7.055228244 CORE  268 O  O    0.0000  268
O       14.790687870   11.637455860    6.601456693 CORE  269 O  O    0.0000  269
O       14.419548736    1.575326768    7.557662614 CORE  270 O  O    0.0000  270
O       19.024807667   14.248230072    6.595630345 CORE  271 O  O    0.0000  271
O       19.328542487   19.141718352    7.345017860 CORE  272 O  O    0.0000  272
O       18.746970894   11.630430539    6.871878873 CORE  273 O  O    0.0000  273
O       19.072456169    1.665459287    7.443859517 CORE  274 O  O    0.0000  274
O       14.694341085    9.028407111    6.956281821 CORE  275 O  O    0.0000  275
O       14.693823121    4.239461164    7.590784506 CORE  276 O  O    0.0000  276
O       18.662551984    8.969045869    7.061287170 CORE  277 O  O    0.0000  277
O       18.811067576    4.299966174    7.639433379 CORE  278 O  O    0.0000  278
O       18.676252910   16.603776744    7.654116112 CORE  279 O  O    0.0000  279
O        2.515547543    0.090577978    7.267607134 CORE  280 O  O    0.0000  280
O        1.963086897    8.471488326    7.783441711 CORE  281 O  O    0.0000  281
O        2.271103261    4.917951206    7.323096182 CORE  282 O  O    0.0000  282
O        2.115765018   12.725819479    7.796460642 CORE  283 O  O    0.0000  283
O        6.611866308    4.748065688    7.515630698 CORE  284 O  O    0.0000  284
O       15.134299534   16.603476646    7.644548733 CORE  285 O  O    0.0000  285
O        6.788757229    8.491072761    7.899120081 CORE  286 O  O    0.0000  286
O        7.030967235   12.477751802    7.946158653 CORE  287 O  O    0.0000  287
O        6.580458297    0.044262615    7.260667414 CORE  288 O  O    0.0000  288
O       16.903762534   18.532794127    8.210182482 CORE  289 O  O    0.0000  289
O       16.902626784   14.667023938    8.178008227 CORE  290 O  O    0.0000  290
O       16.701385448   10.439919119    8.041523336 CORE  291 O  O    0.0000  291
O       16.748996686    2.667632105    8.151673931 CORE  292 O  O    0.0000  292
O       11.591881601    5.634212549   10.687643750 CORE  293 O  O    0.0000  293
end
end
