# Supplementary material for: Zeolite-confined subnanometric PtSn mimicking mortise-and-tenon joinery for catalytic propane dehydrogenation
Source: Nat Commun. 2022 May 17;13:2716. doi: 10.1038/s41467-022-30522-1 (PMC9114386; doi:10.1038/s41467-022-30522-1)
Supplement: Supplementary file 8 — Source Data [file 41467_2022_30522_MOESM8_ESM.zip › allstructures/Pt4Sn0O2-MFI.arc]

!BIOSYM archive 2
PBC=ON
                      Energy         0          0.0444      -2308.552101        C1
!DATE
PBC   20.37460000   20.11910000   13.51960000   90.00000000   89.99990000   90.00000000
Pt      12.935710386   18.808179690    9.020901926 CORE    1 Pt Pt   0.0000    1
Pt      10.526120173   18.260626308    9.103205733 CORE    2 Pt Pt   0.0000    2
Pt      11.581034407   16.171300765   10.269976254 CORE    3 Pt Pt   0.0000    3
Pt      10.676310008    0.336178327    7.762433831 CORE    4 Pt Pt   0.0000    4
Si       4.747319754   11.932775096    8.318043190 CORE    5 Si Si   0.0000    5
Si       4.539490021   19.854251047    8.365994939 CORE    6 Si Si   0.0000    6
Si       4.436083076   16.853952824    8.247153953 CORE    7 Si Si   0.0000    7
Si       7.647970251   16.737271768    8.376534652 CORE    8 Si Si   0.0000    8
Si       4.715184436    4.453627656    8.404802179 CORE    9 Si Si   0.0000    9
Si       7.744025621   19.782309867    8.628694081 CORE   10 Si Si   0.0000   10
Si       7.931382891   11.848080847    8.387168220 CORE   11 Si Si   0.0000   11
Si       7.903229525    4.453199679    8.426395795 CORE   12 Si Si   0.0000   12
Si      16.269812248    2.635161036   10.757510931 CORE   13 Si Si   0.0000   13
Si      16.286853404    5.815666328   10.527758083 CORE   14 Si Si   0.0000   14
Si      16.240994578   13.877745166   10.368589179 CORE   15 Si Si   0.0000   15
Si      16.252945083   10.657972088   10.417225246 CORE   16 Si Si   0.0000   16
Si       0.783283401    2.605087880   10.578630359 CORE   17 Si Si   0.0000   17
Si       0.757494299   13.861829077   10.498953496 CORE   18 Si Si   0.0000   18
Si       0.782641583    5.785613895   10.611000969 CORE   19 Si Si   0.0000   19
Si       0.854087765   10.666086409   10.434527726 CORE   20 Si Si   0.0000   20
Si       3.722129795   14.409892437   10.031041924 CORE   21 Si Si   0.0000   21
Si       3.889440417    2.067048115   10.401542356 CORE   22 Si Si   0.0000   22
Si       3.794639703    9.744923625   10.332745561 CORE   23 Si Si   0.0000   23
Si       3.731136581    6.620826056   10.302807685 CORE   24 Si Si   0.0000   24
Si       8.508852887    9.696602497   10.499457656 CORE   25 Si Si   0.0000   25
Si       8.591148886    6.553727558   10.587696489 CORE   26 Si Si   0.0000   26
Si       8.648139058   14.284147007   10.162592712 CORE   27 Si Si   0.0000   27
Si       8.422383186    2.039385438   10.485696476 CORE   28 Si Si   0.0000   28
Si      18.858162001    2.106428997   12.583969309 CORE   29 Si Si   0.0000   29
Si      18.680652258   14.494225868   12.223440862 CORE   30 Si Si   0.0000   30
Si      18.763778300    6.656060711   12.363640511 CORE   31 Si Si   0.0000   31
Si      18.785848944    9.796814679   12.195645245 CORE   32 Si Si   0.0000   32
Si      13.960993833    6.687664639   12.464316703 CORE   33 Si Si   0.0000   33
Si      13.904356464    9.803857977   12.329945107 CORE   34 Si Si   0.0000   34
Si      13.853363110    2.073338841   12.714366775 CORE   35 Si Si   0.0000   35
Si      14.031337365   14.446768733   12.438635371 CORE   36 Si Si   0.0000   36
Si       6.060468877   10.641918665   12.287072493 CORE   37 Si Si   0.0000   37
Si      10.940540895   10.675554133   12.127171953 CORE   38 Si Si   0.0000   38
Si       6.095307704   13.807506457   11.995194355 CORE   39 Si Si   0.0000   39
Si      10.851354848    2.580415200   12.241881056 CORE   40 Si Si   0.0000   40
Si       6.063547105    5.761396678   12.333982003 CORE   41 Si Si   0.0000   41
Si      11.029205068    5.759690064   12.329965765 CORE   42 Si Si   0.0000   42
Si       6.040863110    2.597237795   12.511364587 CORE   43 Si Si   0.0000   43
Si      10.971146304   13.852118487   12.134733351 CORE   44 Si Si   0.0000   44
Si      18.091903320    4.487428830    0.926765439 CORE   45 Si Si   0.0000   45
Si      18.096865979   12.043796371    0.733728481 CORE   46 Si Si   0.0000   46
Si      14.902710387    4.522064352    0.939367133 CORE   47 Si Si   0.0000   47
Si      17.848185389   19.856506644    0.838798860 CORE   48 Si Si   0.0000   48
Si      17.853546394   16.726425950    0.673371582 CORE   49 Si Si   0.0000   49
Si      14.908520137   11.977731975    0.818766465 CORE   50 Si Si   0.0000   50
Si      14.706283832   19.825162467    1.001221970 CORE   51 Si Si   0.0000   51
Si      14.710676265   16.743619886    0.846216196 CORE   52 Si Si   0.0000   52
Si       6.864893243    9.870978561    1.696744687 CORE   53 Si Si   0.0000   53
Si       9.984507534    9.833228984    1.539627540 CORE   54 Si Si   0.0000   54
Si       6.822678439    6.751775457    1.629079980 CORE   55 Si Si   0.0000   55
Si       9.914327167    1.956614855    1.636391633 CORE   56 Si Si   0.0000   56
Si       9.948130251    6.715228713    1.629826177 CORE   57 Si Si   0.0000   57
Si       9.920347276   14.589379690    1.506140762 CORE   58 Si Si   0.0000   58
Si       6.689422665   14.536806201    1.432476806 CORE   59 Si Si   0.0000   59
Si       6.718760472    1.956246210    1.950624852 CORE   60 Si Si   0.0000   60
Si      18.656095316    3.758029278    3.907069464 CORE   61 Si Si   0.0000   61
Si      18.630848511    0.588121205    3.762860234 CORE   62 Si Si   0.0000   62
Si      18.740438312   12.708427183    3.674782487 CORE   63 Si Si   0.0000   63
Si      13.896843838    3.797694683    3.806571608 CORE   64 Si Si   0.0000   64
Si      18.613338307   15.929586824    3.589199164 CORE   65 Si Si   0.0000   65
Si      13.825123264   12.674700018    3.714211621 CORE   66 Si Si   0.0000   66
Si      13.736220197    0.611060708    3.861639022 CORE   67 Si Si   0.0000   67
Si      13.766941411   15.862430284    3.772462595 CORE   68 Si Si   0.0000   68
Si      10.824655922   12.139777196    3.412500913 CORE   69 Si Si   0.0000   69
Si      10.871040683    4.362001874    3.448574735 CORE   70 Si Si   0.0000   70
Si       5.992711439   16.568875616    3.577476201 CORE   71 Si Si   0.0000   71
Si      10.768012560   19.871869823    3.671672040 CORE   72 Si Si   0.0000   72
Si      10.790958307   16.718332478    3.580460124 CORE   73 Si Si   0.0000   73
Si       6.010412457   19.686387274    3.912333448 CORE   74 Si Si   0.0000   74
Si       6.010247865   12.206254787    3.478960745 CORE   75 Si Si   0.0000   75
Si       6.021637201    4.519394728    3.693853696 CORE   76 Si Si   0.0000   76
Si      16.153832672    4.283219016    5.853732208 CORE   77 Si Si   0.0000   77
Si      16.260495998   11.963841622    5.454472396 CORE   78 Si Si   0.0000   78
Si      16.153989874   19.942449611    5.651187298 CORE   79 Si Si   0.0000   79
Si      16.200377407   16.817515442    5.443395738 CORE   80 Si Si   0.0000   80
Si       0.587314289   19.785444855    5.686627968 CORE   81 Si Si   0.0000   81
Si       0.606898248   16.669127358    5.533311586 CORE   82 Si Si   0.0000   82
Si       0.650632674    4.307241471    5.884326820 CORE   83 Si Si   0.0000   83
Si       0.673229358   12.053914925    5.740558586 CORE   84 Si Si   0.0000   84
Si       3.724610215   12.667753852    5.472612062 CORE   85 Si Si   0.0000   85
Si       3.591063269   15.826194649    5.394740782 CORE   86 Si Si   0.0000   86
Si       8.416791037   15.789504590    5.487254342 CORE   87 Si Si   0.0000   87
Si       3.559504485    0.598348666    5.417038948 CORE   88 Si Si   0.0000   88
Si       3.643165128    3.743761920    5.468590724 CORE   89 Si Si   0.0000   89
Si       8.376101721    0.560615971    5.649998838 CORE   90 Si Si   0.0000   90
Si       8.482531432   12.668719587    5.463302894 CORE   91 Si Si   0.0000   91
Si       8.510145402    3.769533766    5.481971288 CORE   92 Si Si   0.0000   92
Si      16.868632389    1.923805820    7.809205981 CORE   93 Si Si   0.0000   93
Si      16.881718562   14.445691256    7.395774531 CORE   94 Si Si   0.0000   94
Si      20.094647967    1.830402796    7.723911539 CORE   95 Si Si   0.0000   95
Si      17.048045303    6.638171886    7.602464678 CORE   96 Si Si   0.0000   96
Si      17.070497367    9.787315284    7.533202521 CORE   97 Si Si   0.0000   97
Si      20.084820856   14.465854163    7.608110994 CORE   98 Si Si   0.0000   98
Si      20.163793186    6.641420338    7.744467652 CORE   99 Si Si   0.0000   99
Si      20.190957691    9.735078739    7.582227173 CORE  100 Si Si   0.0000  100
O        6.343963940   12.202395308    8.510832363 CORE  101 O  O    0.0000  101
O        6.168260889   19.867598889    8.256889028 CORE  102 O  O    0.0000  102
O        6.307881021    4.641669306    8.174022820 CORE  103 O  O    0.0000  103
O        6.036280786   16.622943252    8.412505026 CORE  104 O  O    0.0000  104
O       16.339558068    1.858530938    9.337374065 CORE  105 O  O    0.0000  105
O       16.289060058    6.375758830    9.009750200 CORE  106 O  O    0.0000  106
O       16.117162429   14.326648795    8.819128575 CORE  107 O  O    0.0000  107
O       16.240887027   10.182787618    8.869739615 CORE  108 O  O    0.0000  108
O        0.324289929    1.832255897    9.226282689 CORE  109 O  O    0.0000  109
O        0.300012244   14.579121434    9.113201880 CORE  110 O  O    0.0000  110
O        8.122383695   18.208775626    8.958091076 CORE  111 O  O    0.0000  111
O        0.367781471    6.591377236    9.260920283 CORE  112 O  O    0.0000  112
O        0.600934477   10.000624672    8.976133146 CORE  113 O  O    0.0000  113
O        4.039264329   18.350954939    8.736304187 CORE  114 O  O    0.0000  114
O        4.336132995   10.520369554    9.004701380 CORE  115 O  O    0.0000  115
O        4.064186701    5.856762949    8.902880716 CORE  116 O  O    0.0000  116
O        8.243310399   10.402223129    9.056230363 CORE  117 O  O    0.0000  117
O        3.932792372   13.147517079    9.025097274 CORE  118 O  O    0.0000  118
O        8.514873444    5.756337139    9.176054632 CORE  119 O  O    0.0000  119
O        4.467116561    3.319987675    9.541265698 CORE  120 O  O    0.0000  120
O        3.992382995    0.707397301    9.529464451 CORE  121 O  O    0.0000  121
O        3.643077391   15.778722141    9.160004311 CORE  122 O  O    0.0000  122
O        8.148872341    3.107491349    9.296205944 CORE  123 O  O    0.0000  123
O        8.252426827   15.610311708    9.350210760 CORE  124 O  O    0.0000  124
O        8.778043579   13.005893774    9.173981534 CORE  125 O  O    0.0000  125
O        8.037824832    0.555226531    9.932785137 CORE  126 O  O    0.0000  126
O        8.228785534    8.112838684   10.321438214 CORE  127 O  O    0.0000  127
O        0.556589864   12.256638229   10.356565776 CORE  128 O  O    0.0000  128
O        0.521991936    4.198894752   10.380830707 CORE  129 O  O    0.0000  129
O        3.571336399    8.191204086    9.942366484 CORE  130 O  O    0.0000  130
O       16.009045967    4.220615730   10.528547039 CORE  131 O  O    0.0000  131
O       16.070877239   12.266009150   10.523750611 CORE  132 O  O    0.0000  132
O       15.090725024    6.573481201   11.309906308 CORE  133 O  O    0.0000  133
O        2.356048477    2.319007662   10.856092811 CORE  134 O  O    0.0000  134
O        2.314722633   14.221946837   10.822713151 CORE  135 O  O    0.0000  135
O       17.696092728    2.443107930   11.505031874 CORE  136 O  O    0.0000  136
O       15.012998633    9.915849717   11.151971488 CORE  137 O  O    0.0000  137
O       15.050982069    2.007464101   11.621658247 CORE  138 O  O    0.0000  138
O       17.700282450   14.331029059   10.933643095 CORE  139 O  O    0.0000  139
O        2.404386638   10.409729237   10.857815532 CORE  140 O  O    0.0000  140
O        2.351048910    6.048406514   10.949417771 CORE  141 O  O    0.0000  141
O       15.055007619   14.612994072   11.197118973 CORE  142 O  O    0.0000  142
O       17.665984803   10.234487412   11.099980694 CORE  143 O  O    0.0000  143
O       17.723478878    6.130426191   11.225551273 CORE  144 O  O    0.0000  144
O       20.305106758    2.054883709   11.845389684 CORE  145 O  O    0.0000  145
O       20.278250370    6.331240290   11.863069074 CORE  146 O  O    0.0000  146
O       20.227560356   14.405465512   11.732025332 CORE  147 O  O    0.0000  147
O       10.041661038    9.963332856   10.975641788 CORE  148 O  O    0.0000  148
O       20.266339165    9.981963387   11.549622966 CORE  149 O  O    0.0000  149
O        9.966358028    2.092865965   10.970689451 CORE  150 O  O    0.0000  150
O       10.093485644    6.454209763   11.194926430 CORE  151 O  O    0.0000  151
O       10.126174825   14.566993954   10.875790100 CORE  152 O  O    0.0000  152
O        7.528392199    5.901403954   11.636072791 CORE  153 O  O    0.0000  153
O        7.514695306   10.316219384   11.632356519 CORE  154 O  O    0.0000  154
O        4.957232999   14.518368077   11.082951114 CORE  155 O  O    0.0000  155
O        7.576698304   13.986650728   11.338578670 CORE  156 O  O    0.0000  156
O        4.806427516    1.892634161   11.727657019 CORE  157 O  O    0.0000  157
O       12.508038085   10.443148556   11.777514391 CORE  158 O  O    0.0000  158
O        4.889548582    9.819913675   11.530069884 CORE  159 O  O    0.0000  159
O        7.457766518    2.354548052   11.756090934 CORE  160 O  O    0.0000  160
O       12.411058261    2.214391043   11.979366808 CORE  161 O  O    0.0000  161
O       12.588843743    5.985680080   11.934098083 CORE  162 O  O    0.0000  162
O        4.927806760    6.390118133   11.370224556 CORE  163 O  O    0.0000  163
O       12.556298287   14.045358945   11.851110166 CORE  164 O  O    0.0000  164
O        5.752056539   12.229575504   12.141828290 CORE  165 O  O    0.0000  165
O        5.766763604    4.196095023   12.636125909 CORE  166 O  O    0.0000  166
O       13.685464483    8.257930152   12.765879033 CORE  167 O  O    0.0000  167
O       10.678464245    4.185803978   12.425101157 CORE  168 O  O    0.0000  168
O       18.573408699    8.245945377   12.611496710 CORE  169 O  O    0.0000  169
O       10.591909195   12.273244846   12.142423621 CORE  170 O  O    0.0000  170
O       18.594894762    0.656038216   13.254649242 CORE  171 O  O    0.0000  171
O       18.468475290   15.944166267   12.914599832 CORE  172 O  O    0.0000  172
O       18.892948073    3.266139703    0.208458119 CORE  173 O  O    0.0000  173
O       13.839042824    0.703728723    0.067033804 CORE  174 O  O    0.0000  174
O       18.351013010   13.324816267   13.296828369 CORE  175 O  O    0.0000  175
O       13.922335765   15.827063554   13.280353116 CORE  176 O  O    0.0000  176
O       14.061176590    3.349460186    0.192325059 CORE  177 O  O    0.0000  177
O       14.550374882   13.252527292   13.405852535 CORE  178 O  O    0.0000  178
O       18.498367189    5.914005998    0.264000407 CORE  179 O  O    0.0000  179
O       14.484420201    5.967393682    0.312151789 CORE  180 O  O    0.0000  180
O       18.650076493   10.695251959    0.021182307 CORE  181 O  O    0.0000  181
O       14.402581578   10.602154546    0.130586546 CORE  182 O  O    0.0000  182
O       14.538674573   18.306868846    0.448261981 CORE  183 O  O    0.0000  183
O       10.615134212   10.021132174    0.056545907 CORE  184 O  O    0.0000  184
O       10.279823185    1.856815969    0.064536147 CORE  185 O  O    0.0000  185
O       10.757040574    6.452569746    0.252967079 CORE  186 O  O    0.0000  186
O       18.011471949   18.311293928    0.380957695 CORE  187 O  O    0.0000  187
O       10.529800342   14.542899760    0.003033420 CORE  188 O  O    0.0000  188
O        6.058228027   10.205637896    0.326753744 CORE  189 O  O    0.0000  189
O        6.106520909   14.524784085   13.442493513 CORE  190 O  O    0.0000  190
O        6.038189724    6.580315830    0.216124472 CORE  191 O  O    0.0000  191
O        6.091599086    1.916818796    0.459864947 CORE  192 O  O    0.0000  192
O       16.275468867    0.155205055    0.943335042 CORE  193 O  O    0.0000  193
O       16.286043062   16.321731121    0.864091102 CORE  194 O  O    0.0000  194
O       16.492349546    4.242544157    0.730223125 CORE  195 O  O    0.0000  195
O       16.510117218   11.908936132    1.053614474 CORE  196 O  O    0.0000  196
O        8.323785880    2.188153393    1.874343532 CORE  197 O  O    0.0000  197
O        8.309764581   14.465332130    1.426910802 CORE  198 O  O    0.0000  198
O        8.425063730   10.307763938    1.503454329 CORE  199 O  O    0.0000  199
O        8.380336054    6.306295771    1.430752331 CORE  200 O  O    0.0000  200
O       18.505468723    4.538123672    2.492753503 CORE  201 O  O    0.0000  201
O       18.550517748   20.057597957    2.285379421 CORE  202 O  O    0.0000  202
O       18.900440502   12.247534112    2.128185090 CORE  203 O  O    0.0000  203
O       18.675369925   16.301101193    2.012371068 CORE  204 O  O    0.0000  204
O        6.734741278    8.304488502    2.082525226 CORE  205 O  O    0.0000  205
O       14.564535917    4.543648475    2.523444998 CORE  206 O  O    0.0000  206
O       14.130376635   12.110225166    2.226523709 CORE  207 O  O    0.0000  207
O       14.165122133   19.886155385    2.534619215 CORE  208 O  O    0.0000  208
O       14.080238646   16.503759082    2.317840867 CORE  209 O  O    0.0000  209
O       10.085985886    8.286397015    2.014470168 CORE  210 O  O    0.0000  210
O        6.177663436   15.922589589    2.101488454 CORE  211 O  O    0.0000  211
O       10.368548987    0.557360802    2.318402626 CORE  212 O  O    0.0000  212
O       10.354565116   15.997342007    2.183105155 CORE  213 O  O    0.0000  213
O        6.386354471    0.542564233    2.674991549 CORE  214 O  O    0.0000  214
O       10.700465198    3.223776205    2.293633542 CORE  215 O  O    0.0000  215
O       10.519860781   13.355447451    2.373774583 CORE  216 O  O    0.0000  216
O        6.045355350    3.177631572    2.779209996 CORE  217 O  O    0.0000  217
O       10.812586129   10.732917039    2.602836793 CORE  218 O  O    0.0000  218
O        6.121486183   13.247108244    2.238314321 CORE  219 O  O    0.0000  219
O       10.578840755    5.837735329    2.835412237 CORE  220 O  O    0.0000  220
O        6.227931388   10.696735047    2.933577172 CORE  221 O  O    0.0000  221
O        6.125748628    5.847573545    2.773500751 CORE  222 O  O    0.0000  222
O        6.255055525   18.159455177    3.435800609 CORE  223 O  O    0.0000  223
O       14.094742023   14.273546727    3.750753634 CORE  224 O  O    0.0000  224
O       13.943288624    2.193021970    3.552261405 CORE  225 O  O    0.0000  225
O       10.900768787   18.305312658    3.290488755 CORE  226 O  O    0.0000  226
O       18.939047306    2.178729482    3.650522169 CORE  227 O  O    0.0000  227
O       18.613971953   14.321727584    3.797834852 CORE  228 O  O    0.0000  228
O       19.852872052   19.969538758    4.523521439 CORE  229 O  O    0.0000  229
O       12.380707710    4.321853151    4.016182336 CORE  230 O  O    0.0000  230
O       19.917954613   16.570274483    4.311940938 CORE  231 O  O    0.0000  231
O       12.279482441   12.349231837    4.095478904 CORE  232 O  O    0.0000  232
O       17.286381431    3.926414057    4.749641196 CORE  233 O  O    0.0000  233
O       17.401386092   12.033371531    4.297397156 CORE  234 O  O    0.0000  234
O       12.180522150    0.317604251    4.241572672 CORE  235 O  O    0.0000  235
O       19.897464929    4.410873685    4.723050065 CORE  236 O  O    0.0000  236
O       12.199888656   16.115195024    4.121931978 CORE  237 O  O    0.0000  237
O       20.060496775   12.212685510    4.469074679 CORE  238 O  O    0.0000  238
O       17.228043081    0.358888099    4.547184943 CORE  239 O  O    0.0000  239
O       17.242608766   16.535517021    4.219643983 CORE  240 O  O    0.0000  240
O       14.697922292    4.191983570    5.155421344 CORE  241 O  O    0.0000  241
O        4.526945252   12.297210573    4.116453585 CORE  242 O  O    0.0000  242
O        4.489260746   16.265911029    4.114836082 CORE  243 O  O    0.0000  243
O       14.783385073   11.932987023    4.787935676 CORE  244 O  O    0.0000  244
O       14.658676668    0.146489805    5.111143315 CORE  245 O  O    0.0000  245
O        4.456555214   19.853852283    4.366265362 CORE  246 O  O    0.0000  246
O       14.685429698   16.557690744    4.915689153 CORE  247 O  O    0.0000  247
O        4.611335077    4.606798736    4.494591076 CORE  248 O  O    0.0000  248
O        7.064336125   15.875472116    4.589963930 CORE  249 O  O    0.0000  249
O        6.968841032   20.000332453    5.202359780 CORE  250 O  O    0.0000  250
O        9.713208853   12.087959025    4.589909670 CORE  251 O  O    0.0000  251
O        7.254704682    4.496021610    4.754529233 CORE  252 O  O    0.0000  252
O        2.193395406   12.221801465    5.217325179 CORE  253 O  O    0.0000  253
O        1.989456702    0.298000318    5.154634495 CORE  254 O  O    0.0000  254
O        9.665480282   16.451512738    4.714248158 CORE  255 O  O    0.0000  255
O        9.582665667   20.067358385    4.773000819 CORE  256 O  O    0.0000  256
O        9.881716777    4.084132279    4.697132268 CORE  257 O  O    0.0000  257
O        2.105426652    4.168440024    5.175851360 CORE  258 O  O    0.0000  258
O        7.097699270   12.552065731    4.631754202 CORE  259 O  O    0.0000  259
O        2.034043031   16.080469623    5.014870413 CORE  260 O  O    0.0000  260
O        8.725094479   14.233583787    5.841471830 CORE  261 O  O    0.0000  261
O        8.253400057    2.160804582    5.491328674 CORE  262 O  O    0.0000  262
O        3.831967341   14.264316133    5.771777073 CORE  263 O  O    0.0000  263
O        0.783615664   18.209132198    6.005098088 CORE  264 O  O    0.0000  264
O       16.344277886   18.357145994    5.915079304 CORE  265 O  O    0.0000  265
O        3.871353725    2.166930672    5.151468755 CORE  266 O  O    0.0000  266
O       16.344558816    5.795737933    6.411456219 CORE  267 O  O    0.0000  267
O       16.442141453   10.581800728    6.275209510 CORE  268 O  O    0.0000  268
O       16.233822182    3.234715890    7.090049211 CORE  269 O  O    0.0000  269
O       16.369596248   13.251918740    6.429996317 CORE  270 O  O    0.0000  270
O        0.647346599    5.663092273    6.778882949 CORE  271 O  O    0.0000  271
O        0.508487213   10.570577708    6.378303309 CORE  272 O  O    0.0000  272
O        0.397428500    3.017801588    6.843557841 CORE  273 O  O    0.0000  273
O        0.371878049   13.172377335    6.881067817 CORE  274 O  O    0.0000  274
O       16.403849208    0.558367960    7.073092296 CORE  275 O  O    0.0000  275
O       16.548426838   15.881113131    6.721720905 CORE  276 O  O    0.0000  276
O        0.095163229    0.395687334    7.056068076 CORE  277 O  O    0.0000  277
O        0.093556615   15.829527276    6.822626508 CORE  278 O  O    0.0000  278
O       20.288235654    8.162961280    7.193672404 CORE  279 O  O    0.0000  279
O        4.368775954   11.871153530    6.741422519 CORE  280 O  O    0.0000  280
O        3.939419197    0.210665085    6.943870029 CORE  281 O  O    0.0000  281
O        4.026659200   16.720163287    6.681803298 CORE  282 O  O    0.0000  282
O        3.995884721    4.012482144    7.029475900 CORE  283 O  O    0.0000  283
O        8.180010533   16.612295972    6.861249004 CORE  284 O  O    0.0000  284
O       16.944423903    8.206183116    7.216600212 CORE  285 O  O    0.0000  285
O        8.558526222    0.203460111    7.272856131 CORE  286 O  O    0.0000  286
O        8.653665175    4.323299190    6.995941287 CORE  287 O  O    0.0000  287
O        8.385930564   11.798379724    6.832572523 CORE  288 O  O    0.0000  288
O       18.635483390   10.199039244    7.749581527 CORE  289 O  O    0.0000  289
O       18.604961721    6.167971658    7.739522152 CORE  290 O  O    0.0000  290
O       18.491269538    2.047605527    7.762091920 CORE  291 O  O    0.0000  291
O       18.478116373   14.287588700    7.637159485 CORE  292 O  O    0.0000  292
O       12.551395684    0.332838605    8.127876821 CORE  293 O  O    0.0000  293
O       13.157224919   17.188607388    9.965939795 CORE  294 O  O    0.0000  294
end
end
