# Supplementary material for: Zeolite-confined subnanometric PtSn mimicking mortise-and-tenon joinery for catalytic propane dehydrogenation
Source: Nat Commun. 2022 May 17;13:2716. doi: 10.1038/s41467-022-30522-1 (PMC9114386; doi:10.1038/s41467-022-30522-1)
Supplement: Supplementary file 8 — Source Data [file 41467_2022_30522_MOESM8_ESM.zip › allstructures/Pt4Sn0O3-MFI.arc]

!BIOSYM archive 2
PBC=ON
                      Energy         0          0.0498      -2315.129664        C1
!DATE
PBC   20.37460000   20.11910000   13.51960000   90.00000000   89.99990000   90.00000000
Pt       7.574439145    1.037292523    5.199197211 CORE    1 Pt Pt   0.0000    1
Pt       6.822138783   19.866407361    7.311730809 CORE    2 Pt Pt   0.0000    2
Pt       8.858883476   18.781703309    8.459813476 CORE    3 Pt Pt   0.0000    3
Pt       9.544769445    0.439155690    6.769300327 CORE    4 Pt Pt   0.0000    4
Si      19.450927106   13.250076917    6.573569349 CORE    5 Si Si   0.0000    5
Si      19.292636741    1.044001912    6.777471317 CORE    6 Si Si   0.0000    6
Si      19.310147343   18.061307508    6.554631950 CORE    7 Si Si   0.0000    7
Si       2.061155177   18.034385036    6.692232186 CORE    8 Si Si   0.0000    8
Si      19.483388209    5.755160921    6.837355097 CORE    9 Si Si   0.0000    9
Si       2.045005560    1.061447415    6.870335347 CORE   10 Si Si   0.0000   10
Si       2.289650105   13.289103499    6.540343086 CORE   11 Si Si   0.0000   11
Si       2.316151334    5.718079872    7.036428221 CORE   12 Si Si   0.0000   12
Si      10.670238649    3.964036436    9.050259880 CORE   13 Si Si   0.0000   13
Si      10.675184079    7.131355482    8.874063109 CORE   14 Si Si   0.0000   14
Si      10.571635472   15.217182816    8.645350441 CORE   15 Si Si   0.0000   15
Si      10.663147489   12.008833471    8.675540978 CORE   16 Si Si   0.0000   16
Si      15.477937699    4.007271151    8.945280439 CORE   17 Si Si   0.0000   17
Si      15.521497868   15.189692621    8.775491115 CORE   18 Si Si   0.0000   18
Si      15.566737475    7.185176550    9.026901806 CORE   19 Si Si   0.0000   19
Si      15.633193037   12.003093418    8.789655234 CORE   20 Si Si   0.0000   20
Si      18.494588244   15.707405615    8.394749302 CORE   21 Si Si   0.0000   21
Si      18.535370279    3.302811451    8.708431416 CORE   22 Si Si   0.0000   22
Si      18.576373368   11.108117519    8.626730335 CORE   23 Si Si   0.0000   23
Si      18.528945741    7.992280421    8.853291375 CORE   24 Si Si   0.0000   24
Si       2.983957162   11.190064317    8.685676868 CORE   25 Si Si   0.0000   25
Si       3.008488456    8.072922524    8.992941168 CORE   26 Si Si   0.0000   26
Si       3.036401325   15.662614891    8.445003289 CORE   27 Si Si   0.0000   27
Si       2.838738564    3.193646803    8.986284150 CORE   28 Si Si   0.0000   28
Si      13.204325558    3.506999771   10.979798765 CORE   29 Si Si   0.0000   29
Si      13.052838339   15.893776573   10.461970438 CORE   30 Si Si   0.0000   30
Si      13.110831330    7.987142165   10.710566044 CORE   31 Si Si   0.0000   31
Si      13.166500153   11.121868498   10.444107202 CORE   32 Si Si   0.0000   32
Si       8.370250088    8.055199991   10.815089402 CORE   33 Si Si   0.0000   33
Si       8.350984922   11.165776631   10.627661249 CORE   34 Si Si   0.0000   34
Si       8.301202637    3.416569724   10.982452190 CORE   35 Si Si   0.0000   35
Si       8.365288951   15.829761016   10.727923372 CORE   36 Si Si   0.0000   36
Si       0.540009398   12.012564043   10.566310938 CORE   37 Si Si   0.0000   37
Si       5.387883910   12.014596751   10.437543579 CORE   38 Si Si   0.0000   38
Si       0.520268361   15.167704498   10.372469795 CORE   39 Si Si   0.0000   39
Si       5.309681810    3.946044732   10.633287188 CORE   40 Si Si   0.0000   40
Si       0.518311726    7.160787651   10.770163292 CORE   41 Si Si   0.0000   41
Si       5.444007841    7.117978447   10.647001198 CORE   42 Si Si   0.0000   42
Si       0.392840980    3.943954022   10.781736853 CORE   43 Si Si   0.0000   43
Si       5.303910885   15.181309245   10.478021188 CORE   44 Si Si   0.0000   44
Si      12.457394948    5.911004887   12.888201929 CORE   45 Si Si   0.0000   45
Si      12.521377466   13.413547594   12.468473583 CORE   46 Si Si   0.0000   46
Si       9.242306267    5.892655297   12.832216818 CORE   47 Si Si   0.0000   47
Si      12.294261352    1.098905061   12.731232018 CORE   48 Si Si   0.0000   48
Si      12.289470396   18.079478975   12.520289022 CORE   49 Si Si   0.0000   49
Si       9.323881254   13.389105753   12.621166833 CORE   50 Si Si   0.0000   50
Si       9.143563350    1.074207959   12.836464933 CORE   51 Si Si   0.0000   51
Si       9.126083053   18.105667239   12.672065690 CORE   52 Si Si   0.0000   52
Si       1.317969882   11.129857402   13.469775165 CORE   53 Si Si   0.0000   53
Si       4.458812675   11.107362554   13.301703941 CORE   54 Si Si   0.0000   54
Si       1.337896760    7.993653172    0.139693809 CORE   55 Si Si   0.0000   55
Si       4.244626677    3.335875459    0.058218216 CORE   56 Si Si   0.0000   56
Si       4.483470586    8.008723000    0.035684067 CORE   57 Si Si   0.0000   57
Si       4.310154651   15.961384361   13.346387765 CORE   58 Si Si   0.0000   58
Si       1.093647420   15.935633240   13.312775278 CORE   59 Si Si   0.0000   59
Si       1.053527688    3.343942862    0.214035666 CORE   60 Si Si   0.0000   60
Si      13.103681842    5.182797632    2.280590734 CORE   61 Si Si   0.0000   61
Si      13.015649463    2.033044734    2.143811023 CORE   62 Si Si   0.0000   62
Si      13.178814930   13.970315528    1.907333824 CORE   63 Si Si   0.0000   63
Si       8.216468082    5.123729834    2.198269218 CORE   64 Si Si   0.0000   64
Si      13.095851891   17.168002091    1.864025043 CORE   65 Si Si   0.0000   65
Si       8.249202476   14.013259513    2.041720081 CORE   66 Si Si   0.0000   66
Si       8.197418485    1.953941391    2.200400794 CORE   67 Si Si   0.0000   67
Si       8.162428996   17.199196148    2.069799571 CORE   68 Si Si   0.0000   68
Si       5.271322104   13.471545205    1.612005452 CORE   69 Si Si   0.0000   69
Si       5.164055129    5.755848900    2.000063016 CORE   70 Si Si   0.0000   70
Si       0.400144763   18.014420384    1.948215950 CORE   71 Si Si   0.0000   71
Si       5.209484186    1.097349509    2.040475084 CORE   72 Si Si   0.0000   72
Si       5.218039948   18.102115589    1.875120623 CORE   73 Si Si   0.0000   73
Si       0.381730652    1.031892746    2.210590002 CORE   74 Si Si   0.0000   74
Si       0.362577691   13.538691580    1.676420310 CORE   75 Si Si   0.0000   75
Si       0.528385623    5.826744064    2.220601748 CORE   76 Si Si   0.0000   76
Si      10.541567246    5.625853999    4.142335416 CORE   77 Si Si   0.0000   77
Si      10.698145235   13.303755056    3.716235447 CORE   78 Si Si   0.0000   78
Si      10.630172758    1.080906895    3.960697049 CORE   79 Si Si   0.0000   79
Si      10.650383318   18.071900383    3.651407877 CORE   80 Si Si   0.0000   80
Si      15.355882580    1.043530815    4.063344483 CORE   81 Si Si   0.0000   81
Si      15.366602541   18.042271045    3.833359337 CORE   82 Si Si   0.0000   82
Si      15.461511190    5.685938300    4.307314740 CORE   83 Si Si   0.0000   83
Si      15.407205926   13.336294475    3.961245881 CORE   84 Si Si   0.0000   84
Si      18.437372800   14.009672860    3.700221176 CORE   85 Si Si   0.0000   85
Si      18.337891225   17.192022036    3.688829536 CORE   86 Si Si   0.0000   86
Si       2.874844142   17.177354137    3.787058686 CORE   87 Si Si   0.0000   87
Si      18.291355700    1.951149243    3.888878459 CORE   88 Si Si   0.0000   88
Si      18.434606019    5.150878959    3.886675900 CORE   89 Si Si   0.0000   89
Si       2.886986479    1.923825364    3.997579458 CORE   90 Si Si   0.0000   90
Si       2.893414913   14.018838971    3.588112968 CORE   91 Si Si   0.0000   91
Si       2.953937543    5.133134967    4.059745540 CORE   92 Si Si   0.0000   92
Si      11.294524092    3.239632464    6.060461190 CORE   93 Si Si   0.0000   93
Si      11.273473240   15.788519846    5.697959081 CORE   94 Si Si   0.0000   94
Si      14.496969147    3.192572822    6.069513853 CORE   95 Si Si   0.0000   95
Si      11.488933539    7.982945984    5.986077970 CORE   96 Si Si   0.0000   96
Si      11.512138026   11.138007546    5.804072424 CORE   97 Si Si   0.0000   97
Si      14.466621542   15.791179391    5.849373180 CORE   98 Si Si   0.0000   98
Si      14.607853286    8.021180590    6.167749254 CORE   99 Si Si   0.0000   99
Si      14.637912323   11.096111177    5.910922457 CORE  100 Si Si   0.0000  100
O        0.678882049   13.486035755    6.662459719 CORE  101 O  O    0.0000  101
O        0.481233965    1.481644346    6.635452064 CORE  102 O  O    0.0000  102
O        0.721800136    5.817904613    6.763752640 CORE  103 O  O    0.0000  103
O        0.495844597   17.589616602    6.541993284 CORE  104 O  O    0.0000  104
O       10.850923919    3.253072905    7.602658978 CORE  105 O  O    0.0000  105
O       10.695875901    7.742998897    7.377492990 CORE  106 O  O    0.0000  106
O       10.452486981   15.628351744    7.085146721 CORE  107 O  O    0.0000  107
O       10.646004847   11.588614332    7.106378352 CORE  108 O  O    0.0000  108
O       14.876225397    3.246032171    7.638566478 CORE  109 O  O    0.0000  109
O       15.183580410   15.769413707    7.298011911 CORE  110 O  O    0.0000  110
O        2.164195748   19.587800735    7.126425770 CORE  111 O  O    0.0000  111
O       15.178901856    8.031500991    7.689610465 CORE  112 O  O    0.0000  112
O       15.396953092   11.395214534    7.306447668 CORE  113 O  O    0.0000  113
O       19.168413042   19.580094979    7.104253582 CORE  114 O  O    0.0000  114
O       19.040430025   11.820601286    7.235732617 CORE  115 O  O    0.0000  115
O       18.934291377    7.093473379    7.565835588 CORE  116 O  O    0.0000  116
O        2.719898648   11.890158904    7.245102923 CORE  117 O  O    0.0000  117
O       18.708125393   14.447667941    7.383971806 CORE  118 O  O    0.0000  118
O        2.856217252    7.090803580    7.712196475 CORE  119 O  O    0.0000  119
O       19.023696798    4.424924314    7.642048151 CORE  120 O  O    0.0000  120
O       18.589597231    1.840944131    8.004646392 CORE  121 O  O    0.0000  121
O       18.466105628   17.085145514    7.535307076 CORE  122 O  O    0.0000  122
O        2.630821781    4.460887403    7.999700067 CORE  123 O  O    0.0000  123
O        2.767217216   17.141093912    7.842250403 CORE  124 O  O    0.0000  124
O        3.019842908   14.556756826    7.249761777 CORE  125 O  O    0.0000  125
O        2.611237569    1.805053181    8.189585855 CORE  126 O  O    0.0000  126
O        2.769708908    9.595228532    8.490544823 CORE  127 O  O    0.0000  127
O       15.271795255   13.582840834    8.806738218 CORE  128 O  O    0.0000  128
O       15.339192563    5.609132935    8.704197309 CORE  129 O  O    0.0000  129
O       18.386202257    9.524178607    8.340486689 CORE  130 O  O    0.0000  130
O       10.354394080    5.541036601    8.828826030 CORE  131 O  O    0.0000  131
O       10.430019838   13.606800550    8.840830830 CORE  132 O  O    0.0000  132
O        9.510161592    7.904660185    9.676695948 CORE  133 O  O    0.0000  133
O       17.021081165    3.600977373    9.190974645 CORE  134 O  O    0.0000  134
O       17.064677783   15.536145740    9.147883794 CORE  135 O  O    0.0000  135
O       12.047747564    3.784418209    9.877454355 CORE  136 O  O    0.0000  136
O        9.465643969   11.225280366    9.443785502 CORE  137 O  O    0.0000  137
O        9.438085776    3.265153179    9.833046094 CORE  138 O  O    0.0000  138
O       12.001272891   15.712808281    9.234974677 CORE  139 O  O    0.0000  139
O       17.191415035   11.763198080    9.186082885 CORE  140 O  O    0.0000  140
O       17.106567533    7.471865145    9.451705745 CORE  141 O  O    0.0000  141
O        9.343639744   15.943289175    9.430631509 CORE  142 O  O    0.0000  142
O       12.109462366   11.599087048    9.300797895 CORE  143 O  O    0.0000  143
O       12.122333228    7.361004709    9.577518133 CORE  144 O  O    0.0000  144
O       14.654024612    3.553002813   10.262131674 CORE  145 O  O    0.0000  145
O       14.639632780    7.654553848   10.274649470 CORE  146 O  O    0.0000  146
O       14.567693976   15.887699957    9.884661929 CORE  147 O  O    0.0000  147
O        4.502272544   11.508187266    9.173440990 CORE  148 O  O    0.0000  148
O       14.680405809   11.237513701    9.862770122 CORE  149 O  O    0.0000  149
O        4.345628544    3.182397424    9.582588564 CORE  150 O  O    0.0000  150
O        4.502295668    7.965108084    9.629181070 CORE  151 O  O    0.0000  151
O        4.489488468   15.647979942    9.159632247 CORE  152 O  O    0.0000  152
O        1.919876730    7.697096611   10.144294913 CORE  153 O  O    0.0000  153
O        1.956820611   11.783104666    9.802545512 CORE  154 O  O    0.0000  154
O       19.665231716   15.783141125    9.513935853 CORE  155 O  O    0.0000  155
O        1.905691132   15.289123155    9.546875328 CORE  156 O  O    0.0000  156
O       19.486474569    3.309797611   10.018671382 CORE  157 O  O    0.0000  157
O        6.952407655   11.776016782   10.060924725 CORE  158 O  O    0.0000  158
O       19.710984258   11.297983870    9.762275261 CORE  159 O  O    0.0000  159
O        1.774718963    3.301689779   10.216873725 CORE  160 O  O    0.0000  160
O        6.852960056    3.587537457   10.278731610 CORE  161 O  O    0.0000  161
O        7.004920215    7.362575503   10.260046853 CORE  162 O  O    0.0000  162
O       19.639742033    7.884365350   10.033773728 CORE  163 O  O    0.0000  163
O        6.869656176   15.499340091   10.228646766 CORE  164 O  O    0.0000  164
O        0.239753555   13.601513653   10.704234622 CORE  165 O  O    0.0000  165
O        0.406723722    5.555932538   10.552953907 CORE  166 O  O    0.0000  166
O        8.137116157    9.630579636   11.110661472 CORE  167 O  O    0.0000  167
O        5.061117567    5.549013011   10.507641791 CORE  168 O  O    0.0000  168
O       12.874329766    9.581144248   10.853643225 CORE  169 O  O    0.0000  169
O        5.102987167   13.584753642   10.736007317 CORE  170 O  O    0.0000  170
O       13.035522597    2.038586578   11.643750781 CORE  171 O  O    0.0000  171
O       12.817513999   17.321643168   11.192948129 CORE  172 O  O    0.0000  172
O       13.151668010    4.653540081   12.130080954 CORE  173 O  O    0.0000  173
O        8.278688297    2.086110761   11.919281003 CORE  174 O  O    0.0000  174
O       12.858474526   14.679199947   11.519215953 CORE  175 O  O    0.0000  175
O        8.400843673   17.258386771   11.497528584 CORE  176 O  O    0.0000  176
O        8.598959821    4.716602812   11.918344490 CORE  177 O  O    0.0000  177
O        8.899335047   14.669334075   11.724841655 CORE  178 O  O    0.0000  178
O       12.805712679    7.316657754   12.157122155 CORE  179 O  O    0.0000  179
O        8.868567276    7.340474772   12.194327439 CORE  180 O  O    0.0000  180
O       13.005721585   12.030412938   11.775435899 CORE  181 O  O    0.0000  181
O        8.835918855   12.009045863   11.926812092 CORE  182 O  O    0.0000  182
O        8.918937997   19.677517740   12.324154445 CORE  183 O  O    0.0000  183
O        4.997669824   11.160316116   11.768829473 CORE  184 O  O    0.0000  184
O        4.983602647    3.464842026   12.148959150 CORE  185 O  O    0.0000  185
O        5.233558056    7.611175582   12.177460862 CORE  186 O  O    0.0000  186
O       12.514005283   19.672249427   12.309202130 CORE  187 O  O    0.0000  187
O        4.756930069   15.971629691   11.790198776 CORE  188 O  O    0.0000  188
O        0.594613877   11.332741205   12.033498487 CORE  189 O  O    0.0000  189
O        0.650465878   16.007570990   11.755161777 CORE  190 O  O    0.0000  190
O        0.485595447    7.525490449   12.352806795 CORE  191 O  O    0.0000  191
O        0.237576831    3.579497069   12.353218599 CORE  192 O  O    0.0000  192
O       10.713028365    1.491270004   12.776467224 CORE  193 O  O    0.0000  193
O       10.711622370   17.747194227   12.757484130 CORE  194 O  O    0.0000  194
O       10.848345180    5.678830445   12.903412816 CORE  195 O  O    0.0000  195
O       10.932611495   13.364740041   12.778876983 CORE  196 O  O    0.0000  196
O        2.639161650    3.266642305   13.397505432 CORE  197 O  O    0.0000  197
O        2.704228676   15.768966728   13.466300611 CORE  198 O  O    0.0000  198
O        2.889808426   11.547746715   13.346881060 CORE  199 O  O    0.0000  199
O        2.907241693    7.611634959   13.426483774 CORE  200 O  O    0.0000  200
O       13.045521682    5.995262702    0.878927305 CORE  201 O  O    0.0000  201
O       12.926553630    1.338343405    0.689299736 CORE  202 O  O    0.0000  202
O       13.321849163   13.566853783    0.347556523 CORE  203 O  O    0.0000  203
O       13.135616165   17.551041071    0.288334929 CORE  204 O  O    0.0000  204
O        1.165744684    9.582558774    0.405768695 CORE  205 O  O    0.0000  205
O        8.626293532    5.849871595    0.810003018 CORE  206 O  O    0.0000  206
O        8.621966795   13.497877931    0.550758923 CORE  207 O  O    0.0000  207
O        8.648788429    1.153778080    0.875900009 CORE  208 O  O    0.0000  208
O        8.431857121   17.757293340    0.571728139 CORE  209 O  O    0.0000  209
O        4.647126261    9.593775808    0.337849927 CORE  210 O  O    0.0000  210
O        0.624651339   17.323084966    0.495657600 CORE  211 O  O    0.0000  211
O        4.755165646    1.959244563    0.748276784 CORE  212 O  O    0.0000  212
O        4.771098641   17.375308440    0.487320397 CORE  213 O  O    0.0000  213
O        0.542693253    1.958080157    0.886289219 CORE  214 O  O    0.0000  214
O        4.632779509    4.619064343    0.970207727 CORE  215 O  O    0.0000  215
O        5.032370348   14.741251591    0.622159727 CORE  216 O  O    0.0000  216
O        0.770320026    4.582566766    1.213617781 CORE  217 O  O    0.0000  217
O        5.314888841   12.108122446    0.727604747 CORE  218 O  O    0.0000  218
O        0.377418123   14.648356737    0.486238229 CORE  219 O  O    0.0000  219
O        5.183592684    7.201428106    1.259021369 CORE  220 O  O    0.0000  220
O        0.599938778   12.053611653    1.069467403 CORE  221 O  O    0.0000  221
O        0.783004631    7.231666082    1.455052680 CORE  222 O  O    0.0000  222
O        0.619514296   19.609890069    1.770596550 CORE  223 O  O    0.0000  223
O        8.500873972   15.616058575    2.147422117 CORE  224 O  O    0.0000  224
O        8.521256694    3.524731857    2.046598942 CORE  225 O  O    0.0000  225
O        5.422246844   19.684143422    1.568809389 CORE  226 O  O    0.0000  226
O       13.382951677    3.604730722    1.997087804 CORE  227 O  O    0.0000  227
O       13.324752059   15.579392058    2.090691841 CORE  228 O  O    0.0000  228
O       14.168384526    1.276837284    2.981881474 CORE  229 O  O    0.0000  229
O        6.654593980    5.380842049    2.520327035 CORE  230 O  O    0.0000  230
O       14.277915381   17.977562817    2.626869526 CORE  231 O  O    0.0000  231
O        6.699680681   13.650757182    2.364453883 CORE  232 O  O    0.0000  232
O       11.673021979    5.329854600    3.024641220 CORE  233 O  O    0.0000  233
O       11.740654675   13.461715180    2.474438313 CORE  234 O  O    0.0000  234
O        6.642400072    1.698026928    2.576717076 CORE  235 O  O    0.0000  235
O       14.289589850    5.807834062    3.190512921 CORE  236 O  O    0.0000  236
O        6.605311277   17.466521950    2.444176387 CORE  237 O  O    0.0000  237
O       14.386308856   13.250499988    2.707389220 CORE  238 O  O    0.0000  238
O       11.565985061    1.900925476    2.913762972 CORE  239 O  O    0.0000  239
O       11.633729296   17.571055687    2.456418013 CORE  240 O  O    0.0000  240
O        9.085049896    5.704163502    3.436412431 CORE  241 O  O    0.0000  241
O       19.287006530   13.556976216    2.398032810 CORE  242 O  O    0.0000  242
O       19.263375544   17.701213577    2.457052382 CORE  243 O  O    0.0000  243
O        9.182237849   13.265279519    3.138442793 CORE  244 O  O    0.0000  244
O        9.044320664    1.351316663    3.517425515 CORE  245 O  O    0.0000  245
O       19.259706078    1.181892097    2.833330702 CORE  246 O  O    0.0000  246
O        9.111647416   17.981778165    3.137432055 CORE  247 O  O    0.0000  247
O       19.369271949    5.829215272    2.749071508 CORE  248 O  O    0.0000  248
O        1.451566317   17.404141854    3.031700452 CORE  249 O  O    0.0000  249
O        1.476098720    1.452827573    3.337565012 CORE  250 O  O    0.0000  250
O        4.106740276   13.360043696    2.735856580 CORE  251 O  O    0.0000  251
O        1.532028205    5.690710112    3.495008680 CORE  252 O  O    0.0000  252
O       16.895453896   13.619663341    3.396809868 CORE  253 O  O    0.0000  253
O       16.737536102    1.679333128    3.476827334 CORE  254 O  O    0.0000  254
O        4.066309777   17.931353349    2.996517193 CORE  255 O  O    0.0000  255
O        4.129925996    1.195028864    3.242061977 CORE  256 O  O    0.0000  256
O        4.189479038    5.846918249    3.288872706 CORE  257 O  O    0.0000  257
O       16.894946345    5.560707582    3.560275817 CORE  258 O  O    0.0000  258
O        1.501880991   13.891932903    2.772131312 CORE  259 O  O    0.0000  259
O       16.789046201   17.474742072    3.282848532 CORE  260 O  O    0.0000  260
O        3.200191027   15.588939217    3.869450585 CORE  261 O  O    0.0000  261
O        3.045370932    3.528770476    3.819735137 CORE  262 O  O    0.0000  262
O       18.577805864   15.609040849    3.958569908 CORE  263 O  O    0.0000  263
O       15.525146638   19.577613281    4.329309099 CORE  264 O  O    0.0000  264
O       11.007147267   19.639130765    3.948646214 CORE  265 O  O    0.0000  265
O       18.615926586    3.538158116    3.831543014 CORE  266 O  O    0.0000  266
O       10.811678727    7.057282975    4.843140411 CORE  267 O  O    0.0000  267
O       10.952094666   11.899324508    4.489438755 CORE  268 O  O    0.0000  268
O       10.531240962    4.400556415    5.226811015 CORE  269 O  O    0.0000  269
O       10.872305780   14.559872974    4.722577074 CORE  270 O  O    0.0000  270
O       15.472133483    7.013726264    5.239765318 CORE  271 O  O    0.0000  271
O       15.383410852   11.903379849    4.722689923 CORE  272 O  O    0.0000  272
O       15.246526748    4.374056648    5.247905853 CORE  273 O  O    0.0000  273
O       14.966940100   14.510062025    4.990981827 CORE  274 O  O    0.0000  274
O       10.865941429    1.735059003    5.466404291 CORE  275 O  O    0.0000  275
O       10.888114035   17.201514898    4.994055216 CORE  276 O  O    0.0000  276
O       14.950577503    1.749245438    5.478377104 CORE  277 O  O    0.0000  277
O       14.873199259   17.173246382    5.109778125 CORE  278 O  O    0.0000  278
O       14.730700408    9.515826191    5.555014224 CORE  279 O  O    0.0000  279
O       18.974716853   13.232778825    5.024408978 CORE  280 O  O    0.0000  280
O       18.518997151    1.393516536    5.395057113 CORE  281 O  O    0.0000  281
O       18.711352445   18.009433577    5.044044996 CORE  282 O  O    0.0000  282
O       18.852226195    5.707505886    5.350452326 CORE  283 O  O    0.0000  283
O        2.809233281   17.809708656    5.272238819 CORE  284 O  O    0.0000  284
O       11.371643501    9.538933673    5.549053236 CORE  285 O  O    0.0000  285
O        2.890922106    1.513028077    5.560614372 CORE  286 O  O    0.0000  286
O        3.085134137    5.508403558    5.626714008 CORE  287 O  O    0.0000  287
O        2.753750802   13.213620265    4.989116731 CORE  288 O  O    0.0000  288
O       13.074650202   11.548397180    6.040616637 CORE  289 O  O    0.0000  289
O       13.048040360    7.540565789    6.170130855 CORE  290 O  O    0.0000  290
O       12.891748639    3.393664675    5.870344807 CORE  291 O  O    0.0000  291
O       12.859602559   15.723896651    6.020714423 CORE  292 O  O    0.0000  292
O        6.971165440   18.465705186    8.606328861 CORE  293 O  O    0.0000  293
O       10.615701288   19.421196597    8.016875332 CORE  294 O  O    0.0000  294
O        6.051609302    1.233607635    6.385385523 CORE  295 O  O    0.0000  295
end
end
