# Supplementary material for: Zeolite-confined subnanometric PtSn mimicking mortise-and-tenon joinery for catalytic propane dehydrogenation
Source: Nat Commun. 2022 May 17;13:2716. doi: 10.1038/s41467-022-30522-1 (PMC9114386; doi:10.1038/s41467-022-30522-1)
Supplement: Supplementary file 8 — Source Data [file 41467_2022_30522_MOESM8_ESM.zip › allstructures/Pt4Sn0O4-MFI.arc]

!BIOSYM archive 2
PBC=ON
                      Energy         0          0.0454      -2322.009706        C1
!DATE
PBC   20.37460000   20.11910000   13.51960000   90.00000000   89.99990000   90.00000000
Pt       0.185212663    7.265406635   11.994068004 CORE    1 Pt Pt   0.0000    1
Pt       0.586847338    7.786451246    0.930075700 CORE    2 Pt Pt   0.0000    2
Pt       0.953603805    5.257440667    1.062145639 CORE    3 Pt Pt   0.0000    3
Pt       0.556107535    4.739030350   12.121685890 CORE    4 Pt Pt   0.0000    4
Si      13.245642087   19.885773045   13.162293841 CORE    5 Si Si   0.0000    5
Si      13.018937660    7.545680656   12.855840036 CORE    6 Si Si   0.0000    6
Si      13.013330583    4.445358311   13.066012140 CORE    7 Si Si   0.0000    7
Si      16.134572350    4.451306631   13.183484483 CORE    8 Si Si   0.0000    8
Si      13.145190833   12.414532975   12.876329421 CORE    9 Si Si   0.0000    9
Si      16.143691029    7.583000249   13.001951573 CORE   10 Si Si   0.0000   10
Si      16.395948614   19.944901637   13.284353135 CORE   11 Si Si   0.0000   11
Si      16.363943050   12.372739219   12.846887916 CORE   12 Si Si   0.0000   12
Si       4.407963179   10.454129127    1.742095963 CORE   13 Si Si   0.0000   13
Si       4.440944546   13.617138506    1.550365393 CORE   14 Si Si   0.0000   14
Si       4.190592322    1.547634055    1.208784717 CORE   15 Si Si   0.0000   15
Si       4.252875695   18.448436614    1.232163452 CORE   16 Si Si   0.0000   16
Si       9.188648643   10.481717136    1.610805321 CORE   17 Si Si   0.0000   17
Si       9.156608641    1.604825074    1.331437891 CORE   18 Si Si   0.0000   18
Si       9.290407569   13.649216262    1.621612029 CORE   19 Si Si   0.0000   19
Si       9.225950615   18.554809409    1.350590330 CORE   20 Si Si   0.0000   20
Si      12.224378641    2.191600278    1.521853461 CORE   21 Si Si   0.0000   21
Si      12.178201588    9.916387492    1.128473695 CORE   22 Si Si   0.0000   22
Si      12.182514605   17.682136359    1.605668270 CORE   23 Si Si   0.0000   23
Si      12.244299538   14.558601944    1.404358472 CORE   24 Si Si   0.0000   24
Si      16.940783227   17.587719480    1.765132500 CORE   25 Si Si   0.0000   25
Si      17.076635157   14.457601891    1.478749053 CORE   26 Si Si   0.0000   26
Si      16.817681792    2.296934864    1.808579928 CORE   27 Si Si   0.0000   27
Si      17.106763247    9.976424680    1.212163585 CORE   28 Si Si   0.0000   28
Si       6.940215292    9.992598292    3.678890043 CORE   29 Si Si   0.0000   29
Si       6.665348374    2.348610234    2.994387161 CORE   30 Si Si   0.0000   30
Si       6.901421566   14.460244311    3.417467129 CORE   31 Si Si   0.0000   31
Si       6.757472924   17.566014802    3.043179124 CORE   32 Si Si   0.0000   32
Si       2.054364051   14.543694204    3.453554097 CORE   33 Si Si   0.0000   33
Si       2.006788937   17.680568135    3.182407788 CORE   34 Si Si   0.0000   34
Si       2.007796297    9.969619975    3.751754689 CORE   35 Si Si   0.0000   35
Si       2.034154600    2.191899553    3.319698676 CORE   36 Si Si   0.0000   36
Si      14.423122572   18.467755775    3.568198687 CORE   37 Si Si   0.0000   37
Si      19.423859316   18.559122117    3.482124825 CORE   38 Si Si   0.0000   38
Si      14.351869127    1.562270997    3.621069066 CORE   39 Si Si   0.0000   39
Si      19.363997466   10.472388016    3.281353829 CORE   40 Si Si   0.0000   40
Si      14.591137582   13.621459281    3.306899405 CORE   41 Si Si   0.0000   41
Si      19.467956486   13.640013673    3.270574495 CORE   42 Si Si   0.0000   42
Si      14.555274323   10.456121468    3.103333276 CORE   43 Si Si   0.0000   43
Si      19.336298439    1.629845845    3.497165879 CORE   44 Si Si   0.0000   44
Si       6.170232757   12.391733091    5.564082198 CORE   45 Si Si   0.0000   45
Si       6.243693138   19.979846570    5.008671423 CORE   46 Si Si   0.0000   46
Si       2.953222149   12.461835827    5.532751541 CORE   47 Si Si   0.0000   47
Si       6.011005374    7.601354088    5.404186212 CORE   48 Si Si   0.0000   48
Si       5.991086563    4.463025969    5.164817246 CORE   49 Si Si   0.0000   49
Si       3.074603639   19.865211653    5.162970759 CORE   50 Si Si   0.0000   50
Si       2.892228365    7.568873381    5.504793194 CORE   51 Si Si   0.0000   51
Si       2.877114501    4.469874944    5.257437804 CORE   52 Si Si   0.0000   52
Si      15.397355522   17.615070223    6.392872863 CORE   53 Si Si   0.0000   53
Si      18.513025264   17.595901007    6.327271616 CORE   54 Si Si   0.0000   54
Si      15.360518964   14.468903201    6.239837091 CORE   55 Si Si   0.0000   55
Si      18.334427157    9.651989496    6.118580287 CORE   56 Si Si   0.0000   56
Si      18.494114021   14.507320193    6.122335567 CORE   57 Si Si   0.0000   57
Si      18.325259652    2.195102311    6.399410132 CORE   58 Si Si   0.0000   58
Si      15.163740885    2.088031459    6.553750929 CORE   59 Si Si   0.0000   59
Si      15.121323779    9.729059611    6.069827590 CORE   60 Si Si   0.0000   60
Si       6.753181725   11.615878897    8.513294165 CORE   61 Si Si   0.0000   61
Si       6.745037043    8.460409221    8.337597889 CORE   62 Si Si   0.0000   62
Si       7.041730091    0.412317056    7.946496508 CORE   63 Si Si   0.0000   63
Si       1.962738029   11.611276961    8.366240291 CORE   64 Si Si   0.0000   64
Si       6.933177875    3.626960844    8.000111283 CORE   65 Si Si   0.0000   65
Si       2.061739201    0.279900708    8.069894483 CORE   66 Si Si   0.0000   66
Si       1.887232561    8.456664247    8.322243400 CORE   67 Si Si   0.0000   67
Si       1.940012643    3.473607640    8.101355474 CORE   68 Si Si   0.0000   68
Si      19.369812220   19.883105875    8.271542368 CORE   69 Si Si   0.0000   69
Si      19.325803059   12.115111583    7.918627284 CORE   70 Si Si   0.0000   70
Si      14.617903538    4.498510863    8.502022426 CORE   71 Si Si   0.0000   71
Si      19.282905517    7.527300537    8.143325582 CORE   72 Si Si   0.0000   72
Si      19.346964405    4.398321577    8.351096706 CORE   73 Si Si   0.0000   73
Si      14.458759651    7.613177943    8.198267849 CORE   74 Si Si   0.0000   74
Si      14.748577801   19.739643336    8.581823721 CORE   75 Si Si   0.0000   75
Si      14.399239944   12.101535714    7.988436956 CORE   76 Si Si   0.0000   76
Si       4.219947996   12.059886626   10.443363488 CORE   77 Si Si   0.0000   77
Si       4.579994038   19.759122937    9.762833476 CORE   78 Si Si   0.0000   78
Si       4.242439382    7.617696563   10.146696965 CORE   79 Si Si   0.0000   79
Si       4.417475165    4.473609872    9.807541878 CORE   80 Si Si   0.0000   80
Si       9.120240762    7.527713995   10.239077595 CORE   81 Si Si   0.0000   81
Si       9.174362865    4.400498658    9.985224866 CORE   82 Si Si   0.0000   82
Si       9.130224725   12.123927344   10.493311516 CORE   83 Si Si   0.0000   83
Si       9.174218421   19.852241921   10.035299436 CORE   84 Si Si   0.0000   84
Si      12.230960892    0.308315643   10.249181501 CORE   85 Si Si   0.0000   85
Si      12.132175602    3.497716979   10.180288990 CORE   86 Si Si   0.0000   86
Si      17.103726907    3.642725796   10.337562023 CORE   87 Si Si   0.0000   87
Si      12.071182614    8.432894572   10.003279400 CORE   88 Si Si   0.0000   88
Si      12.136743484   11.600011341   10.026868711 CORE   89 Si Si   0.0000   89
Si      16.931863096    8.429049897   10.076539872 CORE   90 Si Si   0.0000   90
Si      17.223584396    0.425031659   10.372158660 CORE   91 Si Si   0.0000   91
Si      16.932697361   11.594860892    9.902935850 CORE   92 Si Si   0.0000   92
Si       4.941620242    9.644747411   12.323527014 CORE   93 Si Si   0.0000   93
Si       5.001137150    2.109775695   11.800723432 CORE   94 Si Si   0.0000   94
Si       8.167147680    9.626596498   12.287680921 CORE   95 Si Si   0.0000   95
Si       5.185639138   14.482353826   12.150444956 CORE   96 Si Si   0.0000   96
Si       5.229334306   17.606182684   11.923857170 CORE   97 Si Si   0.0000   97
Si       8.163343775    2.161822975   11.931205531 CORE   98 Si Si   0.0000   98
Si       8.325975192   14.513528250   12.285938470 CORE   99 Si Si   0.0000   99
Si       8.352240732   17.601268469   12.009830111 CORE  100 Si Si   0.0000  100
O       14.833179946   19.936762587   12.834067298 CORE  101 O  O    0.0000  101
O       14.576157158    8.028420087   12.912364653 CORE  102 O  O    0.0000  102
O       14.751444904   12.223865215   12.992447248 CORE  103 O  O    0.0000  103
O       14.584597841    4.052798567   12.859399046 CORE  104 O  O    0.0000  104
O        4.511785401    9.593934864    0.368578348 CORE  105 O  O    0.0000  105
O        4.502462752   14.321109248    0.093968541 CORE  106 O  O    0.0000  106
O        4.112341068    1.912658538   13.147354857 CORE  107 O  O    0.0000  107
O        4.312425663   18.099993045   13.169511615 CORE  108 O  O    0.0000  108
O        8.595268719    9.671124044    0.330595957 CORE  109 O  O    0.0000  109
O        8.991237558    2.131592704   13.323262257 CORE  110 O  O    0.0000  110
O       16.269748684    6.039377865   13.472908909 CORE  111 O  O    0.0000  111
O        8.859922572   14.501038339    0.302076296 CORE  112 O  O    0.0000  112
O        9.194864417   18.028730070   13.331382252 CORE  113 O  O    0.0000  113
O       12.861832799    6.026748240   13.404219366 CORE  114 O  O    0.0000  114
O       12.910344670   18.494548477    0.401840922 CORE  115 O  O    0.0000  115
O       12.696100437   13.835589261    0.013653241 CORE  116 O  O    0.0000  116
O       16.812149069   18.534314486    0.451860898 CORE  117 O  O    0.0000  117
O       12.847592984    1.043390561    0.557137428 CORE  118 O  O    0.0000  118
O       16.848731592   13.751955398    0.034145748 CORE  119 O  O    0.0000  119
O       12.427537901   11.187226560    0.143499981 CORE  120 O  O    0.0000  120
O       12.132526230    8.542986302    0.258382936 CORE  121 O  O    0.0000  121
O       12.377621356    3.638567900    0.800242165 CORE  122 O  O    0.0000  122
O       17.068712548   11.087834724    0.028965727 CORE  123 O  O    0.0000  123
O       16.639939972    3.684925982    0.993725753 CORE  124 O  O    0.0000  124
O       16.660841201    1.025487990    0.816626619 CORE  125 O  O    0.0000  125
O       16.900284261    8.495579924    0.585760086 CORE  126 O  O    0.0000  126
O       16.861206344   16.047768576    1.268680222 CORE  127 O  O    0.0000  127
O        8.836520645    0.010944694    1.405835238 CORE  128 O  O    0.0000  128
O        9.024710771   12.074947082    1.321623070 CORE  129 O  O    0.0000  129
O       12.028279704   16.140514900    1.124450770 CORE  130 O  O    0.0000  130
O        4.186419154   12.022772448    1.383395118 CORE  131 O  O    0.0000  131
O        4.258220347   20.058317053    1.450518134 CORE  132 O  O    0.0000  132
O        3.204758630   14.288382963    2.345305617 CORE  133 O  O    0.0000  133
O       10.744812257   10.098882030    1.862593489 CORE  134 O  O    0.0000  134
O       10.664314935    1.901605541    1.838237866 CORE  135 O  O    0.0000  135
O        5.777349008   10.277472168    2.584778681 CORE  136 O  O    0.0000  136
O        2.882113464   17.795061114    1.815290218 CORE  137 O  O    0.0000  137
O        3.147672143    9.901005235    2.601720417 CORE  138 O  O    0.0000  138
O        5.516392468    2.235642033    1.850488304 CORE  139 O  O    0.0000  139
O       10.723890841   18.324052572    1.934222855 CORE  140 O  O    0.0000  140
O       10.861585150   13.897700956    1.958846403 CORE  141 O  O    0.0000  141
O        2.852898271    2.133806178    1.918725475 CORE  142 O  O    0.0000  142
O        5.539590583   17.815497139    1.996322146 CORE  143 O  O    0.0000  143
O        5.844332421   13.851633214    2.336197138 CORE  144 O  O    0.0000  144
O        8.387438259   10.068150712    2.955908709 CORE  145 O  O    0.0000  145
O        8.412195139   14.145088833    2.897337103 CORE  146 O  O    0.0000  146
O        8.128536147    2.394553153    2.301511498 CORE  147 O  O    0.0000  147
O       18.364975876   17.816415263    2.507440354 CORE  148 O  O    0.0000  148
O        8.173501937   17.731330395    2.266452472 CORE  149 O  O    0.0000  149
O       18.550076886   10.027526759    1.954343781 CORE  150 O  O    0.0000  150
O       18.587594419   14.143553530    2.000498887 CORE  151 O  O    0.0000  151
O       18.297370250    2.314527621    2.463076416 CORE  152 O  O    0.0000  152
O       16.023071300   13.867603894    2.574636938 CORE  153 O  O    0.0000  153
O       15.737021173   17.876604531    2.817558920 CORE  154 O  O    0.0000  154
O       13.023651473    2.199179746    2.935440237 CORE  155 O  O    0.0000  155
O       15.696463826    2.218071454    2.983440744 CORE  156 O  O    0.0000  156
O       13.337797863    9.802280525    2.256202022 CORE  157 O  O    0.0000  157
O        0.544053477   18.327168579    2.890479566 CORE  158 O  O    0.0000  158
O       13.078640709   17.786748614    2.959355532 CORE  159 O  O    0.0000  159
O       15.954698510   10.294226978    2.307340802 CORE  160 O  O    0.0000  160
O        0.557142125   10.098242105    3.011756456 CORE  161 O  O    0.0000  161
O        0.665598418   13.871074032    2.928920127 CORE  162 O  O    0.0000  162
O       13.400013044   14.387528266    2.526161568 CORE  163 O  O    0.0000  163
O        0.464581481    1.966862330    2.999465003 CORE  164 O  O    0.0000  164
O       14.372844663   20.075887640    3.359957588 CORE  165 O  O    0.0000  165
O       14.264105409   12.033734522    3.353944071 CORE  166 O  O    0.0000  166
O        1.853104415   16.137364971    3.656667168 CORE  167 O  O    0.0000  167
O       19.189260731   12.063552393    3.561471882 CORE  168 O  O    0.0000  168
O        6.673196286   16.051414895    3.612277820 CORE  169 O  O    0.0000  169
O       19.082698951    0.024508028    3.530794557 CORE  170 O  O    0.0000  170
O        6.789559036    8.508622357    4.312149067 CORE  171 O  O    0.0000  171
O        6.486478364    3.739839928    3.805326333 CORE  172 O  O    0.0000  172
O        6.869505744   11.101968421    4.865014356 CORE  173 O  O    0.0000  173
O        2.005832488    8.597711688    4.617767313 CORE  174 O  O    0.0000  174
O        6.565982222    1.080708607    3.997225328 CORE  175 O  O    0.0000  175
O        2.248651402    3.655823614    3.999689967 CORE  176 O  O    0.0000  176
O        2.214575523   11.246085061    4.737528126 CORE  177 O  O    0.0000  177
O        2.569234084    1.040187417    4.328986478 CORE  178 O  O    0.0000  178
O        6.678392482   13.769050699    4.870429427 CORE  179 O  O    0.0000  179
O        2.499658341   13.883653535    4.879012628 CORE  180 O  O    0.0000  180
O        6.659144983   18.576606954    4.308630522 CORE  181 O  O    0.0000  181
O        2.768533856   18.487586461    4.368858653 CORE  182 O  O    0.0000  182
O        2.758106754    6.055994397    4.936591081 CORE  183 O  O    0.0000  183
O       19.365165912   17.944906854    4.988159061 CORE  184 O  O    0.0000  184
O       18.811786550    9.650810004    4.568890144 CORE  185 O  O    0.0000  185
O       19.054941460   14.489618336    4.595329962 CORE  186 O  O    0.0000  186
O        6.134200352    6.058453572    4.936035440 CORE  187 O  O    0.0000  187
O       19.118848208    2.241998327    4.987346949 CORE  188 O  O    0.0000  188
O       14.478498611   18.111962851    5.149199821 CORE  189 O  O    0.0000  189
O       14.281188230    1.903314573    5.204959496 CORE  190 O  O    0.0000  190
O       14.640767629   14.215793755    4.810026918 CORE  191 O  O    0.0000  191
O       14.664318907    9.673066249    4.517696924 CORE  192 O  O    0.0000  192
O        4.446442624    8.061620195    5.464823588 CORE  193 O  O    0.0000  193
O        4.440599648    4.056473600    5.477279457 CORE  194 O  O    0.0000  194
O        4.556938715   12.258061033    5.397133128 CORE  195 O  O    0.0000  195
O        4.670333072   19.988965042    5.412721296 CORE  196 O  O    0.0000  196
O       16.733684058    9.892392826    6.205415818 CORE  197 O  O    0.0000  197
O       16.735325681    1.997695070    6.148556943 CORE  198 O  O    0.0000  198
O       16.951057881   17.974797876    6.044917346 CORE  199 O  O    0.0000  199
O       16.931747740   14.040432128    6.137546994 CORE  200 O  O    0.0000  200
O        6.594195355   12.443315149    7.126932963 CORE  201 O  O    0.0000  201
O        6.681955188    7.777099601    6.870728342 CORE  202 O  O    0.0000  202
O        7.109698719    0.057534680    6.366032993 CORE  203 O  O    0.0000  203
O        6.907849916    3.980381276    6.416932699 CORE  204 O  O    0.0000  204
O       15.217503496   16.027234343    6.647903361 CORE  205 O  O    0.0000  205
O        2.514898839   12.467134522    7.093891724 CORE  206 O  O    0.0000  206
O        2.278565914   19.809829167    6.572126052 CORE  207 O  O    0.0000  207
O        2.350620980    7.575999872    7.037031698 CORE  208 O  O    0.0000  208
O        2.057039067    4.106390188    6.609997168 CORE  209 O  O    0.0000  209
O       18.653755912   16.018795291    6.696076496 CORE  210 O  O    0.0000  210
O       14.814574196    3.524637209    7.220267519 CORE  211 O  O    0.0000  211
O       18.736853878    8.212402732    6.764900287 CORE  212 O  O    0.0000  212
O       18.568148883    3.605782685    7.160539370 CORE  213 O  O    0.0000  213
O       14.655578633    8.336348970    6.759031608 CORE  214 O  O    0.0000  214
O       19.077197497   10.848456296    6.927785970 CORE  215 O  O    0.0000  215
O       18.886995188    0.949548096    7.272731901 CORE  216 O  O    0.0000  216
O       14.414655139   11.008216064    6.783564633 CORE  217 O  O    0.0000  217
O       19.077011185   18.436883932    7.591861684 CORE  218 O  O    0.0000  218
O       14.793810729    0.909225930    7.599889599 CORE  219 O  O    0.0000  219
O       19.350388383   13.491557571    7.052567368 CORE  220 O  O    0.0000  220
O       14.936443626   18.365097181    7.748049745 CORE  221 O  O    0.0000  221
O       14.633144640   13.591107156    7.390840272 CORE  222 O  O    0.0000  222
O       14.681687172    6.026410537    7.968459324 CORE  223 O  O    0.0000  223
O        2.284072049    1.889246767    8.053187721 CORE  224 O  O    0.0000  224
O        2.172771143   10.031278863    8.027146203 CORE  225 O  O    0.0000  225
O       19.508131461    5.942939963    7.878448254 CORE  226 O  O    0.0000  226
O        7.049632427   10.049449415    8.196077005 CORE  227 O  O    0.0000  227
O        6.993833650    2.017785334    8.206471041 CORE  228 O  O    0.0000  228
O        7.950250050    7.744259205    9.141780897 CORE  229 O  O    0.0000  229
O        0.395117533   11.937791562    8.637714865 CORE  230 O  O    0.0000  230
O        8.255895569    4.317601421    8.644765199 CORE  231 O  O    0.0000  231
O        0.574763476   20.027480909    8.585576489 CORE  232 O  O    0.0000  232
O        5.377255667   11.736247609    9.356613691 CORE  233 O  O    0.0000  233
O        5.715045220   19.862457404    8.605182563 CORE  234 O  O    0.0000  234
O        0.300711777    8.240205844    8.600254261 CORE  235 O  O    0.0000  235
O        7.986383596   12.257202177    9.349863414 CORE  236 O  O    0.0000  236
O        0.417752266    3.698940965    8.626204064 CORE  237 O  O    0.0000  237
O        8.385927148   19.919461581    8.619175942 CORE  238 O  O    0.0000  238
O        5.327915138    8.252004312    9.108247652 CORE  239 O  O    0.0000  239
O        5.592665942    4.211229486    8.713083303 CORE  240 O  O    0.0000  240
O        2.772571693   12.023372878    9.709857788 CORE  241 O  O    0.0000  241
O       13.306147961   19.662578749    9.311798446 CORE  242 O  O    0.0000  242
O       13.174900872    4.265178099    9.206530160 CORE  243 O  O    0.0000  243
O        3.111830442   19.707935966    9.087042672 CORE  244 O  O    0.0000  244
O        2.744890370    7.972889109    9.616066539 CORE  245 O  O    0.0000  245
O       12.953973608    7.922104136    8.738215868 CORE  246 O  O    0.0000  246
O        2.973251003    4.187051555    9.125746799 CORE  247 O  O    0.0000  247
O       12.944306290   12.072470957    8.703441497 CORE  248 O  O    0.0000  248
O       15.795266089    4.258503973    9.597813527 CORE  249 O  O    0.0000  249
O       15.540143843    8.189664348    9.272021552 CORE  250 O  O    0.0000  250
O       18.585227124   19.984110877    9.688739075 CORE  251 O  O    0.0000  251
O       15.547946726   11.739690964    9.075143232 CORE  252 O  O    0.0000  252
O       10.749448726   20.044268708    9.723405174 CORE  253 O  O    0.0000  253
O       10.496958151    8.193500553    9.672661737 CORE  254 O  O    0.0000  254
O       18.463173765    4.287094419    9.717382053 CORE  255 O  O    0.0000  255
O       18.183380980    7.730586232    9.320583596 CORE  256 O  O    0.0000  256
O       18.172830346   12.206899529    9.055617582 CORE  257 O  O    0.0000  257
O       10.567125341   11.920927453    9.769659491 CORE  258 O  O    0.0000  258
O       15.924203885   19.842301988    9.697343007 CORE  259 O  O    0.0000  259
O       10.625975843    3.757720808    9.628735957 CORE  260 O  O    0.0000  260
O       17.120146254    2.031703501   10.139673519 CORE  261 O  O    0.0000  261
O       17.199612819   10.023545203   10.218634306 CORE  262 O  O    0.0000  262
O       12.477063310    1.912568155   10.157969668 CORE  263 O  O    0.0000  263
O        9.334993333    5.938002362   10.478926569 CORE  264 O  O    0.0000  264
O        4.464217707    6.020095120   10.288852269 CORE  265 O  O    0.0000  265
O       12.353831394   10.007385719   10.291451710 CORE  266 O  O    0.0000  266
O        4.427695635   13.539743500   11.073742682 CORE  267 O  O    0.0000  267
O        4.780330938   18.372211510   10.574184762 CORE  268 O  O    0.0000  268
O        4.254662852   10.947042307   11.629581337 CORE  269 O  O    0.0000  269
O        4.670826516    0.918652172   10.755536387 CORE  270 O  O    0.0000  270
O        9.190320487   13.488361614   11.374790879 CORE  271 O  O    0.0000  271
O        8.917849202   18.400740799   10.719212425 CORE  272 O  O    0.0000  272
O        8.841196143   10.861519627   11.476192678 CORE  273 O  O    0.0000  273
O        8.638425657    0.907775662   11.021391039 CORE  274 O  O    0.0000  274
O        4.422624721    8.272068802   11.624992124 CORE  275 O  O    0.0000  275
O        4.630570694    3.538034742   11.120457769 CORE  276 O  O    0.0000  276
O        8.691277973    8.218188817   11.655566827 CORE  277 O  O    0.0000  277
O        8.464136690    3.571727147   11.190230035 CORE  278 O  O    0.0000  278
O        8.517182071   16.015587307   11.701237297 CORE  279 O  O    0.0000  279
O       12.388362413   19.935208284   11.789229198 CORE  280 O  O    0.0000  280
O       12.490380827    7.576050463   11.320531866 CORE  281 O  O    0.0000  281
O       12.219134231    4.063942056   11.702174431 CORE  282 O  O    0.0000  282
O       12.688907174   12.416992589   11.321303050 CORE  283 O  O    0.0000  283
O       17.055036732    4.016398751   11.915491236 CORE  284 O  O    0.0000  284
O        5.036041488   16.018863722   11.658404844 CORE  285 O  O    0.0000  285
O       16.834921975    7.751034113   11.543702829 CORE  286 O  O    0.0000  286
O       16.805817562   12.429786776   11.288397852 CORE  287 O  O    0.0000  287
O       17.293616189    0.057624795   11.951375661 CORE  288 O  O    0.0000  288
O        6.783177178   17.960114403   12.275278547 CORE  289 O  O    0.0000  289
O        6.759561796   14.060482595   12.240799556 CORE  290 O  O    0.0000  290
O        6.555313295    9.748410870   12.156196663 CORE  291 O  O    0.0000  291
O        6.571123217    2.049826890   12.221381062 CORE  292 O  O    0.0000  292
O        0.540691734    5.960365481   10.639335284 CORE  293 O  O    0.0000  293
O        1.452185940    6.673830344    2.238700472 CORE  294 O  O    0.0000  294
O        0.557934485    3.617479137    0.153952804 CORE  295 O  O    0.0000  295
O       20.113013698    8.794833926   13.044099818 CORE  296 O  O    0.0000  296
end
end
