# Supplementary material for: Zeolite-confined subnanometric PtSn mimicking mortise-and-tenon joinery for catalytic propane dehydrogenation
Source: Nat Commun. 2022 May 17;13:2716. doi: 10.1038/s41467-022-30522-1 (PMC9114386; doi:10.1038/s41467-022-30522-1)
Supplement: Supplementary file 8 — Source Data [file 41467_2022_30522_MOESM8_ESM.zip › allstructures/Pt4Sn12O0.arc]

!BIOSYM archive 2
PBC=ON
                      Energy         0          0.0181        -75.833576        C1
!DATE
PBC    6.43256376   10.19838308    6.48167722  108.50537571   89.98612715   71.73561672
Pt       8.364701897    8.980841899    0.611479570 CORE    1 Pt Pt   0.0000    1
Pt       5.150336946    7.895842288    3.668336469 CORE    2 Pt Pt   0.0000    2
Pt       5.149004445    3.692076963    5.613521569 CORE    3 Pt Pt   0.0000    3
Pt       1.933137804    4.774075414    2.561636999 CORE    4 Pt Pt   0.0000    4
Sn       4.057632614    3.729775397    1.023077505 CORE    5 Sn Sn   0.0000    5
Sn       6.238400108    2.996290836    3.091338098 CORE    6 Sn Sn   0.0000    6
Sn       7.274259628    4.080663821    0.037960973 CORE    7 Sn Sn   0.0000    7
Sn       4.080921192   -0.744979018    5.201299141 CORE    8 Sn Sn   0.0000    8
Sn       3.022219670    2.648303921    4.080804713 CORE    9 Sn Sn   0.0000    9
Sn       6.757164550    6.869859203    1.602764965 CORE   10 Sn Sn   0.0000   10
Sn       3.542480018    5.799735056    4.623790093 CORE   11 Sn Sn   0.0000   11
Sn       3.044255054    0.340552286    2.150353935 CORE   12 Sn Sn   0.0000   12
Sn       3.540120026    6.884978811    1.570203276 CORE   13 Sn Sn   0.0000   13
Sn       6.756569584    5.788268381    4.657899730 CORE   14 Sn Sn   0.0000   14
Sn       0.863509315    1.073703441    0.082040421 CORE   15 Sn Sn   0.0000   15
Sn       6.259920714   -0.010634171    3.135345222 CORE   16 Sn Sn   0.0000   16
end
end
