# Supplementary material for: Zeolite-confined subnanometric PtSn mimicking mortise-and-tenon joinery for catalytic propane dehydrogenation
Source: Nat Commun. 2022 May 17;13:2716. doi: 10.1038/s41467-022-30522-1 (PMC9114386; doi:10.1038/s41467-022-30522-1)
Supplement: Supplementary file 8 — Source Data [file 41467_2022_30522_MOESM8_ESM.zip › allstructures/Pt4Sn12O12.arc]

!BIOSYM archive 2
PBC=ON
                      Energy         0          0.0199       -163.478029        C1
!DATE
PBC   11.23015930    5.66510071    7.36936569  109.16609600   90.01499085   89.99212502
Pt       0.295960330    1.562615167    1.233856151 CORE    1 Pt Pt   0.0000    1
Pt       2.511991110    4.384578990    1.251756158 CORE    2 Pt Pt   0.0000    2
Pt       5.911252421    1.550894493    1.252671412 CORE    3 Pt Pt   0.0000    3
Pt       8.127177395    4.393377783    1.233706059 CORE    4 Pt Pt   0.0000    4
Sn       3.093743782    1.534300981    1.109119374 CORE    5 Sn Sn   0.0000    5
Sn      10.945341620    4.415575433    1.384983994 CORE    6 Sn Sn   0.0000    6
Sn       8.708151709    1.581197854    1.382580294 CORE    7 Sn Sn   0.0000    7
Sn       5.329819049    4.365300691    1.104656208 CORE    8 Sn Sn   0.0000    8
Sn       0.026152030    1.927136948    3.761344840 CORE    9 Sn Sn   0.0000    9
Sn       2.832580313   -0.917377081    3.789279799 CORE   10 Sn Sn   0.0000   10
Sn       5.589267985    1.914836150    3.789171777 CORE   11 Sn Sn   0.0000   11
Sn       8.393490234   -0.906196541    3.762431566 CORE   12 Sn Sn   0.0000   12
Sn       2.779770700    1.600121964    5.684978201 CORE   13 Sn Sn   0.0000   13
Sn       5.639120362   -1.232267276    5.685457966 CORE   14 Sn Sn   0.0000   14
Sn       8.448337082    1.611634623    5.657930066 CORE   15 Sn Sn   0.0000   15
Sn      11.203578937   -1.219909429    5.657489666 CORE   16 Sn Sn   0.0000   16
O        3.544630181    1.188907870    3.778190233 CORE   17 O  O    0.0000   17
O        9.104759217    1.274343737    3.613155459 CORE   18 O  O    0.0000   18
O        4.876554207    4.019626470    3.780355824 CORE   19 O  O    0.0000   19
O       10.546835333    4.109044760    3.612784987 CORE   20 O  O    0.0000   20
O        1.164850972    0.346847044    4.726033090 CORE   21 O  O    0.0000   21
O        1.640853850    3.181224000    4.721161421 CORE   22 O  O    0.0000   22
O        6.779839776    0.347334000    4.722108231 CORE   23 O  O    0.0000   23
O        7.255774995    3.177950190    4.727360644 CORE   24 O  O    0.0000   24
O        4.929355413    2.252510081    5.831627197 CORE   25 O  O    0.0000   25
O       10.488941473    2.342486128    5.663495956 CORE   26 O  O    0.0000   26
O        3.490744968   -0.577728623    5.830963652 CORE   27 O  O    0.0000   27
O        9.161058402   -0.491825140    5.664657880 CORE   28 O  O    0.0000   28
end
end
