# Supplementary material for: Zeolite-confined subnanometric PtSn mimicking mortise-and-tenon joinery for catalytic propane dehydrogenation
Source: Nat Commun. 2022 May 17;13:2716. doi: 10.1038/s41467-022-30522-1 (PMC9114386; doi:10.1038/s41467-022-30522-1)
Supplement: Supplementary file 8 — Source Data [file 41467_2022_30522_MOESM8_ESM.zip › allstructures/Pt4Sn12O16.arc]

!BIOSYM archive 2
PBC=ON
                      Energy         0          0.0198       -192.148622        C1
!DATE
PBC    5.81188342   17.53278264    4.80956902   84.64832785   89.98639328   87.95415938
Pt       3.629643795   15.034614621    1.640959381 CORE    1 Pt Pt   0.0000    1
Pt       0.750843875   12.115331345    2.176599984 CORE    2 Pt Pt   0.0000    2
Pt       3.767941517   12.305952053    2.765667754 CORE    3 Pt Pt   0.0000    3
Pt       0.837731195   14.842208170    1.064263771 CORE    4 Pt Pt   0.0000    4
Sn       0.687985038    2.151408240    2.160933813 CORE    5 Sn Sn   0.0000    5
Sn       5.321481070   10.341652262    3.751986154 CORE    6 Sn Sn   0.0000    6
Sn       3.614497169    2.372025571    4.553918984 CORE    7 Sn Sn   0.0000    7
Sn       2.386067900   16.789140867    0.043386715 CORE    8 Sn Sn   0.0000    8
Sn       4.794334760   13.022185161    0.262520520 CORE    9 Sn Sn   0.0000    9
Sn       4.328838715    7.499305400    1.652427494 CORE   10 Sn Sn   0.0000   10
Sn       1.444801401    7.726484665    4.046278108 CORE   11 Sn Sn   0.0000   11
Sn       5.397654776    5.068454690    4.313990227 CORE   12 Sn Sn   0.0000   12
Sn       2.491896344    4.827443398    1.900113669 CORE   13 Sn Sn   0.0000   13
Sn       1.893156125   14.118737047    3.571883271 CORE   14 Sn Sn   0.0000   14
Sn       2.418931364   10.208092076    1.440359641 CORE   15 Sn Sn   0.0000   15
Sn       5.297010162   16.931726029    2.395760632 CORE   16 Sn Sn   0.0000   16
O        2.797258914    8.536660110    2.701465326 CORE   17 O  O    0.0000   17
O        2.346645281    3.078969608    3.045240243 CORE   18 O  O    0.0000   18
O        3.452040998    0.420690615    3.790398009 CORE   19 O  O    0.0000   19
O        1.967217691    1.181700148    0.822524699 CORE   20 O  O    0.0000   20
O        5.253776112    3.133597301    3.510844851 CORE   21 O  O    0.0000   21
O        1.200928091    5.829130665    3.214529623 CORE   22 O  O    0.0000   22
O        2.727638298    6.526746580    0.680751756 CORE   23 O  O    0.0000   23
O        4.063904559    9.229973274    0.496009660 CORE   24 O  O    0.0000   24
O        0.540280654    0.370010977    3.274023214 CORE   25 O  O    0.0000   25
O        5.635404322    6.512155033    0.401550726 CORE   26 O  O    0.0000   26
O        4.099393608    5.794432505    2.834968055 CORE   27 O  O    0.0000   27
O        3.773422863    3.838921733    0.579073249 CORE   28 O  O    0.0000   28
O        4.883353107    1.175512570    1.259025023 CORE   29 O  O    0.0000   29
O        5.697063554    8.503362847    2.825590428 CORE   30 O  O    0.0000   30
O        0.858329330    3.885938503    1.009775363 CORE   31 O  O    0.0000   31
O        1.162838682    9.185749950    0.073424172 CORE   32 O  O    0.0000   32
end
end
