# Supplementary material for: Zeolite-confined subnanometric PtSn mimicking mortise-and-tenon joinery for catalytic propane dehydrogenation
Source: Nat Commun. 2022 May 17;13:2716. doi: 10.1038/s41467-022-30522-1 (PMC9114386; doi:10.1038/s41467-022-30522-1)
Supplement: Supplementary file 8 — Source Data [file 41467_2022_30522_MOESM8_ESM.zip › allstructures/Pt4Sn12O20.arc]

!BIOSYM archive 2
PBC=ON
                      Energy         0          0.0184       -220.827043        C1
!DATE
PBC   18.22310209    4.80549266    5.80600468   89.98866639   82.35524156   90.02580622
Pt      17.428213114    1.203068344    2.796828705 CORE    1 Pt Pt   0.0000    1
Pt      17.813868797    1.307345231    5.674744876 CORE    2 Pt Pt   0.0000    2
Pt      18.254248942    3.716242459    4.132907396 CORE    3 Pt Pt   0.0000    3
Pt      17.867732039    3.598970686    1.254708644 CORE    4 Pt Pt   0.0000    4
Sn       4.604815063    2.459974338    3.091350762 CORE    5 Sn Sn   0.0000    5
Sn      12.759374972    0.076147975    3.135423251 CORE    6 Sn Sn   0.0000    6
Sn       9.858207296    0.047106023    1.653578321 CORE    7 Sn Sn   0.0000    7
Sn       7.438926457    0.042980499    3.841156214 CORE    8 Sn Sn   0.0000    8
Sn       1.752807830    0.088590417    2.376359734 CORE    9 Sn Sn   0.0000    9
Sn      15.324042284    2.495592067    1.702836185 CORE   10 Sn Sn   0.0000   10
Sn       4.219666880    0.041837035    0.214009573 CORE   11 Sn Sn   0.0000   11
Sn       7.051536251    2.460088089    0.963831658 CORE   12 Sn Sn   0.0000   12
Sn      10.243387958    2.458828151    4.531062795 CORE   13 Sn Sn   0.0000   13
Sn       2.137111307    2.414705014    5.253677996 CORE   14 Sn Sn   0.0000   14
Sn      15.711029140    0.017781231    4.579828796 CORE   15 Sn Sn   0.0000   15
Sn      12.372194943    2.433594221    0.258233839 CORE   16 Sn Sn   0.0000   16
O        6.390244684    3.454049264    2.679719872 CORE   17 O  O    0.0000   17
O        3.916111324    3.457215248    4.806032718 CORE   18 O  O    0.0000   18
O        5.237439531    1.474137787    1.357619625 CORE   19 O  O    0.0000   19
O        5.624047550    1.028253129    4.234452328 CORE   20 O  O    0.0000   20
O       13.504766149    1.425961068    1.703024631 CORE   21 O  O    0.0000   21
O        2.426375537    1.038013995    0.626094239 CORE   22 O  O    0.0000   22
O       14.208460982    3.441451029    0.183320461 CORE   23 O  O    0.0000   23
O        9.181231184    3.775829599    3.352278265 CORE   24 O  O    0.0000   24
O        2.811642321    1.464567392    3.503739774 CORE   25 O  O    0.0000   25
O       10.963456219    1.159168398    3.094165121 CORE   26 O  O    0.0000   26
O        6.775891201    3.854957593    5.557062517 CORE   27 O  O    0.0000   27
O       14.594869587    3.876311300    3.060284501 CORE   28 O  O    0.0000   28
O        8.478459239    1.438011771    5.012247830 CORE   29 O  O    0.0000   29
O        8.092408858    1.066325282    2.134959921 CORE   30 O  O    0.0000   30
O        3.529607991    3.850911936    1.929115386 CORE   31 O  O    0.0000   31
O       11.684636429    3.833372999    1.667571282 CORE   32 O  O    0.0000   32
O       12.070538249    3.481458850    4.544688254 CORE   33 O  O    0.0000   33
O       10.577878663    1.347269627    0.216853658 CORE   34 O  O    0.0000   34
O       13.891060160    1.086212209    4.579773212 CORE   35 O  O    0.0000   35
O        8.795407448    3.533605561    0.475266232 CORE   36 O  O    0.0000   36
end
end
