# Supplementary material for: Zeolite-confined subnanometric PtSn mimicking mortise-and-tenon joinery for catalytic propane dehydrogenation
Source: Nat Commun. 2022 May 17;13:2716. doi: 10.1038/s41467-022-30522-1 (PMC9114386; doi:10.1038/s41467-022-30522-1)
Supplement: Supplementary file 8 — Source Data [file 41467_2022_30522_MOESM8_ESM.zip › allstructures/Pt4Sn12O24.arc]

!BIOSYM archive 2
PBC=ON
                      Energy         0          0.0168       -243.349238        C1
!DATE
PBC   16.12546310    3.25490394   11.01225765   90.00586296   71.12693637   84.23442997
Pt       4.957619670    1.625268188    4.442685687 CORE    1 Pt Pt   0.0000    1
Pt       5.962627183   -0.112126515    6.298282752 CORE    2 Pt Pt   0.0000    2
Pt       8.166003374    1.299906555    5.400949684 CORE    3 Pt Pt   0.0000    3
Pt       3.966571555    0.089544161    2.532735419 CORE    4 Pt Pt   0.0000    4
Sn      17.866188976    1.951861928    8.709881079 CORE    5 Sn Sn   0.0000    5
Sn      10.857338236    2.662260716    1.739775106 CORE    6 Sn Sn   0.0000    6
Sn       7.252331041    1.392214853    1.764682348 CORE    7 Sn Sn   0.0000    7
Sn       1.514521987    1.973660223    1.604011887 CORE    8 Sn Sn   0.0000    8
Sn      10.732804467    1.037286292    5.242798547 CORE    9 Sn Sn   0.0000    9
Sn       4.937172809   -0.008636483    8.690883418 CORE   10 Sn Sn   0.0000   10
Sn      17.712727176    0.330947519    5.258795580 CORE   11 Sn Sn   0.0000   11
Sn      14.096619332    0.697922364    1.773581823 CORE   12 Sn Sn   0.0000   12
Sn       8.107104796    1.304345611    7.903052230 CORE   13 Sn Sn   0.0000   13
Sn      14.379347794    2.304534032    5.228193445 CORE   14 Sn Sn   0.0000   14
Sn      14.353797836    0.672243785    8.701337575 CORE   15 Sn Sn   0.0000   15
Sn      11.195031505    2.627852747    8.804316259 CORE   16 Sn Sn   0.0000   16
O        9.091920959    2.840563267    8.854816594 CORE   17 O  O    0.0000   17
O       10.789981651    1.033064908    3.056759209 CORE   18 O  O    0.0000   18
O       10.731811643    1.039252050    0.392178681 CORE   19 O  O    0.0000   19
O        3.564014113    1.766057896    1.367611389 CORE   20 O  O    0.0000   20
O       17.721263700    0.330794916   10.065428756 CORE   21 O  O    0.0000   21
O       14.107973606    0.696146545    3.909572599 CORE   22 O  O    0.0000   22
O       12.179309430    2.527017704    5.265992427 CORE   23 O  O    0.0000   23
O       13.227831768    2.422002149    8.683082496 CORE   24 O  O    0.0000   24
O        6.439055707    1.475081957    9.097338207 CORE   25 O  O    0.0000   25
O        1.893437700    0.299518776    3.036414794 CORE   26 O  O    0.0000   26
O       17.646925203    0.338208362    7.363568106 CORE   27 O  O    0.0000   27
O       14.266237615    0.680430517    6.564359755 CORE   28 O  O    0.0000   28
O       15.613366073    2.179790155    1.932978632 CORE   29 O  O    0.0000   29
O       11.029538184    1.009053749   10.106762605 CORE   30 O  O    0.0000   30
O        8.767991887    2.874536745    1.834795928 CORE   31 O  O    0.0000   31
O       16.521884555    2.087169564    5.105917529 CORE   32 O  O    0.0000   32
O       15.807853630    2.160776339    8.690812879 CORE   33 O  O    0.0000   33
O        6.854394074    1.435478084    3.745950105 CORE   34 O  O    0.0000   34
O        3.060320085    1.817758240    5.265072015 CORE   35 O  O    0.0000   35
O       10.889425135    1.022747064    7.482467156 CORE   36 O  O    0.0000   36
O       12.978820362    2.446970839    1.739090637 CORE   37 O  O    0.0000   37
O        6.087332822    3.146016218    1.591134176 CORE   38 O  O    0.0000   38
O        3.787188531    1.743529544    8.618035558 CORE   39 O  O    0.0000   39
O        1.106439525    0.379237977    0.367069776 CORE   40 O  O    0.0000   40
end
end
