# Supplementary material for: Zeolite-confined subnanometric PtSn mimicking mortise-and-tenon joinery for catalytic propane dehydrogenation
Source: Nat Commun. 2022 May 17;13:2716. doi: 10.1038/s41467-022-30522-1 (PMC9114386; doi:10.1038/s41467-022-30522-1)
Supplement: Supplementary file 8 — Source Data [file 41467_2022_30522_MOESM8_ESM.zip › allstructures/Pt4Sn12O4.arc]

!BIOSYM archive 2
PBC=ON
                      Energy         0          0.0154       -103.880257        C1
!DATE
PBC    5.54663692   11.19483341    7.26770098   77.04952055   93.68248944   88.67627242
Pt       3.190657926   10.989028569    3.207512236 CORE    1 Pt Pt   0.0000    1
Pt       1.652035277   10.960579029    5.797798565 CORE    2 Pt Pt   0.0000    2
Pt       0.364326861    2.226168784    1.564215289 CORE    3 Pt Pt   0.0000    3
Pt       1.434132171    3.892215547    6.038599361 CORE    4 Pt Pt   0.0000    4
Sn       3.215005697    9.290371620    1.163344345 CORE    5 Sn Sn   0.0000    5
Sn       2.981370784    1.879745363    5.118725729 CORE    6 Sn Sn   0.0000    6
Sn       0.337818998    3.924393595    3.609718020 CORE    7 Sn Sn   0.0000    7
Sn       0.083971845    8.995184723    6.735085690 CORE    8 Sn Sn   0.0000    8
Sn       3.142430484    5.752854033    1.548117910 CORE    9 Sn Sn   0.0000    9
Sn       3.177911862    8.890803819    4.952241171 CORE   10 Sn Sn   0.0000   10
Sn       3.000732449    5.857981453    5.102511059 CORE   11 Sn Sn   0.0000   11
Sn       0.408232373    7.462469518    3.224522428 CORE   12 Sn Sn   0.0000   12
Sn       0.389539388   11.334131316    3.349360993 CORE   13 Sn Sn   0.0000   13
Sn      -0.153212506    1.781347909    6.720062242 CORE   14 Sn Sn   0.0000   14
Sn      -0.092363754    5.963116887    6.883702904 CORE   15 Sn Sn   0.0000   15
Sn       3.165371330    1.880545707    1.421859168 CORE   16 Sn Sn   0.0000   16
O        1.637303254    5.584537049    3.168406733 CORE   17 O  O    0.0000   17
O        4.401224170    5.556132066    3.375334261 CORE   18 O  O    0.0000   18
O        4.694658280    7.652904523    1.398773958 CORE   19 O  O    0.0000   19
O        1.911789118    7.633000448    1.604775797 CORE   20 O  O    0.0000   20
end
end
