# Supplementary material for: Zeolite-confined subnanometric PtSn mimicking mortise-and-tenon joinery for catalytic propane dehydrogenation
Source: Nat Commun. 2022 May 17;13:2716. doi: 10.1038/s41467-022-30522-1 (PMC9114386; doi:10.1038/s41467-022-30522-1)
Supplement: Supplementary file 8 — Source Data [file 41467_2022_30522_MOESM8_ESM.zip › allstructures/Pt4Sn12O8.arc]

!BIOSYM archive 2
PBC=ON
                      Energy         0          0.0141       -135.259375        C1
!DATE
PBC    9.95863347    7.36226413    6.56899651   89.09944097   88.93372883  100.04803169
Pt       0.689860511    1.863284556    2.349642445 CORE    1 Pt Pt   0.0000    1
Pt       6.201648031    6.553358301    2.431453015 CORE    2 Pt Pt   0.0000    2
Pt      -0.209352155    5.483123791    5.587773633 CORE    3 Pt Pt   0.0000    3
Pt       3.682758298    4.245293715    5.748915668 CORE    4 Pt Pt   0.0000    4
Sn       8.372673830    7.103961597    0.714222469 CORE    5 Sn Sn   0.0000    5
Sn       2.906333038    2.261863624    1.003429016 CORE    6 Sn Sn   0.0000    6
Sn       4.270319613    6.393041292    4.277244761 CORE    7 Sn Sn   0.0000    7
Sn       8.443455448    1.460490379    3.837205161 CORE    8 Sn Sn   0.0000    8
Sn       5.002200089    2.448942136    4.322918280 CORE    9 Sn Sn   0.0000    9
Sn       0.715068301    7.212634306    3.695416042 CORE   10 Sn Sn   0.0000   10
Sn       6.101647221    0.984545877    0.901435422 CORE   11 Sn Sn   0.0000   11
Sn       5.530065342    4.399656939    1.015759549 CORE   12 Sn Sn   0.0000   12
Sn       1.878732489    5.782616341    0.434485124 CORE   13 Sn Sn   0.0000   13
Sn       9.125127030    3.135889440    0.467966232 CORE   14 Sn Sn   0.0000   14
Sn       1.421401611    3.933051665    3.975822582 CORE   15 Sn Sn   0.0000   15
Sn       7.617988159    5.106388852    4.123802542 CORE   16 Sn Sn   0.0000   16
O        3.983079589    0.472536782    0.653996280 CORE   17 O  O    0.0000   17
O        1.548747633    5.607197882    2.515568785 CORE   18 O  O    0.0000   18
O        7.067580006    3.088248583    3.886333696 CORE   19 O  O    0.0000   19
O        7.003332482    2.928569591    0.642553007 CORE   20 O  O    0.0000   20
O        6.232304849    0.920643562    5.343892108 CORE   21 O  O    0.0000   21
O        9.147038785    1.496874628    5.837920356 CORE   22 O  O    0.0000   22
O        4.759960617    2.655517596    2.141434173 CORE   23 O  O    0.0000   23
O        4.004308818    0.567321966    3.955770692 CORE   24 O  O    0.0000   24
end
end
