# Supplementary material for: Zeolite-confined subnanometric PtSn mimicking mortise-and-tenon joinery for catalytic propane dehydrogenation
Source: Nat Commun. 2022 May 17;13:2716. doi: 10.1038/s41467-022-30522-1 (PMC9114386; doi:10.1038/s41467-022-30522-1)
Supplement: Supplementary file 8 — Source Data [file 41467_2022_30522_MOESM8_ESM.zip › allstructures/Pt4Sn4O0-MFI.arc]

!BIOSYM archive 2
PBC=ON
                      Energy         0          0.0466      -2312.172357        C1
!DATE
PBC   20.37460000   20.11910000   13.51960000   90.00000000   89.99990000   90.00000000
Sn      11.791005565   10.888524168    7.524304039 CORE    1 Sn Sn   0.0000    1
Sn       9.198570138   12.800092188    6.579174607 CORE    2 Sn Sn   0.0000    2
Sn       9.396953967    8.660336939    6.832035150 CORE    3 Sn Sn   0.0000    3
Sn       7.879647833   10.803428148    8.933637484 CORE    4 Sn Sn   0.0000    4
Pt      10.205936351    9.485644141    9.152894269 CORE    5 Pt Pt   0.0000    5
Pt      10.346521935   10.692803765    5.370016160 CORE    6 Pt Pt   0.0000    6
Pt      10.073622069   12.316706997    8.983544187 CORE    7 Pt Pt   0.0000    7
Pt       7.660315534   10.638645703    6.348870466 CORE    8 Pt Pt   0.0000    8
Si       3.655656464    2.301292632    0.058153014 CORE    9 Si Si   0.0000    9
Si       3.650345024   19.257608619   13.395982856 CORE   10 Si Si   0.0000   10
Si       6.784177584   19.301609336   13.331675726 CORE   11 Si Si   0.0000   11
Si       3.474697789   14.545372403   13.213000643 CORE   12 Si Si   0.0000   12
Si       6.707080507   14.458417899   13.251065760 CORE   13 Si Si   0.0000   13
Si      15.586080254    5.235692138    1.864881969 CORE   14 Si Si   0.0000   14
Si       7.759117475    4.596783109    1.802739626 CORE   15 Si Si   0.0000   15
Si      15.525366916    8.389148135    1.925482377 CORE   16 Si Si   0.0000   16
Si      10.670620798    8.362787374    2.027224364 CORE   17 Si Si   0.0000   17
Si       2.727778534   16.920509005    1.648485749 CORE   18 Si Si   0.0000   18
Si       7.650593376    9.213251795    2.033394631 CORE   19 Si Si   0.0000   19
Si       2.869841936    4.411326043    2.164047885 CORE   20 Si Si   0.0000   20
Si      10.809832461    5.185132687    2.025426145 CORE   21 Si Si   0.0000   21
Si      15.457183589   13.269459200    1.959308129 CORE   22 Si Si   0.0000   22
Si       7.625925286   16.906673599    1.592488795 CORE   23 Si Si   0.0000   23
Si       2.865811355    9.357952270    2.131886513 CORE   24 Si Si   0.0000   24
Si      10.638901884   16.426907786    2.101170504 CORE   25 Si Si   0.0000   25
Si      10.586685273   13.238233032    2.034547190 CORE   26 Si Si   0.0000   26
Si       7.605562356   12.362297890    1.809828450 CORE   27 Si Si   0.0000   27
Si       2.731327445   12.448239818    1.799285976 CORE   28 Si Si   0.0000   28
Si      15.461765089   16.441427280    2.242568022 CORE   29 Si Si   0.0000   29
Si      13.096022905    9.179108592    3.827015211 CORE   30 Si Si   0.0000   30
Si      13.180947716    4.736506627    3.920495847 CORE   31 Si Si   0.0000   31
Si       0.416901942    8.372671185    3.814924343 CORE   32 Si Si   0.0000   32
Si      13.012458961   12.350165747    3.760233206 CORE   33 Si Si   0.0000   33
Si      17.852979286    9.241532581    3.891505207 CORE   34 Si Si   0.0000   34
Si       5.422219868    5.241448832    3.841829903 CORE   35 Si Si   0.0000   35
Si      17.782733221    4.662716603    3.955813159 CORE   36 Si Si   0.0000   36
Si       0.462747913    5.219479447    3.912193521 CORE   37 Si Si   0.0000   37
Si       0.461359208   16.418173905    3.662002076 CORE   38 Si Si   0.0000   38
Si       0.354618375   13.247360912    3.628036372 CORE   39 Si Si   0.0000   39
Si       5.217850727   16.408170486    3.606409441 CORE   40 Si Si   0.0000   40
Si       5.306087434    8.458017970    3.962296870 CORE   41 Si Si   0.0000   41
Si      17.778564206   12.361604963    3.873332087 CORE   42 Si Si   0.0000   42
Si      12.898159324   16.956713780    4.112083456 CORE   43 Si Si   0.0000   43
Si       5.185505337   13.250032821    3.710482229 CORE   44 Si Si   0.0000   44
Si      17.851963109   17.018173472    4.185627878 CORE   45 Si Si   0.0000   45
Si      13.759154754    7.104586462    6.019233103 CORE   46 Si Si   0.0000   46
Si      13.904835998    2.359058742    5.760075073 CORE   47 Si Si   0.0000   47
Si      16.937076687    7.086770212    5.936266912 CORE   48 Si Si   0.0000   48
Si      17.043481613    2.339176542    5.899326272 CORE   49 Si Si   0.0000   49
Si      13.885074654   19.376154557    5.838925746 CORE   50 Si Si   0.0000   50
Si      13.660190007   14.509323663    5.926347451 CORE   51 Si Si   0.0000   51
Si      16.876524441   14.525022579    5.942032410 CORE   52 Si Si   0.0000   52
Si      17.018495971   19.385559174    5.969871381 CORE   53 Si Si   0.0000   53
Si       4.712471861    4.619362496    6.765690607 CORE   54 Si Si   0.0000   54
Si       1.311861357    9.263948698    6.725674862 CORE   55 Si Si   0.0000   55
Si       1.556495481    4.628469952    6.790459315 CORE   56 Si Si   0.0000   56
Si       4.415664191    9.257818945    6.854454785 CORE   57 Si Si   0.0000   57
Si       1.502977063   17.215550451    6.507351981 CORE   58 Si Si   0.0000   58
Si       1.328267645   12.369067612    6.472036958 CORE   59 Si Si   0.0000   59
Si       4.424265723   12.386177938    6.609855192 CORE   60 Si Si   0.0000   60
Si       4.723968316   17.231447078    6.528448066 CORE   61 Si Si   0.0000   61
Si      13.085712183    6.350323556    8.915028492 CORE   62 Si Si   0.0000   62
Si       0.662597682    7.044675188    8.726077113 CORE   63 Si Si   0.0000   63
Si      13.080430177    3.130191144    8.634525420 CORE   64 Si Si   0.0000   64
Si       5.242587114    7.045223809    8.831967601 CORE   65 Si Si   0.0000   65
Si       5.467652636   14.776028424    8.353212061 CORE   66 Si Si   0.0000   66
Si      17.998779853    3.190595350    8.801400049 CORE   67 Si Si   0.0000   67
Si      18.017547271    6.361749700    8.795976253 CORE   68 Si Si   0.0000   68
Si      13.148928830   18.474305392    8.740428566 CORE   69 Si Si   0.0000   69
Si       0.579285735    2.351287778    8.748440752 CORE   70 Si Si   0.0000   70
Si       0.526908851   14.715782738    8.271781080 CORE   71 Si Si   0.0000   71
Si       0.577607843   19.372239060    8.538683159 CORE   72 Si Si   0.0000   72
Si      17.924577652   15.293004929    8.780914913 CORE   73 Si Si   0.0000   73
Si       5.356238260    2.364400236    8.852043958 CORE   74 Si Si   0.0000   74
Si      13.144394254   15.329349059    8.841168926 CORE   75 Si Si   0.0000   75
Si      17.992613114   18.462199113    8.807543674 CORE   76 Si Si   0.0000   76
Si       5.403430175   19.348239155    8.667172713 CORE   77 Si Si   0.0000   77
Si      15.519033318    2.201481745   10.435942904 CORE   78 Si Si   0.0000   78
Si      15.655853257    7.064457202   10.661949238 CORE   79 Si Si   0.0000   79
Si      10.755013220    2.373209371   10.641727131 CORE   80 Si Si   0.0000   80
Si       7.748382108    3.217851415   10.645621921 CORE   81 Si Si   0.0000   81
Si       2.828621979    6.397426199   10.745911510 CORE   82 Si Si   0.0000   82
Si       7.605206036    6.390037692   10.628613845 CORE   83 Si Si   0.0000   83
Si      10.657914747    6.894401468   10.939785037 CORE   84 Si Si   0.0000   84
Si       2.910141161   15.254770189   10.223310337 CORE   85 Si Si   0.0000   85
Si       2.853942462    3.205185325   10.677160332 CORE   86 Si Si   0.0000   86
Si      15.619810971   19.215759723   10.652981642 CORE   87 Si Si   0.0000   87
Si      10.758856890   19.324643348   10.685544757 CORE   88 Si Si   0.0000   88
Si       7.770698606   18.485351490   10.449797612 CORE   89 Si Si   0.0000   89
Si       2.915728100   18.432386374   10.444891460 CORE   90 Si Si   0.0000   90
Si       7.703206868   15.318525217   10.400203357 CORE   91 Si Si   0.0000   91
Si      10.734940910   14.781736318   10.873525455 CORE   92 Si Si   0.0000   92
Si      15.637418086   14.794007317   10.772663345 CORE   93 Si Si   0.0000   93
Si      14.925626365    4.567846383   12.437111762 CORE   94 Si Si   0.0000   94
Si      14.733463376    9.341150281   12.572496780 CORE   95 Si Si   0.0000   95
Si      11.751321184    4.511415036   12.677274203 CORE   96 Si Si   0.0000   96
Si      11.615168483    9.305483243   12.689378936 CORE   97 Si Si   0.0000   97
Si      14.696831237   12.461424698   12.523475665 CORE   98 Si Si   0.0000   98
Si      11.667070519   17.189409064   12.758807878 CORE   99 Si Si   0.0000   99
Si      11.567302137   12.394303032   12.654434165 CORE  100 Si Si   0.0000  100
Si      14.893607080   17.113076091   12.772004156 CORE  101 Si Si   0.0000  101
Si       6.790304874    2.264206424    0.005951053 CORE  102 Si Si   0.0000  102
Si       6.672451088    6.986850721    0.024917043 CORE  103 Si Si   0.0000  103
Si       3.469950708    6.886815478    0.262580138 CORE  104 Si Si   0.0000  104
O        5.081538074    6.709215342    0.170341397 CORE  105 O  O    0.0000  105
O       15.463299870    4.476056916    0.440804361 CORE  106 O  O    0.0000  106
O       15.380896906    9.188446117    0.527780034 CORE  107 O  O    0.0000  107
O        5.094618795   14.601455644   13.338822694 CORE  108 O  O    0.0000  108
O       11.076456609    9.204563875    0.697327337 CORE  109 O  O    0.0000  109
O       15.441058706   12.792468449    0.408953895 CORE  110 O  O    0.0000  110
O       11.429623666    4.387749669    0.746066027 CORE  111 O  O    0.0000  111
O        3.501891922    0.704124607    0.246153060 CORE  112 O  O    0.0000  112
O        6.913663091    0.692275184    0.396498331 CORE  113 O  O    0.0000  113
O        7.051060800    8.372200797    0.778517422 CORE  114 O  O    0.0000  114
O        3.084987945    8.325931292    0.902270709 CORE  115 O  O    0.0000  115
O       11.187510620   17.208537554    0.785923617 CORE  116 O  O    0.0000  116
O        7.483616497    5.735022640    0.670557368 CORE  117 O  O    0.0000  117
O       10.964139451   12.520844805    0.630718006 CORE  118 O  O    0.0000  118
O        2.847309076   15.848595210    0.433573558 CORE  119 O  O    0.0000  119
O        2.853172113    5.690933393    1.164404203 CORE  120 O  O    0.0000  120
O        2.922563814   13.176977314    0.364151873 CORE  121 O  O    0.0000  121
O       15.379764322   17.154531532    0.792863090 CORE  122 O  O    0.0000  122
O        7.553759945    3.122909867    1.149768149 CORE  123 O  O    0.0000  123
O        7.193244983   13.047611763    0.386504578 CORE  124 O  O    0.0000  124
O        7.397483067   15.684124092    0.544639284 CORE  125 O  O    0.0000  125
O        2.979163197    3.020020367    1.340337873 CORE  126 O  O    0.0000  126
O        2.932292701   18.417835885    1.060957621 CORE  127 O  O    0.0000  127
O        7.628424269   18.311384060    0.777666911 CORE  128 O  O    0.0000  128
O        7.737545615   10.764960107    1.574455627 CORE  129 O  O    0.0000  129
O       15.837111139    6.824486777    1.627050876 CORE  130 O  O    0.0000  130
O        2.958118059   10.864429440    1.545230084 CORE  131 O  O    0.0000  131
O       10.875422358    6.783769999    1.724149272 CORE  132 O  O    0.0000  132
O       10.885044790   14.828120013    1.921227510 CORE  133 O  O    0.0000  133
O       15.771989821   14.857935100    2.062842489 CORE  134 O  O    0.0000  134
O       14.218571815    5.033259459    2.711861578 CORE  135 O  O    0.0000  135
O        9.126745257    8.661384111    2.430410581 CORE  136 O  O    0.0000  136
O        9.287014843    4.719143937    2.320872897 CORE  137 O  O    0.0000  137
O       14.152047483    8.498772747    2.785141772 CORE  138 O  O    0.0000  138
O       16.849994602    4.577379533    2.634557126 CORE  139 O  O    0.0000  139
O        9.060520366   16.730248017    2.327636302 CORE  140 O  O    0.0000  140
O       16.755579889    9.070327428    2.717901476 CORE  141 O  O    0.0000  141
O       14.004942374   12.984003053    2.630215935 CORE  142 O  O    0.0000  142
O        1.401868494    9.177215319    2.809707436 CORE  143 O  O    0.0000  143
O        1.248609788   16.837753073    2.307412126 CORE  144 O  O    0.0000  144
O        1.469435393    4.358834419    2.979601657 CORE  145 O  O    0.0000  145
O        9.015048249   12.971682533    2.358627162 CORE  146 O  O    0.0000  146
O       16.630377758   12.453846514    2.728151270 CORE  147 O  O    0.0000  147
O       11.599856137    8.841730583    3.273900468 CORE  148 O  O    0.0000  148
O        3.830663341   16.600707336    2.793579587 CORE  149 O  O    0.0000  149
O        6.776761779    4.793991221    3.076119037 CORE  150 O  O    0.0000  150
O       14.047204277   16.663788542    3.002792989 CORE  151 O  O    0.0000  151
O        4.128627090    4.515170655    3.186006510 CORE  152 O  O    0.0000  152
O        1.230823496   12.748493241    2.353168913 CORE  153 O  O    0.0000  153
O       11.664784524    4.835003631    3.356357029 CORE  154 O  O    0.0000  154
O        4.020525548    9.160064278    3.261363080 CORE  155 O  O    0.0000  155
O        3.815022580   13.028781769    2.867822051 CORE  156 O  O    0.0000  156
O       19.252021744    8.606259829    3.349312995 CORE  157 O  O    0.0000  157
O       16.671476426   17.125452870    3.078363593 CORE  158 O  O    0.0000  158
O        6.685481967    9.047035849    3.334376556 CORE  159 O  O    0.0000  159
O       11.438337068   16.966337841    3.404048618 CORE  160 O  O    0.0000  160
O       11.485220499   12.587919551    3.230536635 CORE  161 O  O    0.0000  161
O       19.305171659    4.933188198    3.469521227 CORE  162 O  O    0.0000  162
O        6.459952333   12.654996753    2.914784927 CORE  163 O  O    0.0000  163
O        6.467329598   16.929694045    2.721336220 CORE  164 O  O    0.0000  164
O       19.154973008   13.013656515    3.294018114 CORE  165 O  O    0.0000  165
O       19.278144961   16.817985298    3.439416732 CORE  166 O  O    0.0000  166
O        0.621710888   14.820941070    3.929572364 CORE  167 O  O    0.0000  167
O       13.389115683   10.775060296    3.898466447 CORE  168 O  O    0.0000  168
O        0.807493367    6.798800187    3.739422181 CORE  169 O  O    0.0000  169
O        5.233006375    6.853901813    3.725301333 CORE  170 O  O    0.0000  170
O        5.399338762   14.836563655    3.982037662 CORE  171 O  O    0.0000  171
O       18.034781606   10.808830506    4.255022623 CORE  172 O  O    0.0000  172
O       13.414956183    3.237463018    4.491779476 CORE  173 O  O    0.0000  173
O       13.375075303    5.817735775    5.112701523 CORE  174 O  O    0.0000  174
O       17.713393415    3.247800938    4.740937248 CORE  175 O  O    0.0000  175
O       13.108186605   18.412268484    4.795838874 CORE  176 O  O    0.0000  176
O       17.244354024    5.858581349    4.919066637 CORE  177 O  O    0.0000  177
O       13.319517749    8.490776210    5.286629081 CORE  178 O  O    0.0000  178
O       12.922232716   15.781530722    5.236527729 CORE  179 O  O    0.0000  179
O       17.355798633    8.491184005    5.244642215 CORE  180 O  O    0.0000  180
O        5.562295769    4.780673637    5.392060503 CORE  181 O  O    0.0000  181
O        0.554116665    8.916239268    5.336175114 CORE  182 O  O    0.0000  182
O       17.607294991   15.767770653    5.196065717 CORE  183 O  O    0.0000  183
O       13.244540235   13.121176557    5.179992821 CORE  184 O  O    0.0000  184
O        0.641511724    4.780597961    5.464086843 CORE  185 O  O    0.0000  185
O       17.909618958   18.398551109    5.042533331 CORE  186 O  O    0.0000  186
O        1.086666641   17.210305665    4.939992584 CORE  187 O  O    0.0000  187
O        5.167148121   17.288267872    4.969226086 CORE  188 O  O    0.0000  188
O       17.306237612   13.129957257    5.229495274 CORE  189 O  O    0.0000  189
O       13.731777503    0.797080136    5.347606413 CORE  190 O  O    0.0000  190
O        5.283308039    8.806032791    5.549029252 CORE  191 O  O    0.0000  191
O       17.211060456    0.789587525    5.443988797 CORE  192 O  O    0.0000  192
O        5.086414402   12.463965168    5.126472183 CORE  193 O  O    0.0000  193
O        0.787275036   12.383787721    4.938558311 CORE  194 O  O    0.0000  194
O       15.268642750   14.722750439    5.836196177 CORE  195 O  O    0.0000  195
O       15.465711876    2.703324124    6.094419020 CORE  196 O  O    0.0000  196
O       15.358587217    7.100484981    6.311088127 CORE  197 O  O    0.0000  197
O       15.454752632   18.934475195    5.879288247 CORE  198 O  O    0.0000  198
O        3.129285031    4.563544626    6.392167959 CORE  199 O  O    0.0000  199
O        2.868579882    8.794093313    6.596311176 CORE  200 O  O    0.0000  200
O        2.872907447   12.898988445    6.521954739 CORE  201 O  O    0.0000  201
O       12.959922675    7.011421208    7.432598965 CORE  202 O  O    0.0000  202
O       13.000458105    2.724362460    7.063743452 CORE  203 O  O    0.0000  203
O       17.816188850    2.604671476    7.299238155 CORE  204 O  O    0.0000  204
O        1.202461495   10.853165392    7.038309164 CORE  205 O  O    0.0000  205
O        3.111573025   17.074072743    6.668351672 CORE  206 O  O    0.0000  206
O       17.812478170    6.927008183    7.287577590 CORE  207 O  O    0.0000  207
O       13.240879119   19.255671745    7.324732668 CORE  208 O  O    0.0000  208
O        4.424641766   10.854101886    7.136094424 CORE  209 O  O    0.0000  209
O        5.184997328    3.253196814    7.503980290 CORE  210 O  O    0.0000  210
O        1.137339800    3.245041595    7.516394323 CORE  211 O  O    0.0000  211
O        4.994256464    5.896071655    7.719725176 CORE  212 O  O    0.0000  212
O        1.002259193   18.619260041    7.158320919 CORE  213 O  O    0.0000  213
O       13.184981551   14.429712567    7.482459944 CORE  214 O  O    0.0000  214
O       17.337782865   14.476488353    7.497931440 CORE  215 O  O    0.0000  215
O        5.440201130   15.953771330    7.234784580 CORE  216 O  O    0.0000  216
O        1.296467965    5.905597487    7.753569273 CORE  217 O  O    0.0000  217
O        5.206422151   18.615085144    7.230241976 CORE  218 O  O    0.0000  218
O        0.792942944   15.974490308    7.276658149 CORE  219 O  O    0.0000  219
O       17.514492486   19.324531011    7.515278164 CORE  220 O  O    0.0000  220
O        0.587482753    8.465829132    7.941077408 CORE  221 O  O    0.0000  221
O        4.987016877    8.507584812    8.175577806 CORE  222 O  O    0.0000  222
O        5.237627766   13.330437838    7.649492912 CORE  223 O  O    0.0000  223
O        0.425461730   13.348412545    7.398367272 CORE  224 O  O    0.0000  224
O        0.397818571    0.831303807    8.212061602 CORE  225 O  O    0.0000  225
O       12.914129032   16.891456587    8.455501666 CORE  226 O  O    0.0000  226
O       17.755302798   16.886183507    8.493115526 CORE  227 O  O    0.0000  227
O        5.128589795    0.811279642    8.447542141 CORE  228 O  O    0.0000  228
O       13.202179447    4.737640998    8.797001759 CORE  229 O  O    0.0000  229
O       17.661817132    4.777340426    8.823753677 CORE  230 O  O    0.0000  230
O       14.413585355    6.945970459    9.625939306 CORE  231 O  O    0.0000  231
O       19.558481498    6.613056410    9.231983371 CORE  232 O  O    0.0000  232
O       14.408065866    2.447103267    9.275327038 CORE  233 O  O    0.0000  233
O       11.740825471    2.584864920    9.367324034 CORE  234 O  O    0.0000  234
O        6.778060374    6.981674940    9.359247819 CORE  235 O  O    0.0000  235
O       11.778812052    6.724808042    9.786241632 CORE  236 O  O    0.0000  236
O       19.486487315   14.930871319    9.035048230 CORE  237 O  O    0.0000  237
O       19.530371261    2.934961910    9.277797424 CORE  238 O  O    0.0000  238
O        6.849323870    2.539762027    9.472050490 CORE  239 O  O    0.0000  239
O       19.562204617   18.749304555    9.116469562 CORE  240 O  O    0.0000  240
O       11.935323677   14.817386895    9.786843022 CORE  241 O  O    0.0000  241
O       11.893870863   19.091962846    9.552499539 CORE  242 O  O    0.0000  242
O       17.007115428    2.436845870    9.835683241 CORE  243 O  O    0.0000  243
O       14.533897664   18.669636380    9.568299249 CORE  244 O  O    0.0000  244
O        4.328765496   15.043998638    9.473230038 CORE  245 O  O    0.0000  245
O        6.919861432   19.105980094    9.208988977 CORE  246 O  O    0.0000  246
O        6.925196695   14.772428655    9.078756564 CORE  247 O  O    0.0000  247
O        4.261782432    6.822091113   10.107711592 CORE  248 O  O    0.0000  248
O       17.051768330    7.135229575    9.841117637 CORE  249 O  O    0.0000  249
O        1.618424546    7.208010962   10.028987285 CORE  250 O  O    0.0000  250
O        4.269780053    2.818999640    9.975977720 CORE  251 O  O    0.0000  251
O        1.731426193   19.209693916    9.665364633 CORE  252 O  O    0.0000  252
O        1.635417899    2.391511564    9.981425093 CORE  253 O  O    0.0000  253
O       14.557885706   15.180482529    9.622388680 CORE  254 O  O    0.0000  254
O        9.314120736    3.027060719   10.258517957 CORE  255 O  O    0.0000  255
O        4.360405348   18.740585579    9.762814574 CORE  256 O  O    0.0000  256
O        1.709612768   14.570843508    9.374246443 CORE  257 O  O    0.0000  257
O       17.123552479   14.869423500   10.127119655 CORE  258 O  O    0.0000  258
O       17.121515555   18.918695186   10.100787486 CORE  259 O  O    0.0000  259
O        9.353507229   18.699445125   10.144496186 CORE  260 O  O    0.0000  260
O        9.168711907    6.683816237   10.343421092 CORE  261 O  O    0.0000  261
O        9.296558965   15.096626858   10.193069017 CORE  262 O  O    0.0000  262
O        2.591625316    4.801082903   10.537061999 CORE  263 O  O    0.0000  263
O        7.355750075    4.789040732   10.763640089 CORE  264 O  O    0.0000  264
O        7.411081898   16.906626218   10.617248424 CORE  265 O  O    0.0000  265
O       15.406498740    0.671841050   10.942475791 CORE  266 O  O    0.0000  266
O        2.613119210   16.840450741   10.395895454 CORE  267 O  O    0.0000  267
O       10.592263121    0.793028852   10.972581837 CORE  268 O  O    0.0000  268
O       15.545757731    8.447072173   11.499213465 CORE  269 O  O    0.0000  269
O       10.750231475    8.332579468   11.715565910 CORE  270 O  O    0.0000  270
O       15.386390317   13.285168072   11.311007645 CORE  271 O  O    0.0000  271
O       15.676004793    5.787634826   11.669777208 CORE  272 O  O    0.0000  272
O       15.256615643    3.159781010   11.712653337 CORE  273 O  O    0.0000  273
O       10.711619683   13.329343172   11.629104593 CORE  274 O  O    0.0000  274
O       11.368998190    3.098619679   11.965537480 CORE  275 O  O    0.0000  275
O       10.870454620    5.727650440   12.064523417 CORE  276 O  O    0.0000  276
O       10.981316872   15.925462796   12.007503808 CORE  277 O  O    0.0000  277
O        7.096451863    7.130754261   11.986066252 CORE  278 O  O    0.0000  278
O        7.472892146    2.497735859   12.073473786 CORE  279 O  O    0.0000  279
O        2.812527689    6.800807212   12.308701063 CORE  280 O  O    0.0000  280
O        2.993245484   14.534087469   11.669567155 CORE  281 O  O    0.0000  281
O       11.202333603   18.589576198   12.070867980 CORE  282 O  O    0.0000  282
O       15.422580560   18.474984240   12.077821533 CORE  283 O  O    0.0000  283
O       15.533372526   15.814500885   12.032873105 CORE  284 O  O    0.0000  284
O        2.888212311    2.793184560   12.239076429 CORE  285 O  O    0.0000  285
O        7.383439765   19.265451549   11.823332311 CORE  286 O  O    0.0000  286
O        2.924383542   18.949827652   11.978837107 CORE  287 O  O    0.0000  287
O        7.178386278   14.492356050   11.700567065 CORE  288 O  O    0.0000  288
O       14.835807809   10.895688577   12.134925208 CORE  289 O  O    0.0000  289
O       11.440967106   10.842076829   12.185428168 CORE  290 O  O    0.0000  290
O       13.322576610    4.841484848   12.424748100 CORE  291 O  O    0.0000  291
O       13.176126695    8.852507117   12.611666113 CORE  292 O  O    0.0000  292
O       13.122043554   12.878554884   12.642975060 CORE  293 O  O    0.0000  293
O       13.276563804   17.031838259   12.667388309 CORE  294 O  O    0.0000  294
O        5.227118103    2.720768290   13.465994389 CORE  295 O  O    0.0000  295
O        5.222764689   18.832193776   13.302744204 CORE  296 O  O    0.0000  296
end
end
