# Supplementary material for: Zeolite-confined subnanometric PtSn mimicking mortise-and-tenon joinery for catalytic propane dehydrogenation
Source: Nat Commun. 2022 May 17;13:2716. doi: 10.1038/s41467-022-30522-1 (PMC9114386; doi:10.1038/s41467-022-30522-1)
Supplement: Supplementary file 8 — Source Data [file 41467_2022_30522_MOESM8_ESM.zip › allstructures/Pt4Sn4O10-MFI.arc]

!BIOSYM archive 2
PBC=ON
                      Energy         0          0.0465      -2373.899507        C1
!DATE
PBC   20.37460000   20.11910000   13.51960000   90.00000000   89.99990000   90.00000000
Sn       9.049867367   10.980720643    4.658431039 CORE    1 Sn Sn   0.0000    1
Sn       9.420185148   13.512312059    6.944473592 CORE    2 Sn Sn   0.0000    2
Sn       9.338540823    7.859163265    5.829088853 CORE    3 Sn Sn   0.0000    3
Sn      11.715529123   11.120979255    6.510885551 CORE    4 Sn Sn   0.0000    4
Pt      13.539736497   10.349891572    8.162463340 CORE    5 Pt Pt   0.0000    5
Pt       8.909615774    8.919722581    9.010212223 CORE    6 Pt Pt   0.0000    6
Pt       8.162234686   10.696021933    7.405250243 CORE    7 Pt Pt   0.0000    7
Pt      10.312052704   11.196118391    9.284054951 CORE    8 Pt Pt   0.0000    8
Si       3.624051840    2.191094213    0.096312920 CORE    9 Si Si   0.0000    9
Si       3.668158631   19.195718597   13.354720081 CORE   10 Si Si   0.0000   10
Si       6.846727087   19.283924159   13.166814784 CORE   11 Si Si   0.0000   11
Si       3.541894899   14.370927334   13.129320476 CORE   12 Si Si   0.0000   12
Si       6.739605854   14.420811460   13.224382929 CORE   13 Si Si   0.0000   13
Si      15.417711784    5.149499219    2.235263664 CORE   14 Si Si   0.0000   14
Si       7.434467467    4.434411270    2.056086974 CORE   15 Si Si   0.0000   15
Si      15.548862471    8.330636390    2.088959583 CORE   16 Si Si   0.0000   16
Si      10.616578726    8.223652993    1.870755416 CORE   17 Si Si   0.0000   17
Si       2.823681755   16.712695852    1.574398851 CORE   18 Si Si   0.0000   18
Si       7.635571541    9.082748677    1.882625329 CORE   19 Si Si   0.0000   19
Si       2.895434309    4.456606736    2.035907412 CORE   20 Si Si   0.0000   20
Si      10.506923773    5.028639782    2.024550415 CORE   21 Si Si   0.0000   21
Si      15.634350867   13.182344502    1.860931712 CORE   22 Si Si   0.0000   22
Si       7.652158485   16.904417664    1.536897865 CORE   23 Si Si   0.0000   23
Si       2.867831967    9.142312231    2.055022776 CORE   24 Si Si   0.0000   24
Si      10.651009658   16.439288213    1.910187018 CORE   25 Si Si   0.0000   25
Si      10.615344478   13.250714582    1.639049174 CORE   26 Si Si   0.0000   26
Si       7.631684455   12.218043286    1.687361472 CORE   27 Si Si   0.0000   27
Si       3.025668033   12.278203113    1.774371455 CORE   28 Si Si   0.0000   28
Si      15.546563400   16.380369719    1.795346726 CORE   29 Si Si   0.0000   29
Si      13.038017703    9.300105472    3.685141178 CORE   30 Si Si   0.0000   30
Si      12.887041259    4.494743793    3.964213438 CORE   31 Si Si   0.0000   31
Si       0.545929347    8.370654815    3.952389861 CORE   32 Si Si   0.0000   32
Si      13.036424642   12.338401254    3.442121311 CORE   33 Si Si   0.0000   33
Si      17.868420341    9.186161604    4.042818879 CORE   34 Si Si   0.0000   34
Si       5.304274539    5.046830511    4.064075537 CORE   35 Si Si   0.0000   35
Si      17.887118273    4.682672752    4.162617161 CORE   36 Si Si   0.0000   36
Si       0.540995444    5.187592677    3.809391164 CORE   37 Si Si   0.0000   37
Si       0.519525191   16.262385129    3.591837715 CORE   38 Si Si   0.0000   38
Si       0.634592478   13.057319576    3.593537591 CORE   39 Si Si   0.0000   39
Si       5.328379343   16.301551841    3.534761884 CORE   40 Si Si   0.0000   40
Si       5.339192546    8.235310293    3.897747355 CORE   41 Si Si   0.0000   41
Si      17.995147435   12.324118111    3.804237331 CORE   42 Si Si   0.0000   42
Si      13.136246821   17.168925448    3.585867895 CORE   43 Si Si   0.0000   43
Si       5.416876514   13.160667407    3.717281007 CORE   44 Si Si   0.0000   44
Si      17.863744208   17.004393028    3.827060253 CORE   45 Si Si   0.0000   45
Si      13.619208889    7.027746437    5.730101971 CORE   46 Si Si   0.0000   46
Si      13.927174759    2.284170590    5.867286838 CORE   47 Si Si   0.0000   47
Si      16.813561771    7.059089515    6.008361583 CORE   48 Si Si   0.0000   48
Si      17.018071735    2.290037525    5.873218049 CORE   49 Si Si   0.0000   49
Si      13.962386042   19.316037115    5.572405896 CORE   50 Si Si   0.0000   50
Si      13.788530749   14.654657162    5.467660376 CORE   51 Si Si   0.0000   51
Si      16.982050313   14.576097165    5.735759507 CORE   52 Si Si   0.0000   52
Si      17.081825402   19.301066695    5.659125790 CORE   53 Si Si   0.0000   53
Si       4.538209815    4.530772149    7.070470150 CORE   54 Si Si   0.0000   54
Si       1.466643202    9.257341195    6.912393917 CORE   55 Si Si   0.0000   55
Si       1.358067433    4.667023640    6.792986885 CORE   56 Si Si   0.0000   56
Si       4.605182172    9.194948101    6.865253241 CORE   57 Si Si   0.0000   57
Si       1.496559477   17.137894217    6.460080987 CORE   58 Si Si   0.0000   58
Si       1.534739596   12.326421469    6.509582542 CORE   59 Si Si   0.0000   59
Si       4.651242457   12.314745225    6.683944720 CORE   60 Si Si   0.0000   60
Si       4.689375000   17.056043648    6.473832590 CORE   61 Si Si   0.0000   61
Si      13.036422883    6.266710503    8.657455960 CORE   62 Si Si   0.0000   62
Si       0.373548251    6.988627435    8.621989421 CORE   63 Si Si   0.0000   63
Si      13.144541141    3.114719117    8.755765936 CORE   64 Si Si   0.0000   64
Si       5.358490562    6.975247405    8.881837905 CORE   65 Si Si   0.0000   65
Si       5.555671808   14.722082651    8.393255170 CORE   66 Si Si   0.0000   66
Si      17.894940570    3.082751151    8.805955387 CORE   67 Si Si   0.0000   67
Si      17.781083294    6.269204838    8.872493299 CORE   68 Si Si   0.0000   68
Si      13.323067013   18.370714994    8.464179393 CORE   69 Si Si   0.0000   69
Si       0.508607640    2.321534201    8.773521977 CORE   70 Si Si   0.0000   70
Si       0.536700342   14.684047537    8.228835011 CORE   71 Si Si   0.0000   71
Si       0.699862590   19.332716692    8.438120948 CORE   72 Si Si   0.0000   72
Si      17.948905943   15.238517542    8.703926901 CORE   73 Si Si   0.0000   73
Si       5.190754082    2.111746284    8.968748026 CORE   74 Si Si   0.0000   74
Si      13.282853413   15.217186133    8.452191850 CORE   75 Si Si   0.0000   75
Si      18.083569371   18.450794901    8.590828081 CORE   76 Si Si   0.0000   76
Si       5.400300079   19.118972485    8.623982862 CORE   77 Si Si   0.0000   77
Si      15.503002376    2.258647707   10.770242814 CORE   78 Si Si   0.0000   78
Si      15.342502410    6.813699230   10.724651736 CORE   79 Si Si   0.0000   79
Si      10.778087804    2.178562523   10.482937857 CORE   80 Si Si   0.0000   80
Si       7.809805785    3.020227829   10.528551553 CORE   81 Si Si   0.0000   81
Si       2.793186072    6.259265731   10.549823975 CORE   82 Si Si   0.0000   82
Si       7.781623075    6.171821923   10.747107795 CORE   83 Si Si   0.0000   83
Si      10.872634543    6.766987133   10.836511629 CORE   84 Si Si   0.0000   84
Si       2.940491203   15.130492749   10.221340351 CORE   85 Si Si   0.0000   85
Si       2.835347065    3.061696267   10.772532580 CORE   86 Si Si   0.0000   86
Si      15.673813719   19.316606539   10.381763094 CORE   87 Si Si   0.0000   87
Si      10.908809612   19.157909385   10.355958560 CORE   88 Si Si   0.0000   88
Si       7.898457007   18.412249867   10.326245741 CORE   89 Si Si   0.0000   89
Si       2.943788777   18.293719433   10.455073150 CORE   90 Si Si   0.0000   90
Si       7.916925309   15.221782009   10.414774090 CORE   91 Si Si   0.0000   91
Si      11.004040872   14.674526114   10.558330563 CORE   92 Si Si   0.0000   92
Si      15.514465136   14.399643434   10.410164678 CORE   93 Si Si   0.0000   93
Si      14.749218609    4.399756779   12.792067560 CORE   94 Si Si   0.0000   94
Si      14.880901189    9.130390797   12.723385357 CORE   95 Si Si   0.0000   95
Si      11.567327964    4.235219174   12.729135482 CORE   96 Si Si   0.0000   96
Si      11.740827613    9.190804962   12.625443799 CORE   97 Si Si   0.0000   97
Si      14.930834802   12.265692106   12.528537493 CORE   98 Si Si   0.0000   98
Si      11.738837535   17.078976629   12.531900947 CORE   99 Si Si   0.0000   99
Si      11.782993587   12.331040773   12.412460149 CORE  100 Si Si   0.0000  100
Si      14.922095600   16.916191068   12.330226205 CORE  101 Si Si   0.0000  101
Si       6.797175820    2.228153938   13.467408020 CORE  102 Si Si   0.0000  102
Si       6.547870493    6.787179396    0.093103560 CORE  103 Si Si   0.0000  103
Si       3.370211322    6.901236341   13.518666236 CORE  104 Si Si   0.0000  104
O        4.978810785    7.019230822   13.295170145 CORE  105 O  O    0.0000  105
O       15.496656976    4.725970744    0.672922311 CORE  106 O  O    0.0000  106
O       15.708894473    8.627346889    0.505620957 CORE  107 O  O    0.0000  107
O        5.142022419   14.676155231   13.133500837 CORE  108 O  O    0.0000  108
O       10.798558751    8.837135272    0.381996516 CORE  109 O  O    0.0000  109
O       15.755433041   12.857932824    0.278653724 CORE  110 O  O    0.0000  110
O       10.761078056    4.254463120    0.616793385 CORE  111 O  O    0.0000  111
O        3.386426110    0.600166697    0.320723807 CORE  112 O  O    0.0000  112
O        7.097169259    0.657559767    0.237656588 CORE  113 O  O    0.0000  113
O        7.185200867    8.189506976    0.604925362 CORE  114 O  O    0.0000  114
O        2.769453021    8.238007595    0.705690047 CORE  115 O  O    0.0000  115
O       11.077549716   17.080433966    0.485541051 CORE  116 O  O    0.0000  116
O        6.721360468    5.644997820    1.232229220 CORE  117 O  O    0.0000  117
O       10.834387129   12.898753426    0.077197677 CORE  118 O  O    0.0000  118
O        2.806453026   15.595528201    0.391928109 CORE  119 O  O    0.0000  119
O        3.058500807    5.567925594    0.866542230 CORE  120 O  O    0.0000  120
O        3.228449023   12.933266931    0.299716389 CORE  121 O  O    0.0000  121
O       15.716270047   16.707992330    0.214008412 CORE  122 O  O    0.0000  122
O        7.427568413    3.065762106    1.185102615 CORE  123 O  O    0.0000  123
O        7.034068859   12.965228786    0.373682111 CORE  124 O  O    0.0000  124
O        7.419941787   15.569890101    0.634018886 CORE  125 O  O    0.0000  125
O        3.162364858    2.967726051    1.442046836 CORE  126 O  O    0.0000  126
O        3.099757380   18.193005764    0.972929791 CORE  127 O  O    0.0000  127
O        7.620958992   18.221557085    0.591822932 CORE  128 O  O    0.0000  128
O        7.697781038   10.626311463    1.379511077 CORE  129 O  O    0.0000  129
O       15.238474518    6.761600743    2.371452365 CORE  130 O  O    0.0000  130
O        3.245891699   10.672722849    1.654904794 CORE  131 O  O    0.0000  131
O       10.827447004    6.615398494    1.835853390 CORE  132 O  O    0.0000  132
O       10.829600017   14.828725359    1.883357728 CORE  133 O  O    0.0000  133
O       15.440137556   14.779664388    2.080646751 CORE  134 O  O    0.0000  134
O       14.123937318    4.430572436    2.908511529 CORE  135 O  O    0.0000  135
O        9.113003093    8.586392273    2.391913634 CORE  136 O  O    0.0000  136
O        8.959793592    4.813856674    2.463486883 CORE  137 O  O    0.0000  137
O       14.302959175    9.197638923    2.676575398 CORE  138 O  O    0.0000  138
O       16.780748356    4.676041281    2.973637483 CORE  139 O  O    0.0000  139
O        9.111291437   16.822211868    2.249101908 CORE  140 O  O    0.0000  140
O       16.933147332    8.773698664    2.784684482 CORE  141 O  O    0.0000  141
O       14.345903108   12.404744569    2.488716949 CORE  142 O  O    0.0000  142
O        1.448889743    9.159647673    2.850673395 CORE  143 O  O    0.0000  143
O        1.371219939   16.720941304    2.292294655 CORE  144 O  O    0.0000  144
O        1.379593596    4.490865853    2.609903465 CORE  145 O  O    0.0000  145
O        9.112190361   12.800927991    2.056781898 CORE  146 O  O    0.0000  146
O       16.981067164   12.665728216    2.584427373 CORE  147 O  O    0.0000  147
O       11.688806121    8.892746260    2.888706450 CORE  148 O  O    0.0000  148
O        3.956882772   16.331182721    2.672509590 CORE  149 O  O    0.0000  149
O        6.562369725    4.237536946    3.414666234 CORE  150 O  O    0.0000  150
O       14.167454300   17.066424378    2.328363094 CORE  151 O  O    0.0000  151
O        3.933798784    4.761964960    3.244801811 CORE  152 O  O    0.0000  152
O        1.536321095   12.641758058    2.310569391 CORE  153 O  O    0.0000  153
O       11.468395887    4.418980897    3.180589631 CORE  154 O  O    0.0000  154
O        4.014209544    8.475835071    2.991530837 CORE  155 O  O    0.0000  155
O        4.104206639   12.939095915    2.791646324 CORE  156 O  O    0.0000  156
O       19.363065286    8.690808079    3.655894592 CORE  157 O  O    0.0000  157
O       16.841137990   16.973524086    2.566914923 CORE  158 O  O    0.0000  158
O        6.609411847    8.917212314    3.133620797 CORE  159 O  O    0.0000  159
O       11.603701228   17.023899846    3.082193991 CORE  160 O  O    0.0000  160
O       11.706144865   12.444699483    2.529592713 CORE  161 O  O    0.0000  161
O       19.345187984    4.926535137    3.501936874 CORE  162 O  O    0.0000  162
O        6.700185495   12.468329157    2.996351474 CORE  163 O  O    0.0000  163
O        6.524583532   17.014228566    2.698691331 CORE  164 O  O    0.0000  164
O       19.498747222   12.580414599    3.256340968 CORE  165 O  O    0.0000  165
O       19.346845553   16.642789629    3.287082825 CORE  166 O  O    0.0000  166
O        0.680203377   14.663999232    3.854094680 CORE  167 O  O    0.0000  167
O       12.964145639   10.872212621    4.201568415 CORE  168 O  O    0.0000  168
O        0.851080416    6.782189045    3.825523714 CORE  169 O  O    0.0000  169
O        5.620229245    6.643622366    4.064642894 CORE  170 O  O    0.0000  170
O        5.704832958   14.755097058    3.873280707 CORE  171 O  O    0.0000  171
O       17.825535624   10.787125133    4.280549510 CORE  172 O  O    0.0000  172
O       12.965072406    3.229700277    4.974448985 CORE  173 O  O    0.0000  173
O       12.939926393    5.866860916    4.825314643 CORE  174 O  O    0.0000  174
O       17.918534546    3.246674193    4.926716781 CORE  175 O  O    0.0000  175
O       13.262041403   18.616389638    4.293927203 CORE  176 O  O    0.0000  176
O       17.591804158    5.848604011    5.252228649 CORE  177 O  O    0.0000  177
O       13.264545734    8.443729660    5.029553082 CORE  178 O  O    0.0000  178
O       13.502539198   16.040169878    4.691983404 CORE  179 O  O    0.0000  179
O       17.324761208    8.472761472    5.398157898 CORE  180 O  O    0.0000  180
O        5.143950250    4.496354082    5.573504256 CORE  181 O  O    0.0000  181
O        0.901533262    8.864906267    5.448692335 CORE  182 O  O    0.0000  182
O       17.414685414   15.940590387    4.971204518 CORE  183 O  O    0.0000  183
O       13.136542142   13.428100439    4.629119993 CORE  184 O  O    0.0000  184
O        0.999662470    4.517186294    5.220686106 CORE  185 O  O    0.0000  185
O       17.856995726   18.496400689    4.478208916 CORE  186 O  O    0.0000  186
O        1.046066459   17.066053503    4.905591547 CORE  187 O  O    0.0000  187
O        5.130358957   17.129388095    4.915625397 CORE  188 O  O    0.0000  188
O       17.706178426   13.284974672    5.080131491 CORE  189 O  O    0.0000  189
O       13.849806889    0.781905014    5.285164449 CORE  190 O  O    0.0000  190
O        5.080959727    8.884877432    5.348514614 CORE  191 O  O    0.0000  191
O       17.178024559    0.768357984    5.332812198 CORE  192 O  O    0.0000  192
O        5.163111478   12.476732170    5.153539346 CORE  193 O  O    0.0000  193
O        1.192195962   12.290670659    4.917208492 CORE  194 O  O    0.0000  194
O       15.374465795   14.397232260    5.627401886 CORE  195 O  O    0.0000  195
O       15.469983189    2.811583644    5.789624802 CORE  196 O  O    0.0000  196
O       15.221884487    6.820587084    5.793153569 CORE  197 O  O    0.0000  197
O       15.517288302   18.839857030    5.700853352 CORE  198 O  O    0.0000  198
O        2.951906800    4.898279044    7.023718916 CORE  199 O  O    0.0000  199
O        3.025710798    8.808009854    7.008689156 CORE  200 O  O    0.0000  200
O        3.081684663   12.777074683    6.729470966 CORE  201 O  O    0.0000  201
O       12.948191180    7.004052492    7.211864726 CORE  202 O  O    0.0000  202
O       13.419598841    2.255753390    7.410592519 CORE  203 O  O    0.0000  203
O       17.506979754    2.325936665    7.420806961 CORE  204 O  O    0.0000  204
O        1.287572573   10.853669100    7.144361494 CORE  205 O  O    0.0000  205
O        3.083458472   16.820652788    6.603973348 CORE  206 O  O    0.0000  206
O       17.151626998    7.031423287    7.588189683 CORE  207 O  O    0.0000  207
O       13.187371284   18.925211316    6.946278863 CORE  208 O  O    0.0000  208
O        4.803933909   10.775441454    7.172090302 CORE  209 O  O    0.0000  209
O        4.766344610    3.066804170    7.730716519 CORE  210 O  O    0.0000  210
O        0.891039467    3.315958699    7.552143316 CORE  211 O  O    0.0000  211
O        5.326396137    5.646076561    7.945495872 CORE  212 O  O    0.0000  212
O        1.141136648   18.621829836    7.034505513 CORE  213 O  O    0.0000  213
O       13.072508070   14.692645867    6.926166338 CORE  214 O  O    0.0000  214
O       17.425344426   14.660507481    7.283200594 CORE  215 O  O    0.0000  215
O        5.464000769   15.832610135    7.206758875 CORE  216 O  O    0.0000  216
O        0.547340858    5.955090217    7.369555589 CORE  217 O  O    0.0000  217
O        5.091148708   18.462704150    7.172731132 CORE  218 O  O    0.0000  218
O        0.680766720   16.040116502    7.337663223 CORE  219 O  O    0.0000  219
O       17.768671155   18.970310234    7.087130274 CORE  220 O  O    0.0000  220
O        0.626506671    8.500773209    8.080897777 CORE  221 O  O    0.0000  221
O        5.417913927    8.312526334    7.962235570 CORE  222 O  O    0.0000  222
O        5.460299495   13.248730044    7.731665658 CORE  223 O  O    0.0000  223
O        0.556659831   13.387548477    7.250769404 CORE  224 O  O    0.0000  224
O        0.656330739    0.813734352    8.193169393 CORE  225 O  O    0.0000  225
O       13.707627861   16.790765429    8.440505091 CORE  226 O  O    0.0000  226
O       17.826453087   16.856086277    8.698545764 CORE  227 O  O    0.0000  227
O        5.204766748    0.590561289    8.429192263 CORE  228 O  O    0.0000  228
O       13.344002759    4.688102486    8.412222096 CORE  229 O  O    0.0000  229
O       17.890931737    4.681800282    8.543846197 CORE  230 O  O    0.0000  230
O       14.255003866    6.902774288    9.518860023 CORE  231 O  O    0.0000  231
O       19.244099038    6.877666154    9.220880120 CORE  232 O  O    0.0000  232
O       14.177134018    2.652860729    9.915427672 CORE  233 O  O    0.0000  233
O       11.627001234    2.861064337    9.273138012 CORE  234 O  O    0.0000  234
O        6.669676297    6.919519619    9.842111904 CORE  235 O  O    0.0000  235
O       11.613737150    6.462039788    9.421873805 CORE  236 O  O    0.0000  236
O       19.475804074   14.758907132    8.986993243 CORE  237 O  O    0.0000  237
O       19.364122680    2.589862318    9.285417674 CORE  238 O  O    0.0000  238
O        6.663320310    2.468089641    9.536468197 CORE  239 O  O    0.0000  239
O       19.629184843   18.789296323    8.946158959 CORE  240 O  O    0.0000  240
O       11.888273094   15.065290500    9.259792358 CORE  241 O  O    0.0000  241
O       11.895110589   18.597032940    9.195986808 CORE  242 O  O    0.0000  242
O       16.838246876    2.698286013    9.967464485 CORE  243 O  O    0.0000  243
O       14.503889130   19.159043651    9.256252711 CORE  244 O  O    0.0000  244
O        4.370239891   14.963778934    9.474720807 CORE  245 O  O    0.0000  245
O        6.915810003   18.746373786    9.077838461 CORE  246 O  O    0.0000  246
O        6.998718472   14.864683956    9.126963381 CORE  247 O  O    0.0000  247
O        4.028406043    7.020901762    9.822221033 CORE  248 O  O    0.0000  248
O       16.825419958    6.493872545   10.161156779 CORE  249 O  O    0.0000  249
O        1.399128988    6.603378029    9.810054195 CORE  250 O  O    0.0000  250
O        4.108785681    2.240768993   10.177495435 CORE  251 O  O    0.0000  251
O        1.781401670   19.012260593    9.597360672 CORE  252 O  O    0.0000  252
O        1.469777431    2.560551988   10.059204843 CORE  253 O  O    0.0000  253
O       14.483017917   14.368542532    9.147135229 CORE  254 O  O    0.0000  254
O        9.205377698    2.306916323   10.110854098 CORE  255 O  O    0.0000  255
O        4.397683982   18.541470223    9.770042159 CORE  256 O  O    0.0000  256
O        1.730560334   14.545999162    9.315993738 CORE  257 O  O    0.0000  257
O       17.032250810   14.643981176    9.902288476 CORE  258 O  O    0.0000  258
O       17.127577384   19.214760754    9.662222734 CORE  259 O  O    0.0000  259
O        9.383689684   18.886149785    9.872789812 CORE  260 O  O    0.0000  260
O        9.257778338    6.871860991   10.594907034 CORE  261 O  O    0.0000  261
O        9.446196684   14.757725770   10.108138905 CORE  262 O  O    0.0000  262
O        3.064859978    4.650953863   10.510445519 CORE  263 O  O    0.0000  263
O        7.941575214    4.621545058   10.324183391 CORE  264 O  O    0.0000  264
O        7.880733142   16.827567826   10.687576340 CORE  265 O  O    0.0000  265
O       15.528595683    0.662488391   11.071761822 CORE  266 O  O    0.0000  266
O        2.666447063   16.699250390   10.538765026 CORE  267 O  O    0.0000  267
O       11.179251434    0.614797446   10.618281690 CORE  268 O  O    0.0000  268
O       15.365222246    8.258517603   11.452297508 CORE  269 O  O    0.0000  269
O       11.380840992    8.199399198   11.395495829 CORE  270 O  O    0.0000  270
O       15.458606041   12.966669333   11.166696417 CORE  271 O  O    0.0000  271
O       14.911079540    5.647786647   11.767082917 CORE  272 O  O    0.0000  272
O       15.433240891    3.051636287   12.188476930 CORE  273 O  O    0.0000  273
O       11.385721227   13.170834951   11.070857927 CORE  274 O  O    0.0000  274
O       11.103019278    2.920706853   11.896140609 CORE  275 O  O    0.0000  275
O       11.200077161    5.584655204   11.896577965 CORE  276 O  O    0.0000  276
O       11.300860070   15.711119400   11.772609273 CORE  277 O  O    0.0000  277
O        7.342646349    6.278460048   12.301760742 CORE  278 O  O    0.0000  278
O        7.493704245    2.699285083   12.084378608 CORE  279 O  O    0.0000  279
O        2.647414791    6.775272508   12.077119305 CORE  280 O  O    0.0000  280
O        2.978165401   14.293701840   11.611501913 CORE  281 O  O    0.0000  281
O       11.182731429   18.386678085   11.757544604 CORE  282 O  O    0.0000  282
O       15.549863535   18.185447746   11.540052510 CORE  283 O  O    0.0000  283
O       15.057543546   15.571825987   11.437465315 CORE  284 O  O    0.0000  284
O        2.740174121    2.741755375   12.361991438 CORE  285 O  O    0.0000  285
O        7.432247611   19.237079023   11.650604250 CORE  286 O  O    0.0000  286
O        2.909071956   18.928587443   11.945166515 CORE  287 O  O    0.0000  287
O        7.384163538   14.452089951   11.740396572 CORE  288 O  O    0.0000  288
O       15.202949670   10.679182325   12.387811097 CORE  289 O  O    0.0000  289
O       11.512368296   10.745331576   12.227918064 CORE  290 O  O    0.0000  290
O       13.157898098    4.170498410   13.038541382 CORE  291 O  O    0.0000  291
O       13.295094010    8.934518604   13.039556289 CORE  292 O  O    0.0000  292
O       13.349034487   12.585592682   12.774153359 CORE  293 O  O    0.0000  293
O       13.351450604   17.172887069   12.640187291 CORE  294 O  O    0.0000  294
O        5.199071985    2.496489999   13.330716819 CORE  295 O  O    0.0000  295
O        5.260447436   18.931392536   13.146814119 CORE  296 O  O    0.0000  296
O       10.586172918   12.380338042    5.365131559 CORE  297 O  O    0.0000  297
O        7.938016445   12.208641728    6.041321729 CORE  298 O  O    0.0000  298
O        8.717475462    7.501229652    7.787581303 CORE  299 O  O    0.0000  299
O       10.618988320    9.654466180    5.684965614 CORE  300 O  O    0.0000  300
O        7.887861370    9.438713467    5.884784100 CORE  301 O  O    0.0000  301
O       12.150593253   10.576487290    9.422818992 CORE  302 O  O    0.0000  302
O       15.026078038    9.983676565    7.238530180 CORE  303 O  O    0.0000  303
O       11.098791863   12.489756598    7.959929621 CORE  304 O  O    0.0000  304
O        9.153751889   10.118572587   10.463404422 CORE  305 O  O    0.0000  305
O        8.563831345   12.090991693    8.741175299 CORE  306 O  O    0.0000  306
end
end
