# Supplementary material for: Zeolite-confined subnanometric PtSn mimicking mortise-and-tenon joinery for catalytic propane dehydrogenation
Source: Nat Commun. 2022 May 17;13:2716. doi: 10.1038/s41467-022-30522-1 (PMC9114386; doi:10.1038/s41467-022-30522-1)
Supplement: Supplementary file 8 — Source Data [file 41467_2022_30522_MOESM8_ESM.zip › allstructures/Pt4Sn4O12-MFI.arc]

!BIOSYM archive 2
PBC=ON
                      Energy         0          0.0481      -2384.265548        C1
!DATE
PBC   20.37460000   20.11910000   13.51960000   90.00000000   89.99990000   90.00000000
Sn       9.034940235   11.518566938    5.185350031 CORE    1 Sn Sn   0.0000    1
Sn       9.098510155   14.276042336    7.165985815 CORE    2 Sn Sn   0.0000    2
Sn      11.353555058    8.953325439    7.373228246 CORE    3 Sn Sn   0.0000    3
Sn      11.555370851   12.067635224    7.477442252 CORE    4 Sn Sn   0.0000    4
Pt      14.469767026   10.402069059    7.698148148 CORE    5 Pt Pt   0.0000    5
Pt       8.548324129    8.886114501    7.454514424 CORE    6 Pt Pt   0.0000    6
Pt       7.319008007   12.191106472    7.993225885 CORE    7 Pt Pt   0.0000    7
Pt       9.222853853   11.195837117    9.249104928 CORE    8 Pt Pt   0.0000    8
Si       3.636232747    2.282350093    0.066230925 CORE    9 Si Si   0.0000    9
Si       3.593843142   19.255874423   13.454727428 CORE   10 Si Si   0.0000   10
Si       6.727914236   19.304788276   13.372282713 CORE   11 Si Si   0.0000   11
Si       3.351131101   14.501942325   13.308962422 CORE   12 Si Si   0.0000   12
Si       6.550233505   14.414971884   13.377430350 CORE   13 Si Si   0.0000   13
Si      15.740062568    5.047672624    1.708870412 CORE   14 Si Si   0.0000   14
Si       7.639102921    4.568662830    1.924910415 CORE   15 Si Si   0.0000   15
Si      15.573630740    8.262472120    1.720211611 CORE   16 Si Si   0.0000   16
Si      10.565235443    8.281330968    1.854215952 CORE   17 Si Si   0.0000   17
Si       2.622441457   16.892333013    1.669335021 CORE   18 Si Si   0.0000   18
Si       7.602438851    9.166911961    2.067868047 CORE   19 Si Si   0.0000   19
Si       3.016399580    4.434207222    2.227058673 CORE   20 Si Si   0.0000   20
Si      10.693812305    5.084003870    1.741419924 CORE   21 Si Si   0.0000   21
Si      15.467873431   13.245728645    1.910963614 CORE   22 Si Si   0.0000   22
Si       7.548177899   16.897993031    1.617761871 CORE   23 Si Si   0.0000   23
Si       2.902898192    9.305657164    2.143834720 CORE   24 Si Si   0.0000   24
Si      10.543352182   16.402273128    2.086297246 CORE   25 Si Si   0.0000   25
Si      10.529266077   13.219419716    1.989347989 CORE   26 Si Si   0.0000   26
Si       7.551844038   12.314613790    1.865245603 CORE   27 Si Si   0.0000   27
Si       2.678203969   12.409364513    1.856615140 CORE   28 Si Si   0.0000   28
Si      15.417741243   16.421915604    2.147663938 CORE   29 Si Si   0.0000   29
Si      13.075308014    9.159910335    3.567272885 CORE   30 Si Si   0.0000   30
Si      13.196675540    4.444140331    3.487338561 CORE   31 Si Si   0.0000   31
Si       0.421788887    8.345498064    3.837005227 CORE   32 Si Si   0.0000   32
Si      12.994500678   12.317253816    3.700270142 CORE   33 Si Si   0.0000   33
Si      17.819095571    9.142347787    3.670660688 CORE   34 Si Si   0.0000   34
Si       5.465709339    5.216772486    4.018504022 CORE   35 Si Si   0.0000   35
Si      17.876197724    4.466961701    3.830451784 CORE   36 Si Si   0.0000   36
Si       0.521207481    5.156115348    3.950735291 CORE   37 Si Si   0.0000   37
Si       0.359833950   16.380222231    3.710086053 CORE   38 Si Si   0.0000   38
Si       0.345313009   13.197826030    3.763755600 CORE   39 Si Si   0.0000   39
Si       5.147182079   16.399044942    3.588946484 CORE   40 Si Si   0.0000   40
Si       5.317475958    8.420640619    4.026450805 CORE   41 Si Si   0.0000   41
Si      17.712957005   12.264527919    3.880377143 CORE   42 Si Si   0.0000   42
Si      12.864102267   16.901737463    4.015455605 CORE   43 Si Si   0.0000   43
Si       5.145887448   13.252734724    3.724040913 CORE   44 Si Si   0.0000   44
Si      17.729991027   16.924856361    4.152480546 CORE   45 Si Si   0.0000   45
Si      13.676091599    6.861371676    5.559777946 CORE   46 Si Si   0.0000   46
Si      13.892131112    2.268430145    5.586424035 CORE   47 Si Si   0.0000   47
Si      16.851718479    6.904021865    5.689007035 CORE   48 Si Si   0.0000   48
Si      17.014265964    2.238061369    5.743012339 CORE   49 Si Si   0.0000   49
Si      13.838100341   19.297241590    5.796665640 CORE   50 Si Si   0.0000   50
Si      13.556788231   14.448176249    5.899898651 CORE   51 Si Si   0.0000   51
Si      16.763882311   14.406445420    5.926629833 CORE   52 Si Si   0.0000   52
Si      16.943369932   19.271062727    5.996674397 CORE   53 Si Si   0.0000   53
Si       4.673498139    4.596468467    6.933445607 CORE   54 Si Si   0.0000   54
Si       1.270534107    9.250660825    6.750094398 CORE   55 Si Si   0.0000   55
Si       1.521970198    4.505008435    6.843125357 CORE   56 Si Si   0.0000   56
Si       4.394028283    9.212892082    6.901340335 CORE   57 Si Si   0.0000   57
Si       1.362348406   17.190667886    6.580484312 CORE   58 Si Si   0.0000   58
Si       1.294674730   12.356995596    6.663624263 CORE   59 Si Si   0.0000   59
Si       4.370372128   12.349881311    6.656956968 CORE   60 Si Si   0.0000   60
Si       4.588672365   17.207071071    6.510765613 CORE   61 Si Si   0.0000   61
Si      12.900504476    6.179815832    8.519567626 CORE   62 Si Si   0.0000   62
Si       0.514770845    6.955685514    8.691972873 CORE   63 Si Si   0.0000   63
Si      12.864635099    2.990656580    8.451618719 CORE   64 Si Si   0.0000   64
Si       5.117202089    7.053883978    8.983133466 CORE   65 Si Si   0.0000   65
Si       5.321674375   14.785615658    8.363796562 CORE   66 Si Si   0.0000   66
Si      17.858484300    3.173691871    8.641224956 CORE   67 Si Si   0.0000   67
Si      17.825107637    6.340876884    8.622589808 CORE   68 Si Si   0.0000   68
Si      13.027986161   18.462868254    8.637011519 CORE   69 Si Si   0.0000   69
Si       0.435378383    2.315378826    8.820128265 CORE   70 Si Si   0.0000   70
Si       0.401556359   14.704751622    8.413358858 CORE   71 Si Si   0.0000   71
Si       0.437910783   19.302726259    8.646391537 CORE   72 Si Si   0.0000   72
Si      17.791709658   15.245616042    8.756835713 CORE   73 Si Si   0.0000   73
Si       5.255418792    2.285388228    8.972602728 CORE   74 Si Si   0.0000   74
Si      12.954269355   15.346971023    8.768071598 CORE   75 Si Si   0.0000   75
Si      17.866499775   18.402673693    8.840139509 CORE   76 Si Si   0.0000   76
Si       5.331307871   19.284585396    8.681978680 CORE   77 Si Si   0.0000   77
Si      15.380122537    2.180793468   10.276731703 CORE   78 Si Si   0.0000   78
Si      15.387136758    6.987897627   10.352073078 CORE   79 Si Si   0.0000   79
Si      10.693928929    2.241634145   10.456471539 CORE   80 Si Si   0.0000   80
Si       7.732504086    3.166153619   10.740416742 CORE   81 Si Si   0.0000   81
Si       2.647024123    6.365972350   10.798735492 CORE   82 Si Si   0.0000   82
Si       7.654524034    6.355313363   10.666913321 CORE   83 Si Si   0.0000   83
Si      10.711286670    6.910034099   10.572657152 CORE   84 Si Si   0.0000   84
Si       2.800182894   15.204823298   10.314335836 CORE   85 Si Si   0.0000   85
Si       2.699231862    3.151516647   10.746448407 CORE   86 Si Si   0.0000   86
Si      15.449877471   19.202900785   10.594086870 CORE   87 Si Si   0.0000   87
Si      10.676716494   19.242453114   10.664495436 CORE   88 Si Si   0.0000   88
Si       7.666838787   18.461885420   10.535690464 CORE   89 Si Si   0.0000   89
Si       2.847314043   18.400230089   10.511006414 CORE   90 Si Si   0.0000   90
Si       7.508197326   15.327137576   10.562533731 CORE   91 Si Si   0.0000   91
Si      10.580574453   14.782943997   10.878313152 CORE   92 Si Si   0.0000   92
Si      15.442867886   14.710230150   10.686995680 CORE   93 Si Si   0.0000   93
Si      14.938284454    4.538485942   12.335270929 CORE   94 Si Si   0.0000   94
Si      14.601256900    9.209303797   12.400525748 CORE   95 Si Si   0.0000   95
Si      11.772469460    4.459198351   12.392859041 CORE   96 Si Si   0.0000   96
Si      11.442062674    9.265160211   12.510286796 CORE   97 Si Si   0.0000   97
Si      14.639103666   12.346758569   12.518968523 CORE   98 Si Si   0.0000   98
Si      11.550823741   17.146116985   12.770033248 CORE   99 Si Si   0.0000   99
Si      11.464360351   12.329018180   12.621604252 CORE  100 Si Si   0.0000  100
Si      14.764885941   17.065608057   12.703392663 CORE  101 Si Si   0.0000  101
Si       6.758029087    2.242227589    0.056287917 CORE  102 Si Si   0.0000  102
Si       6.645619355    6.987515001    0.021435334 CORE  103 Si Si   0.0000  103
Si       3.484670739    6.900493500    0.196914491 CORE  104 Si Si   0.0000  104
O        5.052397545    6.805720930   13.296759643 CORE  105 O  O    0.0000  105
O       15.804399149    4.528435237    0.180099828 CORE  106 O  O    0.0000  106
O       15.455052899    8.689154777    0.161347074 CORE  107 O  O    0.0000  107
O        4.951001961   14.564560696    0.080693274 CORE  108 O  O    0.0000  108
O       10.683252891    8.986166572    0.397389203 CORE  109 O  O    0.0000  109
O       15.417328406   12.755197008    0.367494269 CORE  110 O  O    0.0000  110
O       10.934612660    4.458498548    0.259015456 CORE  111 O  O    0.0000  111
O        3.436947890    0.697207296    0.327146486 CORE  112 O  O    0.0000  112
O        6.882102849    0.676163767    0.476823209 CORE  113 O  O    0.0000  113
O        6.909458307    8.367725322    0.832361230 CORE  114 O  O    0.0000  114
O        3.159227229    8.340048820    0.867002932 CORE  115 O  O    0.0000  115
O       11.041869186   17.236456312    0.785675561 CORE  116 O  O    0.0000  116
O        7.207119549    5.716286527    0.860054173 CORE  117 O  O    0.0000  117
O       10.823332653   12.469622390    0.586049976 CORE  118 O  O    0.0000  118
O        2.651187035   15.817905235    0.445676828 CORE  119 O  O    0.0000  119
O        3.125852101    5.721866124    1.248637948 CORE  120 O  O    0.0000  120
O        2.722145523   13.141474913    0.408034892 CORE  121 O  O    0.0000  121
O       15.379636539   17.101641688    0.680358828 CORE  122 O  O    0.0000  122
O        7.317570522    3.104104599    1.304764281 CORE  123 O  O    0.0000  123
O        7.079947535   12.999550857    0.464155947 CORE  124 O  O    0.0000  124
O        7.297641931   15.631097795    0.632012791 CORE  125 O  O    0.0000  125
O        3.132217425    3.051548026    1.393698163 CORE  126 O  O    0.0000  126
O        2.854758506   18.386629700    1.084248589 CORE  127 O  O    0.0000  127
O        7.602131293   18.265157734    0.739086518 CORE  128 O  O    0.0000  128
O        7.742125560   10.724077543    1.627631502 CORE  129 O  O    0.0000  129
O       15.801243489    6.663127726    1.815723026 CORE  130 O  O    0.0000  130
O        2.970448930   10.836624105    1.619109727 CORE  131 O  O    0.0000  131
O       10.874839293    6.697046252    1.691922537 CORE  132 O  O    0.0000  132
O       10.808515625   14.812266682    1.846264077 CORE  133 O  O    0.0000  133
O       15.756646527   14.840518375    2.007734486 CORE  134 O  O    0.0000  134
O       14.359873823    4.512271947    2.368217545 CORE  135 O  O    0.0000  135
O        9.059012344    8.526610198    2.412576713 CORE  136 O  O    0.0000  136
O        9.217105582    4.680924568    2.253136067 CORE  137 O  O    0.0000  137
O       14.212454499    8.636372886    2.529829949 CORE  138 O  O    0.0000  138
O       17.028739853    4.422297459    2.454223824 CORE  139 O  O    0.0000  139
O        8.971705468   16.696566442    2.371461777 CORE  140 O  O    0.0000  140
O       16.851158420    9.029849143    2.365672579 CORE  141 O  O    0.0000  141
O       14.034030310   12.957641607    2.625219172 CORE  142 O  O    0.0000  142
O        1.441354805    9.040036297    2.789296098 CORE  143 O  O    0.0000  143
O        1.173005065   16.866697400    2.394433497 CORE  144 O  O    0.0000  144
O        1.576712946    4.432563523    2.963509819 CORE  145 O  O    0.0000  145
O        8.960923979   12.975535503    2.380457280 CORE  146 O  O    0.0000  146
O       16.678225127   12.453835724    2.640408897 CORE  147 O  O    0.0000  147
O       11.609278255    8.933292067    2.911346133 CORE  148 O  O    0.0000  148
O        3.763102012   16.515768341    2.758574458 CORE  149 O  O    0.0000  149
O        6.852014756    4.739907599    3.329714098 CORE  150 O  O    0.0000  150
O       13.971804503   16.642173014    2.856458210 CORE  151 O  O    0.0000  151
O        4.202626417    4.458758983    3.335155051 CORE  152 O  O    0.0000  152
O        1.205169420   12.632849087    2.507748296 CORE  153 O  O    0.0000  153
O       11.746721430    4.444689457    2.784084005 CORE  154 O  O    0.0000  154
O        4.035339430    9.090400598    3.288683691 CORE  155 O  O    0.0000  155
O        3.816377907   13.079487573    2.807319042 CORE  156 O  O    0.0000  156
O       19.293194005    8.578893748    3.268254232 CORE  157 O  O    0.0000  157
O       16.584342432   17.141636596    3.020161073 CORE  158 O  O    0.0000  158
O        6.688555699    9.040260986    3.408619497 CORE  159 O  O    0.0000  159
O       11.373680615   16.912684859    3.380580711 CORE  160 O  O    0.0000  160
O       11.481986663   12.584137268    3.151167802 CORE  161 O  O    0.0000  161
O       19.406486559    4.800164975    3.429588610 CORE  162 O  O    0.0000  162
O        6.434374491   12.563860848    3.018922123 CORE  163 O  O    0.0000  163
O        6.378618217   17.012471713    2.733264773 CORE  164 O  O    0.0000  164
O       19.146960808   12.926473996    3.483299459 CORE  165 O  O    0.0000  165
O       19.169192512   16.711879500    3.435503029 CORE  166 O  O    0.0000  166
O        0.594212730   14.790719149    3.957573558 CORE  167 O  O    0.0000  167
O       13.306323493   10.736109979    3.856387369 CORE  168 O  O    0.0000  168
O        0.766460883    6.761778982    3.940584001 CORE  169 O  O    0.0000  169
O        5.278072791    6.815401991    3.794559787 CORE  170 O  O    0.0000  170
O        5.420103488   14.837223691    3.953938702 CORE  171 O  O    0.0000  171
O       17.921899264   10.684095639    4.155331931 CORE  172 O  O    0.0000  172
O       13.323420407    3.057283350    4.301737669 CORE  173 O  O    0.0000  173
O       13.323301908    5.716024455    4.484238680 CORE  174 O  O    0.0000  174
O       17.766313966    3.008449126    4.533420598 CORE  175 O  O    0.0000  175
O       13.087411093   18.330665733    4.741575842 CORE  176 O  O    0.0000  176
O       17.281493646    5.585276998    4.847391556 CORE  177 O  O    0.0000  177
O       13.181603594    8.304941057    4.969181371 CORE  178 O  O    0.0000  178
O       12.930669876   15.702032223    5.104092938 CORE  179 O  O    0.0000  179
O       17.229517598    8.247329820    4.884765847 CORE  180 O  O    0.0000  180
O        5.552032666    4.825263686    5.589012717 CORE  181 O  O    0.0000  181
O        0.550294218    9.018433527    5.312678232 CORE  182 O  O    0.0000  182
O       17.395727604   15.623354281    5.061146904 CORE  183 O  O    0.0000  183
O       13.219689629   13.033661454    5.160024421 CORE  184 O  O    0.0000  184
O        0.679203789    4.590624426    5.463672923 CORE  185 O  O    0.0000  185
O       17.819055162   18.246841728    5.095226836 CORE  186 O  O    0.0000  186
O        0.886212457   17.171816779    5.032239298 CORE  187 O  O    0.0000  187
O        5.023538500   17.272003005    4.953510549 CORE  188 O  O    0.0000  188
O       17.117567854   12.993152095    5.212164683 CORE  189 O  O    0.0000  189
O       13.786508019    0.692023499    5.228272034 CORE  190 O  O    0.0000  190
O        5.253789203    8.745141213    5.609550736 CORE  191 O  O    0.0000  191
O       17.106724586    0.653096259    5.408129013 CORE  192 O  O    0.0000  192
O        4.858574304   12.502587972    5.131492301 CORE  193 O  O    0.0000  193
O        0.847640411   12.429258584    5.106522136 CORE  194 O  O    0.0000  194
O       15.156928722   14.623150779    6.039218698 CORE  195 O  O    0.0000  195
O       15.446255850    2.689699243    5.874049829 CORE  196 O  O    0.0000  196
O       15.246140869    6.855294355    5.932227348 CORE  197 O  O    0.0000  197
O       15.381835025   18.797449473    5.963884150 CORE  198 O  O    0.0000  198
O        3.108469400    4.470326817    6.511318126 CORE  199 O  O    0.0000  199
O        2.834008153    8.802119389    6.641874303 CORE  200 O  O    0.0000  200
O        2.842558736   12.887049751    6.824725212 CORE  201 O  O    0.0000  201
O       12.828020211    6.570459643    6.931246985 CORE  202 O  O    0.0000  202
O       12.974664061    2.652444346    6.872036479 CORE  203 O  O    0.0000  203
O       17.777940975    2.594928758    7.127824421 CORE  204 O  O    0.0000  204
O        1.163408591   10.820503827    7.166054990 CORE  205 O  O    0.0000  205
O        2.979268568   17.103572547    6.670221120 CORE  206 O  O    0.0000  206
O       17.623781557    6.902071645    7.111435155 CORE  207 O  O    0.0000  207
O       13.092490050   19.290133842    7.243734877 CORE  208 O  O    0.0000  208
O        4.486353473   10.819149953    7.143744049 CORE  209 O  O    0.0000  209
O        5.189360589    3.242733478    7.665436042 CORE  210 O  O    0.0000  210
O        1.114501197    3.123918801    7.587242099 CORE  211 O  O    0.0000  211
O        4.856253404    5.859104304    7.921980008 CORE  212 O  O    0.0000  212
O        0.853498395   18.586236608    7.242335327 CORE  213 O  O    0.0000  213
O       12.849565889   14.429048794    7.395922876 CORE  214 O  O    0.0000  214
O       17.383686610   14.418743699    7.420900643 CORE  215 O  O    0.0000  215
O        5.255768015   15.870869902    7.169785180 CORE  216 O  O    0.0000  216
O        1.176049181    5.798000447    7.759740034 CORE  217 O  O    0.0000  217
O        5.137565672   18.543954343    7.247782057 CORE  218 O  O    0.0000  218
O        0.740319643   15.928164771    7.393578187 CORE  219 O  O    0.0000  219
O       17.476491801   19.285533436    7.530905441 CORE  220 O  O    0.0000  220
O        0.530697851    8.375103071    7.899389186 CORE  221 O  O    0.0000  221
O        4.946658904    8.484855008    8.236323754 CORE  222 O  O    0.0000  222
O        5.324879374   13.265639859    7.674952134 CORE  223 O  O    0.0000  223
O        0.355352579   13.310101019    7.577249323 CORE  224 O  O    0.0000  224
O        0.245012406    0.768403038    8.369000611 CORE  225 O  O    0.0000  225
O       12.889892306   16.887300025    8.268846615 CORE  226 O  O    0.0000  226
O       17.576988138   16.839691788    8.496203459 CORE  227 O  O    0.0000  227
O        5.119423335    0.753341342    8.454481920 CORE  228 O  O    0.0000  228
O       12.669085986    4.587609793    8.685840523 CORE  229 O  O    0.0000  229
O       17.466802807    4.750689543    8.669642519 CORE  230 O  O    0.0000  230
O       14.303467877    6.563035635    9.214883186 CORE  231 O  O    0.0000  231
O       19.359676688    6.585565107    9.081248396 CORE  232 O  O    0.0000  232
O       14.224479443    2.480655800    9.175795975 CORE  233 O  O    0.0000  233
O       11.556687440    2.252019445    9.072572610 CORE  234 O  O    0.0000  234
O        6.618452127    6.938554550    9.573089100 CORE  235 O  O    0.0000  235
O       11.631365158    6.984508792    9.201940137 CORE  236 O  O    0.0000  236
O       19.341548528   14.949602946    9.115290864 CORE  237 O  O    0.0000  237
O       19.369171414    2.967024087    9.199947803 CORE  238 O  O    0.0000  238
O        6.677805664    2.447335165    9.738826008 CORE  239 O  O    0.0000  239
O       19.431161226   18.647125570    9.213213065 CORE  240 O  O    0.0000  240
O       11.700861245   15.047820691    9.732829504 CORE  241 O  O    0.0000  241
O       11.744796805   18.977304451    9.473119602 CORE  242 O  O    0.0000  242
O       16.838173056    2.348946860    9.590817361 CORE  243 O  O    0.0000  243
O       14.403962873   18.664230658    9.471206026 CORE  244 O  O    0.0000  244
O        4.063359891   14.910148754    9.346255299 CORE  245 O  O    0.0000  245
O        6.829094929   18.975619699    9.240637116 CORE  246 O  O    0.0000  246
O        6.700569457   14.965974238    9.189737776 CORE  247 O  O    0.0000  247
O        4.043117002    6.940954252   10.197524559 CORE  248 O  O    0.0000  248
O       16.843961449    7.126736744    9.651161674 CORE  249 O  O    0.0000  249
O        1.375590958    7.070937399   10.067823908 CORE  250 O  O    0.0000  250
O        4.045985087    2.627478528   10.002715214 CORE  251 O  O    0.0000  251
O        1.601998470   19.098649332    9.754065451 CORE  252 O  O    0.0000  252
O        1.392345298    2.410557767   10.129344093 CORE  253 O  O    0.0000  253
O       14.345694821   15.055661109    9.534994310 CORE  254 O  O    0.0000  254
O        9.239751207    2.915228981   10.181718209 CORE  255 O  O    0.0000  255
O        4.251109829   18.717998350    9.758867043 CORE  256 O  O    0.0000  256
O        1.479925095   14.592118832    9.616103684 CORE  257 O  O    0.0000  257
O       16.917229452   14.752485912   10.023165067 CORE  258 O  O    0.0000  258
O       16.967667575   18.878850728   10.106800405 CORE  259 O  O    0.0000  259
O        9.248536956   18.613012500   10.200069464 CORE  260 O  O    0.0000  260
O        9.176569630    6.620585841   10.158177763 CORE  261 O  O    0.0000  261
O        9.072972717   15.003563852   10.309084367 CORE  262 O  O    0.0000  262
O        2.568540981    4.757198889   10.556974461 CORE  263 O  O    0.0000  263
O        7.412215805    4.752313129   10.809420651 CORE  264 O  O    0.0000  264
O        7.301586551   16.911734628   10.870188723 CORE  265 O  O    0.0000  265
O       15.236130653    0.668358392   10.829980658 CORE  266 O  O    0.0000  266
O        2.627927955   16.796565896   10.541705363 CORE  267 O  O    0.0000  267
O       10.517422091    0.709056843   10.951071722 CORE  268 O  O    0.0000  268
O       15.027314578    8.402785002   11.058340967 CORE  269 O  O    0.0000  269
O       10.822295258    8.325346470   11.345124487 CORE  270 O  O    0.0000  270
O       15.207232907   13.225178824   11.283264000 CORE  271 O  O    0.0000  271
O       15.415821271    5.821721909   11.475489689 CORE  272 O  O    0.0000  272
O       15.233380931    3.166063703   11.543467190 CORE  273 O  O    0.0000  273
O       10.738038647   13.346384498   11.602317029 CORE  274 O  O    0.0000  274
O       11.500692744    3.062006497   11.612075142 CORE  275 O  O    0.0000  275
O       11.292837004    5.713157813   11.486315195 CORE  276 O  O    0.0000  276
O       10.790986356   15.920328928   12.035229172 CORE  277 O  O    0.0000  277
O        7.424606614    7.056212341   12.118176775 CORE  278 O  O    0.0000  278
O        7.630541766    2.539413982   12.238103803 CORE  279 O  O    0.0000  279
O        2.577121636    6.719477873   12.381700074 CORE  280 O  O    0.0000  280
O        3.053870173   14.460821653   11.721515772 CORE  281 O  O    0.0000  281
O       11.192910879   18.556145463   12.044009012 CORE  282 O  O    0.0000  282
O       15.175243599   18.472449963   12.011454358 CORE  283 O  O    0.0000  283
O       15.380887358   15.805801545   11.885186486 CORE  284 O  O    0.0000  284
O        2.751657087    2.774581938   12.319843107 CORE  285 O  O    0.0000  285
O        7.274766638   19.352794632   11.839311987 CORE  286 O  O    0.0000  286
O        2.894129069   18.982318325   12.018221634 CORE  287 O  O    0.0000  287
O        6.898812234   14.474117165   11.796227530 CORE  288 O  O    0.0000  288
O       14.892606967   10.785920056   12.165110058 CORE  289 O  O    0.0000  289
O       11.209195586   10.815484037   12.088255633 CORE  290 O  O    0.0000  290
O       13.354400745    4.635955969   12.696153016 CORE  291 O  O    0.0000  291
O       13.024624452    8.948293090   12.713289162 CORE  292 O  O    0.0000  292
O       13.053568968   12.653523402   12.714858669 CORE  293 O  O    0.0000  293
O       13.151825011   16.896174094   12.733396082 CORE  294 O  O    0.0000  294
O        5.200914483    2.623221644   13.270913091 CORE  295 O  O    0.0000  295
O        5.167724044   18.830158580   13.383508335 CORE  296 O  O    0.0000  296
O       11.283901377   10.522589137    6.113302696 CORE  297 O  O    0.0000  297
O       15.918882738   10.365866019    6.690559013 CORE  298 O  O    0.0000  298
O       10.449945517   13.057959346    6.067628362 CORE  299 O  O    0.0000  299
O        7.729432154   12.987458745    6.091053320 CORE  300 O  O    0.0000  300
O        9.865068618    7.594493543    6.889039750 CORE  301 O  O    0.0000  301
O       13.311447048    8.972921442    8.110335297 CORE  302 O  O    0.0000  302
O        7.664374947   10.373329034    6.622498769 CORE  303 O  O    0.0000  303
O       11.013539364   10.425287896    8.838959562 CORE  304 O  O    0.0000  304
O       13.486126637   11.933526883    8.204808043 CORE  305 O  O    0.0000  305
O       10.217233787   12.950865654    8.796262467 CORE  306 O  O    0.0000  306
O        8.209207954    9.453472929    9.237433673 CORE  307 O  O    0.0000  307
O        7.391451815   11.776365998    9.861960218 CORE  308 O  O    0.0000  308
end
end
