# Supplementary material for: Zeolite-confined subnanometric PtSn mimicking mortise-and-tenon joinery for catalytic propane dehydrogenation
Source: Nat Commun. 2022 May 17;13:2716. doi: 10.1038/s41467-022-30522-1 (PMC9114386; doi:10.1038/s41467-022-30522-1)
Supplement: Supplementary file 8 — Source Data [file 41467_2022_30522_MOESM8_ESM.zip › allstructures/Pt4Sn4O2-MFI.arc]

!BIOSYM archive 2
PBC=ON
                      Energy         0          0.0477      -2323.341814        C1
!DATE
PBC   20.37460000   20.11910000   13.51960000   90.00000000   89.99990000   90.00000000
Sn       8.062468975   10.685341230    6.302129351 CORE    1 Sn Sn   0.0000    1
Sn       9.870256788   13.263705526    5.957897849 CORE    2 Sn Sn   0.0000    2
Sn       9.917281336    8.175813432    6.048880085 CORE    3 Sn Sn   0.0000    3
Sn      10.695551658   10.802566649    8.323062417 CORE    4 Sn Sn   0.0000    4
Pt      10.629736266   10.717020500    5.512041682 CORE    5 Pt Pt   0.0000    5
Pt       8.773251130    8.898487614    8.201583598 CORE    6 Pt Pt   0.0000    6
Pt       8.682110713   12.595416805    8.105156802 CORE    7 Pt Pt   0.0000    7
Pt       8.196003256   10.806988166   10.117823422 CORE    8 Pt Pt   0.0000    8
Si       3.617446345    2.282166217    0.078486970 CORE    9 Si Si   0.0000    9
Si       3.663146453   19.285323305   13.482223047 CORE   10 Si Si   0.0000   10
Si       6.797647816   19.328599401    0.085937712 CORE   11 Si Si   0.0000   11
Si       3.608478419   14.546074426    0.219323053 CORE   12 Si Si   0.0000   12
Si       6.770838215   14.612306333   13.506532721 CORE   13 Si Si   0.0000   13
Si      15.455501606    5.215563378    2.029200183 CORE   14 Si Si   0.0000   14
Si       7.523311676    4.619631561    1.789465269 CORE   15 Si Si   0.0000   15
Si      15.564582622    8.377591933    1.813477776 CORE   16 Si Si   0.0000   16
Si      10.654322839    8.331301614    1.726313000 CORE   17 Si Si   0.0000   17
Si       3.004746538   17.037176965    2.043568225 CORE   18 Si Si   0.0000   18
Si       7.675034870    9.236697128    1.960332323 CORE   19 Si Si   0.0000   19
Si       2.944400416    4.599739679    1.919973965 CORE   20 Si Si   0.0000   20
Si      10.579506929    5.141149223    1.826766754 CORE   21 Si Si   0.0000   21
Si      15.673233033   13.224637839    1.640793351 CORE   22 Si Si   0.0000   22
Si       7.810664739   16.970059777    1.842308279 CORE   23 Si Si   0.0000   23
Si       2.938545970    9.034334038    1.963976005 CORE   24 Si Si   0.0000   24
Si      10.808335334   16.448428874    1.645349503 CORE   25 Si Si   0.0000   25
Si      10.705379402   13.293162234    1.591172335 CORE   26 Si Si   0.0000   26
Si       7.735200213   12.420169891    2.036673886 CORE   27 Si Si   0.0000   27
Si       3.175624836   12.102405892    2.154381393 CORE   28 Si Si   0.0000   28
Si      15.730045061   16.425770370    1.586264044 CORE   29 Si Si   0.0000   29
Si      13.127129387    9.359194841    3.497855628 CORE   30 Si Si   0.0000   30
Si      12.961300362    4.558467496    3.800002709 CORE   31 Si Si   0.0000   31
Si       0.546792745    8.395256527    3.925668376 CORE   32 Si Si   0.0000   32
Si      13.179856052   12.453632802    3.456614900 CORE   33 Si Si   0.0000   33
Si      17.884657789    9.197827084    3.771302231 CORE   34 Si Si   0.0000   34
Si       5.380133463    5.046051790    3.931444658 CORE   35 Si Si   0.0000   35
Si      17.910725407    4.754252318    4.011765235 CORE   36 Si Si   0.0000   36
Si       0.557979898    5.229018858    3.761997902 CORE   37 Si Si   0.0000   37
Si       0.623378917   16.285175850    3.898721245 CORE   38 Si Si   0.0000   38
Si       0.637614852   13.083547230    3.778936919 CORE   39 Si Si   0.0000   39
Si       5.503725929   16.311555464    3.802532454 CORE   40 Si Si   0.0000   40
Si       5.389522682    8.208067285    3.859736421 CORE   41 Si Si   0.0000   41
Si      17.982049764   12.384958417    3.577051557 CORE   42 Si Si   0.0000   42
Si      13.336838459   17.051556029    3.480976827 CORE   43 Si Si   0.0000   43
Si       5.476893613   13.143865294    4.026342615 CORE   44 Si Si   0.0000   44
Si      17.937775063   16.937198275    3.665238500 CORE   45 Si Si   0.0000   45
Si      13.723508847    7.104684700    5.577502733 CORE   46 Si Si   0.0000   46
Si      13.854684700    2.252165361    5.680021654 CORE   47 Si Si   0.0000   47
Si      16.921460102    7.138385460    5.865092795 CORE   48 Si Si   0.0000   48
Si      16.985255734    2.265854474    5.635727609 CORE   49 Si Si   0.0000   49
Si      13.875005132   19.281822859    5.462839112 CORE   50 Si Si   0.0000   50
Si      13.893255642   14.650786621    5.561841855 CORE   51 Si Si   0.0000   51
Si      17.041151197   14.566884742    5.657000216 CORE   52 Si Si   0.0000   52
Si      17.027808223   19.296122869    5.410619768 CORE   53 Si Si   0.0000   53
Si       4.625797901    4.439368751    6.840770007 CORE   54 Si Si   0.0000   54
Si       1.412183408    9.277752050    6.841535412 CORE   55 Si Si   0.0000   55
Si       1.474735278    4.511904457    6.606617824 CORE   56 Si Si   0.0000   56
Si       4.547643187    9.192242628    6.774918596 CORE   57 Si Si   0.0000   57
Si       1.603338474   17.092840369    6.787175905 CORE   58 Si Si   0.0000   58
Si       1.444235673   12.351890354    6.763838563 CORE   59 Si Si   0.0000   59
Si       4.596449113   12.347433770    6.918375281 CORE   60 Si Si   0.0000   60
Si       4.740917428   16.986740229    6.741045085 CORE   61 Si Si   0.0000   61
Si      13.063810305    6.306171698    8.449864597 CORE   62 Si Si   0.0000   62
Si       0.448634131    6.836852229    8.455855440 CORE   63 Si Si   0.0000   63
Si      13.104199710    3.160871885    8.549037667 CORE   64 Si Si   0.0000   64
Si       5.463553178    6.885402006    8.659746851 CORE   65 Si Si   0.0000   65
Si       5.224640913   14.627219149    8.821978765 CORE   66 Si Si   0.0000   66
Si      17.912986157    3.122443812    8.508856573 CORE   67 Si Si   0.0000   67
Si      17.830885620    6.260249282    8.679097505 CORE   68 Si Si   0.0000   68
Si      12.971972156   18.462313415    8.402271780 CORE   69 Si Si   0.0000   69
Si       0.570664316    2.320043218    8.671806598 CORE   70 Si Si   0.0000   70
Si       0.688677634   14.701127873    8.685142606 CORE   71 Si Si   0.0000   71
Si       0.458567299   19.288919209    8.681725107 CORE   72 Si Si   0.0000   72
Si      18.006085459   15.316370875    8.523524394 CORE   73 Si Si   0.0000   73
Si       5.170251933    2.080575035    8.853286363 CORE   74 Si Si   0.0000   74
Si      13.066404600   15.264889652    8.465375416 CORE   75 Si Si   0.0000   75
Si      17.855499567   18.499982707    8.335980467 CORE   76 Si Si   0.0000   76
Si       5.259827613   19.128775140    8.857690865 CORE   77 Si Si   0.0000   77
Si      15.551136233    2.352628030   10.503173636 CORE   78 Si Si   0.0000   78
Si      15.405327734    6.793005250   10.540059850 CORE   79 Si Si   0.0000   79
Si      10.684859234    2.308522596   10.369635484 CORE   80 Si Si   0.0000   80
Si       7.649313267    3.047368547   10.516935748 CORE   81 Si Si   0.0000   81
Si       2.908595363    6.228179872   10.407671663 CORE   82 Si Si   0.0000   82
Si       7.774149131    6.205349520   10.657979866 CORE   83 Si Si   0.0000   83
Si      10.898145647    6.674302197   10.658664009 CORE   84 Si Si   0.0000   84
Si       2.784186743   15.138734972   10.817206181 CORE   85 Si Si   0.0000   85
Si       2.844489603    3.037933901   10.708596000 CORE   86 Si Si   0.0000   86
Si      15.428839207   19.412937417   10.156213004 CORE   87 Si Si   0.0000   87
Si      10.662226735   19.229037553   10.233064861 CORE   88 Si Si   0.0000   88
Si       7.711418171   18.409578056   10.780724050 CORE   89 Si Si   0.0000   89
Si       2.690013294   18.343407462   10.642245124 CORE   90 Si Si   0.0000   90
Si       7.706563069   15.226787610   10.615524445 CORE   91 Si Si   0.0000   91
Si      10.814603953   14.699380657   10.553790780 CORE   92 Si Si   0.0000   92
Si      15.533479461   14.484355475   10.254813912 CORE   93 Si Si   0.0000   93
Si      14.861701872    4.403223001   12.627067141 CORE   94 Si Si   0.0000   94
Si      14.830647827    9.143667289   12.433508773 CORE   95 Si Si   0.0000   95
Si      11.720851095    4.238120591   12.579563193 CORE   96 Si Si   0.0000   96
Si      11.685401163    9.174724077   12.413731729 CORE   97 Si Si   0.0000   97
Si      14.837703958   12.277789920   12.292553002 CORE   98 Si Si   0.0000   98
Si      11.825309109   17.180103741   12.335283289 CORE   99 Si Si   0.0000   99
Si      11.683931134   12.258341254   12.311377821 CORE  100 Si Si   0.0000  100
Si      15.024104691   17.035427388   12.160264578 CORE  101 Si Si   0.0000  101
Si       6.743788366    2.257811832   13.403065885 CORE  102 Si Si   0.0000  102
Si       6.645405102    7.116396643   13.463494348 CORE  103 Si Si   0.0000  103
Si       3.474979399    6.953954661   13.344439475 CORE  104 Si Si   0.0000  104
O        5.063206493    7.195653242   13.127557456 CORE  105 O  O    0.0000  105
O       15.623942165    4.677307222    0.511214643 CORE  106 O  O    0.0000  106
O       15.688901072    8.761711839    0.243970027 CORE  107 O  O    0.0000  107
O        5.175712452   14.921641883    0.015906736 CORE  108 O  O    0.0000  108
O       10.854401078    9.046690945    0.283515697 CORE  109 O  O    0.0000  109
O       15.646616995   12.700332112    0.113705930 CORE  110 O  O    0.0000  110
O       10.879496902    4.343670343    0.443338830 CORE  111 O  O    0.0000  111
O        3.476893678    0.706902652    0.425932235 CORE  112 O  O    0.0000  112
O        6.895464839    0.772601355    0.527079281 CORE  113 O  O    0.0000  113
O        7.118735214    8.519499300    0.613230771 CORE  114 O  O    0.0000  114
O        2.784061912    8.218441832    0.571846516 CORE  115 O  O    0.0000  115
O       11.190815833   17.284414885    0.305419803 CORE  116 O  O    0.0000  116
O        6.925947517    5.908512940    0.998906136 CORE  117 O  O    0.0000  117
O       10.938864512   12.448232496    0.225143868 CORE  118 O  O    0.0000  118
O        2.922894716   15.668801437    1.172016222 CORE  119 O  O    0.0000  119
O        3.257281864    5.593032510    0.679654781 CORE  120 O  O    0.0000  120
O        3.457183029   13.084394195    0.901313007 CORE  121 O  O    0.0000  121
O       15.807468871   16.946959723    0.056166612 CORE  122 O  O    0.0000  122
O        7.526084488    3.311545621    0.832702066 CORE  123 O  O    0.0000  123
O        7.063641233   13.232522192    0.800456563 CORE  124 O  O    0.0000  124
O        7.551463484   15.858028291    0.684456446 CORE  125 O  O    0.0000  125
O        3.076174035    3.072924105    1.387906824 CORE  126 O  O    0.0000  126
O        2.970616044   18.335999442    1.077270758 CORE  127 O  O    0.0000  127
O        7.383464132   18.443655082    1.311630805 CORE  128 O  O    0.0000  128
O        7.650394054   10.837022947    1.716546651 CORE  129 O  O    0.0000  129
O       15.159557753    6.816782304    2.019152174 CORE  130 O  O    0.0000  130
O        3.260518413   10.580373500    1.606657279 CORE  131 O  O    0.0000  131
O       10.812524400    6.726457380    1.556055661 CORE  132 O  O    0.0000  132
O       10.712025467   14.875593205    1.241929248 CORE  133 O  O    0.0000  133
O       15.437844232   14.828388140    1.667213623 CORE  134 O  O    0.0000  134
O       14.201301928    4.470863557    2.747528361 CORE  135 O  O    0.0000  135
O        9.185461305    8.722903700    2.302020745 CORE  136 O  O    0.0000  136
O        9.044735811    4.889159577    2.285768575 CORE  137 O  O    0.0000  137
O       14.392239851    9.280500997    2.484164766 CORE  138 O  O    0.0000  138
O       16.828128965    4.900297743    2.820109908 CORE  139 O  O    0.0000  139
O        9.388548375   16.972884671    2.232175337 CORE  140 O  O    0.0000  140
O       16.989131156    8.678115233    2.519614475 CORE  141 O  O    0.0000  141
O       14.489555659   12.524896286    2.506021897 CORE  142 O  O    0.0000  142
O        1.546554637    8.961558641    2.787657799 CORE  143 O  O    0.0000  143
O        1.703690028   17.099723929    3.009243613 CORE  144 O  O    0.0000  144
O        1.434078604    4.834925542    2.458634652 CORE  145 O  O    0.0000  145
O        9.284669830   12.866214899    2.252290777 CORE  146 O  O    0.0000  146
O       17.108823688   12.822480181    2.277757002 CORE  147 O  O    0.0000  147
O       11.784333472    8.837423958    2.769163006 CORE  148 O  O    0.0000  148
O        4.368988461   17.084956361    2.933295032 CORE  149 O  O    0.0000  149
O        6.598755669    4.361497051    3.102547275 CORE  150 O  O    0.0000  150
O       14.519013961   17.182339222    2.369507677 CORE  151 O  O    0.0000  151
O        3.971753231    4.863444202    3.147514624 CORE  152 O  O    0.0000  152
O        1.712562382   12.376148909    2.796496859 CORE  153 O  O    0.0000  153
O       11.548435084    4.601073656    3.009625708 CORE  154 O  O    0.0000  154
O        4.149905648    8.355563705    2.819083994 CORE  155 O  O    0.0000  155
O        4.315547958   12.267437769    3.306558356 CORE  156 O  O    0.0000  156
O       19.401986244    8.716979880    3.465203715 CORE  157 O  O    0.0000  157
O       17.169638679   16.754699035    2.249806494 CORE  158 O  O    0.0000  158
O        6.739981918    8.867725242    3.243787656 CORE  159 O  O    0.0000  159
O       11.928949401   16.661543258    2.792704597 CORE  160 O  O    0.0000  160
O       11.884352467   12.987969845    2.655945306 CORE  161 O  O    0.0000  161
O       19.388093496    4.928305453    3.372340994 CORE  162 O  O    0.0000  162
O        6.946603748   12.756961895    3.432001281 CORE  163 O  O    0.0000  163
O        6.975640259   16.600575006    3.185652237 CORE  164 O  O    0.0000  164
O       19.529551722   12.722141824    3.227174132 CORE  165 O  O    0.0000  165
O       19.508096456   16.664955764    3.388821948 CORE  166 O  O    0.0000  166
O        0.881126520   14.687750708    3.760841403 CORE  167 O  O    0.0000  167
O       12.954071199   10.915370538    3.930386653 CORE  168 O  O    0.0000  168
O        0.767941548    6.800813869    4.126945872 CORE  169 O  O    0.0000  169
O        5.659328349    6.635127800    4.161584276 CORE  170 O  O    0.0000  170
O        5.171098646   14.716727618    3.755825417 CORE  171 O  O    0.0000  171
O       17.792234340   10.808515465    3.903252160 CORE  172 O  O    0.0000  172
O       12.966178522    3.245877463    4.756220015 CORE  173 O  O    0.0000  173
O       13.087955627    5.898444053    4.707695917 CORE  174 O  O    0.0000  174
O       17.818453198    3.282143852    4.690345573 CORE  175 O  O    0.0000  175
O       13.180544936   18.478160753    4.236500534 CORE  176 O  O    0.0000  176
O       17.692142553    5.903043573    5.144468536 CORE  177 O  O    0.0000  177
O       13.411644711    8.523913001    4.859065819 CORE  178 O  O    0.0000  178
O       13.729709830   15.921882500    4.577866655 CORE  179 O  O    0.0000  179
O       17.341488467    8.550463372    5.169837953 CORE  180 O  O    0.0000  180
O        5.298317446    4.298402735    5.369502652 CORE  181 O  O    0.0000  181
O        0.851465012    9.151328860    5.325706150 CORE  182 O  O    0.0000  182
O       17.347029747   15.883861361    4.757550819 CORE  183 O  O    0.0000  183
O       13.382431522   13.305754669    4.817888972 CORE  184 O  O    0.0000  184
O        1.015020059    4.344946425    5.055569787 CORE  185 O  O    0.0000  185
O       17.696906234   18.455666263    4.194579039 CORE  186 O  O    0.0000  186
O        0.760967941   16.713425212    5.457446929 CORE  187 O  O    0.0000  187
O        5.524395831   16.832517892    5.332235348 CORE  188 O  O    0.0000  188
O       17.493021251   13.213229045    4.888184487 CORE  189 O  O    0.0000  189
O       13.697555113    0.738194957    5.125548539 CORE  190 O  O    0.0000  190
O        5.034850719    8.977152777    5.240849802 CORE  191 O  O    0.0000  191
O       17.158426737    0.758338648    5.056415610 CORE  192 O  O    0.0000  192
O        5.463108408   12.819228427    5.617585412 CORE  193 O  O    0.0000  193
O        0.777898190   12.511527026    5.293206939 CORE  194 O  O    0.0000  194
O       15.451319892   14.502991060    5.991783389 CORE  195 O  O    0.0000  195
O       15.417552616    2.720131892    5.628223790 CORE  196 O  O    0.0000  196
O       15.323390772    6.893213193    5.721980299 CORE  197 O  O    0.0000  197
O       15.455843210   18.892178433    5.591224930 CORE  198 O  O    0.0000  198
O        3.059630295    4.864454552    6.697247287 CORE  199 O  O    0.0000  199
O        2.971290621    8.805030229    6.898588367 CORE  200 O  O    0.0000  200
O        3.029637539   12.719162924    6.659453305 CORE  201 O  O    0.0000  201
O       13.021018277    7.141420161    7.048403180 CORE  202 O  O    0.0000  202
O       13.333513976    2.259301110    7.220723763 CORE  203 O  O    0.0000  203
O       17.562066797    2.292102195    7.156065514 CORE  204 O  O    0.0000  204
O        1.256341139   10.828023812    7.302034727 CORE  205 O  O    0.0000  205
O        3.172455447   17.310177661    6.435130642 CORE  206 O  O    0.0000  206
O       17.332810360    7.194434059    7.435984488 CORE  207 O  O    0.0000  207
O       13.134492599   18.885652782    6.850497627 CORE  208 O  O    0.0000  208
O        4.775428929   10.750994665    7.171462831 CORE  209 O  O    0.0000  209
O        4.741377633    3.013484793    7.598015600 CORE  210 O  O    0.0000  210
O        1.174606301    3.120903694    7.389353364 CORE  211 O  O    0.0000  211
O        5.404990763    5.593675743    7.673728715 CORE  212 O  O    0.0000  212
O        0.995160839   18.470029704    7.385628025 CORE  213 O  O    0.0000  213
O       12.976843459   14.831058863    6.896333018 CORE  214 O  O    0.0000  214
O       17.872768303   14.651652619    7.044743326 CORE  215 O  O    0.0000  215
O        4.827506252   15.608869046    7.587906122 CORE  216 O  O    0.0000  216
O        0.633376643    5.742760984    7.260752135 CORE  217 O  O    0.0000  217
O        5.467439795   18.194385511    7.546426109 CORE  218 O  O    0.0000  218
O        1.446141662   15.894764829    7.874583995 CORE  219 O  O    0.0000  219
O       17.833079900   18.944549659    6.775358178 CORE  220 O  O    0.0000  220
O        0.553878400    8.342201508    7.849883162 CORE  221 O  O    0.0000  221
O        5.410011782    8.254654356    7.779729265 CORE  222 O  O    0.0000  222
O        5.151533505   13.106136339    8.239680717 CORE  223 O  O    0.0000  223
O        0.690041150   13.337525404    7.804762528 CORE  224 O  O    0.0000  224
O        0.606891177    0.741893384    8.321281808 CORE  225 O  O    0.0000  225
O       13.257532007   16.872531291    8.594299085 CORE  226 O  O    0.0000  226
O       17.629479367   16.895992900    8.457547949 CORE  227 O  O    0.0000  227
O        5.139180694    0.543244913    8.341221243 CORE  228 O  O    0.0000  228
O       13.182657448    4.722630980    8.105953337 CORE  229 O  O    0.0000  229
O       17.740606420    4.707874818    8.197855465 CORE  230 O  O    0.0000  230
O       14.361530281    6.773328697    9.298264248 CORE  231 O  O    0.0000  231
O       19.347308225    6.652484146    9.108505395 CORE  232 O  O    0.0000  232
O       14.257748205    2.852058781    9.649207156 CORE  233 O  O    0.0000  233
O       11.643113715    2.832621786    9.164402407 CORE  234 O  O    0.0000  234
O        6.873353196    6.849176341    9.461839544 CORE  235 O  O    0.0000  235
O       11.690143399    6.626193878    9.237680145 CORE  236 O  O    0.0000  236
O       19.532507709   15.116380520    9.037466194 CORE  237 O  O    0.0000  237
O       19.428928226    2.806839112    8.982228667 CORE  238 O  O    0.0000  238
O        6.659281353    2.478381070    9.362210337 CORE  239 O  O    0.0000  239
O       19.278727201   18.922550817    8.987424057 CORE  240 O  O    0.0000  240
O       11.682127175   14.796119229    9.173078677 CORE  241 O  O    0.0000  241
O       11.457158879   18.826662677    8.865652875 CORE  242 O  O    0.0000  242
O       16.917757078    2.670682987    9.699035248 CORE  243 O  O    0.0000  243
O       14.026168792   19.262920230    9.345961255 CORE  244 O  O    0.0000  244
O        4.165924911   14.791063399   10.041105273 CORE  245 O  O    0.0000  245
O        6.514190408   19.013786493    9.870429338 CORE  246 O  O    0.0000  246
O        6.708594662   14.999237129    9.348153101 CORE  247 O  O    0.0000  247
O        4.211168220    6.883312114    9.695381891 CORE  248 O  O    0.0000  248
O       16.896933217    6.479464378    9.987156340 CORE  249 O  O    0.0000  249
O        1.559674179    6.611578436    9.604544329 CORE  250 O  O    0.0000  250
O        4.103477770    2.217723018   10.081045217 CORE  251 O  O    0.0000  251
O        1.301126209   18.904393562   10.015641095 CORE  252 O  O    0.0000  252
O        1.448069911    2.604887184   10.007674683 CORE  253 O  O    0.0000  253
O       14.352154184   14.534657534    9.135837292 CORE  254 O  O    0.0000  254
O        9.175322676    2.794169262   10.022757379 CORE  255 O  O    0.0000  255
O        3.899670233   18.651520750    9.606826589 CORE  256 O  O    0.0000  256
O        1.502640133   14.462569489   10.071761963 CORE  257 O  O    0.0000  257
O       16.992485755   14.585611111    9.556391520 CORE  258 O  O    0.0000  258
O       16.664677535   19.268947263    9.117566867 CORE  259 O  O    0.0000  259
O        9.118567883   18.773320031   10.051880690 CORE  260 O  O    0.0000  260
O        9.362273839    6.279066394   10.342524934 CORE  261 O  O    0.0000  261
O        9.266549529   14.999627446   10.196985648 CORE  262 O  O    0.0000  262
O        3.107209528    4.618186632   10.451042922 CORE  263 O  O    0.0000  263
O        7.363532142    4.625322174   10.753152730 CORE  264 O  O    0.0000  264
O        7.558101808   16.818997436   10.972579464 CORE  265 O  O    0.0000  265
O       15.455271701    0.768747403   10.824429692 CORE  266 O  O    0.0000  266
O        2.585255466   16.748471144   10.902747752 CORE  267 O  O    0.0000  267
O       10.757857666    0.701066888   10.488081359 CORE  268 O  O    0.0000  268
O       15.394366594    8.274808083   11.189935365 CORE  269 O  O    0.0000  269
O       11.113062571    8.143498406   11.308375448 CORE  270 O  O    0.0000  270
O       15.462981819   13.056466028   11.017858932 CORE  271 O  O    0.0000  271
O       14.969556669    5.707516724   11.663304119 CORE  272 O  O    0.0000  272
O       15.584477022    3.131015926   11.926046557 CORE  273 O  O    0.0000  273
O       11.008118727   13.211074483   11.185600604 CORE  274 O  O    0.0000  274
O       11.182579941    2.925926971   11.790726827 CORE  275 O  O    0.0000  275
O       11.538631951    5.574763339   11.675800336 CORE  276 O  O    0.0000  276
O       11.359425864   15.799761433   11.620955522 CORE  277 O  O    0.0000  277
O        7.471396784    6.872434068   12.101407868 CORE  278 O  O    0.0000  278
O        7.394598538    2.251909800   11.914872841 CORE  279 O  O    0.0000  279
O        2.748385335    6.815804420   11.905640654 CORE  280 O  O    0.0000  280
O        2.844873657   14.513604801   12.310970345 CORE  281 O  O    0.0000  281
O       11.343052950   18.483756720   11.507128453 CORE  282 O  O    0.0000  282
O       15.573675188   18.321630168   11.343674151 CORE  283 O  O    0.0000  283
O       15.324244777   15.685705532   11.320036437 CORE  284 O  O    0.0000  284
O        2.733262908    2.695016762   12.291857959 CORE  285 O  O    0.0000  285
O        7.672416417   19.101390619   12.255219006 CORE  286 O  O    0.0000  286
O        2.925630513   19.099057306   12.052865914 CORE  287 O  O    0.0000  287
O        7.287003571   14.456800477   11.986103252 CORE  288 O  O    0.0000  288
O       15.035700032   10.695195150   12.030208303 CORE  289 O  O    0.0000  289
O       11.549064411   10.700277500   11.855199342 CORE  290 O  O    0.0000  290
O       13.298955735    4.070797405   12.924167717 CORE  291 O  O    0.0000  291
O       13.255298984    8.831265623   12.718257141 CORE  292 O  O    0.0000  292
O       13.260908485   12.653397201   12.478266700 CORE  293 O  O    0.0000  293
O       13.439497977   17.185117522   12.447451964 CORE  294 O  O    0.0000  294
O        5.172113530    2.679031287   13.303803875 CORE  295 O  O    0.0000  295
O        5.243514652   18.913368892   13.319898157 CORE  296 O  O    0.0000  296
O        8.556007115    8.974533054   10.282546008 CORE  297 O  O    0.0000  297
O        7.814116782   12.637150650   10.051597143 CORE  298 O  O    0.0000  298
end
end
