# Supplementary material for: Zeolite-confined subnanometric PtSn mimicking mortise-and-tenon joinery for catalytic propane dehydrogenation
Source: Nat Commun. 2022 May 17;13:2716. doi: 10.1038/s41467-022-30522-1 (PMC9114386; doi:10.1038/s41467-022-30522-1)
Supplement: Supplementary file 8 — Source Data [file 41467_2022_30522_MOESM8_ESM.zip › allstructures/Pt4Sn4O4-MFI.arc]

!BIOSYM archive 2
PBC=ON
                      Energy         0          0.0490      -2335.863538        C1
!DATE
PBC   20.37460000   20.11910000   13.51960000   90.00000000   89.99990000   90.00000000
Sn       8.439047006   12.069180505    6.723136425 CORE    1 Sn Sn   0.0000    1
Sn       9.667695538   14.716350859    6.149631728 CORE    2 Sn Sn   0.0000    2
Sn       8.527862757    7.480768501    6.889308046 CORE    3 Sn Sn   0.0000    3
Sn      10.988803565    9.925363947    6.824893211 CORE    4 Sn Sn   0.0000    4
Pt       7.489763365    9.586470396    5.492759932 CORE    5 Pt Pt   0.0000    5
Pt       7.664194959    9.726531313    8.109344051 CORE    6 Pt Pt   0.0000    6
Pt      10.806991818   12.966782049    7.585152208 CORE    7 Pt Pt   0.0000    7
Pt       9.626351835   11.096166354    9.024439077 CORE    8 Pt Pt   0.0000    8
Si       3.623881645    2.235245775    0.058671402 CORE    9 Si Si   0.0000    9
Si       3.738030658   19.228142722   13.378150402 CORE   10 Si Si   0.0000   10
Si       6.866568939   19.351796830   13.314414899 CORE   11 Si Si   0.0000   11
Si       3.595756842   14.420387997   13.278956881 CORE   12 Si Si   0.0000   12
Si       6.812529271   14.532298897   13.319635386 CORE   13 Si Si   0.0000   13
Si      15.374971032    5.187381483    2.165073418 CORE   14 Si Si   0.0000   14
Si       7.431671736    4.594354505    1.931046762 CORE   15 Si Si   0.0000   15
Si      15.454058251    8.356627810    2.074192690 CORE   16 Si Si   0.0000   16
Si      10.548965816    8.333317000    1.972464322 CORE   17 Si Si   0.0000   17
Si       2.770321306   16.834023839    1.602042010 CORE   18 Si Si   0.0000   18
Si       7.591314867    9.173645979    1.752294065 CORE   19 Si Si   0.0000   19
Si       2.844498360    4.435106179    2.046236298 CORE   20 Si Si   0.0000   20
Si      10.513886422    5.170534069    2.046974740 CORE   21 Si Si   0.0000   21
Si      15.519618554   13.176390212    2.052309810 CORE   22 Si Si   0.0000   22
Si       7.742577836   17.024044287    1.590895163 CORE   23 Si Si   0.0000   23
Si       2.675202960    9.173231684    2.136458756 CORE   24 Si Si   0.0000   24
Si      10.733462329   16.392903068    2.143324562 CORE   25 Si Si   0.0000   25
Si      10.681789890   13.186561737    2.125408878 CORE   26 Si Si   0.0000   26
Si       7.693893337   12.296756297    1.847295170 CORE   27 Si Si   0.0000   27
Si       2.867365932   12.298023262    1.887862204 CORE   28 Si Si   0.0000   28
Si      15.495895112   16.385249753    2.320034198 CORE   29 Si Si   0.0000   29
Si      12.919834076    9.146308848    3.802586906 CORE   30 Si Si   0.0000   30
Si      12.821460065    4.617046457    4.028992364 CORE   31 Si Si   0.0000   31
Si       0.283458092    8.317734845    3.930540859 CORE   32 Si Si   0.0000   32
Si      13.067114614   12.315746607    3.887966530 CORE   33 Si Si   0.0000   33
Si      17.716399820    9.221777970    4.155132514 CORE   34 Si Si   0.0000   34
Si       5.253988735    5.061528664    3.988888925 CORE   35 Si Si   0.0000   35
Si      17.781298558    4.619955116    4.106801032 CORE   36 Si Si   0.0000   36
Si       0.380046019    5.131969062    3.740848774 CORE   37 Si Si   0.0000   37
Si       0.546075360   16.362519262    3.679701447 CORE   38 Si Si   0.0000   38
Si       0.472785563   13.159654939    3.651731754 CORE   39 Si Si   0.0000   39
Si       5.328716088   16.371547572    3.495315913 CORE   40 Si Si   0.0000   40
Si       5.257310667    8.278561329    3.771226765 CORE   41 Si Si   0.0000   41
Si      17.865942802   12.333955127    4.015228948 CORE   42 Si Si   0.0000   42
Si      12.953325426   16.870675849    4.244595690 CORE   43 Si Si   0.0000   43
Si       5.337696472   13.177053426    3.729697198 CORE   44 Si Si   0.0000   44
Si      17.934811679   17.034292479    4.241935440 CORE   45 Si Si   0.0000   45
Si      13.569161694    6.950192812    5.921940662 CORE   46 Si Si   0.0000   46
Si      13.809541491    2.283151962    5.738258754 CORE   47 Si Si   0.0000   47
Si      16.750190518    6.986749849    5.961619340 CORE   48 Si Si   0.0000   48
Si      16.922726048    2.354734686    5.990628782 CORE   49 Si Si   0.0000   49
Si      13.906616742   19.312277617    5.945414571 CORE   50 Si Si   0.0000   50
Si      13.809756161   14.447432328    6.043330088 CORE   51 Si Si   0.0000   51
Si      17.014585354   14.589008482    6.058352493 CORE   52 Si Si   0.0000   52
Si      17.034453143   19.369133428    6.015234505 CORE   53 Si Si   0.0000   53
Si       4.504836938    4.508878658    6.970109981 CORE   54 Si Si   0.0000   54
Si       1.478455695    9.225859755    6.716008398 CORE   55 Si Si   0.0000   55
Si       1.288029767    4.582028725    6.696722896 CORE   56 Si Si   0.0000   56
Si       4.543665290    9.239062993    6.691432734 CORE   57 Si Si   0.0000   57
Si       1.634690352   17.108775000    6.529971229 CORE   58 Si Si   0.0000   58
Si       1.483849576   12.341906002    6.525342165 CORE   59 Si Si   0.0000   59
Si       4.570103756   12.400278620    6.698879757 CORE   60 Si Si   0.0000   60
Si       4.846198181   17.017836780    6.528934732 CORE   61 Si Si   0.0000   61
Si      13.113506703    6.304536468    8.939802384 CORE   62 Si Si   0.0000   62
Si       0.458305543    6.999633320    8.560159176 CORE   63 Si Si   0.0000   63
Si      13.128450114    3.088558712    8.695452768 CORE   64 Si Si   0.0000   64
Si       5.136169135    7.017411493    8.862466990 CORE   65 Si Si   0.0000   65
Si       5.597752016   14.670849577    8.471307346 CORE   66 Si Si   0.0000   66
Si      17.928223658    3.159598749    8.935895926 CORE   67 Si Si   0.0000   67
Si      17.853693482    6.348376820    8.860895833 CORE   68 Si Si   0.0000   68
Si      13.322778518   18.420784347    8.851673026 CORE   69 Si Si   0.0000   69
Si       0.492423279    2.272223525    8.734544138 CORE   70 Si Si   0.0000   70
Si       0.659619541   14.654383389    8.340964215 CORE   71 Si Si   0.0000   71
Si       0.756924692   19.301089684    8.500985808 CORE   72 Si Si   0.0000   72
Si      18.073614406   15.264786147    8.914426023 CORE   73 Si Si   0.0000   73
Si       5.217224614    2.101214363    8.868667950 CORE   74 Si Si   0.0000   74
Si      13.334976905   15.282468511    8.970081413 CORE   75 Si Si   0.0000   75
Si      18.135645710   18.458149490    8.858363046 CORE   76 Si Si   0.0000   76
Si       5.549009326   19.135422983    8.623771250 CORE   77 Si Si   0.0000   77
Si      15.479342799    2.256069281   10.664226469 CORE   78 Si Si   0.0000   78
Si      15.558575295    6.891862714   10.919780547 CORE   79 Si Si   0.0000   79
Si      10.727228544    2.292494017   10.592871800 CORE   80 Si Si   0.0000   80
Si       7.736426990    3.119242526   10.434916217 CORE   81 Si Si   0.0000   81
Si       2.682256920    6.253671693   10.627676495 CORE   82 Si Si   0.0000   82
Si       7.648293146    6.292915057   10.583005523 CORE   83 Si Si   0.0000   83
Si      10.658013712    6.924577095   10.846625362 CORE   84 Si Si   0.0000   84
Si       3.049377364   15.164484281   10.335840158 CORE   85 Si Si   0.0000   85
Si       2.846496961    3.059674707   10.716621354 CORE   86 Si Si   0.0000   86
Si      15.799386683   19.233692379   10.742094392 CORE   87 Si Si   0.0000   87
Si      10.894422980   19.255547561   10.788670979 CORE   88 Si Si   0.0000   88
Si       7.900781396   18.421020613   10.470548758 CORE   89 Si Si   0.0000   89
Si       3.086031985   18.312160312   10.446221261 CORE   90 Si Si   0.0000   90
Si       7.874568366   15.241204010   10.467964105 CORE   91 Si Si   0.0000   91
Si      10.885248475   14.757839702   10.991080166 CORE   92 Si Si   0.0000   92
Si      15.809919155   14.736704799   10.917275779 CORE   93 Si Si   0.0000   93
Si      14.701547110    4.462584649   12.752552954 CORE   94 Si Si   0.0000   94
Si      14.809897570    9.277420118   12.716089975 CORE   95 Si Si   0.0000   95
Si      11.492380005    4.495125099   12.712752785 CORE   96 Si Si   0.0000   96
Si      11.665695988    9.279531362   12.668370480 CORE   97 Si Si   0.0000   97
Si      14.850430539   12.378601917   12.625755683 CORE   98 Si Si   0.0000   98
Si      11.800413680   17.192211431   12.828947079 CORE   99 Si Si   0.0000   99
Si      11.722369641   12.365773447   12.776872365 CORE  100 Si Si   0.0000  100
Si      15.017485323   17.098356367   12.833773003 CORE  101 Si Si   0.0000  101
Si       6.753691746    2.349685771   13.397249111 CORE  102 Si Si   0.0000  102
Si       6.517759043    6.952701120   13.483678672 CORE  103 Si Si   0.0000  103
Si       3.342123669    6.919194754    0.048508752 CORE  104 Si Si   0.0000  104
O        4.921660272    7.133321981   13.247003769 CORE  105 O  O    0.0000  105
O       15.245052404    4.379680821    0.760679133 CORE  106 O  O    0.0000  106
O       15.535952242    9.097526523    0.639084515 CORE  107 O  O    0.0000  107
O        5.196218580   14.687292762   13.382421528 CORE  108 O  O    0.0000  108
O       10.910943100    9.071472874    0.576221851 CORE  109 O  O    0.0000  109
O       15.601201493   12.664807181    0.519942629 CORE  110 O  O    0.0000  110
O       10.924186055    4.345237135    0.707235995 CORE  111 O  O    0.0000  111
O        3.534529230    0.643570985    0.331685664 CORE  112 O  O    0.0000  112
O        6.974591915    0.786411222    0.254820796 CORE  113 O  O    0.0000  113
O        7.140764391    8.385464918    0.408239710 CORE  114 O  O    0.0000  114
O        2.730720495    8.203658965    0.835977498 CORE  115 O  O    0.0000  115
O       11.436017926   17.150282689    0.889192442 CORE  116 O  O    0.0000  116
O        6.758339863    5.836444070    1.119263993 CORE  117 O  O    0.0000  117
O       11.195225451   12.407046002    0.801589583 CORE  118 O  O    0.0000  118
O        2.823353780   15.648408505    0.491973292 CORE  119 O  O    0.0000  119
O        3.154860289    5.580667818    0.940098569 CORE  120 O  O    0.0000  120
O        3.213050394   13.007192777    0.469453753 CORE  121 O  O    0.0000  121
O       15.387336488   17.139491148    0.890128891 CORE  122 O  O    0.0000  122
O        7.453946572    3.244184292    1.034051217 CORE  123 O  O    0.0000  123
O        7.256410846   13.162903326    0.546453828 CORE  124 O  O    0.0000  124
O        7.495590609   15.811024902    0.534186088 CORE  125 O  O    0.0000  125
O        3.050389707    2.971332387    1.383579158 CORE  126 O  O    0.0000  126
O        2.933073787   18.279523487    0.890959994 CORE  127 O  O    0.0000  127
O        7.763130689   18.443455879    0.795672190 CORE  128 O  O    0.0000  128
O        7.757125875   10.739110895    1.398022124 CORE  129 O  O    0.0000  129
O       15.704784089    6.759445598    1.898678874 CORE  130 O  O    0.0000  130
O        2.976444864   10.692076860    1.664974958 CORE  131 O  O    0.0000  131
O       10.825573956    6.743967759    1.797993777 CORE  132 O  O    0.0000  132
O       10.824348438   14.789094609    1.904657107 CORE  133 O  O    0.0000  133
O       15.671569177   14.788592999    2.109116205 CORE  134 O  O    0.0000  134
O       13.970891315    5.057801526    2.968359532 CORE  135 O  O    0.0000  135
O        8.978712658    8.573253730    2.338500136 CORE  136 O  O    0.0000  136
O        8.941913951    4.950723179    2.386548830 CORE  137 O  O    0.0000  137
O       13.979272676    8.602126384    2.703428535 CORE  138 O  O    0.0000  138
O       16.595030617    4.520589340    3.006453240 CORE  139 O  O    0.0000  139
O        9.180538428   16.837244783    2.315796587 CORE  140 O  O    0.0000  140
O       16.582048224    9.023488600    3.020430915 CORE  141 O  O    0.0000  141
O       14.094428943   12.736301932    2.695076084 CORE  142 O  O    0.0000  142
O        1.224985304    9.114623340    2.865403033 CORE  143 O  O    0.0000  143
O        1.318716351   16.800052624    2.323842371 CORE  144 O  O    0.0000  144
O        1.311764077    4.532501647    2.557834780 CORE  145 O  O    0.0000  145
O        9.125020236   12.808106374    2.424136791 CORE  146 O  O    0.0000  146
O       16.739874945   12.493630550    2.866990669 CORE  147 O  O    0.0000  147
O       11.426862638    8.926687216    3.202001875 CORE  148 O  O    0.0000  148
O        3.937581745   16.623723678    2.707139745 CORE  149 O  O    0.0000  149
O        6.520038644    4.352884828    3.260871875 CORE  150 O  O    0.0000  150
O       14.144303821   16.675290504    3.165596505 CORE  151 O  O    0.0000  151
O        3.845964592    4.614064260    3.316697418 CORE  152 O  O    0.0000  152
O        1.365651021   12.700908039    2.370622012 CORE  153 O  O    0.0000  153
O       11.366858918    4.634417847    3.314255608 CORE  154 O  O    0.0000  154
O        3.798345783    8.691994500    3.225171350 CORE  155 O  O    0.0000  155
O        3.926758074   12.772814046    3.030899463 CORE  156 O  O    0.0000  156
O       19.105190474    8.600672407    3.568779217 CORE  157 O  O    0.0000  157
O       16.785732315   16.974137541    3.103496080 CORE  158 O  O    0.0000  158
O        6.421830085    8.962683047    2.883290032 CORE  159 O  O    0.0000  159
O       11.508370876   16.816589207    3.506404772 CORE  160 O  O    0.0000  160
O       11.567080565   12.746146114    3.420511234 CORE  161 O  O    0.0000  161
O       19.215860087    4.781158355    3.357878149 CORE  162 O  O    0.0000  162
O        6.583644685   12.416419813    3.029905643 CORE  163 O  O    0.0000  163
O        6.571084236   17.056103139    2.713384795 CORE  164 O  O    0.0000  164
O       19.296009013   12.776334050    3.372374775 CORE  165 O  O    0.0000  165
O       19.380186969   16.843597272    3.531329541 CORE  166 O  O    0.0000  166
O        0.625019964   14.754152319    3.891873643 CORE  167 O  O    0.0000  167
O       13.158401810   10.715317081    4.131042509 CORE  168 O  O    0.0000  168
O        0.617912245    6.737298662    3.827963853 CORE  169 O  O    0.0000  169
O        5.412292014    6.683332184    3.877071100 CORE  170 O  O    0.0000  170
O        5.581666279   14.772745562    3.622912914 CORE  171 O  O    0.0000  171
O       17.920652529   10.789524002    4.505314226 CORE  172 O  O    0.0000  172
O       13.063353910    3.099531259    4.554724879 CORE  173 O  O    0.0000  173
O       12.823027489    5.650792747    5.287453909 CORE  174 O  O    0.0000  174
O       17.828234922    3.264538827    5.001478965 CORE  175 O  O    0.0000  175
O       13.080487973   18.308168104    4.981418763 CORE  176 O  O    0.0000  176
O       17.586404122    5.900396572    5.090628756 CORE  177 O  O    0.0000  177
O       13.097976965    8.326993924    5.194714862 CORE  178 O  O    0.0000  178
O       12.988461067   15.673354103    5.350328695 CORE  179 O  O    0.0000  179
O       17.261589562    8.473723079    5.531638678 CORE  180 O  O    0.0000  180
O        5.262904195    4.617548412    5.542449763 CORE  181 O  O    0.0000  181
O        0.547258135    8.837700578    5.450422236 CORE  182 O  O    0.0000  182
O       17.727276109   15.877080585    5.368617762 CORE  183 O  O    0.0000  183
O       13.488289130   13.050965967    5.277912063 CORE  184 O  O    0.0000  184
O        0.792123599    4.455651882    5.161445338 CORE  185 O  O    0.0000  185
O       17.911454882   18.485650065    4.974563979 CORE  186 O  O    0.0000  186
O        1.265779070   17.066517869    4.955297432 CORE  187 O  O    0.0000  187
O        5.222763829   17.049314678    4.959109609 CORE  188 O  O    0.0000  188
O       17.515618932   13.233312477    5.321140360 CORE  189 O  O    0.0000  189
O       13.726001686    0.702397715    5.377267792 CORE  190 O  O    0.0000  190
O        5.429693412    8.909637677    5.311552067 CORE  191 O  O    0.0000  191
O       17.154812120    0.805291635    5.576882512 CORE  192 O  O    0.0000  192
O        5.289712472   12.704854088    5.279928066 CORE  193 O  O    0.0000  193
O        0.994965075   12.374181977    4.979166825 CORE  194 O  O    0.0000  194
O       15.405379980   14.755142665    5.917276668 CORE  195 O  O    0.0000  195
O       15.362129538    2.774548768    5.809307561 CORE  196 O  O    0.0000  196
O       15.173146698    6.785206938    5.654210984 CORE  197 O  O    0.0000  197
O       15.480493947   18.875925468    5.952816237 CORE  198 O  O    0.0000  198
O        2.906207518    4.687659580    6.766652992 CORE  199 O  O    0.0000  199
O        3.019227904    8.803933713    6.339171317 CORE  200 O  O    0.0000  200
O        3.018745991   12.888975566    6.626342292 CORE  201 O  O    0.0000  201
O       13.275122515    7.047822120    7.508296587 CORE  202 O  O    0.0000  202
O       13.091066999    2.577468623    7.160964579 CORE  203 O  O    0.0000  203
O       17.335777655    2.583537273    7.540554607 CORE  204 O  O    0.0000  204
O        1.391182320   10.808728408    7.048205730 CORE  205 O  O    0.0000  205
O        3.234977885   16.946834871    6.743308203 CORE  206 O  O    0.0000  206
O       17.019299651    6.780035660    7.539869793 CORE  207 O  O    0.0000  207
O       13.325881799   19.258945572    7.462019897 CORE  208 O  O    0.0000  208
O        4.615570310   10.809499790    7.030945576 CORE  209 O  O    0.0000  209
O        4.840508671    3.061211238    7.614781952 CORE  210 O  O    0.0000  210
O        0.777886633    3.271512109    7.491788495 CORE  211 O  O    0.0000  211
O        5.055694485    5.689141001    7.939624368 CORE  212 O  O    0.0000  212
O        1.120634264   18.537767803    7.110568185 CORE  213 O  O    0.0000  213
O       13.385872477   14.359483596    7.617956924 CORE  214 O  O    0.0000  214
O       17.445262467   14.497852897    7.620575516 CORE  215 O  O    0.0000  215
O        5.521072784   15.710288743    7.223200090 CORE  216 O  O    0.0000  216
O        0.643665122    5.923854822    7.351112367 CORE  217 O  O    0.0000  217
O        5.432252613   18.374566842    7.195769914 CORE  218 O  O    0.0000  218
O        0.888862458   15.907060231    7.329066848 CORE  219 O  O    0.0000  219
O       17.603544502   19.222011823    7.527263305 CORE  220 O  O    0.0000  220
O        1.020082471    8.440942883    8.058025002 CORE  221 O  O    0.0000  221
O        5.109395060    8.356662117    7.923063243 CORE  222 O  O    0.0000  222
O        5.338990775   13.166154190    7.902037106 CORE  223 O  O    0.0000  223
O        0.558047068   13.282380768    7.466695160 CORE  224 O  O    0.0000  224
O        0.713729857    0.767972866    8.177255617 CORE  225 O  O    0.0000  225
O       13.196253477   16.838169442    8.504523477 CORE  226 O  O    0.0000  226
O       17.934667405   16.862725520    8.662208182 CORE  227 O  O    0.0000  227
O        5.155539105    0.566991229    8.356755050 CORE  228 O  O    0.0000  228
O       13.283368401    4.699111859    8.752257538 CORE  229 O  O    0.0000  229
O       18.171252019    4.757434360    8.814983854 CORE  230 O  O    0.0000  230
O       14.306707939    6.838716403    9.896784778 CORE  231 O  O    0.0000  231
O       19.264354064    7.152534491    8.932047203 CORE  232 O  O    0.0000  232
O       14.386851515    2.405543904    9.467911225 CORE  233 O  O    0.0000  233
O       11.740982391    2.625100468    9.378993865 CORE  234 O  O    0.0000  234
O        6.537735251    7.053961570    9.669789287 CORE  235 O  O    0.0000  235
O       11.678725946    6.631970881    9.619135166 CORE  236 O  O    0.0000  236
O       19.632099648   14.854792437    9.127536684 CORE  237 O  O    0.0000  237
O       19.344733666    2.439964262    9.272305497 CORE  238 O  O    0.0000  238
O        6.715215323    2.385953193    9.412954775 CORE  239 O  O    0.0000  239
O       19.707253856   18.793367418    9.099418277 CORE  240 O  O    0.0000  240
O       12.095793133   14.863505880    9.916620186 CORE  241 O  O    0.0000  241
O       12.044295410   18.901854097    9.708680848 CORE  242 O  O    0.0000  242
O       16.907277624    2.840983791   10.153337810 CORE  243 O  O    0.0000  243
O       14.703944927   18.702552467    9.660334884 CORE  244 O  O    0.0000  244
O        4.483216496   15.039793195    9.588647470 CORE  245 O  O    0.0000  245
O        7.069555427   18.990643483    9.189500148 CORE  246 O  O    0.0000  246
O        7.075920465   14.724881223    9.142447438 CORE  247 O  O    0.0000  247
O        3.874214995    7.081110138    9.883804387 CORE  248 O  O    0.0000  248
O       16.979883282    6.728412648   10.161126408 CORE  249 O  O    0.0000  249
O        1.265048435    6.527734194    9.888838831 CORE  250 O  O    0.0000  250
O        4.144275350    2.314678271   10.077497647 CORE  251 O  O    0.0000  251
O        1.909627542   19.024687537    9.601750021 CORE  252 O  O    0.0000  252
O        1.488638035    2.588009673    9.975013566 CORE  253 O  O    0.0000  253
O       14.733266240   15.112181002    9.765447752 CORE  254 O  O    0.0000  254
O        9.241654841    2.665033194   10.058395443 CORE  255 O  O    0.0000  255
O        4.525245761   18.465213149    9.703321485 CORE  256 O  O    0.0000  256
O        1.867917989   14.534081479    9.418828020 CORE  257 O  O    0.0000  257
O       17.296865768   14.831355500   10.269586100 CORE  258 O  O    0.0000  258
O       17.295116563   18.975135593   10.149953564 CORE  259 O  O    0.0000  259
O        9.485302496   18.666742300   10.221865145 CORE  260 O  O    0.0000  260
O        9.132139129    6.868084152   10.268957855 CORE  261 O  O    0.0000  261
O        9.451358225   14.941911878   10.241254919 CORE  262 O  O    0.0000  262
O        3.044314443    4.668722628   10.558582502 CORE  263 O  O    0.0000  263
O        7.579179041    4.714716944   10.224886096 CORE  264 O  O    0.0000  264
O        7.607007200   16.836605920   10.668662526 CORE  265 O  O    0.0000  265
O       15.605556167    0.691202831   11.053538523 CORE  266 O  O    0.0000  266
O        2.748287471   16.734369992   10.638576395 CORE  267 O  O    0.0000  267
O       10.792386590    0.731887888   10.996960558 CORE  268 O  O    0.0000  268
O       15.570662621    8.338924590   11.641285721 CORE  269 O  O    0.0000  269
O       10.978416714    8.363839320   11.520627991 CORE  270 O  O    0.0000  270
O       15.580711219   13.224356251   11.451500425 CORE  271 O  O    0.0000  271
O       15.445529883    5.699439395   12.015961415 CORE  272 O  O    0.0000  272
O       15.025956157    3.059542454   11.999896499 CORE  273 O  O    0.0000  273
O       10.863778732   13.411831580   11.893495788 CORE  274 O  O    0.0000  274
O       11.122140082    3.128429242   11.925959641 CORE  275 O  O    0.0000  275
O       10.783891302    5.765886128   11.991755220 CORE  276 O  O    0.0000  276
O       11.039407759   16.000684019   12.043328515 CORE  277 O  O    0.0000  277
O        7.269416444    6.468875876   12.145820174 CORE  278 O  O    0.0000  278
O        7.430442891    2.700481270   11.971117650 CORE  279 O  O    0.0000  279
O        2.542039544    6.756357557   12.164503184 CORE  280 O  O    0.0000  280
O        3.112892887   14.336573408   11.731654427 CORE  281 O  O    0.0000  281
O       11.278830614   18.618170054   12.237628060 CORE  282 O  O    0.0000  282
O       15.624274237   18.439974582   12.147468078 CORE  283 O  O    0.0000  283
O       15.685204681   15.773876212   12.165665337 CORE  284 O  O    0.0000  284
O        2.730191204    2.659741336   12.284953012 CORE  285 O  O    0.0000  285
O        7.417293234   19.233967463   11.793341804 CORE  286 O  O    0.0000  286
O        3.136878859   19.051407718   11.884177524 CORE  287 O  O    0.0000  287
O        7.307703717   14.461565135   11.778968750 CORE  288 O  O    0.0000  288
O       14.971534291   10.813154882   12.230410817 CORE  289 O  O    0.0000  289
O       11.549546152   10.841524389   12.249226807 CORE  290 O  O    0.0000  290
O       13.098148382    4.723744776   12.729720182 CORE  291 O  O    0.0000  291
O       13.237401843    8.855791561   12.833633046 CORE  292 O  O    0.0000  292
O       13.289013445   12.823016970   12.748045306 CORE  293 O  O    0.0000  293
O       13.405640883   17.050035774   12.618701665 CORE  294 O  O    0.0000  294
O        5.164532670    2.699207163   13.314672284 CORE  295 O  O    0.0000  295
O        5.320630164   18.834608051   13.385615272 CORE  296 O  O    0.0000  296
O        9.259587779   10.494005622    5.502879087 CORE  297 O  O    0.0000  297
O       10.453153793    7.938091882    6.854487299 CORE  298 O  O    0.0000  298
O        8.353426243    9.912668231    9.950881884 CORE  299 O  O    0.0000  299
O       11.264717573   12.102046659    9.374673827 CORE  300 O  O    0.0000  300
end
end
