# Supplementary material for: Zeolite-confined subnanometric PtSn mimicking mortise-and-tenon joinery for catalytic propane dehydrogenation
Source: Nat Commun. 2022 May 17;13:2716. doi: 10.1038/s41467-022-30522-1 (PMC9114386; doi:10.1038/s41467-022-30522-1)
Supplement: Supplementary file 8 — Source Data [file 41467_2022_30522_MOESM8_ESM.zip › allstructures/Pt4Sn4O6-MFI.arc]

!BIOSYM archive 2
PBC=ON
                      Energy         0          0.0439      -2349.458425        C1
!DATE
PBC   20.37460000   20.11910000   13.51960000   90.00000000   89.99990000   90.00000000
Sn       7.475791043   10.329696859    8.531026966 CORE    1 Sn Sn   0.0000    1
Sn       8.673057426   13.324980688    7.648352425 CORE    2 Sn Sn   0.0000    2
Sn      10.176196246    8.249785112    7.803713428 CORE    3 Sn Sn   0.0000    3
Sn      12.770943705   10.416200322    7.439931214 CORE    4 Sn Sn   0.0000    4
Pt       9.548140591   10.710287454    6.311769056 CORE    5 Pt Pt   0.0000    5
Pt       8.001042832    8.657439726    6.397123217 CORE    6 Pt Pt   0.0000    6
Pt      11.111092598   12.717680782    6.887597810 CORE    7 Pt Pt   0.0000    7
Pt      10.389076540   10.825990745    9.290700013 CORE    8 Pt Pt   0.0000    8
Si       3.630631637    2.210111336    0.037383705 CORE    9 Si Si   0.0000    9
Si       3.650241985   19.150619620    0.192489903 CORE   10 Si Si   0.0000   10
Si       6.774454176   19.190236708    0.128685930 CORE   11 Si Si   0.0000   11
Si       3.522776160   14.533374534    0.439042055 CORE   12 Si Si   0.0000   12
Si       6.725083701   14.370238528    0.298057820 CORE   13 Si Si   0.0000   13
Si      15.525356921    5.000096118    2.445375002 CORE   14 Si Si   0.0000   14
Si       7.663887774    4.537045701    1.841732249 CORE   15 Si Si   0.0000   15
Si      15.525635455    8.200893120    2.133235307 CORE   16 Si Si   0.0000   16
Si      10.675763643    8.142790214    2.212165330 CORE   17 Si Si   0.0000   17
Si       2.987975013   17.060502794    2.371907366 CORE   18 Si Si   0.0000   18
Si       7.703462452    9.023207818    2.079155440 CORE   19 Si Si   0.0000   19
Si       2.893236806    4.513996039    1.900053349 CORE   20 Si Si   0.0000   20
Si      10.754510543    4.967306342    2.225851615 CORE   21 Si Si   0.0000   21
Si      15.653394031   13.056610698    2.039885818 CORE   22 Si Si   0.0000   22
Si       7.689433856   16.888982840    2.073299017 CORE   23 Si Si   0.0000   23
Si       2.828709665    8.987926250    1.969568439 CORE   24 Si Si   0.0000   24
Si      10.735302149   16.345808064    2.155381028 CORE   25 Si Si   0.0000   25
Si      10.656895183   13.146119692    2.162443012 CORE   26 Si Si   0.0000   26
Si       7.696542304   12.191752918    2.342298575 CORE   27 Si Si   0.0000   27
Si       2.930004444   12.077655037    2.347712494 CORE   28 Si Si   0.0000   28
Si      15.674714007   16.279443145    1.984598046 CORE   29 Si Si   0.0000   29
Si      13.074982774    9.087432814    3.938995722 CORE   30 Si Si   0.0000   30
Si      12.959136029    4.436356145    4.297405941 CORE   31 Si Si   0.0000   31
Si       0.437355179    8.236680683    3.816562521 CORE   32 Si Si   0.0000   32
Si      13.163659541   12.258289851    3.869912253 CORE   33 Si Si   0.0000   33
Si      17.844399042    9.079654394    4.047981812 CORE   34 Si Si   0.0000   34
Si       5.336490436    4.990582787    3.928024075 CORE   35 Si Si   0.0000   35
Si      17.983939187    4.408666781    4.317111014 CORE   36 Si Si   0.0000   36
Si       0.574804524    5.069371460    3.862197214 CORE   37 Si Si   0.0000   37
Si       0.526824856   16.205025890    4.008175557 CORE   38 Si Si   0.0000   38
Si       0.496127367   13.053774655    4.017215256 CORE   39 Si Si   0.0000   39
Si       5.446061636   16.235178151    4.130407482 CORE   40 Si Si   0.0000   40
Si       5.236869483    8.141887154    3.924327415 CORE   41 Si Si   0.0000   41
Si      17.899144711   12.189562303    4.068228312 CORE   42 Si Si   0.0000   42
Si      13.246455058   16.869500743    3.865252612 CORE   43 Si Si   0.0000   43
Si       5.355034266   13.032844164    4.189899515 CORE   44 Si Si   0.0000   44
Si      17.883868582   16.830680125    4.078232345 CORE   45 Si Si   0.0000   45
Si      13.805194648    6.874302444    6.066312162 CORE   46 Si Si   0.0000   46
Si      14.005566936    2.077873554    6.034959467 CORE   47 Si Si   0.0000   47
Si      16.998688994    6.851233233    6.105318939 CORE   48 Si Si   0.0000   48
Si      17.105852354    2.081013046    6.100403860 CORE   49 Si Si   0.0000   49
Si      14.009552555   19.098981807    5.856936773 CORE   50 Si Si   0.0000   50
Si      13.876047741   14.498325613    5.969715403 CORE   51 Si Si   0.0000   51
Si      17.013296421   14.419805649    6.059457189 CORE   52 Si Si   0.0000   52
Si      17.122550486   19.097519161    6.030016238 CORE   53 Si Si   0.0000   53
Si       4.790814786    4.212673595    6.839052501 CORE   54 Si Si   0.0000   54
Si       1.337559488    9.112728266    6.671258795 CORE   55 Si Si   0.0000   55
Si       1.580843449    4.256185032    6.716255218 CORE   56 Si Si   0.0000   56
Si       4.451725220    9.077158328    6.796683613 CORE   57 Si Si   0.0000   57
Si       1.525988605   16.765191297    6.955553399 CORE   58 Si Si   0.0000   58
Si       1.313558812   12.205958520    6.995444481 CORE   59 Si Si   0.0000   59
Si       4.453655441   12.230509508    7.101382272 CORE   60 Si Si   0.0000   60
Si       4.692597050   16.766055401    7.066425280 CORE   61 Si Si   0.0000   61
Si      13.250615256    6.085081533    8.982400199 CORE   62 Si Si   0.0000   62
Si       0.582446200    6.748159012    8.459190057 CORE   63 Si Si   0.0000   63
Si      13.254551646    2.952901501    8.920218904 CORE   64 Si Si   0.0000   64
Si       5.531748066    6.701565885    8.627204489 CORE   65 Si Si   0.0000   65
Si       5.260721320   14.365408085    9.161571766 CORE   66 Si Si   0.0000   66
Si      18.071933030    2.979294657    8.973443304 CORE   67 Si Si   0.0000   67
Si      18.007847001    6.166482640    8.981141851 CORE   68 Si Si   0.0000   68
Si      13.146732346   18.376409674    8.745279587 CORE   69 Si Si   0.0000   69
Si       0.649882368    2.056605456    8.699125484 CORE   70 Si Si   0.0000   70
Si       0.594114311   14.397720737    8.953355409 CORE   71 Si Si   0.0000   71
Si       0.599506165   19.075448405    8.883023527 CORE   72 Si Si   0.0000   72
Si      17.994240253   15.091694709    8.952315494 CORE   73 Si Si   0.0000   73
Si       5.448409734    2.060894926    8.959148516 CORE   74 Si Si   0.0000   74
Si      13.085338659   15.174829894    8.882388589 CORE   75 Si Si   0.0000   75
Si      18.015707613   18.264140327    8.959129029 CORE   76 Si Si   0.0000   76
Si       5.362231794   19.036980643    9.109544128 CORE   77 Si Si   0.0000   77
Si      15.713150240    2.215325638   10.868011989 CORE   78 Si Si   0.0000   78
Si      15.701890006    6.686974013   10.930113563 CORE   79 Si Si   0.0000   79
Si      10.832057853    2.122589301   10.825095426 CORE   80 Si Si   0.0000   80
Si       7.844598945    3.003954616   10.658048411 CORE   81 Si Si   0.0000   81
Si       2.945712336    6.196626758   10.406449715 CORE   82 Si Si   0.0000   82
Si       7.844424739    6.182983549   10.593297366 CORE   83 Si Si   0.0000   83
Si      10.858864915    6.625502485   11.064711386 CORE   84 Si Si   0.0000   84
Si       2.794659033   15.018250028   10.977647430 CORE   85 Si Si   0.0000   85
Si       2.937656249    3.014885617   10.631886553 CORE   86 Si Si   0.0000   86
Si      15.544303591   19.264995861   10.606674219 CORE   87 Si Si   0.0000   87
Si      10.814234734   19.074605514   10.720940868 CORE   88 Si Si   0.0000   88
Si       7.819117420   18.188743044   10.849257564 CORE   89 Si Si   0.0000   89
Si       2.848710095   18.213028967   10.881463408 CORE   90 Si Si   0.0000   90
Si       7.735605995   15.013592485   10.937497347 CORE   91 Si Si   0.0000   91
Si      10.796426924   14.576628522   11.003605017 CORE   92 Si Si   0.0000   92
Si      15.526913163   14.317703697   10.644270045 CORE   93 Si Si   0.0000   93
Si      15.006783388    4.361857587   12.929473231 CORE   94 Si Si   0.0000   94
Si      14.784120138    8.979332984   12.725834355 CORE   95 Si Si   0.0000   95
Si      11.787024572    4.198564559   12.904576066 CORE   96 Si Si   0.0000   96
Si      11.636563155    9.053781461   12.856946333 CORE   97 Si Si   0.0000   97
Si      14.812880722   12.127137825   12.728919709 CORE   98 Si Si   0.0000   98
Si      11.787925359   16.983451975   12.826752926 CORE   99 Si Si   0.0000   99
Si      11.669561958   12.155907091   12.839343154 CORE  100 Si Si   0.0000  100
Si      14.968232155   16.829337087   12.567319812 CORE  101 Si Si   0.0000  101
Si       6.769020017    2.165463940    0.006007474 CORE  102 Si Si   0.0000  102
Si       6.800333543    7.013462677   13.451049409 CORE  103 Si Si   0.0000  103
Si       3.568495572    6.908795058   13.385533474 CORE  104 Si Si   0.0000  104
O        5.185866579    6.974130786   13.318417087 CORE  105 O  O    0.0000  105
O       15.449487771    4.368464776    0.961044943 CORE  106 O  O    0.0000  106
O       15.586423765    8.529323080    0.548270150 CORE  107 O  O    0.0000  107
O        5.119611721   14.547550972    0.161106313 CORE  108 O  O    0.0000  108
O       11.007810169    8.923975606    0.830701311 CORE  109 O  O    0.0000  109
O       15.693934368   12.554180548    0.504133253 CORE  110 O  O    0.0000  110
O       11.356394040    4.165648647    0.945544533 CORE  111 O  O    0.0000  111
O        3.461112817    0.630555865    0.334969114 CORE  112 O  O    0.0000  112
O        6.883483056    0.637281472    0.545627285 CORE  113 O  O    0.0000  113
O        7.275212336    8.404431956    0.629430938 CORE  114 O  O    0.0000  114
O        2.983742776    8.274336614    0.522155229 CORE  115 O  O    0.0000  115
O       11.208821431   17.134628629    0.813658779 CORE  116 O  O    0.0000  116
O        7.311052662    5.752755751    0.822933089 CORE  117 O  O    0.0000  117
O       10.941954608   12.381739201    0.759358353 CORE  118 O  O    0.0000  118
O        3.125522646   15.798097057    1.366649469 CORE  119 O  O    0.0000  119
O        3.134112887    5.607034888    0.729097984 CORE  120 O  O    0.0000  120
O        3.064632109   13.142675009    1.134306147 CORE  121 O  O    0.0000  121
O       15.786736762   16.782609833    0.448455719 CORE  122 O  O    0.0000  122
O        7.527663499    3.118225635    1.069791628 CORE  123 O  O    0.0000  123
O        7.054079528   12.986914111    1.072924710 CORE  124 O  O    0.0000  124
O        7.352232772   15.648352611    1.079420835 CORE  125 O  O    0.0000  125
O        2.980402185    3.015808760    1.283475463 CORE  126 O  O    0.0000  126
O        3.131527281   18.460452207    1.563545937 CORE  127 O  O    0.0000  127
O        7.440795957   18.298383723    1.304943712 CORE  128 O  O    0.0000  128
O        7.819718307   10.630114458    1.933005698 CORE  129 O  O    0.0000  129
O       15.705366141    6.609606612    2.390030209 CORE  130 O  O    0.0000  130
O        3.079030862   10.575510458    1.751884273 CORE  131 O  O    0.0000  131
O       10.998681365    6.560042480    2.018529491 CORE  132 O  O    0.0000  132
O       10.801915122   14.742298106    1.903552612 CORE  133 O  O    0.0000  133
O       15.813221563   14.666975585    2.100162582 CORE  134 O  O    0.0000  134
O       14.152842267    4.620832960    3.216233290 CORE  135 O  O    0.0000  135
O        9.107438804    8.369724279    2.576703542 CORE  136 O  O    0.0000  136
O        9.174195004    4.667056699    2.402659463 CORE  137 O  O    0.0000  137
O       14.099860959    8.698007340    2.728558144 CORE  138 O  O    0.0000  138
O       16.806782959    4.360305589    3.205154003 CORE  139 O  O    0.0000  139
O        9.235876677   16.811230604    2.550583634 CORE  140 O  O    0.0000  140
O       16.741739517    8.984582406    2.863948944 CORE  141 O  O    0.0000  141
O       14.242414062   12.620997091    2.715748228 CORE  142 O  O    0.0000  142
O        1.334265607    8.698497926    2.544770063 CORE  143 O  O    0.0000  143
O        1.524862955   17.066588100    3.069550905 CORE  144 O  O    0.0000  144
O        1.412664344    4.710354294    2.525060099 CORE  145 O  O    0.0000  145
O        9.164164160   12.797534320    2.692451780 CORE  146 O  O    0.0000  146
O       16.878531714   12.351650457    2.823006996 CORE  147 O  O    0.0000  147
O       11.584398027    8.721244005    3.426771348 CORE  148 O  O    0.0000  148
O        4.130479992   16.972622862    3.524890175 CORE  149 O  O    0.0000  149
O        6.664084531    4.561458821    3.114711210 CORE  150 O  O    0.0000  150
O       14.228914344   16.737269066    2.578081853 CORE  151 O  O    0.0000  151
O        4.003708861    4.681015582    3.065956041 CORE  152 O  O    0.0000  152
O        1.472982027   12.183047014    3.059520156 CORE  153 O  O    0.0000  153
O       11.516206265    4.438613179    3.559258301 CORE  154 O  O    0.0000  154
O        3.919566516    8.353610999    3.000291518 CORE  155 O  O    0.0000  155
O        4.088075646   12.326966200    3.456112499 CORE  156 O  O    0.0000  156
O       19.249260452    8.499721958    3.464647970 CORE  157 O  O    0.0000  157
O       16.888542865   16.970548956    2.806951008 CORE  158 O  O    0.0000  158
O        6.564023658    8.653484011    3.171229989 CORE  159 O  O    0.0000  159
O       11.703906324   16.739631707    3.395771490 CORE  160 O  O    0.0000  160
O       11.689946515   12.676304610    3.333357264 CORE  161 O  O    0.0000  161
O       19.414892996    4.615746104    3.582011463 CORE  162 O  O    0.0000  162
O        6.737174022   12.386332828    3.641328549 CORE  163 O  O    0.0000  163
O        6.775567010   16.817074375    3.410362599 CORE  164 O  O    0.0000  164
O       19.333452992   12.778904451    3.581802451 CORE  165 O  O    0.0000  165
O       19.380839552   16.520789844    3.539926068 CORE  166 O  O    0.0000  166
O        0.862669111   14.623812109    3.819458627 CORE  167 O  O    0.0000  167
O       13.229937033   10.681039045    4.242536965 CORE  168 O  O    0.0000  168
O        0.668588849    6.666493726    4.161275118 CORE  169 O  O    0.0000  169
O        5.376182508    6.571663134    4.306237415 CORE  170 O  O    0.0000  170
O        5.333344847   14.630800301    3.869924857 CORE  171 O  O    0.0000  171
O       18.021953300   10.629689014    4.491219731 CORE  172 O  O    0.0000  172
O       13.113144127    3.020837882    5.070949580 CORE  173 O  O    0.0000  173
O       12.991451133    5.662205430    5.365900351 CORE  174 O  O    0.0000  174
O       18.019809193    2.998925231    5.125384833 CORE  175 O  O    0.0000  175
O       13.439670899   18.315627704    4.562456914 CORE  176 O  O    0.0000  176
O       17.769932094    5.622531200    5.379933226 CORE  177 O  O    0.0000  177
O       13.523657971    8.274405390    5.285448696 CORE  178 O  O    0.0000  178
O       13.596802264   15.704446048    4.937808033 CORE  179 O  O    0.0000  179
O       17.368886904    8.249262669    5.366202835 CORE  180 O  O    0.0000  180
O        5.294735417    4.131541334    5.301681375 CORE  181 O  O    0.0000  181
O        0.861346014    9.117275704    5.119185999 CORE  182 O  O    0.0000  182
O       17.382245678   15.626027663    5.044991331 CORE  183 O  O    0.0000  183
O       13.516430289   13.083985380    5.238540361 CORE  184 O  O    0.0000  184
O        1.194620304    4.275334941    5.141484893 CORE  185 O  O    0.0000  185
O       17.881552397   18.234570087    4.889178520 CORE  186 O  O    0.0000  186
O        0.701183192   16.615625706    5.570092068 CORE  187 O  O    0.0000  187
O        5.569105238   16.563344172    5.715930385 CORE  188 O  O    0.0000  188
O       17.353414810   12.990784675    5.374480322 CORE  189 O  O    0.0000  189
O       13.917720305    0.554937815    5.493160998 CORE  190 O  O    0.0000  190
O        5.076596245    8.989313783    5.301459283 CORE  191 O  O    0.0000  191
O       17.233394218    0.540518380    5.611921836 CORE  192 O  O    0.0000  192
O        5.203897525   12.792899576    5.782634432 CORE  193 O  O    0.0000  193
O        0.669660804   12.623851794    5.570279817 CORE  194 O  O    0.0000  194
O       15.431458256   14.492043204    6.427009735 CORE  195 O  O    0.0000  195
O       15.556330881    2.590992851    6.014952869 CORE  196 O  O    0.0000  196
O       15.399609033    6.568312148    6.024053578 CORE  197 O  O    0.0000  197
O       15.555429886   18.653513613    6.147551787 CORE  198 O  O    0.0000  198
O        3.182674907    4.444818221    6.911264630 CORE  199 O  O    0.0000  199
O        2.891033576    8.626105199    6.763025377 CORE  200 O  O    0.0000  200
O        2.882258743   12.645117206    7.011829526 CORE  201 O  O    0.0000  201
O       13.297841655    6.996760866    7.618526605 CORE  202 O  O    0.0000  202
O       13.428061909    2.103064693    7.551686020 CORE  203 O  O    0.0000  203
O       17.625605362    2.176241768    7.633837767 CORE  204 O  O    0.0000  204
O        1.166853840   10.613612678    7.255976627 CORE  205 O  O    0.0000  205
O        3.120752579   16.751087067    6.659417164 CORE  206 O  O    0.0000  206
O       17.463423612    6.946927804    7.657294244 CORE  207 O  O    0.0000  207
O       13.109946767   18.740901376    7.163887237 CORE  208 O  O    0.0000  208
O        4.584838839   10.618842232    7.291973100 CORE  209 O  O    0.0000  209
O        5.188925072    2.807388154    7.542076939 CORE  210 O  O    0.0000  210
O        1.096374862    2.831675094    7.336750967 CORE  211 O  O    0.0000  211
O        5.532292301    5.452374952    7.589902345 CORE  212 O  O    0.0000  212
O        1.106645347   18.176652910    7.630595904 CORE  213 O  O    0.0000  213
O       12.958554599   14.699652016    7.313453589 CORE  214 O  O    0.0000  214
O       17.879048322   14.556759209    7.420654029 CORE  215 O  O    0.0000  215
O        5.011874971   15.556929341    8.095307054 CORE  216 O  O    0.0000  216
O        0.828861836    5.473433216    7.481319146 CORE  217 O  O    0.0000  217
O        5.088417833   18.179043541    7.758340069 CORE  218 O  O    0.0000  218
O        1.165345611   15.526470235    7.934001675 CORE  219 O  O    0.0000  219
O       17.851899262   18.840238948    7.452178146 CORE  220 O  O    0.0000  220
O        0.439980017    8.095548575    7.557859321 CORE  221 O  O    0.0000  221
O        5.233575445    8.088119809    7.824055093 CORE  222 O  O    0.0000  222
O        5.116138457   12.923095522    8.418796791 CORE  223 O  O    0.0000  223
O        0.518296575   12.965214136    8.187871951 CORE  224 O  O    0.0000  224
O        0.454822827    0.483540098    8.351023630 CORE  225 O  O    0.0000  225
O       13.345055354   16.777323656    8.942406240 CORE  226 O  O    0.0000  226
O       17.658874899   16.681141722    8.997019588 CORE  227 O  O    0.0000  227
O        5.202060811    0.480124638    8.717642366 CORE  228 O  O    0.0000  228
O       13.073466053    4.526500102    8.546487955 CORE  229 O  O    0.0000  229
O       17.824541075    4.567277840    8.746014168 CORE  230 O  O    0.0000  230
O       14.654398211    6.244599227    9.770620885 CORE  231 O  O    0.0000  231
O       19.565496561    6.529514218    9.260750896 CORE  232 O  O    0.0000  232
O       14.578075221    2.769800947    9.841975385 CORE  233 O  O    0.0000  233
O       11.933630386    2.395882730    9.667697880 CORE  234 O  O    0.0000  234
O        6.990533623    6.799702982    9.344983997 CORE  235 O  O    0.0000  235
O       12.019662505    6.529966979    9.933101176 CORE  236 O  O    0.0000  236
O       19.497903112   14.813738844    9.488933017 CORE  237 O  O    0.0000  237
O       19.640918491    2.687006900    9.284225014 CORE  238 O  O    0.0000  238
O        6.972708101    2.321627301    9.464712314 CORE  239 O  O    0.0000  239
O       19.546778124   18.521792623    9.439422022 CORE  240 O  O    0.0000  240
O       11.732594819   14.856357804    9.707588863 CORE  241 O  O    0.0000  241
O       11.748229159   18.869974795    9.403939966 CORE  242 O  O    0.0000  242
O       17.190188514    2.447139421   10.227915177 CORE  243 O  O    0.0000  243
O       14.410435345   19.124286856    9.445385737 CORE  244 O  O    0.0000  244
O        4.217244548   14.486450145   10.394049575 CORE  245 O  O    0.0000  245
O        6.864573504   18.759871682    9.664165848 CORE  246 O  O    0.0000  246
O        6.770302888   14.450955374    9.751839340 CORE  247 O  O    0.0000  247
O        4.409241970    6.491505180    9.776105055 CORE  248 O  O    0.0000  248
O       17.193564100    6.649360717   10.296885678 CORE  249 O  O    0.0000  249
O        1.793570887    6.928322810    9.526596789 CORE  250 O  O    0.0000  250
O        4.424289348    2.629746862   10.092491641 CORE  251 O  O    0.0000  251
O        1.664914886   19.004263840   10.106868531 CORE  252 O  O    0.0000  252
O        1.802516286    2.184711636    9.833173301 CORE  253 O  O    0.0000  253
O       14.357086654   14.410500620    9.523155682 CORE  254 O  O    0.0000  254
O        9.420323760    2.772614838   10.339684678 CORE  255 O  O    0.0000  255
O        4.297176622   18.643864618   10.277408833 CORE  256 O  O    0.0000  256
O        1.571157306   14.252339910   10.239984416 CORE  257 O  O    0.0000  257
O       16.972286937   14.293772758    9.916181812 CORE  258 O  O    0.0000  258
O       17.018986520   19.038533160    9.971350770 CORE  259 O  O    0.0000  259
O        9.364194315   18.409979847   10.400159301 CORE  260 O  O    0.0000  260
O        9.432621450    6.386383556   10.309017919 CORE  261 O  O    0.0000  261
O        9.262427489   14.715479126   10.487133920 CORE  262 O  O    0.0000  262
O        2.660391709    4.598169338   10.415066867 CORE  263 O  O    0.0000  263
O        7.506187157    4.593225897   10.731727970 CORE  264 O  O    0.0000  264
O        7.500147901   16.615527281   11.091623815 CORE  265 O  O    0.0000  265
O       15.476613853    0.648558653   11.206497857 CORE  266 O  O    0.0000  266
O        2.643943150   16.613636629   10.699338254 CORE  267 O  O    0.0000  267
O       10.653091895    0.530548954   11.060584808 CORE  268 O  O    0.0000  268
O       15.387667029    8.190853200   11.442724764 CORE  269 O  O    0.0000  269
O       10.871448497    8.048386984   11.840207986 CORE  270 O  O    0.0000  270
O       15.368735696   12.920583070   11.435095947 CORE  271 O  O    0.0000  271
O       15.622315384    5.673965838   12.196364310 CORE  272 O  O    0.0000  272
O       15.613994405    3.010003292   12.275306159 CORE  273 O  O    0.0000  273
O       11.051118313   13.136181340   11.703393019 CORE  274 O  O    0.0000  274
O       11.324241615    2.792082020   12.226803747 CORE  275 O  O    0.0000  275
O       11.046248274    5.438762510   12.164152529 CORE  276 O  O    0.0000  276
O       11.044329241   15.729966545   12.122344213 CORE  277 O  O    0.0000  277
O        7.445919082    6.940451754   11.969884743 CORE  278 O  O    0.0000  278
O        7.475924899    2.291942112   12.071387649 CORE  279 O  O    0.0000  279
O        2.918998316    6.794750240   11.907593846 CORE  280 O  O    0.0000  280
O        2.724904065   14.672821710   12.553649636 CORE  281 O  O    0.0000  281
O       11.499893456   18.360765918   12.014252688 CORE  282 O  O    0.0000  282
O       15.281929721   18.229294951   11.820618041 CORE  283 O  O    0.0000  283
O       15.446767603   15.581874007   11.655056064 CORE  284 O  O    0.0000  284
O        2.840738333    2.627608685   12.201209399 CORE  285 O  O    0.0000  285
O        7.558590915   18.979703405   12.242989002 CORE  286 O  O    0.0000  286
O        2.779000927   18.596937535   12.455945082 CORE  287 O  O    0.0000  287
O        7.392959265   14.282937854   12.341903660 CORE  288 O  O    0.0000  288
O       14.997867197   10.552671041   12.433088719 CORE  289 O  O    0.0000  289
O       11.470095397   10.605239226   12.398200463 CORE  290 O  O    0.0000  290
O       13.391172999    4.384222277   12.764805856 CORE  291 O  O    0.0000  291
O       13.209435490    8.628364861   12.915077484 CORE  292 O  O    0.0000  292
O       13.255178957   12.500008818   13.014648094 CORE  293 O  O    0.0000  293
O       13.381588701   16.698816572   12.869675237 CORE  294 O  O    0.0000  294
O        5.205057550    2.606364311   13.400644867 CORE  295 O  O    0.0000  295
O        5.213240858   18.763613415   13.455323669 CORE  296 O  O    0.0000  296
O        7.796604695   11.676188446    6.677075450 CORE  297 O  O    0.0000  297
O       11.837478620    9.448051853    9.054938351 CORE  298 O  O    0.0000  298
O       11.197397993    9.515915086    6.286018644 CORE  299 O  O    0.0000  299
O       11.659790613   12.224140988    8.740502291 CORE  300 O  O    0.0000  300
O        9.158614068    9.293010900    9.481344953 CORE  301 O  O    0.0000  301
O        8.758172577   12.041954119    9.341785442 CORE  302 O  O    0.0000  302
end
end
