# Supplementary material for: Zeolite-confined subnanometric PtSn mimicking mortise-and-tenon joinery for catalytic propane dehydrogenation
Source: Nat Commun. 2022 May 17;13:2716. doi: 10.1038/s41467-022-30522-1 (PMC9114386; doi:10.1038/s41467-022-30522-1)
Supplement: Supplementary file 8 — Source Data [file 41467_2022_30522_MOESM8_ESM.zip › allstructures/Pt4Sn4O8-MFI.arc]

!BIOSYM archive 2
PBC=ON
                      Energy         0          0.0459      -2361.131916        C1
!DATE
PBC   20.37460000   20.11910000   13.51960000   90.00000000   89.99990000   90.00000000
Sn       9.468992873   10.327496878    4.861714107 CORE    1 Sn Sn   0.0000    1
Sn       9.446488858   13.458191730    7.813758576 CORE    2 Sn Sn   0.0000    2
Sn       9.846155340    7.774358058    6.949798319 CORE    3 Sn Sn   0.0000    3
Sn      10.416540221   10.225014900    9.654029941 CORE    4 Sn Sn   0.0000    4
Pt      13.368701095   10.511187152    8.107875261 CORE    5 Pt Pt   0.0000    5
Pt       8.209726588   10.712661645    7.606898307 CORE    6 Pt Pt   0.0000    6
Pt      10.956810394   10.960515982    7.193251714 CORE    7 Pt Pt   0.0000    7
Pt       8.044424645   11.030620106   10.244523851 CORE    8 Pt Pt   0.0000    8
Si       3.733131468    2.229010167    0.092345462 CORE    9 Si Si   0.0000    9
Si       3.669948459   19.195549931    0.206594118 CORE   10 Si Si   0.0000   10
Si       6.798743378   19.214169361    0.084617815 CORE   11 Si Si   0.0000   11
Si       3.519387656   14.525557461    0.394332777 CORE   12 Si Si   0.0000   12
Si       6.689422222   14.459862938    0.173256146 CORE   13 Si Si   0.0000   13
Si      15.700268827    5.111010046    2.189957068 CORE   14 Si Si   0.0000   14
Si       7.746682787    4.486276934    1.934975582 CORE   15 Si Si   0.0000   15
Si      15.629234342    8.283070132    1.890551229 CORE   16 Si Si   0.0000   16
Si      10.752535754    8.169813655    2.058893973 CORE   17 Si Si   0.0000   17
Si       2.873675093   17.004463953    2.268792826 CORE   18 Si Si   0.0000   18
Si       7.744685943    9.089412933    1.985824130 CORE   19 Si Si   0.0000   19
Si       3.039597794    4.609053824    1.897713812 CORE   20 Si Si   0.0000   20
Si      10.799969430    5.007113269    2.102803130 CORE   21 Si Si   0.0000   21
Si      15.574679298   13.156569643    2.068226813 CORE   22 Si Si   0.0000   22
Si       7.777646842   16.882657579    1.941304233 CORE   23 Si Si   0.0000   23
Si       3.054003814    8.978292708    2.016426848 CORE   24 Si Si   0.0000   24
Si      10.805193365   16.339272770    2.133984663 CORE   25 Si Si   0.0000   25
Si      10.626461553   13.176451019    2.075866419 CORE   26 Si Si   0.0000   26
Si       7.630724607   12.240702696    2.131912500 CORE   27 Si Si   0.0000   27
Si       3.011418365   12.095784210    2.359296077 CORE   28 Si Si   0.0000   28
Si      15.629057355   16.302195317    1.914812721 CORE   29 Si Si   0.0000   29
Si      13.242779265    9.290960022    3.624085184 CORE   30 Si Si   0.0000   30
Si      13.190929483    4.323674976    3.919171104 CORE   31 Si Si   0.0000   31
Si       0.625914604    8.271590373    3.812626777 CORE   32 Si Si   0.0000   32
Si      13.067331497   12.418259638    3.897380251 CORE   33 Si Si   0.0000   33
Si      17.962983612    9.059394311    3.858044487 CORE   34 Si Si   0.0000   34
Si       5.472603831    5.049054114    3.974643616 CORE   35 Si Si   0.0000   35
Si      18.084437004    4.437308855    4.166532870 CORE   36 Si Si   0.0000   36
Si       0.734008124    5.099041693    3.902788854 CORE   37 Si Si   0.0000   37
Si       0.468915485   16.166089572    3.996276888 CORE   38 Si Si   0.0000   38
Si       0.512608546   13.011938823    3.919658505 CORE   39 Si Si   0.0000   39
Si       5.463064593   16.273586561    3.975248936 CORE   40 Si Si   0.0000   40
Si       5.444466620    8.191529114    3.992328998 CORE   41 Si Si   0.0000   41
Si      17.893033579   12.200805564    4.062062054 CORE   42 Si Si   0.0000   42
Si      13.240740431   16.785540909    3.953954646 CORE   43 Si Si   0.0000   43
Si       5.408964470   13.055903228    4.175108295 CORE   44 Si Si   0.0000   44
Si      17.806275785   16.745423871    4.049477302 CORE   45 Si Si   0.0000   45
Si      13.873299997    6.896359776    5.613410948 CORE   46 Si Si   0.0000   46
Si      14.042777039    2.058853297    5.920712333 CORE   47 Si Si   0.0000   47
Si      17.052627495    6.827352738    5.931253645 CORE   48 Si Si   0.0000   48
Si      17.171045544    2.058032953    5.908556021 CORE   49 Si Si   0.0000   49
Si      13.997627596   19.085827851    5.811687130 CORE   50 Si Si   0.0000   50
Si      13.778517794   14.441597682    6.089502710 CORE   51 Si Si   0.0000   51
Si      16.952909699   14.349225506    6.040388671 CORE   52 Si Si   0.0000   52
Si      17.124115802   19.068533073    6.008092623 CORE   53 Si Si   0.0000   53
Si       4.868303600    4.270476206    6.909862074 CORE   54 Si Si   0.0000   54
Si       1.528379706    9.142762177    6.676513359 CORE   55 Si Si   0.0000   55
Si       1.694974352    4.293338455    6.767125822 CORE   56 Si Si   0.0000   56
Si       4.677904773    9.140151790    6.876464495 CORE   57 Si Si   0.0000   57
Si       1.509625276   16.864016147    6.877467548 CORE   58 Si Si   0.0000   58
Si       1.443889143   12.189611670    6.871008816 CORE   59 Si Si   0.0000   59
Si       4.613934564   12.259208302    7.076994836 CORE   60 Si Si   0.0000   60
Si       4.653054294   16.902012448    6.874754310 CORE   61 Si Si   0.0000   61
Si      13.262544732    6.186019972    8.526565649 CORE   62 Si Si   0.0000   62
Si       0.615598478    6.769785919    8.435459762 CORE   63 Si Si   0.0000   63
Si      13.262276420    3.043087835    8.730019446 CORE   64 Si Si   0.0000   64
Si       5.640764230    6.736229216    8.678138241 CORE   65 Si Si   0.0000   65
Si       5.251371887   14.568279374    9.023741656 CORE   66 Si Si   0.0000   66
Si      18.145467385    3.053761288    8.758871285 CORE   67 Si Si   0.0000   67
Si      18.001807316    6.237272622    8.822193244 CORE   68 Si Si   0.0000   68
Si      13.184973954   18.379805545    8.706078598 CORE   69 Si Si   0.0000   69
Si       0.709239040    2.127313270    8.710675602 CORE   70 Si Si   0.0000   70
Si       0.678898685   14.453518989    8.848500114 CORE   71 Si Si   0.0000   71
Si       0.614249231   19.132830900    8.839508452 CORE   72 Si Si   0.0000   72
Si      18.016255090   15.122780520    8.925336901 CORE   73 Si Si   0.0000   73
Si       5.426296238    2.056625657    8.996114456 CORE   74 Si Si   0.0000   74
Si      13.133499949   15.192105578    9.009056348 CORE   75 Si Si   0.0000   75
Si      18.031677406   18.303777083    8.966132838 CORE   76 Si Si   0.0000   76
Si       5.334895766   19.027332884    9.021690402 CORE   77 Si Si   0.0000   77
Si      15.739196034    2.314621648   10.657719646 CORE   78 Si Si   0.0000   78
Si      15.586457055    6.786279640   10.593826184 CORE   79 Si Si   0.0000   79
Si      10.903414157    2.223318105   10.706393697 CORE   80 Si Si   0.0000   80
Si       7.874792377    2.912093486   10.662916438 CORE   81 Si Si   0.0000   81
Si       2.981232372    6.252028992   10.424449504 CORE   82 Si Si   0.0000   82
Si       7.944964338    6.061077135   10.639264269 CORE   83 Si Si   0.0000   83
Si      11.004617894    6.719116550   10.659450377 CORE   84 Si Si   0.0000   84
Si       2.803545282   15.043706202   10.951699160 CORE   85 Si Si   0.0000   85
Si       2.959332332    3.060599650   10.711598632 CORE   86 Si Si   0.0000   86
Si      15.533670752   19.357715379   10.538201125 CORE   87 Si Si   0.0000   87
Si      10.869297615   19.179448864   10.697962514 CORE   88 Si Si   0.0000   88
Si       7.840059644   18.340145065   10.754989406 CORE   89 Si Si   0.0000   89
Si       2.862994735   18.227408653   10.856910610 CORE   90 Si Si   0.0000   90
Si       7.724683238   15.152867033   10.819291535 CORE   91 Si Si   0.0000   91
Si      10.749554293   14.593443596   11.045002304 CORE   92 Si Si   0.0000   92
Si      15.633389874   14.434825369   10.767995073 CORE   93 Si Si   0.0000   93
Si      15.066486869    4.448848528   12.743273464 CORE   94 Si Si   0.0000   94
Si      14.851727318    9.024534379   12.517690562 CORE   95 Si Si   0.0000   95
Si      11.902086007    4.403323695   12.703310614 CORE   96 Si Si   0.0000   96
Si      11.682984627    9.004818772   12.655937969 CORE   97 Si Si   0.0000   97
Si      14.837751340   12.117616975   12.755503512 CORE   98 Si Si   0.0000   98
Si      11.747880090   16.987427815   12.789165613 CORE   99 Si Si   0.0000   99
Si      11.655205140   12.131204850   12.793825263 CORE  100 Si Si   0.0000  100
Si      14.920647827   16.969853352   12.510981064 CORE  101 Si Si   0.0000  101
Si       6.864634710    2.150034850    0.035193995 CORE  102 Si Si   0.0000  102
Si       6.892527960    6.914599358   13.470779049 CORE  103 Si Si   0.0000  103
Si       3.692583946    6.937489032   13.342050772 CORE  104 Si Si   0.0000  104
O        5.303769253    6.825562226   13.180833702 CORE  105 O  O    0.0000  105
O       15.825033505    4.674485102    0.636129178 CORE  106 O  O    0.0000  106
O       15.709202846    8.477411826    0.276243700 CORE  107 O  O    0.0000  107
O        5.108917925   14.822759677    0.204158681 CORE  108 O  O    0.0000  108
O       10.947254635    8.542763845    0.499704851 CORE  109 O  O    0.0000  109
O       15.490918635   12.286419915    0.708773558 CORE  110 O  O    0.0000  110
O       11.077810900    4.630072575    0.556878890 CORE  111 O  O    0.0000  111
O        3.545261892    0.666881166    0.480769469 CORE  112 O  O    0.0000  112
O        6.944585040    0.627196017    0.598222510 CORE  113 O  O    0.0000  113
O        7.265473737    8.338821310    0.638317551 CORE  114 O  O    0.0000  114
O        3.285573598    8.327816351    0.551053855 CORE  115 O  O    0.0000  115
O       11.370742199   17.160155450    0.841296777 CORE  116 O  O    0.0000  116
O        7.341391042    5.731481691    0.972849820 CORE  117 O  O    0.0000  117
O       10.991998138   12.335169032    0.738261439 CORE  118 O  O    0.0000  118
O        2.863729499   15.727619630    1.263298349 CORE  119 O  O    0.0000  119
O        3.171069995    5.651064712    0.663487048 CORE  120 O  O    0.0000  120
O        3.289919275   13.092682722    1.112405488 CORE  121 O  O    0.0000  121
O       15.562741201   17.051451689    0.478145881 CORE  122 O  O    0.0000  122
O        7.602015804    3.096650641    1.117144805 CORE  123 O  O    0.0000  123
O        6.937723860   13.023033730    0.886967859 CORE  124 O  O    0.0000  124
O        7.515316264   15.614947884    0.957876147 CORE  125 O  O    0.0000  125
O        3.171367163    3.090049471    1.343923995 CORE  126 O  O    0.0000  126
O        3.003662326   18.399280495    1.450583899 CORE  127 O  O    0.0000  127
O        7.615619035   18.262576977    1.106023680 CORE  128 O  O    0.0000  128
O        7.810192243   10.684543311    1.725679939 CORE  129 O  O    0.0000  129
O       15.438850285    6.715537385    2.289882463 CORE  130 O  O    0.0000  130
O        3.276970998   10.576497753    1.868053642 CORE  131 O  O    0.0000  131
O       11.031834972    6.602740181    2.326516783 CORE  132 O  O    0.0000  132
O       10.849872634   14.752179167    1.777685653 CORE  133 O  O    0.0000  133
O       15.866440796   14.708989984    1.691092673 CORE  134 O  O    0.0000  134
O       14.463945520    4.330161886    2.902257873 CORE  135 O  O    0.0000  135
O        9.217112194    8.548936033    2.480733831 CORE  136 O  O    0.0000  136
O        9.269498594    4.625870562    2.471322920 CORE  137 O  O    0.0000  137
O       14.328750136    9.108493437    2.417327213 CORE  138 O  O    0.0000  138
O       17.091653493    4.716454404    2.917490121 CORE  139 O  O    0.0000  139
O        9.296804179   16.806731172    2.501739362 CORE  140 O  O    0.0000  140
O       16.996720241    8.842402482    2.566248129 CORE  141 O  O    0.0000  141
O       14.167950911   13.067785473    2.887387638 CORE  142 O  O    0.0000  142
O        1.550609879    8.630745822    2.526032381 CORE  143 O  O    0.0000  143
O        1.467411262   17.056918581    3.078270375 CORE  144 O  O    0.0000  144
O        1.576073064    4.775053290    2.562030772 CORE  145 O  O    0.0000  145
O        9.077942252   12.902288242    2.487581189 CORE  146 O  O    0.0000  146
O       16.790215297   12.551196205    2.933674181 CORE  147 O  O    0.0000  147
O       11.748913432    9.030237334    3.006236783 CORE  148 O  O    0.0000  148
O        4.112336739   16.872923383    3.311097036 CORE  149 O  O    0.0000  149
O        6.789012187    4.456433411    3.241817667 CORE  150 O  O    0.0000  150
O       14.220950820   16.518535748    2.691785930 CORE  151 O  O    0.0000  151
O        4.179926515    4.897365788    3.012391669 CORE  152 O  O    0.0000  152
O        1.474744948   12.221538845    2.874127695 CORE  153 O  O    0.0000  153
O       11.805503638    4.197416599    3.080521484 CORE  154 O  O    0.0000  154
O        4.120719545    8.331914980    3.062316482 CORE  155 O  O    0.0000  155
O        4.021714644   12.440643491    3.592179985 CORE  156 O  O    0.0000  156
O       19.473807746    8.647176230    3.421005424 CORE  157 O  O    0.0000  157
O       16.860314968   16.955073737    2.746049063 CORE  158 O  O    0.0000  158
O        6.739330247    8.794624567    3.224733719 CORE  159 O  O    0.0000  159
O       11.706477457   16.632905245    3.448142737 CORE  160 O  O    0.0000  160
O       11.566109883   12.683978832    3.308074706 CORE  161 O  O    0.0000  161
O       19.605638850    4.567024274    3.632282573 CORE  162 O  O    0.0000  162
O        6.699304022   12.353289532    3.469431121 CORE  163 O  O    0.0000  163
O        6.766375779   16.860447444    3.209438127 CORE  164 O  O    0.0000  164
O       19.339829986   12.726779103    3.523804395 CORE  165 O  O    0.0000  165
O       19.308384761   16.411106027    3.533513707 CORE  166 O  O    0.0000  166
O        0.855393659   14.597711107    3.813003235 CORE  167 O  O    0.0000  167
O       13.292959682   10.835061965    4.096558133 CORE  168 O  O    0.0000  168
O        0.737637517    6.697752999    4.201178649 CORE  169 O  O    0.0000  169
O        5.681711098    6.622484521    4.339586738 CORE  170 O  O    0.0000  170
O        5.457454931   14.650112846    3.867842607 CORE  171 O  O    0.0000  171
O       17.933716570   10.607859473    4.327864017 CORE  172 O  O    0.0000  172
O       13.263490309    3.029616200    4.890854141 CORE  173 O  O    0.0000  173
O       13.157223690    5.690633935    4.792872180 CORE  174 O  O    0.0000  174
O       17.884671401    2.929976939    4.742607839 CORE  175 O  O    0.0000  175
O       13.450607623   18.290067690    4.512761232 CORE  176 O  O    0.0000  176
O       17.837314376    5.519279938    5.358355739 CORE  177 O  O    0.0000  177
O       13.628730643    8.286695031    4.827761258 CORE  178 O  O    0.0000  178
O       13.545285670   15.751624982    5.161339526 CORE  179 O  O    0.0000  179
O       17.484285874    8.158691419    5.118271090 CORE  180 O  O    0.0000  180
O        5.262656498    4.200225283    5.339788320 CORE  181 O  O    0.0000  181
O        1.144267917    9.135937671    5.094061690 CORE  182 O  O    0.0000  182
O       17.202048246   15.523688361    4.939852797 CORE  183 O  O    0.0000  183
O       13.158432461   13.139734337    5.347471747 CORE  184 O  O    0.0000  184
O        1.411949428    4.332753914    5.170998728 CORE  185 O  O    0.0000  185
O       17.847613214   18.115694496    4.915810804 CORE  186 O  O    0.0000  186
O        0.608962111   16.595351879    5.558719045 CORE  187 O  O    0.0000  187
O        5.545952535   16.733277177    5.529901557 CORE  188 O  O    0.0000  188
O       17.497437858   12.935700938    5.458040879 CORE  189 O  O    0.0000  189
O       13.894739794    0.530832461    5.407975521 CORE  190 O  O    0.0000  190
O        5.235082113    9.031588249    5.357241156 CORE  191 O  O    0.0000  191
O       17.302932895    0.487004387    5.519518664 CORE  192 O  O    0.0000  192
O        5.466503443   12.765472689    5.775683666 CORE  193 O  O    0.0000  193
O        0.773298445   12.499232174    5.432871892 CORE  194 O  O    0.0000  194
O       15.367211088   14.268506560    6.379231889 CORE  195 O  O    0.0000  195
O       15.607139142    2.502875154    6.005200017 CORE  196 O  O    0.0000  196
O       15.459382895    6.574354262    5.755537527 CORE  197 O  O    0.0000  197
O       15.545601116   18.676985084    6.130985831 CORE  198 O  O    0.0000  198
O        3.271192682    4.547058491    7.074494296 CORE  199 O  O    0.0000  199
O        3.095654992    8.747099666    6.882840658 CORE  200 O  O    0.0000  200
O        3.033895935   12.539758248    6.798085197 CORE  201 O  O    0.0000  201
O       13.210638477    6.968050483    7.099792173 CORE  202 O  O    0.0000  202
O       13.395530998    2.118015630    7.407601022 CORE  203 O  O    0.0000  203
O       17.885450043    2.297812804    7.344941908 CORE  204 O  O    0.0000  204
O        1.239425387   10.628611730    7.262133989 CORE  205 O  O    0.0000  205
O        3.079602431   16.922823687    6.462558267 CORE  206 O  O    0.0000  206
O       17.455350715    7.010344400    7.494438961 CORE  207 O  O    0.0000  207
O       13.093091053   18.708344015    7.116283371 CORE  208 O  O    0.0000  208
O        4.892304682   10.680170457    7.372223967 CORE  209 O  O    0.0000  209
O        5.261543101    2.841109678    7.580581083 CORE  210 O  O    0.0000  210
O        1.243979025    2.840999672    7.344464777 CORE  211 O  O    0.0000  211
O        5.674680264    5.488420054    7.627428314 CORE  212 O  O    0.0000  212
O        1.062013498   18.277298069    7.531600753 CORE  213 O  O    0.0000  213
O       12.977892939   14.634374238    7.492088700 CORE  214 O  O    0.0000  214
O       17.787407655   14.664347853    7.388038030 CORE  215 O  O    0.0000  215
O        4.923370068   15.654508124    7.869565229 CORE  216 O  O    0.0000  216
O        0.836843756    5.449494958    7.512741056 CORE  217 O  O    0.0000  217
O        5.077656996   18.289579291    7.598759146 CORE  218 O  O    0.0000  218
O        1.278864120   15.666045030    7.945746060 CORE  219 O  O    0.0000  219
O       17.825544094   18.858203541    7.454176507 CORE  220 O  O    0.0000  220
O        0.609292701    8.086759604    7.485984764 CORE  221 O  O    0.0000  221
O        5.470181132    8.144548321    7.881421913 CORE  222 O  O    0.0000  222
O        5.072613970   13.085365587    8.394141620 CORE  223 O  O    0.0000  223
O        0.691846901   13.072157847    8.001609464 CORE  224 O  O    0.0000  224
O        0.492195619    0.558757649    8.374391744 CORE  225 O  O    0.0000  225
O       13.420768115   16.792899022    8.970888113 CORE  226 O  O    0.0000  226
O       17.724367048   16.714779031    9.040762485 CORE  227 O  O    0.0000  227
O        5.083010399    0.488497423    8.770322807 CORE  228 O  O    0.0000  228
O       13.152503780    4.587499863    8.250763111 CORE  229 O  O    0.0000  229
O       17.867058645    4.637071044    8.571588957 CORE  230 O  O    0.0000  230
O       14.651623447    6.513024162    9.295498904 CORE  231 O  O    0.0000  231
O       19.539012722    6.651006907    9.148542787 CORE  232 O  O    0.0000  232
O       14.561650224    2.884890440    9.690812468 CORE  233 O  O    0.0000  233
O       11.923019951    2.566360312    9.497243551 CORE  234 O  O    0.0000  234
O        7.059637586    6.779059647    9.474831879 CORE  235 O  O    0.0000  235
O       11.990053993    6.672586306    9.381461521 CORE  236 O  O    0.0000  236
O       19.546949716   14.786443436    9.343727821 CORE  237 O  O    0.0000  237
O       19.687080563    2.799158672    9.207766952 CORE  238 O  O    0.0000  238
O        6.949135624    2.186090764    9.542235823 CORE  239 O  O    0.0000  239
O       19.564833192   18.596594244    9.418099317 CORE  240 O  O    0.0000  240
O       11.745013157   14.925307949    9.811093166 CORE  241 O  O    0.0000  241
O       11.797194303   18.848966852    9.404681020 CORE  242 O  O    0.0000  242
O       17.172792959    2.445856762    9.907830038 CORE  243 O  O    0.0000  243
O       14.457805037   19.180706378    9.326415342 CORE  244 O  O    0.0000  244
O        4.259018318   14.738985520   10.294708470 CORE  245 O  O    0.0000  245
O        6.855605508   18.735185281    9.523654818 CORE  246 O  O    0.0000  246
O        6.770647914   14.821780962    9.551133078 CORE  247 O  O    0.0000  247
O        4.415668648    6.530625247    9.721721420 CORE  248 O  O    0.0000  248
O       17.134948672    6.655572867   10.128567333 CORE  249 O  O    0.0000  249
O        1.777388252    6.910909210    9.558817715 CORE  250 O  O    0.0000  250
O        4.422595527    2.687495393   10.108893647 CORE  251 O  O    0.0000  251
O        1.716599121   19.004402251   10.021378418 CORE  252 O  O    0.0000  252
O        1.793268135    2.275083901    9.908816737 CORE  253 O  O    0.0000  253
O       14.362470037   14.448259547    9.753708481 CORE  254 O  O    0.0000  254
O        9.417000077    2.669769257   10.227101752 CORE  255 O  O    0.0000  255
O        4.317192416   18.452908103   10.157554751 CORE  256 O  O    0.0000  256
O        1.622022407   14.268858500   10.156619501 CORE  257 O  O    0.0000  257
O       17.018029861   14.333522295    9.929586132 CORE  258 O  O    0.0000  258
O       17.032676113   19.058259692    9.995009376 CORE  259 O  O    0.0000  259
O        9.349931780   18.740392786   10.320983569 CORE  260 O  O    0.0000  260
O        9.533035455    6.121214705   10.329624295 CORE  261 O  O    0.0000  261
O        9.232313433   14.634791771   10.410395942 CORE  262 O  O    0.0000  262
O        2.717971397    4.656475842   10.573744784 CORE  263 O  O    0.0000  263
O        7.504467379    4.493384105   10.720759822 CORE  264 O  O    0.0000  264
O        7.757907587   16.750101482   11.082160375 CORE  265 O  O    0.0000  265
O       15.464935457    0.768910509   11.058059366 CORE  266 O  O    0.0000  266
O        2.521515614   16.643417944   10.909026554 CORE  267 O  O    0.0000  267
O       10.939792363    0.638166487   11.051899208 CORE  268 O  O    0.0000  268
O       15.338886620    8.281976110   11.165903272 CORE  269 O  O    0.0000  269
O       11.004201452    8.186345519   11.416567829 CORE  270 O  O    0.0000  270
O       15.542703363   13.128017363   11.713014696 CORE  271 O  O    0.0000  271
O       15.248282450    5.740915265   11.784322124 CORE  272 O  O    0.0000  272
O       15.750720033    3.154475161   12.044018993 CORE  273 O  O    0.0000  273
O       10.983207120   13.130113354   11.704565332 CORE  274 O  O    0.0000  274
O       11.331262247    3.031999082   12.045407149 CORE  275 O  O    0.0000  275
O       11.695662377    5.689669351   11.743636946 CORE  276 O  O    0.0000  276
O       10.874029265   15.743691469   12.189142959 CORE  277 O  O    0.0000  277
O        7.690972790    6.780511609   12.072825079 CORE  278 O  O    0.0000  278
O        7.624586104    2.249451338   12.125699147 CORE  279 O  O    0.0000  279
O        2.982384837    6.947551450   11.887525190 CORE  280 O  O    0.0000  280
O        2.790602949   14.484916708   12.469465649 CORE  281 O  O    0.0000  281
O       11.386667682   18.365032796   12.011324321 CORE  282 O  O    0.0000  282
O       15.153974677   18.399172950   11.788110498 CORE  283 O  O    0.0000  283
O       15.648633558   15.790304171   11.667569497 CORE  284 O  O    0.0000  284
O        2.898703954    2.596976514   12.266070518 CORE  285 O  O    0.0000  285
O        7.414166629   19.133819540   12.103475452 CORE  286 O  O    0.0000  286
O        2.878971460   18.824292436   12.360247230 CORE  287 O  O    0.0000  287
O        7.221660376   14.387108337   12.157907106 CORE  288 O  O    0.0000  288
O       15.100866951   10.602431981   12.267004749 CORE  289 O  O    0.0000  289
O       11.359105562   10.583643529   12.353341893 CORE  290 O  O    0.0000  290
O       13.483054519    4.210243834   13.024122328 CORE  291 O  O    0.0000  291
O       13.269930288    8.727437340   12.803069343 CORE  292 O  O    0.0000  292
O       13.243732396   12.435454899   12.860283260 CORE  293 O  O    0.0000  293
O       13.325217061   16.639942401   12.604394820 CORE  294 O  O    0.0000  294
O        5.306170804    2.587651291   13.363405742 CORE  295 O  O    0.0000  295
O        5.234820080   18.755960814    0.055916376 CORE  296 O  O    0.0000  296
O        8.264898769    9.252428182    6.262151566 CORE  297 O  O    0.0000  297
O       14.619127360   10.602111154    6.847198564 CORE  298 O  O    0.0000  298
O       11.008526118    9.336788689    5.903127871 CORE  299 O  O    0.0000  299
O       10.000374165    8.408156507    8.892202065 CORE  300 O  O    0.0000  300
O       12.481101099   10.176939087    9.758269596 CORE  301 O  O    0.0000  301
O       10.890071634   12.318164051    8.744275020 CORE  302 O  O    0.0000  302
O        7.868575068   12.351500655    8.746803780 CORE  303 O  O    0.0000  303
O        7.813657065   10.517594203   11.943737387 CORE  304 O  O    0.0000  304
end
end
