# Supplementary material for: Zeolite-confined subnanometric PtSn mimicking mortise-and-tenon joinery for catalytic propane dehydrogenation
Source: Nat Commun. 2022 May 17;13:2716. doi: 10.1038/s41467-022-30522-1 (PMC9114386; doi:10.1038/s41467-022-30522-1)
Supplement: Supplementary file 8 — Source Data [file 41467_2022_30522_MOESM8_ESM.zip › allstructures/Pt4Sn6O0-MFI.arc]

!BIOSYM archive 2
PBC=ON
                      Energy         0          0.0450      -2320.683770        C1
!DATE
PBC   20.37460000   20.11910000   13.51960000   90.00000000   89.99990000   90.00000000
Sn      11.789052162   15.528312675    1.335621676 CORE    1 Sn Sn   0.0000    1
Sn      16.442014583   14.035489519    1.346303541 CORE    2 Sn Sn   0.0000    2
Sn       9.234270675   14.300146112    3.493092066 CORE    3 Sn Sn   0.0000    3
Sn      13.848018636   13.778456034    2.505296059 CORE    4 Sn Sn   0.0000    4
Sn       9.497968810   16.716207638   13.358975994 CORE    5 Sn Sn   0.0000    5
Sn       9.691414864   11.733735297    0.873066290 CORE    6 Sn Sn   0.0000    6
Pt      15.929854289   14.807061253    3.651198563 CORE    7 Pt Pt   0.0000    7
Pt       9.720285906   16.730683495    2.446186028 CORE    8 Pt Pt   0.0000    8
Pt      11.358846210   13.052010493    2.493413516 CORE    9 Pt Pt   0.0000    9
Pt       9.435700655   14.277824932    0.832952567 CORE   10 Pt Pt   0.0000   10
Si       5.430195449   12.686934699    0.861237115 CORE   11 Si Si   0.0000   11
Si       5.331187394   15.834372035    1.018226900 CORE   12 Si Si   0.0000   12
Si       2.339747444    0.320810421    0.942911111 CORE   13 Si Si   0.0000   13
Si       2.468855229    7.753374566    0.670792237 CORE   14 Si Si   0.0000   14
Si       2.204152654   15.736683051    0.909420931 CORE   15 Si Si   0.0000   15
Si       5.699281743    7.836799774    0.728516827 CORE   16 Si Si   0.0000   16
Si       5.544739977    0.300828515    1.099378517 CORE   17 Si Si   0.0000   17
Si       2.304960136   12.651877467    0.646494280 CORE   18 Si Si   0.0000   18
Si      18.919870537    6.608381803    2.997516509 CORE   19 Si Si   0.0000   19
Si      14.084316624    9.708853987    2.999523832 CORE   20 Si Si   0.0000   20
Si      14.077803171    6.484012302    2.919299222 CORE   21 Si Si   0.0000   21
Si      18.919179720    9.782257535    2.933922365 CORE   22 Si Si   0.0000   22
Si       1.370330847   17.995151075    2.787466670 CORE   23 Si Si   0.0000   23
Si      18.743060386   18.650629138    3.123114407 CORE   24 Si Si   0.0000   24
Si       6.184694619   17.995266116    3.091793022 CORE   25 Si Si   0.0000   25
Si       6.358220659   10.306961702    2.623989993 CORE   26 Si Si   0.0000   26
Si       1.549043321   10.281042030    2.466241526 CORE   27 Si Si   0.0000   27
Si      14.032458197    1.832760091    2.928373595 CORE   28 Si Si   0.0000   28
Si      18.838389127    1.699295890    3.122430424 CORE   29 Si Si   0.0000   29
Si      14.027928860   18.763954364    3.088404146 CORE   30 Si Si   0.0000   30
Si       6.427323867    5.769686041    2.871189555 CORE   31 Si Si   0.0000   31
Si       1.434643488    2.585019706    2.954942279 CORE   32 Si Si   0.0000   32
Si       1.468206114    5.694356130    2.691257845 CORE   33 Si Si   0.0000   33
Si       6.226359085    2.652391898    3.034344274 CORE   34 Si Si   0.0000   34
Si      16.553757145    5.726454971    4.822728697 CORE   35 Si Si   0.0000   35
Si      16.593844736   10.374031915    4.813466489 CORE   36 Si Si   0.0000   36
Si      11.747965192    5.688558761    4.867960529 CORE   37 Si Si   0.0000   37
Si      11.702534348   10.279738965    5.011672524 CORE   38 Si Si   0.0000   38
Si      16.462471926    2.588466681    4.901284389 CORE   39 Si Si   0.0000   39
Si       3.668599511   18.708094963    4.793841630 CORE   40 Si Si   0.0000   40
Si       8.648367160    1.738370865    4.774750847 CORE   41 Si Si   0.0000   41
Si      16.447739609   18.153786965    5.121902347 CORE   42 Si Si   0.0000   42
Si       8.595325138   18.681979831    4.914188916 CORE   43 Si Si   0.0000   43
Si      11.638029127    2.554298955    4.901898624 CORE   44 Si Si   0.0000   44
Si       8.702402698    9.752773206    4.546773395 CORE   45 Si Si   0.0000   45
Si       8.766781453    6.586256627    4.745209457 CORE   46 Si Si   0.0000   46
Si       3.765296944    1.777234689    4.840844487 CORE   47 Si Si   0.0000   47
Si       3.859047718    9.799920872    4.519222318 CORE   48 Si Si   0.0000   48
Si       3.868687546    6.625986678    4.575261105 CORE   49 Si Si   0.0000   49
Si      11.659195636   18.172676059    5.125953005 CORE   50 Si Si   0.0000   50
Si      15.872410505    8.004960608    6.835717874 CORE   51 Si Si   0.0000   51
Si      12.660831955    7.864041188    6.883920381 CORE   52 Si Si   0.0000   52
Si      15.658032678   12.588778339    6.733546595 CORE   53 Si Si   0.0000   53
Si      12.497405665   12.651486480    6.834707048 CORE   54 Si Si   0.0000   54
Si      15.642130222   15.748792072    6.916258625 CORE   55 Si Si   0.0000   55
Si      15.738127929    0.427806343    7.065481897 CORE   56 Si Si   0.0000   56
Si      12.518253160    0.452898034    7.056549730 CORE   57 Si Si   0.0000   57
Si      12.480450670   15.725923363    6.885280233 CORE   58 Si Si   0.0000   58
Si       4.293977561   18.160600526    7.770724375 CORE   59 Si Si   0.0000   59
Si       7.475272239   17.958450017    7.749691734 CORE   60 Si Si   0.0000   60
Si       7.672109859    2.620241919    7.651573263 CORE   61 Si Si   0.0000   61
Si       7.694218848   10.500500122    7.379069040 CORE   62 Si Si   0.0000   62
Si       7.673074022    5.718289834    7.602696067 CORE   63 Si Si   0.0000   63
Si       4.552804701    2.566355564    7.743771470 CORE   64 Si Si   0.0000   64
Si       4.543330922    5.719496746    7.494355438 CORE   65 Si Si   0.0000   65
Si       4.477751576   10.498137727    7.460332921 CORE   66 Si Si   0.0000   66
Si      16.443603029    8.588795473    9.840204902 CORE   67 Si Si   0.0000   67
Si      16.398126718   11.785535330    9.686631117 CORE   68 Si Si   0.0000   68
Si      11.569234046    8.584101461    9.722889304 CORE   69 Si Si   0.0000   69
Si      11.541332191   11.764385379    9.722833274 CORE   70 Si Si   0.0000   70
Si       3.714798961    0.474364874    9.818711686 CORE   71 Si Si   0.0000   71
Si       8.544751746    8.145733252    9.316011095 CORE   72 Si Si   0.0000   72
Si       8.414875974    0.320862731    9.609974888 CORE   73 Si Si   0.0000   73
Si      16.357946182   19.861689057    9.981694498 CORE   74 Si Si   0.0000   74
Si      16.373313376   16.680114197    9.782208798 CORE   75 Si Si   0.0000   75
Si       8.522547239   12.557129197    9.550925149 CORE   76 Si Si   0.0000   76
Si      11.433661134   19.842292636    9.874058227 CORE   77 Si Si   0.0000   77
Si       3.598038933   15.804480387    9.712726682 CORE   78 Si Si   0.0000   78
Si       3.654113836    8.038144897    9.328050477 CORE   79 Si Si   0.0000   79
Si       8.401454065   15.725685394    9.696772634 CORE   80 Si Si   0.0000   80
Si      11.399963345   16.651858578    9.725616155 CORE   81 Si Si   0.0000   81
Si       3.724807319   12.710510458    9.539475659 CORE   82 Si Si   0.0000   82
Si      13.896221191    7.991469367   11.605070233 CORE   83 Si Si   0.0000   83
Si      18.755193038   12.665048407   11.518619480 CORE   84 Si Si   0.0000   84
Si      18.782771652    7.934300896   11.823035605 CORE   85 Si Si   0.0000   85
Si      13.915749277   12.674793972   11.487718810 CORE   86 Si Si   0.0000   86
Si       1.317281053   19.877499355   11.541677981 CORE   87 Si Si   0.0000   87
Si       1.398840930    8.602832627   11.346841712 CORE   88 Si Si   0.0000   88
Si      18.698137630   15.774415352   11.740531294 CORE   89 Si Si   0.0000   89
Si       6.074412966   16.657289338   11.574501998 CORE   90 Si Si   0.0000   90
Si       6.142653582   19.875221558   11.624720741 CORE   91 Si Si   0.0000   91
Si       1.334544209   11.787853856   11.301803265 CORE   92 Si Si   0.0000   92
Si      13.796101459    0.270480904   11.805127862 CORE   93 Si Si   0.0000   93
Si       1.244413099   16.700388862   11.535781688 CORE   94 Si Si   0.0000   94
Si       6.087165349   11.820287058   11.487717832 CORE   95 Si Si   0.0000   95
Si      13.841936910   15.831629010   11.503162668 CORE   96 Si Si   0.0000   96
Si       6.078137828    8.641337550   11.301002830 CORE   97 Si Si   0.0000   97
Si      18.727074463    0.241258355   12.001789296 CORE   98 Si Si   0.0000   98
Si      14.624457447   10.427907243    0.025839847 CORE   99 Si Si   0.0000   99
Si      17.939937045    5.657686281    0.142419072 CORE  100 Si Si   0.0000  100
Si      17.855899164   10.438690949    0.076189010 CORE  101 Si Si   0.0000  101
Si      14.844375756    5.721341181   13.489752757 CORE  102 Si Si   0.0000  102
Si      17.777104068   17.887153576    0.255427569 CORE  103 Si Si   0.0000  103
Si      17.872542283    2.581996847    0.271561931 CORE  104 Si Si   0.0000  104
Si      14.780293525    2.624162190    0.029704910 CORE  105 Si Si   0.0000  105
Si      14.569027627   17.989632910    0.152164156 CORE  106 Si Si   0.0000  106
O        2.700275192   10.462980723    3.597001223 CORE  107 O  O    0.0000  107
O       18.512252338    5.797729808    1.652081310 CORE  108 O  O    0.0000  108
O        4.081253309    7.716378904    0.839836746 CORE  109 O  O    0.0000  109
O        3.754068224   16.235943046    0.919222820 CORE  110 O  O    0.0000  110
O       13.974574932   10.342619919    1.509336901 CORE  111 O  O    0.0000  111
O        1.730684510    0.418737073   12.966125306 CORE  112 O  O    0.0000  112
O       14.104331308    5.950638114    1.392939536 CORE  113 O  O    0.0000  113
O       18.432863191   10.557895619    1.587329921 CORE  114 O  O    0.0000  114
O       18.152895931   17.864092775    1.828942305 CORE  115 O  O    0.0000  115
O       14.023092792    2.524760690    1.463484209 CORE  116 O  O    0.0000  116
O        5.497697923   14.247385686    1.287611742 CORE  117 O  O    0.0000  117
O        2.110634943   14.151112153    1.237223149 CORE  118 O  O    0.0000  118
O       14.102576504   17.914812929    1.705346386 CORE  119 O  O    0.0000  119
O       17.519291515    0.358593512   10.927488590 CORE  120 O  O    0.0000  120
O        1.976645679    1.701570585    1.707283776 CORE  121 O  O    0.0000  121
O        5.895331410    1.760656915    1.718190878 CORE  122 O  O    0.0000  122
O        6.395797173    6.558968046    1.451533442 CORE  123 O  O    0.0000  123
O        3.947189330    0.134157586    0.885101875 CORE  124 O  O    0.0000  124
O        1.821627578    6.379887395    1.256232266 CORE  125 O  O    0.0000  125
O        1.879938568    9.019131693    1.499335101 CORE  126 O  O    0.0000  126
O        6.078661489   19.278002997    2.113889436 CORE  127 O  O    0.0000  127
O        1.387656955   16.543179867    2.056637548 CORE  128 O  O    0.0000  128
O        6.181879330    9.224262716    1.427307234 CORE  129 O  O    0.0000  129
O        6.003741954   16.614327015    2.269030255 CORE  130 O  O    0.0000  130
O        6.128478214   11.803095524    2.032364329 CORE  131 O  O    0.0000  131
O        1.445849096   11.627562533    1.563742480 CORE  132 O  O    0.0000  132
O       17.917291690   18.254893027    4.457355612 CORE  133 O  O    0.0000  133
O       18.638806771    8.189175056    2.756151242 CORE  134 O  O    0.0000  134
O        1.246016320    4.109305579    2.439618411 CORE  135 O  O    0.0000  135
O        6.108680989    4.205658022    2.589247669 CORE  136 O  O    0.0000  136
O       13.927407940    8.095347066    2.944959803 CORE  137 O  O    0.0000  137
O       12.794152282    5.798896635    3.632656523 CORE  138 O  O    0.0000  138
O       12.904754547   10.309577660    3.927857796 CORE  139 O  O    0.0000  139
O        0.118755963    6.354596511    3.326243308 CORE  140 O  O    0.0000  140
O       18.039677433    6.067714883    4.252628546 CORE  141 O  O    0.0000  141
O       14.011256118    0.225837822    2.737395648 CORE  142 O  O    0.0000  142
O        0.122619236   10.049012561    3.202736866 CORE  143 O  O    0.0000  143
O        2.444234112   18.008838087    3.999977553 CORE  144 O  O    0.0000  144
O       15.540842190   10.098486939    3.605729395 CORE  145 O  O    0.0000  145
O       15.456995383    6.057998430    3.667247481 CORE  146 O  O    0.0000  146
O       15.324456493   18.463085842    4.004088499 CORE  147 O  O    0.0000  147
O       18.100745126   10.354609558    4.211064318 CORE  148 O  O    0.0000  148
O        1.685419459   19.159471265    1.696745117 CORE  149 O  O    0.0000  149
O        7.728994495    2.344704298    3.580916121 CORE  150 O  O    0.0000  150
O        5.078464136   18.085927204    4.277998905 CORE  151 O  O    0.0000  151
O       20.276104902   18.230795750    3.420551275 CORE  152 O  O    0.0000  152
O       15.372281146    2.273702187    3.736314919 CORE  153 O  O    0.0000  153
O       12.707870850    2.323933456    3.711166613 CORE  154 O  O    0.0000  154
O        7.870740735   10.226397198    3.226055389 CORE  155 O  O    0.0000  155
O       12.682384540   18.364922151    3.891171604 CORE  156 O  O    0.0000  156
O        7.896932086    5.904573159    3.552262340 CORE  157 O  O    0.0000  157
O       17.939699964    2.138585528    4.398351211 CORE  158 O  O    0.0000  158
O        7.660709787   17.991263799    3.777581978 CORE  159 O  O    0.0000  159
O        5.164571440    2.350450130    4.235931144 CORE  160 O  O    0.0000  160
O        5.313680679   10.002556385    3.827739935 CORE  161 O  O    0.0000  161
O        2.499351300    2.550147226    4.182830068 CORE  162 O  O    0.0000  162
O       10.277139591   10.032353880    4.268831670 CORE  163 O  O    0.0000  163
O       18.625869227    0.121718158    2.810462810 CORE  164 O  O    0.0000  164
O        5.315954654    6.418940838    3.867644239 CORE  165 O  O    0.0000  165
O       10.342395698    6.371817419    4.417761660 CORE  166 O  O    0.0000  166
O       10.149079485   18.368463302    4.538588681 CORE  167 O  O    0.0000  167
O        3.874419580   12.215171806    0.693437119 CORE  168 O  O    0.0000  168
O       10.212871300    1.949269631    4.394658393 CORE  169 O  O    0.0000  169
O        2.695556865    5.918122664    3.721206292 CORE  170 O  O    0.0000  170
O        8.317259771    0.156886405    4.947663641 CORE  171 O  O    0.0000  171
O        3.644246128    0.190853620    4.504593903 CORE  172 O  O    0.0000  172
O       16.458839265    4.167497897    5.247142349 CORE  173 O  O    0.0000  173
O       11.503205167    4.131172824    5.241312077 CORE  174 O  O    0.0000  174
O       16.343702208   11.827261195    5.483705731 CORE  175 O  O    0.0000  175
O       16.264606143   16.646027145    5.710405904 CORE  176 O  O    0.0000  176
O        8.429944544    8.172542802    4.825340657 CORE  177 O  O    0.0000  177
O       11.657775142   11.668996634    5.857002710 CORE  178 O  O    0.0000  178
O        3.565761590    8.213977336    4.719751773 CORE  179 O  O    0.0000  179
O       16.270904598    6.582073847    6.169853014 CORE  180 O  O    0.0000  180
O       11.935008750    9.052256089    6.056655972 CORE  181 O  O    0.0000  181
O       16.457221299    9.219981672    5.942441694 CORE  182 O  O    0.0000  182
O       12.364017117    6.428968561    6.179346179 CORE  183 O  O    0.0000  183
O       11.898626375   19.280743271    6.288119822 CORE  184 O  O    0.0000  184
O       16.111974503    1.783419475    6.263531235 CORE  185 O  O    0.0000  185
O       16.341346935   19.224460193    6.337419498 CORE  186 O  O    0.0000  186
O        3.502416558   18.400556568    6.375150248 CORE  187 O  O    0.0000  187
O        8.343291708    2.487627941    6.180496927 CORE  188 O  O    0.0000  188
O       11.818757913   16.692871161    5.764406021 CORE  189 O  O    0.0000  189
O       15.881821590   14.188850279    6.549226309 CORE  190 O  O    0.0000  190
O        8.200980648   10.599706295    5.842354467 CORE  191 O  O    0.0000  191
O       12.299817964   14.197618285    6.369446798 CORE  192 O  O    0.0000  192
O        3.738944438    2.024342148    6.443274727 CORE  193 O  O    0.0000  193
O        8.283731093   18.023650945    6.352071439 CORE  194 O  O    0.0000  194
O        3.860955027   10.546702281    5.959683377 CORE  195 O  O    0.0000  195
O        8.407548523    5.876114872    6.163074191 CORE  196 O  O    0.0000  196
O       12.131432044    1.812369006    6.262182851 CORE  197 O  O    0.0000  197
O       14.124866324    0.283861836    7.148371758 CORE  198 O  O    0.0000  198
O       14.258219148    8.142196084    6.941074913 CORE  199 O  O    0.0000  199
O        3.881444859    5.923862148    6.031091594 CORE  200 O  O    0.0000  200
O       14.071714223   12.234632909    6.795136768 CORE  201 O  O    0.0000  201
O       14.060121120   16.085508256    7.082425222 CORE  202 O  O    0.0000  202
O        5.886940536   18.090316857    7.471762530 CORE  203 O  O    0.0000  203
O        6.086783747   10.296392560    7.420442107 CORE  204 O  O    0.0000  204
O        6.117242817    2.137571473    7.578673446 CORE  205 O  O    0.0000  205
O       16.549403943    8.088464405    8.305071160 CORE  206 O  O    0.0000  206
O        6.111085213    6.170853791    7.458199119 CORE  207 O  O    0.0000  207
O       12.049075029    7.805832681    8.380877711 CORE  208 O  O    0.0000  208
O       16.379373787   12.081867096    8.097436986 CORE  209 O  O    0.0000  209
O        7.775859089    4.175948678    8.108828339 CORE  210 O  O    0.0000  210
O       11.951473471   12.535447156    8.357379261 CORE  211 O  O    0.0000  211
O       16.443809351   16.099553647    8.274904957 CORE  212 O  O    0.0000  212
O       16.376462982    0.521377855    8.555922388 CORE  213 O  O    0.0000  213
O        4.412112610    4.165648387    7.914391077 CORE  214 O  O    0.0000  214
O       11.888324072    0.546217427    8.545270239 CORE  215 O  O    0.0000  215
O        3.773932188   16.775689806    8.427933083 CORE  216 O  O    0.0000  216
O        8.113617715   11.879491361    8.127281410 CORE  217 O  O    0.0000  217
O        4.119648238   11.898751791    8.193455848 CORE  218 O  O    0.0000  218
O       11.738039169   15.923646804    8.314676082 CORE  219 O  O    0.0000  219
O        3.991538822   19.391077120    8.771675944 CORE  220 O  O    0.0000  220
O        7.799951724   16.512792227    8.407532473 CORE  221 O  O    0.0000  221
O        7.978965712   19.172867502    8.693538987 CORE  222 O  O    0.0000  222
O        8.399917801    9.221055213    8.099143839 CORE  223 O  O    0.0000  223
O        3.831775048    9.246540325    8.261255131 CORE  224 O  O    0.0000  224
O        8.398401887    6.641898780    8.719545506 CORE  225 O  O    0.0000  225
O        3.935675443    1.901967853    9.084752909 CORE  226 O  O    0.0000  226
O        3.731100639    6.605419344    8.576863382 CORE  227 O  O    0.0000  227
O        8.454189787    1.685577207    8.723626521 CORE  228 O  O    0.0000  228
O        8.542303332   14.160118641    9.323673305 CORE  229 O  O    0.0000  229
O       16.628558554   10.201323017    9.963765024 CORE  230 O  O    0.0000  230
O       11.843170710   10.178127187    9.545352916 CORE  231 O  O    0.0000  231
O       11.627417428   18.253369557    9.580881173 CORE  232 O  O    0.0000  232
O        3.726539026   14.286185986    9.165812193 CORE  233 O  O    0.0000  233
O       16.634003107   18.278007276    9.761843566 CORE  234 O  O    0.0000  234
O       17.630219696   12.611241680   10.348254866 CORE  235 O  O    0.0000  235
O       10.000604722    8.297738931   10.007766414 CORE  236 O  O    0.0000  236
O       17.627442011    7.870431339   10.685758680 CORE  237 O  O    0.0000  237
O        9.889244736    0.063037220   10.228889251 CORE  238 O  O    0.0000  238
O        9.971833119   12.014333936   10.043547611 CORE  239 O  O    0.0000  239
O       12.398155804    8.012463165   10.992082884 CORE  240 O  O    0.0000  240
O       17.525493972   15.944943454   10.640488244 CORE  241 O  O    0.0000  241
O       16.317280672    2.087775147    0.192100583 CORE  242 O  O    0.0000  242
O       14.982678482    8.166853029   10.407754597 CORE  243 O  O    0.0000  243
O       12.411481536   12.361751997   10.959424750 CORE  244 O  O    0.0000  244
O        1.550821289   16.021011538   12.974682719 CORE  245 O  O    0.0000  245
O       14.981478791   12.266166912   10.324162253 CORE  246 O  O    0.0000  246
O        2.187353737    8.166402560   10.002684540 CORE  247 O  O    0.0000  247
O       14.899991145   20.065163119   10.660085492 CORE  248 O  O    0.0000  248
O        9.851157222   16.340605792   10.105594961 CORE  249 O  O    0.0000  249
O       20.130870151    0.059450496   11.210080647 CORE  250 O  O    0.0000  250
O       14.904950832   16.356364997   10.390576534 CORE  251 O  O    0.0000  251
O        4.715960852    0.333257451   11.094493938 CORE  252 O  O    0.0000  252
O        4.803120640   12.462819445   10.729309465 CORE  253 O  O    0.0000  253
O        2.250885401   12.239061278   10.040153795 CORE  254 O  O    0.0000  254
O        4.723019539   16.119059506   10.849292113 CORE  255 O  O    0.0000  255
O        4.801174249    8.088838014   10.472723956 CORE  256 O  O    0.0000  256
O        7.435294315    8.414028059   10.458688420 CORE  257 O  O    0.0000  257
O        7.374778278   15.916729484   10.943260773 CORE  258 O  O    0.0000  258
O        7.359468491    0.481807626   10.831602993 CORE  259 O  O    0.0000  259
O       12.319678457    0.191708803   11.146635564 CORE  260 O  O    0.0000  260
O        7.450979005   12.140632845   10.688327155 CORE  261 O  O    0.0000  261
O       20.224245499    8.176630710   11.125355050 CORE  262 O  O    0.0000  262
O       12.347587397   16.076423020   10.914844300 CORE  263 O  O    0.0000  263
O       20.159533561   12.100863936   10.924066135 CORE  264 O  O    0.0000  264
O       18.789653019    1.606687260   12.878313261 CORE  265 O  O    0.0000  265
O        2.125262178   15.992328355   10.372063042 CORE  266 O  O    0.0000  266
O       18.952130751   14.198164319   12.013089062 CORE  267 O  O    0.0000  267
O       20.047069685   16.489520925   11.176756899 CORE  268 O  O    0.0000  268
O       18.837937794    6.518526466   12.620449341 CORE  269 O  O    0.0000  269
O        1.519172391   10.203940328   11.597928428 CORE  270 O  O    0.0000  270
O       14.097001289    6.562522697   12.333195115 CORE  271 O  O    0.0000  271
O        6.195288320   18.265959078   11.369811079 CORE  272 O  O    0.0000  272
O       14.065858696   14.256895534   11.823287554 CORE  273 O  O    0.0000  273
O        5.866601235   10.218865114   11.608129824 CORE  274 O  O    0.0000  274
O       14.013839549    1.755829473   12.416991159 CORE  275 O  O    0.0000  275
O       14.046983845    9.192021040   12.677852994 CORE  276 O  O    0.0000  276
O       18.492161758    9.129206431   12.885378586 CORE  277 O  O    0.0000  277
O       18.288970458   11.782733546   12.799781797 CORE  278 O  O    0.0000  278
O       14.204777086   11.831493265   12.844588301 CORE  279 O  O    0.0000  279
O       13.899793314   19.307214525   13.009254898 CORE  280 O  O    0.0000  280
O        2.182813753    0.424233600   10.343865914 CORE  281 O  O    0.0000  281
O        0.017061720    1.994316584    3.489130332 CORE  282 O  O    0.0000  282
O       18.244096787   16.458211365   13.150257811 CORE  283 O  O    0.0000  283
O       18.386874712    2.550226150    1.812773484 CORE  284 O  O    0.0000  284
O        2.057968133    7.852809592   12.628639780 CORE  285 O  O    0.0000  285
O        1.609658892   18.278985551   11.593347934 CORE  286 O  O    0.0000  286
O       18.012295067    4.096246844   13.226146684 CORE  287 O  O    0.0000  287
O        6.297622758    0.121085632   13.195206857 CORE  288 O  O    0.0000  288
O        6.199317993   12.464548494   12.969451624 CORE  289 O  O    0.0000  289
O        6.038720346   16.299672027   13.153322467 CORE  290 O  O    0.0000  290
O        1.770028177   12.622192850   12.630635783 CORE  291 O  O    0.0000  291
O        6.175379790    7.826484551   12.699563110 CORE  292 O  O    0.0000  292
O       14.080931697   16.653389239   12.886705286 CORE  293 O  O    0.0000  293
O       16.241907081   10.310663804    0.109716358 CORE  294 O  O    0.0000  294
O       14.764781126    4.164080895   13.055470080 CORE  295 O  O    0.0000  295
O       16.401057347    6.198960794    0.088975748 CORE  296 O  O    0.0000  296
O       16.184660595   18.096381482    0.043826707 CORE  297 O  O    0.0000  297
O       18.545871894   19.092980996   13.007547969 CORE  298 O  O    0.0000  298
end
end
