# Supplementary material for: Zeolite-confined subnanometric PtSn mimicking mortise-and-tenon joinery for catalytic propane dehydrogenation
Source: Nat Commun. 2022 May 17;13:2716. doi: 10.1038/s41467-022-30522-1 (PMC9114386; doi:10.1038/s41467-022-30522-1)
Supplement: Supplementary file 8 — Source Data [file 41467_2022_30522_MOESM8_ESM.zip › allstructures/Pt4Sn6O10-MFI.arc]

!BIOSYM archive 2
PBC=ON
                      Energy         0          0.0472      -2387.522549        C1
!DATE
PBC   20.37460000   20.11910000   13.51960000   90.00000000   89.99990000   90.00000000
Sn       4.168828713    9.951399008    9.351967895 CORE    1 Sn Sn   0.0000    1
Sn       8.771158034   11.073102255    7.182916003 CORE    2 Sn Sn   0.0000    2
Sn       7.314097516   10.154552150   10.336548790 CORE    3 Sn Sn   0.0000    3
Sn       6.698430823    7.629453772    7.508430313 CORE    4 Sn Sn   0.0000    4
Sn       5.851005012   12.381005138    8.224984388 CORE    5 Sn Sn   0.0000    5
Sn       6.039819574   10.156216793    5.812906674 CORE    6 Sn Sn   0.0000    6
Pt      14.148797411   11.003117818    8.288180948 CORE    7 Pt Pt   0.0000    7
Pt       5.492730509   14.714339883    7.398137412 CORE    8 Pt Pt   0.0000    8
Pt      10.668079921   10.195348968    8.700892943 CORE    9 Pt Pt   0.0000    9
Pt       7.068592890   12.576846843    5.801584874 CORE   10 Pt Pt   0.0000   10
Si       1.793775979    8.900263661    6.813824401 CORE   11 Si Si   0.0000   11
Si       1.944912061   12.044552570    6.927262262 CORE   12 Si Si   0.0000   12
Si      19.154341123   16.784929386    6.735522509 CORE   13 Si Si   0.0000   13
Si      19.029687539    4.250209856    6.959353662 CORE   14 Si Si   0.0000   14
Si      19.205947927   12.113623603    6.732291660 CORE   15 Si Si   0.0000   15
Si       1.861458296    4.016822404    7.081641415 CORE   16 Si Si   0.0000   16
Si       1.974901568   16.733330413    6.649833758 CORE   17 Si Si   0.0000   17
Si      19.057313628    8.999568500    6.956643976 CORE   18 Si Si   0.0000   18
Si      15.206748444    2.663336936    9.315142550 CORE   19 Si Si   0.0000   19
Si      10.489227260    5.971998991    9.387823897 CORE   20 Si Si   0.0000   20
Si      10.449598363    2.806142734    9.214355307 CORE   21 Si Si   0.0000   21
Si      15.192737562    5.865805342    9.255009473 CORE   22 Si Si   0.0000   22
Si      18.383620161   14.361580596    8.693988786 CORE   23 Si Si   0.0000   23
Si      15.369753277   14.957245667    9.045686939 CORE   24 Si Si   0.0000   24
Si       2.695845179   14.392985686    8.738202340 CORE   25 Si Si   0.0000   25
Si       2.719241079    6.570230941    8.732245096 CORE   26 Si Si   0.0000   26
Si      18.160934133    6.693631615    8.741375804 CORE   27 Si Si   0.0000   27
Si      10.521952253   17.970151372    8.959181456 CORE   28 Si Si   0.0000   28
Si      15.383861736   18.146963794    8.930486948 CORE   29 Si Si   0.0000   29
Si      10.545782070   14.771020855    8.891812016 CORE   30 Si Si   0.0000   30
Si       2.624031844    1.730407043    9.106327938 CORE   31 Si Si   0.0000   31
Si      18.339486597   18.984699353    8.619624407 CORE   32 Si Si   0.0000   32
Si      18.179111953    1.948082645    8.947159243 CORE   33 Si Si   0.0000   33
Si       2.760413714   18.719744001    8.820640027 CORE   34 Si Si   0.0000   34
Si      12.831733252    1.849683329   11.164440946 CORE   35 Si Si   0.0000   35
Si      12.969209671    6.422666487   11.375121363 CORE   36 Si Si   0.0000   36
Si       8.107754679    1.868186230   11.111892239 CORE   37 Si Si   0.0000   37
Si       8.025754054    6.434902840   11.363664573 CORE   38 Si Si   0.0000   38
Si      12.983936044   18.939350561   10.727874741 CORE   39 Si Si   0.0000   39
Si       0.278777876   14.768277721   10.736792191 CORE   40 Si Si   0.0000   40
Si       5.174167137   18.126232383   10.659390852 CORE   41 Si Si   0.0000   41
Si      12.940220600   14.010349202   10.751625280 CORE   42 Si Si   0.0000   42
Si       5.153333257   14.942391088   10.682032887 CORE   43 Si Si   0.0000   43
Si       8.156229365   18.853175327   10.916961028 CORE   44 Si Si   0.0000   44
Si       4.993507069    5.886552380   10.741187949 CORE   45 Si Si   0.0000   45
Si       5.066859440    2.682309596   10.788163189 CORE   46 Si Si   0.0000   46
Si       0.270399981   17.928547005   10.604401992 CORE   47 Si Si   0.0000   47
Si       0.245871547    5.967242033   10.617735462 CORE   48 Si Si   0.0000   48
Si       0.219411901    2.752633642   10.873828403 CORE   49 Si Si   0.0000   49
Si       8.203752793   14.199799691   10.935681996 CORE   50 Si Si   0.0000   50
Si      12.071945612    4.000843579   13.230291414 CORE   51 Si Si   0.0000   51
Si       8.860253874    3.991707897   13.210735514 CORE   52 Si Si   0.0000   52
Si      12.235385531    8.787281589   13.168144154 CORE   53 Si Si   0.0000   53
Si       9.136370278    8.807140911   13.148320581 CORE   54 Si Si   0.0000   54
Si      12.291562606   11.924926042   12.830337416 CORE   55 Si Si   0.0000   55
Si      12.229223088   16.539469843   12.596723045 CORE   56 Si Si   0.0000   56
Si       9.032870081   16.640645200   12.848325260 CORE   57 Si Si   0.0000   57
Si       9.191987797   11.975499997   12.839473658 CORE   58 Si Si   0.0000   58
Si       0.896070950   14.098027593    0.186162323 CORE   59 Si Si   0.0000   59
Si       4.050195516   14.211887592   13.489140473 CORE   60 Si Si   0.0000   60
Si       3.977426279   18.953738304   13.486895968 CORE   61 Si Si   0.0000   61
Si       3.845932313    6.539319700    0.139489244 CORE   62 Si Si   0.0000   62
Si       3.936129896    1.943906337    0.203869319 CORE   63 Si Si   0.0000   63
Si       0.829425245   18.889791468   13.507377938 CORE   64 Si Si   0.0000   64
Si       0.775538154    1.888820209    0.305135824 CORE   65 Si Si   0.0000   65
Si       0.637415579    6.534621717    0.163650459 CORE   66 Si Si   0.0000   66
Si      12.647519091    4.753649140    2.682196156 CORE   67 Si Si   0.0000   67
Si      12.666700469    7.924125328    2.567127139 CORE   68 Si Si   0.0000   68
Si       7.812503799    4.820177080    2.512581991 CORE   69 Si Si   0.0000   69
Si       7.795736532    8.017913762    2.390789110 CORE   70 Si Si   0.0000   70
Si       0.038022796   16.570621949    1.930911516 CORE   71 Si Si   0.0000   71
Si       4.783083745    4.164664371    2.133707528 CORE   72 Si Si   0.0000   72
Si       5.032432364   16.598936134    1.751830538 CORE   73 Si Si   0.0000   73
Si      12.728453247   16.026572420    2.148287787 CORE   74 Si Si   0.0000   74
Si      12.859400902   12.804126895    2.189471180 CORE   75 Si Si   0.0000   75
Si       4.784239088    8.780233158    1.946659333 CORE   76 Si Si   0.0000   76
Si       7.996678241   16.014773588    2.275927777 CORE   77 Si Si   0.0000   77
Si       0.246800048   11.773911330    2.125931912 CORE   78 Si Si   0.0000   78
Si      20.331322162    4.144423533    2.106040281 CORE   79 Si Si   0.0000   79
Si       4.865631749   11.916258520    1.925024555 CORE   80 Si Si   0.0000   80
Si       7.888878678   12.798779482    2.119261343 CORE   81 Si Si   0.0000   81
Si      20.251015841    8.687811308    2.187856406 CORE   82 Si Si   0.0000   82
Si      10.082061321    4.319162954    4.586986569 CORE   83 Si Si   0.0000   83
Si      14.971336286    8.911534331    4.556716348 CORE   84 Si Si   0.0000   84
Si      15.064087204    4.254616356    4.615116232 CORE   85 Si Si   0.0000   85
Si      10.133620867    8.769290063    4.234516716 CORE   86 Si Si   0.0000   86
Si      18.015340803   15.958607389    3.854936189 CORE   87 Si Si   0.0000   87
Si      18.044877994    4.835029453    4.058779744 CORE   88 Si Si   0.0000   88
Si      15.232132380   11.980099698    4.176085050 CORE   89 Si Si   0.0000   89
Si       2.586786746   12.769920515    3.963328477 CORE   90 Si Si   0.0000   90
Si       2.586810832   15.979450943    3.697299009 CORE   91 Si Si   0.0000   91
Si      17.904954486    8.048224758    4.127858124 CORE   92 Si Si   0.0000   92
Si      10.376378970   16.712778395    4.075357918 CORE   93 Si Si   0.0000   93
Si      18.149005927   12.736255246    3.759299121 CORE   94 Si Si   0.0000   94
Si       2.418534229    7.889065923    3.961238278 CORE   95 Si Si   0.0000   95
Si      10.358916024   11.880397507    3.859785898 CORE   96 Si Si   0.0000   96
Si       2.419675264    4.722943038    4.105404536 CORE   97 Si Si   0.0000   97
Si      15.040462813   16.781279678    4.106038168 CORE   98 Si Si   0.0000   98
Si      10.908337216    6.722159207    6.416041761 CORE   99 Si Si   0.0000   99
Si      14.136431243    1.944772191    6.437377326 CORE  100 Si Si   0.0000  100
Si      14.108853930    6.715535799    6.423163620 CORE  101 Si Si   0.0000  101
Si      11.030522306    1.934532779    6.283844878 CORE  102 Si Si   0.0000  102
Si      14.362525658   14.323648702    6.068611721 CORE  103 Si Si   0.0000  103
Si      14.237084545   18.965709333    6.066159761 CORE  104 Si Si   0.0000  104
Si      11.110011842   18.925267120    6.084220460 CORE  105 Si Si   0.0000  105
Si      11.157238574   14.187693269    5.918217867 CORE  106 Si Si   0.0000  106
O        0.227449516    8.463166095    6.866910145 CORE  107 O  O    0.0000  107
O       14.573256241    1.938561237    8.002049629 CORE  108 O  O    0.0000  108
O        0.256650783    4.229092243    7.230839179 CORE  109 O  O    0.0000  109
O        0.402890687   12.559723402    6.815137171 CORE  110 O  O    0.0000  110
O       10.547133743    6.815627821    7.997027492 CORE  111 O  O    0.0000  111
O        2.680190882   16.564742126    5.206099269 CORE  112 O  O    0.0000  112
O       10.381938328    2.073793525    7.768271818 CORE  113 O  O    0.0000  113
O       14.386751437    6.497562904    7.997813933 CORE  114 O  O    0.0000  114
O       14.947839774   14.490613738    7.557029191 CORE  115 O  O    0.0000  115
O       10.318264194   18.523283139    7.447298883 CORE  116 O  O    0.0000  116
O        1.944676341   10.455379848    7.294562232 CORE  117 O  O    0.0000  117
O       19.037928030   10.590814029    7.261210311 CORE  118 O  O    0.0000  118
O       10.416363113   14.214280051    7.367152853 CORE  119 O  O    0.0000  119
O       14.891882287   18.265955317    4.754502454 CORE  120 O  O    0.0000  120
O       19.506449182   18.561793506    9.657708509 CORE  121 O  O    0.0000  121
O        2.595456020   18.057271210    7.348444882 CORE  122 O  O    0.0000  122
O        2.305914303    2.630173243    7.795735596 CORE  123 O  O    0.0000  123
O       16.917510820   14.570896704    9.352450491 CORE  124 O  O    0.0000  124
O       18.338882148    2.994141278    7.717043637 CORE  125 O  O    0.0000  125
O       18.403062680    5.645130594    7.513124301 CORE  126 O  O    0.0000  126
O        0.374614259   16.884332145    6.470039160 CORE  127 O  O    0.0000  127
O       18.340034798   13.120540130    7.655930644 CORE  128 O  O    0.0000  128
O        2.632230214    5.253296669    7.794636423 CORE  129 O  O    0.0000  129
O        2.649968550   12.870717531    8.161216879 CORE  130 O  O    0.0000  130
O        2.629257787    7.915116453    7.811486848 CORE  131 O  O    0.0000  131
O       18.310298850    8.205328746    8.161299732 CORE  132 O  O    0.0000  132
O       14.401929244   18.957412762    9.936613472 CORE  133 O  O    0.0000  133
O       15.289883191    4.259025880    9.049884360 CORE  134 O  O    0.0000  134
O       18.390017679    0.459196341    8.339696770 CORE  135 O  O    0.0000  135
O        2.478517767    0.181629791    8.662935486 CORE  136 O  O    0.0000  136
O       10.675960816    4.399586403    9.015027152 CORE  137 O  O    0.0000  137
O        9.040733097    2.555706586    9.975264988 CORE  138 O  O    0.0000  138
O        9.063703069    6.196546209   10.138036984 CORE  139 O  O    0.0000  139
O       16.698180857    2.085681159    9.604392313 CORE  140 O  O    0.0000  140
O       14.281069124    2.339179237   10.608615991 CORE  141 O  O    0.0000  141
O       10.827845954   16.373456729    8.920237354 CORE  142 O  O    0.0000  142
O       16.679707062    6.498562688    9.368500498 CORE  143 O  O    0.0000  143
O       18.848112719   15.720033987    7.920592223 CORE  144 O  O    0.0000  144
O       11.713165554    6.439808184   10.343915977 CORE  145 O  O    0.0000  145
O       11.688932289    2.196733534   10.062419230 CORE  146 O  O    0.0000  146
O       11.798759542   14.010246836    9.589358463 CORE  147 O  O    0.0000  147
O       14.378068518    6.203521040   10.610904557 CORE  148 O  O    0.0000  148
O       16.913499833   18.566567755    9.273991755 CORE  149 O  O    0.0000  149
O        4.265579998   18.423265370    9.351275554 CORE  150 O  O    0.0000  150
O        1.736014882   14.547394476   10.028700969 CORE  151 O  O    0.0000  151
O       14.419534017   14.259073321   10.152560571 CORE  152 O  O    0.0000  152
O       11.778475034   18.729098499    9.652895667 CORE  153 O  O    0.0000  153
O        9.163696231   18.268379470    9.789574935 CORE  154 O  O    0.0000  154
O        4.165911471    6.548002077    9.494471044 CORE  155 O  O    0.0000  155
O        9.138782138   14.468464958    9.642600980 CORE  156 O  O    0.0000  156
O        4.134028417    1.985998355    9.652927769 CORE  157 O  O    0.0000  157
O       15.070321108   18.526535675    7.384056631 CORE  158 O  O    0.0000  158
O        4.253837306   14.779749973    9.259369455 CORE  159 O  O    0.0000  159
O        1.722653185   18.038591180    9.876649594 CORE  160 O  O    0.0000  160
O        1.515844077    6.589659243    9.819085515 CORE  161 O  O    0.0000  161
O       18.581464892   18.239640332    7.189506308 CORE  162 O  O    0.0000  162
O        6.503051071    6.488136833   10.792561291 CORE  163 O  O    0.0000  163
O       19.473295214   14.068908230    9.870760341 CORE  164 O  O    0.0000  164
O        1.562167561    2.029716818   10.304429743 CORE  165 O  O    0.0000  165
O        6.559593466    2.061231164   10.663401776 CORE  166 O  O    0.0000  166
O        6.633030286   14.299840817   10.474801371 CORE  167 O  O    0.0000  167
O       19.236302409    6.421701174    9.921463616 CORE  168 O  O    0.0000  168
O        6.643134674   18.724302881   10.343453857 CORE  169 O  O    0.0000  169
O       19.271506581    2.221046485   10.111090109 CORE  170 O  O    0.0000  170
O        5.275936655   16.529258522   10.955852761 CORE  171 O  O    0.0000  171
O       20.359015738   16.358683675   10.910488073 CORE  172 O  O    0.0000  172
O       12.817501582    0.255994292   11.464038696 CORE  173 O  O    0.0000  173
O        8.469269891    0.290889105   11.250759312 CORE  174 O  O    0.0000  174
O       13.051930164    7.855931623   12.128727761 CORE  175 O  O    0.0000  175
O       12.954298704   12.574294628   11.506555175 CORE  176 O  O    0.0000  176
O        5.084701899    4.281996394   10.527583048 CORE  177 O  O    0.0000  177
O        8.323248297    7.855584785   12.110034045 CORE  178 O  O    0.0000  178
O        0.372975079    4.349673719   10.643815566 CORE  179 O  O    0.0000  179
O       12.523705715    2.587690085   12.575049452 CORE  180 O  O    0.0000  180
O        8.117161558    5.222257544   12.444995779 CORE  181 O  O    0.0000  181
O       12.795098019    5.237565349   12.471501456 CORE  182 O  O    0.0000  182
O        8.392169174    2.575859266   12.554865281 CORE  183 O  O    0.0000  183
O        8.469127249   15.316066718   12.087183204 CORE  184 O  O    0.0000  184
O       12.970567880   17.778417187   11.859201391 CORE  185 O  O    0.0000  185
O       12.560464939   15.155897856   11.835883419 CORE  186 O  O    0.0000  186
O        0.327120578   14.056785763   12.189618096 CORE  187 O  O    0.0000  187
O        4.533673880   18.845288726   11.964733650 CORE  188 O  O    0.0000  188
O        8.521200863   12.722091205   11.553862862 CORE  189 O  O    0.0000  189
O       12.353518623   10.317897583   12.667420889 CORE  190 O  O    0.0000  190
O        4.181498734    6.222029353   12.108608202 CORE  191 O  O    0.0000  191
O        9.126571102   10.359932618   12.654173127 CORE  192 O  O    0.0000  192
O        0.262171799   18.768739099   11.990187313 CORE  193 O  O    0.0000  193
O        4.359184849   14.225127114   11.891658538 CORE  194 O  O    0.0000  194
O        0.246713447    6.549448258   12.120355261 CORE  195 O  O    0.0000  195
O        4.479809653    2.385004135   12.265972825 CORE  196 O  O    0.0000  196
O        8.293977202   17.980014610   12.287436493 CORE  197 O  O    0.0000  197
O       10.624833944   16.793871724   12.587370701 CORE  198 O  O    0.0000  198
O       10.463560013    4.185078231   13.071031960 CORE  199 O  O    0.0000  199
O        0.070750442    2.388615588   12.446197425 CORE  200 O  O    0.0000  200
O       10.676360575    8.294611168   13.228563762 CORE  201 O  O    0.0000  201
O       10.743023636   12.430920708   12.983746277 CORE  202 O  O    0.0000  202
O        2.472419803   14.521428167    0.203969230 CORE  203 O  O    0.0000  203
O        2.246407340    6.706592208    0.349609674 CORE  204 O  O    0.0000  204
O        2.413336397   18.510476255   13.516871434 CORE  205 O  O    0.0000  205
O       12.509646588    3.972683968    1.268464987 CORE  206 O  O    0.0000  206
O        2.351869863    2.304019431    0.283460498 CORE  207 O  O    0.0000  207
O        8.430597457    3.992291865    1.253490717 CORE  208 O  O    0.0000  208
O       12.868398608    8.658335874    1.136070054 CORE  209 O  O    0.0000  209
O        4.170031258    0.362543349    0.463808116 CORE  210 O  O    0.0000  210
O        8.420331394    8.756207892    1.081976501 CORE  211 O  O    0.0000  211
O       13.100739355   12.414417130    0.634093438 CORE  212 O  O    0.0000  212
O       12.786195901   16.426483191    0.587213695 CORE  213 O  O    0.0000  213
O        0.597216148    0.288880960    0.503844829 CORE  214 O  O    0.0000  214
O        8.725903584   16.503310965    0.907194327 CORE  215 O  O    0.0000  215
O        0.723784070   12.613103135    0.817947644 CORE  216 O  O    0.0000  216
O        4.586550872    7.926125205    0.571794314 CORE  217 O  O    0.0000  217
O       20.217392127    7.773119805    0.847607832 CORE  218 O  O    0.0000  218
O        8.355621213   12.417561105    0.621760594 CORE  219 O  O    0.0000  219
O        0.073249811   15.194482579    1.058768506 CORE  220 O  O    0.0000  220
O        4.445972994   12.768460400    0.601901119 CORE  221 O  O    0.0000  221
O        4.944663416   15.369284841    0.679866505 CORE  222 O  O    0.0000  222
O        4.398812146    5.341331357    1.080385917 CORE  223 O  O    0.0000  223
O        0.169695327    5.129629628    0.829895116 CORE  224 O  O    0.0000  224
O        4.755476129    2.737599668    1.356280519 CORE  225 O  O    0.0000  225
O        0.033766442   17.867610412    0.957924338 CORE  226 O  O    0.0000  226
O        0.063212687    2.609950723    1.573763235 CORE  227 O  O    0.0000  227
O        4.803330996   18.002221029    0.976515093 CORE  228 O  O    0.0000  228
O        4.675266116   10.350615413    1.556996546 CORE  229 O  O    0.0000  229
O       12.924168083    6.331103599    2.408086058 CORE  230 O  O    0.0000  230
O        7.916953732    6.413277951    2.193093256 CORE  231 O  O    0.0000  231
O        7.896246409   14.398736360    2.293409048 CORE  232 O  O    0.0000  232
O        0.239695031   10.203016336    1.735059533 CORE  233 O  O    0.0000  233
O       12.693341618   14.410961620    2.363153104 CORE  234 O  O    0.0000  234
O       13.725853408    8.582277674    3.580421573 CORE  235 O  O    0.0000  235
O        6.262902470    4.406279397    2.746235910 CORE  236 O  O    0.0000  236
O       13.893818726    4.108671640    3.497865915 CORE  237 O  O    0.0000  237
O        6.513088157   16.650264502    2.398339298 CORE  238 O  O    0.0000  238
O        6.249023998    8.475992098    2.591174359 CORE  239 O  O    0.0000  239
O        8.638908609    4.452815221    3.857429617 CORE  240 O  O    0.0000  240
O       14.122508063   12.269431738    3.034024833 CORE  241 O  O    0.0000  241
O       18.009546462   14.348090085    3.713018191 CORE  242 O  O    0.0000  242
O       11.265310989    4.577225030    3.507610004 CORE  243 O  O    0.0000  243
O        8.614395005    8.504762870    3.710170886 CORE  244 O  O    0.0000  244
O       19.140422719   12.254861428    2.570900296 CORE  245 O  O    0.0000  245
O       11.148988828    8.168559294    3.110585865 CORE  246 O  O    0.0000  246
O       18.854038931    4.354534490    2.737983366 CORE  247 O  O    0.0000  247
O       11.389079209   16.670934316    2.803422585 CORE  248 O  O    0.0000  248
O        6.403121217   12.200337954    2.359910679 CORE  249 O  O    0.0000  249
O       14.051343253   16.650728715    2.833638542 CORE  250 O  O    0.0000  250
O       11.498631769   12.069568544    2.716965222 CORE  251 O  O    0.0000  251
O        1.319325316   16.643218409    2.930009494 CORE  252 O  O    0.0000  252
O        0.997720611    8.074172008    3.191585205 CORE  253 O  O    0.0000  253
O       18.798783158    8.674826524    2.919761759 CORE  254 O  O    0.0000  254
O        1.289940413   11.997304094    3.360193855 CORE  255 O  O    0.0000  255
O        1.081490516    4.444326887    3.234192098 CORE  256 O  O    0.0000  256
O        3.727970882    4.128269493    3.359998646 CORE  257 O  O    0.0000  257
O        3.942354412   12.294602084    3.208260693 CORE  258 O  O    0.0000  258
O        3.951927366   16.383517160    2.934647242 CORE  259 O  O    0.0000  259
O        8.857512662   16.521873819    3.549236740 CORE  260 O  O    0.0000  260
O        3.636915313    8.398698013    3.023966167 CORE  261 O  O    0.0000  261
O       16.503157750    4.358796579    3.873954098 CORE  262 O  O    0.0000  262
O        8.896936498   12.128215653    3.201272244 CORE  263 O  O    0.0000  263
O       16.340212368    8.386713334    3.843154709 CORE  264 O  O    0.0000  264
O       12.680270571   18.507377084    6.248072435 CORE  265 O  O    0.0000  265
O       18.726665975   12.238401443    5.190204713 CORE  266 O  O    0.0000  266
O       15.021287141   10.507694439    4.816105750 CORE  267 O  O    0.0000  267
O       19.043794879   16.615694643    2.791910756 CORE  268 O  O    0.0000  268
O       15.076035919    2.946424580    5.578576102 CORE  269 O  O    0.0000  269
O       18.137062559    6.446927973    4.202611377 CORE  270 O  O    0.0000  270
O       10.195886116    2.827159769    5.217396141 CORE  271 O  O    0.0000  271
O        2.390052949   14.366550818    3.747591308 CORE  272 O  O    0.0000  272
O       10.390173509   10.365533131    4.454172982 CORE  273 O  O    0.0000  273
O        2.590571983    6.322142377    4.349505936 CORE  274 O  O    0.0000  274
O       10.462863167   18.151607934    4.816621811 CORE  275 O  O    0.0000  275
O       10.175360489    5.412257062    5.788338066 CORE  276 O  O    0.0000  276
O       14.847986141    5.581080494    5.526623467 CORE  277 O  O    0.0000  277
O       14.714264039    8.160529296    5.981207200 CORE  278 O  O    0.0000  278
O       10.367829409    8.062891128    5.673365541 CORE  279 O  O    0.0000  279
O       10.782233639   15.541835750    5.121805770 CORE  280 O  O    0.0000  280
O       18.423556197   16.334970154    5.374667620 CORE  281 O  O    0.0000  281
O       15.173403068   16.563700075    9.170914501 CORE  282 O  O    0.0000  282
O       15.125888167   13.086601673    5.355428998 CORE  283 O  O    0.0000  283
O       16.545569141   16.563403196    3.547892974 CORE  284 O  O    0.0000  284
O       18.716153023    4.141993692    5.372735967 CORE  285 O  O    0.0000  285
O       16.699724470   12.062140422    3.482265243 CORE  286 O  O    0.0000  286
O       14.313559759    0.449435268    5.840580328 CORE  287 O  O    0.0000  287
O        2.270645190   15.427758900    7.577518788 CORE  288 O  O    0.0000  288
O        2.366873865    8.799284376    5.303078866 CORE  289 O  O    0.0000  289
O        2.717988662   12.386632583    5.536671237 CORE  290 O  O    0.0000  290
O       18.325601749    8.723620003    5.538956630 CORE  291 O  O    0.0000  291
O        2.289869648    3.946801362    5.523443921 CORE  292 O  O    0.0000  292
O       10.614155174   12.884189855    5.109610580 CORE  293 O  O    0.0000  293
O       12.509993042    6.612255322    6.157697268 CORE  294 O  O    0.0000  294
O       10.952248756    0.392086836    5.800731292 CORE  295 O  O    0.0000  295
O       12.585081649    2.438666682    6.312733714 CORE  296 O  O    0.0000  296
O       12.760761340   14.061690469    6.100904851 CORE  297 O  O    0.0000  297
O       14.657728698   15.692293927    5.246762182 CORE  298 O  O    0.0000  298
O       12.367344347   10.794525662    8.201580163 CORE  299 O  O    0.0000  299
O        4.791383718   10.829494209    7.375152608 CORE  300 O  O    0.0000  300
O        7.679275638   11.698399896    8.844829036 CORE  301 O  O    0.0000  301
O        7.759375109    9.344765025    6.716112315 CORE  302 O  O    0.0000  302
O        6.504187711   14.475986664    5.786173815 CORE  303 O  O    0.0000  303
O        6.064688056    8.973500528    9.077523820 CORE  304 O  O    0.0000  304
O        9.161836810    9.388367801    9.486462208 CORE  305 O  O    0.0000  305
O        5.093277952   11.751245368    9.958161268 CORE  306 O  O    0.0000  306
O       15.878941524   11.160825280    8.504174055 CORE  307 O  O    0.0000  307
O        5.418384474    8.290002291    5.930840361 CORE  308 O  O    0.0000  308
end
end
