# Supplementary material for: Zeolite-confined subnanometric PtSn mimicking mortise-and-tenon joinery for catalytic propane dehydrogenation
Source: Nat Commun. 2022 May 17;13:2716. doi: 10.1038/s41467-022-30522-1 (PMC9114386; doi:10.1038/s41467-022-30522-1)
Supplement: Supplementary file 8 — Source Data [file 41467_2022_30522_MOESM8_ESM.zip › allstructures/Pt4Sn6O12-MFI.arc]

!BIOSYM archive 2
PBC=ON
                      Energy         0          0.0458      -2400.146211        C1
!DATE
PBC   20.37460000   20.11910000   13.51960000   90.00000000   89.99990000   90.00000000
Sn       2.154723231   18.259299493    3.233481927 CORE    1 Sn Sn   0.0000    1
Sn       4.205866017    0.664750989    3.416023872 CORE    2 Sn Sn   0.0000    2
Sn       0.993956207    2.289245402    8.026098468 CORE    3 Sn Sn   0.0000    3
Sn       0.915719947    1.072699876    2.119492541 CORE    4 Sn Sn   0.0000    4
Sn       1.558068140    3.615167441    5.031597870 CORE    5 Sn Sn   0.0000    5
Sn       1.125167037    0.388034197    5.290293213 CORE    6 Sn Sn   0.0000    6
Pt       8.045362612    2.204774397    5.130074672 CORE    7 Pt Pt   0.0000    7
Pt       1.916038981    5.550335109    3.283735366 CORE    8 Pt Pt   0.0000    8
Pt       4.467592515    2.072095951    5.853479386 CORE    9 Pt Pt   0.0000    9
Pt       3.769854437    3.254017144    3.646370027 CORE   10 Pt Pt   0.0000   10
Si      17.555029999    0.568034101    3.605284896 CORE   11 Si Si   0.0000   11
Si      17.643984800    3.709129014    3.743830137 CORE   12 Si Si   0.0000   12
Si      14.689548714    8.397919521    3.579469421 CORE   13 Si Si   0.0000   13
Si      14.470146297   15.911451593    3.536113745 CORE   14 Si Si   0.0000   14
Si      14.515455572    3.752440866    3.507322241 CORE   15 Si Si   0.0000   15
Si      17.680869664   15.804622066    3.584381245 CORE   16 Si Si   0.0000   16
Si      17.828149105    8.397046597    3.509151129 CORE   17 Si Si   0.0000   17
Si      14.435503959    0.675992927    3.485187538 CORE   18 Si Si   0.0000   18
Si      10.603862340   14.539112803    5.870389269 CORE   19 Si Si   0.0000   19
Si       6.077873584   17.204728691    6.016310193 CORE   20 Si Si   0.0000   20
Si       5.945662361   14.177352699    5.886588074 CORE   21 Si Si   0.0000   21
Si      10.588926797   17.755569854    5.802324762 CORE   22 Si Si   0.0000   22
Si      13.783398637    6.024398836    5.523781053 CORE   23 Si Si   0.0000   23
Si      10.718537583    6.597916888    5.529685492 CORE   24 Si Si   0.0000   24
Si      18.346058917    6.037631084    5.620949731 CORE   25 Si Si   0.0000   25
Si      18.484074756   18.264688859    5.378319070 CORE   26 Si Si   0.0000   26
Si      13.559227540   18.432272584    5.244683762 CORE   27 Si Si   0.0000   27
Si       5.837692777    9.731307087    5.532208046 CORE   28 Si Si   0.0000   28
Si      10.756732774    9.726188059    5.440321556 CORE   29 Si Si   0.0000   29
Si       5.814052362    6.483420517    5.572229805 CORE   30 Si Si   0.0000   30
Si      18.375996610   13.639900120    5.695336073 CORE   31 Si Si   0.0000   31
Si      13.680191586   10.588432941    5.482357566 CORE   32 Si Si   0.0000   32
Si      13.556892628   13.696087869    5.573017919 CORE   33 Si Si   0.0000   33
Si      18.383891062   10.495069984    5.726492997 CORE   34 Si Si   0.0000   34
Si       8.279993642   13.407711059    7.697066811 CORE   35 Si Si   0.0000   35
Si       8.356233600   18.191146396    7.891033449 CORE   36 Si Si   0.0000   36
Si       3.453026340   13.603628703    7.610427229 CORE   37 Si Si   0.0000   37
Si       3.559721592   18.134681632    7.521009717 CORE   38 Si Si   0.0000   38
Si       8.450007249   10.503540475    7.280322061 CORE   39 Si Si   0.0000   39
Si      15.889661704    6.507905351    7.617675655 CORE   40 Si Si   0.0000   40
Si       0.495512681    9.774520337    7.513197210 CORE   41 Si Si   0.0000   41
Si       8.368446521    5.696599806    7.384208756 CORE   42 Si Si   0.0000   42
Si       0.420045786    6.597033639    7.469463060 CORE   43 Si Si   0.0000   43
Si       3.470376256   10.525040877    7.457274912 CORE   44 Si Si   0.0000   44
Si       0.444198602   17.655777180    7.343974783 CORE   45 Si Si   0.0000   45
Si       0.445548713   14.452976574    7.393828153 CORE   46 Si Si   0.0000   46
Si      15.892686527    9.680366948    7.531559008 CORE   47 Si Si   0.0000   47
Si      15.934053189   17.777660814    7.230236092 CORE   48 Si Si   0.0000   48
Si      15.924968733   14.594059917    7.482907378 CORE   49 Si Si   0.0000   49
Si       3.488285972    5.923850582    7.618790156 CORE   50 Si Si   0.0000   50
Si       7.559413071   15.717984823    9.684416824 CORE   51 Si Si   0.0000   51
Si       4.355320015   15.874722163    9.626446594 CORE   52 Si Si   0.0000   52
Si       7.435968302    0.439496080    9.687056168 CORE   53 Si Si   0.0000   53
Si       4.339179703    0.395625270    9.323988562 CORE   54 Si Si   0.0000   54
Si       7.513835671    3.540827542    9.284914756 CORE   55 Si Si   0.0000   55
Si       7.820137081    8.170501728    9.163774166 CORE   56 Si Si   0.0000   56
Si       4.647750010    8.314572569    9.344877368 CORE   57 Si Si   0.0000   57
Si       4.395225914    3.561979752    9.360890310 CORE   58 Si Si   0.0000   58
Si      16.699740462    5.933148263   10.570376279 CORE   59 Si Si   0.0000   59
Si      19.859622813    5.975274821   10.354571853 CORE   60 Si Si   0.0000   60
Si      19.850207726   10.689600198   10.346243551 CORE   61 Si Si   0.0000   61
Si      19.699268512   18.471730371   10.212157360 CORE   62 Si Si   0.0000   62
Si      19.803882589   13.759865969   10.332304815 CORE   63 Si Si   0.0000   63
Si      16.731805099   10.636255224   10.372785579 CORE   64 Si Si   0.0000   64
Si      16.682847232   13.764475783   10.421369149 CORE   65 Si Si   0.0000   65
Si      16.476869499   18.445849002   10.174243324 CORE   66 Si Si   0.0000   66
Si       8.182298477   16.514232020   12.587847304 CORE   67 Si Si   0.0000   67
Si       8.095206230   19.682714394   12.571427739 CORE   68 Si Si   0.0000   68
Si       3.314272396   16.672549089   12.496749651 CORE   69 Si Si   0.0000   69
Si       3.223672156   19.854270899   12.146826260 CORE   70 Si Si   0.0000   70
Si      16.087478371    8.382325212   12.430802351 CORE   71 Si Si   0.0000   71
Si       0.288274387   16.096218943   12.184417933 CORE   72 Si Si   0.0000   72
Si       0.595451841    8.357413553   12.121979880 CORE   73 Si Si   0.0000   73
Si       8.466994986    7.790663552   12.168447614 CORE   74 Si Si   0.0000   74
Si       8.431839038    4.697365656   12.085407261 CORE   75 Si Si   0.0000   75
Si       0.198568201    0.535836623   12.151126125 CORE   76 Si Si   0.0000   76
Si       3.633626400    7.767035862   12.226537748 CORE   77 Si Si   0.0000   77
Si      16.155047531    3.549870116   12.517994960 CORE   78 Si Si   0.0000   78
Si      15.791894212   16.103450059   12.162319868 CORE   79 Si Si   0.0000   79
Si       0.361880123    3.690576532   12.348800240 CORE   80 Si Si   0.0000   80
Si       3.381999668    4.581940756   12.202285195 CORE   81 Si Si   0.0000   81
Si      15.853377631    0.444021756   12.344674384 CORE   82 Si Si   0.0000   82
Si       5.628707176   16.141391865    0.981163295 CORE   83 Si Si   0.0000   83
Si      10.490717168    0.554468680    0.941317863 CORE   84 Si Si   0.0000   84
Si      10.521810491   16.150963949    1.119870716 CORE   85 Si Si   0.0000   85
Si       5.637091393    0.922018718    0.298472165 CORE   86 Si Si   0.0000   86
Si      13.627238136    7.694796136    0.721112413 CORE   87 Si Si   0.0000   87
Si      13.550289722   16.703043801    0.681230342 CORE   88 Si Si   0.0000   88
Si      10.618774478    3.681453266    0.595227577 CORE   89 Si Si   0.0000   89
Si      18.527758880    4.492769100    0.880297440 CORE   90 Si Si   0.0000   90
Si      18.681938133    7.708630711    0.631981413 CORE   91 Si Si   0.0000   91
Si      13.466689531   19.866305916    0.651855559 CORE   92 Si Si   0.0000   92
Si       5.994953346    8.243841598    0.705783191 CORE   93 Si Si   0.0000   93
Si      13.582786938    4.491346908    0.537678108 CORE   94 Si Si   0.0000   94
Si      18.271289179   19.707564207    0.706132551 CORE   95 Si Si   0.0000   95
Si       5.980569648    3.931835023    0.258977972 CORE   96 Si Si   0.0000   96
Si      18.284142508   16.565363020    0.639654408 CORE   97 Si Si   0.0000   97
Si      10.629491612    8.474768553    0.642964780 CORE   98 Si Si   0.0000   98
Si       6.395444925   18.199240802    3.241987911 CORE   99 Si Si   0.0000   99
Si       9.728009225   13.774040434    2.920609133 CORE  100 Si Si   0.0000  100
Si       9.508149421   18.627135622    2.939399741 CORE  101 Si Si   0.0000  101
Si       6.573433679   13.764048887    2.790272500 CORE  102 Si Si   0.0000  102
Si       9.762844208    6.004157291    2.577538455 CORE  103 Si Si   0.0000  103
Si       9.844539524   10.694616994    2.600594229 CORE  104 Si Si   0.0000  104
Si       6.668883160   10.633171355    2.617281044 CORE  105 Si Si   0.0000  105
Si       6.571701362    5.785796388    2.640991010 CORE  106 Si Si   0.0000  106
O       15.985436962    0.156187324    3.499261468 CORE  107 O  O    0.0000  107
O       10.155415400   13.814098087    4.486696746 CORE  108 O  O    0.0000  108
O       16.076496412   15.973143490    3.781537455 CORE  109 O  O    0.0000  109
O       16.244023477    8.475527522    3.128351610 CORE  110 O  O    0.0000  110
O        6.540078594   17.109654746    4.464684736 CORE  111 O  O    0.0000  111
O       17.476981268    8.355664546   13.273827960 CORE  112 O  O    0.0000  112
O        5.976727225   14.016365177    4.280141871 CORE  113 O  O    0.0000  113
O        9.931490013   18.441979201    4.490515984 CORE  114 O  O    0.0000  114
O        9.738195488   10.639825646    6.303485016 CORE  115 O  O    0.0000  115
O        5.906638541   10.240314292    3.995781661 CORE  116 O  O    0.0000  116
O       17.736506349    2.114231709    4.060894771 CORE  117 O  O    0.0000  117
O       14.347327805    2.211892875    3.997941975 CORE  118 O  O    0.0000  118
O        5.829232239    5.781150717    4.097165168 CORE  119 O  O    0.0000  119
O        9.755920887    8.536487363   12.798093606 CORE  120 O  O    0.0000  120
O       12.275184959    9.931477963    5.971264426 CORE  121 O  O    0.0000  121
O       18.672192862    8.323111506    2.128172625 CORE  122 O  O    0.0000  122
O       18.185148834   14.427297789    4.283913006 CORE  123 O  O    0.0000  123
O       14.648790539    3.850259687   13.020970898 CORE  124 O  O    0.0000  124
O       13.868630743   14.583878880    4.245088011 CORE  125 O  O    0.0000  125
O       13.776476782   17.237752139    4.162605976 CORE  126 O  O    0.0000  126
O       18.046743500    7.066961565    4.405940066 CORE  127 O  O    0.0000  127
O       13.771360569    4.700924800    4.586306095 CORE  128 O  O    0.0000  128
O       18.413253461   17.100020667    4.247967036 CORE  129 O  O    0.0000  129
O       18.208162137    4.520515043    5.031386394 CORE  130 O  O    0.0000  130
O       18.243125026   19.732657970    4.725503728 CORE  131 O  O    0.0000  131
O       13.548283176   19.859877032    4.467957582 CORE  132 O  O    0.0000  132
O       10.539061983    6.101473691    3.995234022 CORE  133 O  O    0.0000  133
O       10.487252063   16.141519712    5.666845105 CORE  134 O  O    0.0000  134
O       13.479816343   12.149252092    5.104086826 CORE  135 O  O    0.0000  135
O       18.053136544   12.067241705    5.473015599 CORE  136 O  O    0.0000  136
O        6.197961753   15.660833909    6.515333772 CORE  137 O  O    0.0000  137
O        4.464065326   13.717058034    6.348521096 CORE  138 O  O    0.0000  138
O        4.543205998   17.696437896    6.303267972 CORE  139 O  O    0.0000  139
O       12.141970149   14.149806638    6.237297065 CORE  140 O  O    0.0000  140
O        9.650311928   14.042686333    7.088645694 CORE  141 O  O    0.0000  141
O        5.791593580    8.103988032    5.505440375 CORE  142 O  O    0.0000  142
O       12.136198521   18.222649578    5.992387639 CORE  143 O  O    0.0000  143
O       12.263547860    6.371738228    5.966571544 CORE  144 O  O    0.0000  144
O        7.089223915   18.145948573    6.868171935 CORE  145 O  O    0.0000  145
O        7.142251701   13.293054089    6.528879868 CORE  146 O  O    0.0000  146
O        7.133734457    6.011993700    6.380362701 CORE  147 O  O    0.0000  147
O        9.775236327   18.232175085    7.116210998 CORE  148 O  O    0.0000  148
O       14.797644005    8.446758395   13.410677741 CORE  149 O  O    0.0000  149
O       19.859725760   10.326419412    6.370923870 CORE  150 O  O    0.0000  150
O       17.281823976    6.252005334    6.827612854 CORE  151 O  O    0.0000  151
O        9.764183216    5.790221724    6.565775634 CORE  152 O  O    0.0000  152
O        7.118451858   10.259239052    6.378601052 CORE  153 O  O    0.0000  153
O        4.487794733   10.344785816    6.201904848 CORE  154 O  O    0.0000  154
O       19.984428383   18.222428592    6.048639012 CORE  155 O  O    0.0000  155
O        4.460035325    5.964615070    6.316768844 CORE  156 O  O    0.0000  156
O       19.909840505   13.813758472    6.210699486 CORE  157 O  O    0.0000  157
O       10.074437504    7.313514504    1.654430200 CORE  158 O  O    0.0000  158
O       19.830045882    6.296535771    6.208637617 CORE  159 O  O    0.0000  159
O       15.573895438    8.101006559    7.712263323 CORE  160 O  O    0.0000  160
O       17.395440350   17.986958761    6.547651230 CORE  161 O  O    0.0000  161
O       14.479221885    7.271770419    4.734917358 CORE  162 O  O    0.0000  162
O        2.001774108   18.025059509    7.033933610 CORE  163 O  O    0.0000  163
O       14.657895852    5.751897830    6.868945191 CORE  164 O  O    0.0000  164
O       17.373459862   14.268559439    6.814587088 CORE  165 O  O    0.0000  165
O        1.999699434   14.116062882    7.091855433 CORE  166 O  O    0.0000  166
O       20.325564876    5.797306345    8.812368379 CORE  167 O  O    0.0000  167
O       14.766586900   18.434461708    6.325561728 CORE  168 O  O    0.0000  168
O        1.992094292   10.076075807    6.961446600 CORE  169 O  O    0.0000  169
O       14.732501618   13.852090848    6.680219023 CORE  170 O  O    0.0000  170
O        0.306335204    8.190928706    7.799273670 CORE  171 O  O    0.0000  171
O       14.236363408    9.849339106    4.146455454 CORE  172 O  O    0.0000  172
O        8.436450029   11.861513187    8.180483013 CORE  173 O  O    0.0000  173
O        3.413614744   12.041370802    8.037794768 CORE  174 O  O    0.0000  174
O        8.266935762   19.567188434    8.729260000 CORE  175 O  O    0.0000  175
O        8.232579494    4.190915581    7.982789641 CORE  176 O  O    0.0000  176
O        0.221612022   16.057731645    7.420826853 CORE  177 O  O    0.0000  177
O        3.865940845   19.669802821    8.009515351 CORE  178 O  O    0.0000  178
O       15.660248121   16.193062473    7.437530368 CORE  179 O  O    0.0000  179
O        7.822697689   14.277264731    8.985028824 CORE  180 O  O    0.0000  180
O        3.755107922   17.145396755    8.800693670 CORE  181 O  O    0.0000  181
O        8.322392028   16.896457226    8.869002715 CORE  182 O  O    0.0000  182
O        3.940407804   14.479920925    8.895520269 CORE  183 O  O    0.0000  183
O        1.981077641    6.252584456    7.115940984 CORE  184 O  O    0.0000  184
O        8.635815704    9.262028836    8.296655949 CORE  185 O  O    0.0000  185
O        8.317084416    6.701458204    8.671563645 CORE  186 O  O    0.0000  186
O       16.006794980    5.885907405    9.109643481 CORE  187 O  O    0.0000  187
O        0.249679509   10.556564317    8.923186439 CORE  188 O  O    0.0000  188
O        3.541269713    4.413686584    8.257337892 CORE  189 O  O    0.0000  189
O        7.561422736    1.937919878    9.091800941 CORE  190 O  O    0.0000  190
O       20.338218243   18.298295808    8.741912438 CORE  191 O  O    0.0000  191
O        4.266430113    1.986289493    8.926094665 CORE  192 O  O    0.0000  192
O       15.944920692   10.399424371    8.979175011 CORE  193 O  O    0.0000  193
O        3.962578140    6.953481419    8.774479115 CORE  194 O  O    0.0000  194
O       15.913628955   18.533786595    8.661810806 CORE  195 O  O    0.0000  195
O        0.022713645   13.833613469    8.827707886 CORE  196 O  O    0.0000  196
O        3.933898630    9.611289141    8.710436840 CORE  197 O  O    0.0000  197
O        6.215039243    8.318710611    8.929319579 CORE  198 O  O    0.0000  198
O        5.963200797   16.022543507    9.730965155 CORE  199 O  O    0.0000  199
O       15.927214407   14.064609045    9.014492950 CORE  200 O  O    0.0000  200
O        5.858763539   20.114735872    9.737517063 CORE  201 O  O    0.0000  201
O        5.950239506    4.033489114    9.348357077 CORE  202 O  O    0.0000  202
O       18.276404424    6.329366810   10.444161656 CORE  203 O  O    0.0000  203
O       18.094262418   18.320560225   10.156852949 CORE  204 O  O    0.0000  204
O       18.296989898   10.231079677   10.156531023 CORE  205 O  O    0.0000  205
O        8.147070771   15.674676839   11.196832539 CORE  206 O  O    0.0000  206
O       18.244350082   14.239898829   10.317607417 CORE  207 O  O    0.0000  207
O        3.718337413   15.903173800   11.119552563 CORE  208 O  O    0.0000  208
O        8.057494150    0.392051405   11.174552838 CORE  209 O  O    0.0000  209
O       19.927832960   12.230976402   10.859047439 CORE  210 O  O    0.0000  210
O        3.320867019    0.093422326   10.550531363 CORE  211 O  O    0.0000  211
O        8.275509562    3.987434070   10.639542297 CORE  212 O  O    0.0000  212
O        8.134697532    8.434814872   10.724293460 CORE  213 O  O    0.0000  213
O       16.594610778   12.193771784   10.800527710 CORE  214 O  O    0.0000  214
O        4.432723143    8.380087534   10.947162489 CORE  215 O  O    0.0000  215
O       16.540780609    4.458074800   11.231436930 CORE  216 O  O    0.0000  216
O       20.096905849   19.955687129   10.762110840 CORE  217 O  O    0.0000  217
O       16.016189445   19.803195175   10.925539388 CORE  218 O  O    0.0000  218
O        3.762880354    3.781260996   10.833146007 CORE  219 O  O    0.0000  219
O       16.064880377    9.731067817   11.534237019 CORE  220 O  O    0.0000  220
O       20.135908586    4.567963550   11.121769676 CORE  221 O  O    0.0000  221
O        0.351052434    7.166800165   11.035922028 CORE  222 O  O    0.0000  222
O       20.300480521   17.355562950   11.221949471 CORE  223 O  O    0.0000  223
O       15.865769976   17.133924909   10.908069284 CORE  224 O  O    0.0000  224
O        0.289603099   14.721891034   11.317818892 CORE  225 O  O    0.0000  225
O       15.967660808    7.051823346   11.495597830 CORE  226 O  O    0.0000  226
O       15.958853903   14.584863902   11.618487331 CORE  227 O  O    0.0000  227
O        0.159871419    9.783728802   11.495163011 CORE  228 O  O    0.0000  228
O        0.229534209    2.133573114   11.906213660 CORE  229 O  O    0.0000  229
O        8.342754985   18.103011012   12.272590118 CORE  230 O  O    0.0000  230
O        3.550902899   18.277674292   12.349110196 CORE  231 O  O    0.0000  231
O        3.396528598    6.181468469   11.948295920 CORE  232 O  O    0.0000  232
O       16.241968805    1.991898547   12.080467681 CORE  233 O  O    0.0000  233
O        8.901857644    6.240184576   11.939398514 CORE  234 O  O    0.0000  234
O        9.329810637    0.166234185   13.411966913 CORE  235 O  O    0.0000  235
O        1.752675223   16.350023074   12.833312664 CORE  236 O  O    0.0000  236
O       10.606553663   14.816438849    2.043975508 CORE  237 O  O    0.0000  237
O        2.179337135    8.450432852   12.464945073 CORE  238 O  O    0.0000  238
O        1.675139869    0.014765512   12.605418716 CORE  239 O  O    0.0000  239
O        4.186934142   16.128717088    0.228390099 CORE  240 O  O    0.0000  240
O        9.535888199    3.852434083   12.916391682 CORE  241 O  O    0.0000  241
O       13.765391326    8.022604108    2.305317212 CORE  242 O  O    0.0000  242
O        6.802283869   16.259093226   13.392046940 CORE  243 O  O    0.0000  243
O        4.248995206    0.686511993   12.961373327 CORE  244 O  O    0.0000  244
O       16.101634179    4.136084767    3.423698184 CORE  245 O  O    0.0000  245
O        6.681482832   19.870843746   13.346679525 CORE  246 O  O    0.0000  246
O       14.340788444   16.236983617   12.864891284 CORE  247 O  O    0.0000  247
O        7.180837395    7.988328345   13.143294007 CORE  248 O  O    0.0000  248
O        1.904605332    4.083792012   12.657295646 CORE  249 O  O    0.0000  249
O       10.685809335   10.192110660    3.892092786 CORE  250 O  O    0.0000  250
O        6.999939380    4.798195351   12.854460172 CORE  251 O  O    0.0000  251
O       10.482827200    9.937334538    1.323868663 CORE  252 O  O    0.0000  252
O       16.867926699   19.908605378   13.446804687 CORE  253 O  O    0.0000  253
O       14.333780451    0.269607442   12.892614277 CORE  254 O  O    0.0000  254
O       17.211238512    3.814093409    0.209025448 CORE  255 O  O    0.0000  255
O       16.964923957   16.450452601   13.231042797 CORE  256 O  O    0.0000  256
O       19.584955995   15.970576617   13.394326459 CORE  257 O  O    0.0000  257
O       19.890035737    3.923843682    0.197862840 CORE  258 O  O    0.0000  258
O       20.119850085    8.052539170   13.474342760 CORE  259 O  O    0.0000  259
O        4.536361643    8.090420470    0.009971281 CORE  260 O  O    0.0000  260
O       19.518338874    0.163769110   13.345918981 CORE  261 O  O    0.0000  261
O        9.442484203   15.958411817   13.446175697 CORE  262 O  O    0.0000  262
O        4.444618353    4.250973785   13.369571307 CORE  263 O  O    0.0000  263
O       11.895109042   20.097846734    0.337048062 CORE  264 O  O    0.0000  264
O       10.320096831    8.173073476    5.613040553 CORE  265 O  O    0.0000  265
O       13.842320026    3.946727302    2.045996737 CORE  266 O  O    0.0000  266
O       10.584741029    2.157671091    1.129653776 CORE  267 O  O    0.0000  267
O       12.102932926    4.052365333    0.034479805 CORE  268 O  O    0.0000  268
O       11.979062340   16.392717290    0.450138515 CORE  269 O  O    0.0000  269
O       13.777880118   18.295596748    0.940212644 CORE  270 O  O    0.0000  270
O        5.766024731   14.722006429    1.764353069 CORE  271 O  O    0.0000  271
O       18.463099074    6.097498415    0.685259290 CORE  272 O  O    0.0000  272
O        6.292562928    2.380564775   13.415217302 CORE  273 O  O    0.0000  273
O       18.529138226   18.135733758    1.003023546 CORE  274 O  O    0.0000  274
O        6.115815165    9.727244432    1.377735847 CORE  275 O  O    0.0000  275
O        5.671527407   17.414207515    1.997135238 CORE  276 O  O    0.0000  276
O       10.121395211   17.409375349    2.055208147 CORE  277 O  O    0.0000  277
O       10.159735415   20.016589456    2.394800827 CORE  278 O  O    0.0000  278
O        5.489835167   19.342228402    3.907109023 CORE  279 O  O    0.0000  279
O        6.061891084    7.108940256    1.860907061 CORE  280 O  O    0.0000  280
O        8.264876694   10.340619406    2.801586276 CORE  281 O  O    0.0000  281
O       18.300075446    9.735953839    4.296509040 CORE  282 O  O    0.0000  282
O       10.267121915    4.662584981    1.835340214 CORE  283 O  O    0.0000  283
O       17.311524231    9.840469431    6.757455264 CORE  284 O  O    0.0000  284
O       14.141205122   15.866249163    1.949179810 CORE  285 O  O    0.0000  285
O       12.172452727    8.206739208    0.223836866 CORE  286 O  O    0.0000  286
O       10.021282576   12.284311433    2.353901258 CORE  287 O  O    0.0000  287
O       14.724272196   10.428942688    6.705932452 CORE  288 O  O    0.0000  288
O       18.254284773    0.393760454    2.127242430 CORE  289 O  O    0.0000  289
O       18.567479964    4.076472499    2.449008399 CORE  290 O  O    0.0000  290
O       13.888576062    0.613356880    1.960276432 CORE  291 O  O    0.0000  291
O       18.079656461   15.726615820    2.012980410 CORE  292 O  O    0.0000  292
O        6.199543822    4.409536460    1.821564836 CORE  293 O  O    0.0000  293
O        7.892542602   18.656957249    2.773471879 CORE  294 O  O    0.0000  294
O        6.386677857   12.211222400    2.319184568 CORE  295 O  O    0.0000  295
O        8.154097910   14.158347714    2.770271136 CORE  296 O  O    0.0000  296
O        8.171748743    5.898567419    2.867514912 CORE  297 O  O    0.0000  297
O       13.747715100    6.098030232    0.496306826 CORE  298 O  O    0.0000  298
O        0.704035109    2.019884883    4.085831036 CORE  299 O  O    0.0000  299
O        9.686659165    2.316790543    4.585143947 CORE  300 O  O    0.0000  300
O        2.781144600   20.002491520    2.139766956 CORE  301 O  O    0.0000  301
O        0.508510468    3.783555785    6.661480977 CORE  302 O  O    0.0000  302
O        5.462229117    0.979259472    1.874138049 CORE  303 O  O    0.0000  303
O        2.875757120   19.607119470    4.793171059 CORE  304 O  O    0.0000  304
O        0.847082832    6.913972665    3.724911295 CORE  305 O  O    0.0000  305
O        2.530041423    2.015433629    6.236445099 CORE  306 O  O    0.0000  306
O        0.228940075    0.656757656    6.988482927 CORE  307 O  O    0.0000  307
O        3.036088040    4.401045402    2.264582658 CORE  308 O  O    0.0000  308
O        6.328795152    2.128044121    5.609205915 CORE  309 O  O    0.0000  309
O        0.467469517   19.556170290    3.537693267 CORE  310 O  O    0.0000  310
end
end
