# Supplementary material for: Zeolite-confined subnanometric PtSn mimicking mortise-and-tenon joinery for catalytic propane dehydrogenation
Source: Nat Commun. 2022 May 17;13:2716. doi: 10.1038/s41467-022-30522-1 (PMC9114386; doi:10.1038/s41467-022-30522-1)
Supplement: Supplementary file 8 — Source Data [file 41467_2022_30522_MOESM8_ESM.zip › allstructures/Pt4Sn6O14-MFI.arc]

!BIOSYM archive 2
PBC=ON
                      Energy         0          0.0473      -2410.566766        C1
!DATE
PBC   20.37460000   20.11910000   13.51960000   90.00000000   89.99990000   90.00000000
Sn       9.586349160   10.253468595    7.426136714 CORE    1 Sn Sn   0.0000    1
Sn      11.584023007   12.219166222    9.164047572 CORE    2 Sn Sn   0.0000    2
Sn       7.008955010    9.459660463   12.256916156 CORE    3 Sn Sn   0.0000    3
Sn      12.098716756    8.742994236    9.873647316 CORE    4 Sn Sn   0.0000    4
Sn       8.389054932   12.745955269   10.095353187 CORE    5 Sn Sn   0.0000    5
Sn       8.841147236    7.812367989    9.981132304 CORE    6 Sn Sn   0.0000    6
Pt      14.717768817   10.816265884    9.601942939 CORE    7 Pt Pt   0.0000    7
Pt       9.558339581   16.554240213    7.666380666 CORE    8 Pt Pt   0.0000    8
Pt       9.896243618   10.388819625   11.438959182 CORE    9 Pt Pt   0.0000    9
Pt       9.521919287   12.934346764    7.746934207 CORE   10 Pt Pt   0.0000   10
Si       4.371049365    9.170558959    8.113381962 CORE   11 Si Si   0.0000   11
Si       4.325147015   12.145893520    8.012743226 CORE   12 Si Si   0.0000   12
Si       2.056978826   16.766866766    8.332476201 CORE   13 Si Si   0.0000   13
Si       2.037677368    4.408033931    8.323611713 CORE   14 Si Si   0.0000   14
Si       1.319408591   12.106457874    7.912329817 CORE   15 Si Si   0.0000   15
Si       5.271821729    4.498703249    8.508551941 CORE   16 Si Si   0.0000   16
Si       5.275487832   16.787679491    8.427096457 CORE   17 Si Si   0.0000   17
Si       1.298684203    9.092971969    8.040012544 CORE   18 Si Si   0.0000   18
Si      18.502769509    2.898433843   10.600035084 CORE   19 Si Si   0.0000   19
Si      13.627333523    5.958436225   10.789323950 CORE   20 Si Si   0.0000   20
Si      13.697605102    2.800428586   10.728318709 CORE   21 Si Si   0.0000   21
Si      18.415386088    6.087021834   10.671859691 CORE   22 Si Si   0.0000   22
Si       1.060849500   14.343008360   10.178685220 CORE   23 Si Si   0.0000   23
Si      18.418744835   14.918676472   10.516324043 CORE   24 Si Si   0.0000   24
Si       5.367839881   14.061623955    9.885750195 CORE   25 Si Si   0.0000   25
Si       5.461279415    7.173037154   10.146679618 CORE   26 Si Si   0.0000   26
Si       1.019215033    6.815477309   10.199668699 CORE   27 Si Si   0.0000   27
Si      13.599476798   18.245174073   10.518303092 CORE   28 Si Si   0.0000   28
Si      18.601336413   18.131110364   10.351248273 CORE   29 Si Si   0.0000   29
Si      13.547413567   15.026964394   10.375662348 CORE   30 Si Si   0.0000   30
Si       5.957023325    2.064960894   10.462871362 CORE   31 Si Si   0.0000   31
Si       1.120574755   19.056131867   10.028387988 CORE   32 Si Si   0.0000   32
Si       1.130899483    2.049147745   10.179661968 CORE   33 Si Si   0.0000   33
Si       6.021506724   19.112647647   10.352563645 CORE   34 Si Si   0.0000   34
Si      16.264141336    2.030233842   12.518997615 CORE   35 Si Si   0.0000   35
Si      16.097662709    6.460371324   12.672502861 CORE   36 Si Si   0.0000   36
Si      11.337513017    1.935436360   12.607108348 CORE   37 Si Si   0.0000   37
Si      11.577868940    6.538075374   13.036103091 CORE   38 Si Si   0.0000   38
Si      16.232247234   19.017444303   12.199139317 CORE   39 Si Si   0.0000   39
Si       3.439601811   14.923404482   12.051642620 CORE   40 Si Si   0.0000   40
Si       8.313427982   18.302814222   12.283661310 CORE   41 Si Si   0.0000   41
Si      15.961303437   14.326094581   12.321077282 CORE   42 Si Si   0.0000   42
Si       8.500456584   15.177740214   12.381320537 CORE   43 Si Si   0.0000   43
Si      11.306596061   18.992269633   12.590589890 CORE   44 Si Si   0.0000   44
Si       8.563238335    5.761039860   12.393263059 CORE   45 Si Si   0.0000   45
Si       8.360622682    2.677543245   12.354233228 CORE   46 Si Si   0.0000   46
Si       3.471378049   18.137957381   11.967407829 CORE   47 Si Si   0.0000   47
Si       3.362170541    6.119616855   12.111909006 CORE   48 Si Si   0.0000   48
Si       3.420802512    2.946886717   12.120263286 CORE   49 Si Si   0.0000   49
Si      11.570235532   14.502091975   12.588349666 CORE   50 Si Si   0.0000   50
Si      15.550734340    3.999504330    1.192229128 CORE   51 Si Si   0.0000   51
Si      12.420101450    4.078922888    1.185649912 CORE   52 Si Si   0.0000   52
Si      15.264877072    8.935109154    0.930491049 CORE   53 Si Si   0.0000   53
Si      12.058220490    9.085406426    1.168837684 CORE   54 Si Si   0.0000   54
Si      15.323516851   11.991042327    0.753261029 CORE   55 Si Si   0.0000   55
Si      15.569785649   16.822069110    0.804949060 CORE   56 Si Si   0.0000   56
Si      12.487295773   16.754700167    0.897338963 CORE   57 Si Si   0.0000   57
Si      12.115876936   12.105203362    0.969112928 CORE   58 Si Si   0.0000   58
Si       3.938618509   14.434723749    1.626938867 CORE   59 Si Si   0.0000   59
Si       7.175992487   14.287400137    1.548114858 CORE   60 Si Si   0.0000   60
Si       7.130636937   19.037036177    1.586578022 CORE   61 Si Si   0.0000   61
Si       7.131836939    6.754112612    1.471965819 CORE   62 Si Si   0.0000   62
Si       7.200867634    1.941643199    1.616468885 CORE   63 Si Si   0.0000   63
Si       4.036559788   19.041087366    1.348100705 CORE   64 Si Si   0.0000   64
Si       4.106502661    2.121765168    1.483397903 CORE   65 Si Si   0.0000   65
Si       3.890107746    6.634242403    1.659903081 CORE   66 Si Si   0.0000   66
Si      15.947342663    4.842616346    4.108451328 CORE   67 Si Si   0.0000   67
Si      15.727789600    8.034813702    3.932371797 CORE   68 Si Si   0.0000   68
Si      11.027287779    4.934140841    3.902292487 CORE   69 Si Si   0.0000   69
Si      10.983131123    8.131552672    3.980814329 CORE   70 Si Si   0.0000   70
Si       3.323177456   16.979249755    3.479684746 CORE   71 Si Si   0.0000   71
Si       8.004123022    4.341802398    3.415608987 CORE   72 Si Si   0.0000   72
Si       8.150882681   16.683358079    3.437211359 CORE   73 Si Si   0.0000   73
Si      16.136951961   16.110985552    3.737420754 CORE   74 Si Si   0.0000   74
Si      15.774821375   12.917216944    3.649767311 CORE   75 Si Si   0.0000   75
Si       7.964148281    8.922611036    3.558289456 CORE   76 Si Si   0.0000   76
Si      11.203660237   16.137862928    3.750381108 CORE   77 Si Si   0.0000   77
Si       3.097849448   12.053193953    3.459799361 CORE   78 Si Si   0.0000   78
Si       3.268685925    4.134989796    3.631251929 CORE   79 Si Si   0.0000   79
Si       7.993863463   12.092654869    3.538767630 CORE   80 Si Si   0.0000   80
Si      11.014693936   12.995168044    3.871540803 CORE   81 Si Si   0.0000   81
Si       2.989566708    8.993511081    3.510524514 CORE   82 Si Si   0.0000   82
Si      13.354423697    4.332100731    5.826160442 CORE   83 Si Si   0.0000   83
Si      18.132835935    9.007978187    5.666649216 CORE   84 Si Si   0.0000   84
Si      18.335002615    4.359678066    6.103602182 CORE   85 Si Si   0.0000   85
Si      13.316671142    8.886986340    5.736467834 CORE   86 Si Si   0.0000   86
Si       1.008449483   16.225178875    5.376737542 CORE   87 Si Si   0.0000   87
Si       0.894248612    4.896325286    5.349699318 CORE   88 Si Si   0.0000   88
Si      18.206076877   12.112116386    5.471207653 CORE   89 Si Si   0.0000   89
Si       5.534084116   12.964913224    5.320648656 CORE   90 Si Si   0.0000   90
Si       5.730011173   16.176566130    5.339455908 CORE   91 Si Si   0.0000   91
Si       0.514494871    8.035851548    5.204491387 CORE   92 Si Si   0.0000   92
Si      13.649434337   16.911936416    5.481299402 CORE   93 Si Si   0.0000   93
Si       0.553125837   13.096505403    5.073698092 CORE   94 Si Si   0.0000   94
Si       5.461014451    8.150302824    5.404615514 CORE   95 Si Si   0.0000   95
Si      13.411058061   12.003145237    5.452646615 CORE   96 Si Si   0.0000   96
Si       5.632916756    4.917436025    5.482805164 CORE   97 Si Si   0.0000   97
Si      18.367418401   16.796235395    5.799572287 CORE   98 Si Si   0.0000   98
Si      14.180343173    6.747791130    7.761918303 CORE   99 Si Si   0.0000   99
Si      17.415322487    2.037221243    7.812581377 CORE  100 Si Si   0.0000  100
Si      17.413954013    6.889412483    7.828082514 CORE  101 Si Si   0.0000  101
Si      14.339040656    2.074876976    7.694034928 CORE  102 Si Si   0.0000  102
Si      17.458030221   14.339183989    7.586204087 CORE  103 Si Si   0.0000  103
Si      17.387754492   19.067581490    7.592463319 CORE  104 Si Si   0.0000  104
Si      14.302362180   19.092127322    7.655763579 CORE  105 Si Si   0.0000  105
Si      14.228495556   14.386522486    7.346210857 CORE  106 Si Si   0.0000  106
O        2.850660834    9.077890517    7.558531356 CORE  107 O  O    0.0000  107
O       17.842574812    2.051734803    9.377152560 CORE  108 O  O    0.0000  108
O        3.648986431    4.571419418    8.407204319 CORE  109 O  O    0.0000  109
O        2.844356209   12.018917512    7.343286816 CORE  110 O  O    0.0000  110
O       13.565960038    6.647256984    9.291009510 CORE  111 O  O    0.0000  111
O        0.826228993   14.682030406    4.917749697 CORE  112 O  O    0.0000  112
O       13.799860449    2.237446419    9.216286991 CORE  113 O  O    0.0000  113
O       17.808445794    6.915555949    9.402622722 CORE  114 O  O    0.0000  114
O       17.556146733   16.357030182    4.471271290 CORE  115 O  O    0.0000  115
O       13.461301430   18.850758919    9.020066166 CORE  116 O  O    0.0000  116
O        4.694946270   10.679283783    8.659740031 CORE  117 O  O    0.0000  117
O        1.681995489   12.311531334    4.216161826 CORE  118 O  O    0.0000  118
O       13.521436494   14.548083912    8.809660161 CORE  119 O  O    0.0000  119
O        1.917006698   16.984443579    4.279075330 CORE  120 O  O    0.0000  120
O       19.943155268   14.453635200   10.824270678 CORE  121 O  O    0.0000  121
O        5.913065538   18.154041541    9.041805258 CORE  122 O  O    0.0000  122
O        5.747395826    3.147612114    9.270246040 CORE  123 O  O    0.0000  123
O        2.133740646   14.208016630   11.391002084 CORE  124 O  O    0.0000  124
O        1.598615914    2.958657770    8.913861721 CORE  125 O  O    0.0000  125
O        1.334696728    5.597627886    9.173750367 CORE  126 O  O    0.0000  126
O        5.826714969   15.483204154    9.224320935 CORE  127 O  O    0.0000  127
O        1.758407073   16.307601509    6.812212854 CORE  128 O  O    0.0000  128
O        5.819448719    5.844295167    9.265461873 CORE  129 O  O    0.0000  129
O        4.117997608   13.403624653    9.032422438 CORE  130 O  O    0.0000  130
O        4.399344945    8.091288974    9.323831362 CORE  131 O  O    0.0000  131
O        1.011281333    8.221040636    9.380978922 CORE  132 O  O    0.0000  132
O       17.475159628   14.439291866   11.748644731 CORE  133 O  O    0.0000  133
O       18.310096828    4.493966524   10.338417581 CORE  134 O  O    0.0000  134
O        0.997377863    0.515654773    9.663079603 CORE  135 O  O    0.0000  135
O        5.790397059    0.545515208    9.889289325 CORE  136 O  O    0.0000  136
O       13.309287898    4.385770524   10.681789350 CORE  137 O  O    0.0000  137
O       12.501075410    2.015737009   11.474935107 CORE  138 O  O    0.0000  138
O       12.473432734    6.761588450   11.649548396 CORE  139 O  O    0.0000  139
O       20.077302646    2.564760695   10.758212651 CORE  140 O  O    0.0000  140
O       17.733810231    2.425247701   11.948336748 CORE  141 O  O    0.0000  141
O       13.481337135   16.634926596   10.438539655 CORE  142 O  O    0.0000  142
O       19.951332521    6.554981105   10.904459007 CORE  143 O  O    0.0000  143
O       17.883761374   14.228528442    9.142319794 CORE  144 O  O    0.0000  144
O       15.086863270    6.215212021   11.417150360 CORE  145 O  O    0.0000  145
O       15.109585577    2.627562779   11.521610772 CORE  146 O  O    0.0000  146
O       14.903184264   14.502775321   11.093216929 CORE  147 O  O    0.0000  147
O       17.600094180    6.405775741   12.049705083 CORE  148 O  O    0.0000  148
O       18.330368375   16.536414313   10.387886465 CORE  149 O  O    0.0000  149
O        7.474159101   18.977544645   11.068145269 CORE  150 O  O    0.0000  150
O        4.818491265   14.338793736   11.402228563 CORE  151 O  O    0.0000  151
O        4.914919259   18.676901760   11.464069275 CORE  152 O  O    0.0000  152
O       15.035463252   18.627440248   11.174368109 CORE  153 O  O    0.0000  153
O       12.418014409   18.860837926   11.422421978 CORE  154 O  O    0.0000  154
O        6.730924913    8.160689352   10.465713249 CORE  155 O  O    0.0000  155
O       12.170665705   14.424858634   11.051084732 CORE  156 O  O    0.0000  156
O        7.441473919    2.201056783   11.106603438 CORE  157 O  O    0.0000  157
O       15.850019928   18.675038471    7.958981420 CORE  158 O  O    0.0000  158
O        6.437960972   12.868615496    9.730345753 CORE  159 O  O    0.0000  159
O        3.369368443   16.529375091   11.809575817 CORE  160 O  O    0.0000  160
O        4.772360409    6.737194520   11.563720108 CORE  161 O  O    0.0000  161
O        2.317924885   18.851689453   11.092368564 CORE  162 O  O    0.0000  162
O       10.146550940    5.857131334   12.780569003 CORE  163 O  O    0.0000  163
O       18.327413166   18.689241289    8.851380399 CORE  164 O  O    0.0000  164
O        4.846635670    2.342091464   11.627556356 CORE  165 O  O    0.0000  165
O        9.913995799    2.385852233   11.959038654 CORE  166 O  O    0.0000  166
O       10.099774820   15.152816051   12.721242203 CORE  167 O  O    0.0000  167
O        2.120794144    6.878629375   11.392126860 CORE  168 O  O    0.0000  168
O        9.880919718   18.558985656   11.957129190 CORE  169 O  O    0.0000  169
O        2.210089239    2.148257986   11.392091999 CORE  170 O  O    0.0000  170
O        7.983243391   16.718511819   12.400368821 CORE  171 O  O    0.0000  171
O        1.366925061   15.698348297    9.336648687 CORE  172 O  O    0.0000  172
O       16.067255630    0.435247324   12.683768905 CORE  173 O  O    0.0000  173
O       11.267027241    0.403767906   13.143082638 CORE  174 O  O    0.0000  174
O       15.843923957    7.915845906   13.331959022 CORE  175 O  O    0.0000  175
O       15.793139646   12.850644441   12.983449719 CORE  176 O  O    0.0000  176
O        8.085733403    4.238699615   12.689293109 CORE  177 O  O    0.0000  177
O       11.323847732    7.925871892    0.305464669 CORE  178 O  O    0.0000  178
O        3.302201865    4.531095170   11.753803179 CORE  179 O  O    0.0000  179
O       16.168869100    2.683530174    0.482330756 CORE  180 O  O    0.0000  180
O       12.468692096    5.509352621    0.404027822 CORE  181 O  O    0.0000  181
O       15.836079658    5.313631943    0.273375181 CORE  182 O  O    0.0000  182
O       11.693860910    2.916073641    0.331398928 CORE  183 O  O    0.0000  183
O       12.585153094   15.519674941   13.359056707 CORE  184 O  O    0.0000  184
O       16.225905462   18.063096676   13.513063515 CORE  185 O  O    0.0000  185
O       15.683552582   15.465209963   13.442916566 CORE  186 O  O    0.0000  186
O        3.425103753   14.591817101    0.109066025 CORE  187 O  O    0.0000  187
O        7.967395137   18.988672580    0.199617020 CORE  188 O  O    0.0000  188
O       11.582107158   13.042851856   13.288002263 CORE  189 O  O    0.0000  189
O       15.737896219   10.434521487    0.521598779 CORE  190 O  O    0.0000  190
O        7.646934798    6.685608769   13.437241557 CORE  191 O  O    0.0000  191
O       11.594648701   10.582293707    0.744912680 CORE  192 O  O    0.0000  192
O        3.272117494   18.558690316    0.001781034 CORE  193 O  O    0.0000  193
O        7.666969017   14.358008436    0.009447421 CORE  194 O  O    0.0000  194
O        3.270772488    6.360382526    0.188229700 CORE  195 O  O    0.0000  195
O        7.993252928    1.875177485    0.201214884 CORE  196 O  O    0.0000  196
O       11.668195754   18.031070354    0.330713263 CORE  197 O  O    0.0000  197
O       14.025823919   17.184356788    1.181036460 CORE  198 O  O    0.0000  198
O       13.972315820    3.709486159    1.440249206 CORE  199 O  O    0.0000  199
O        3.318107605    2.759864183    0.209722503 CORE  200 O  O    0.0000  200
O       13.650247179    8.866429497    1.002782915 CORE  201 O  O    0.0000  201
O       13.729636522   12.134625990    0.992374053 CORE  202 O  O    0.0000  202
O        5.565754065   14.434092338    1.679725531 CORE  203 O  O    0.0000  203
O        5.507653621    6.817577999    1.537842714 CORE  204 O  O    0.0000  204
O        5.597367273   18.573287601    1.280817356 CORE  205 O  O    0.0000  205
O       16.235706221    4.209180697    2.645220595 CORE  206 O  O    0.0000  206
O        5.688309629    2.516363391    1.387919809 CORE  207 O  O    0.0000  207
O       11.607641228    4.211947186    2.574705219 CORE  208 O  O    0.0000  208
O       15.831336024    8.520136852    2.395363491 CORE  209 O  O    0.0000  209
O        7.152598430    0.425893293    2.201223149 CORE  210 O  O    0.0000  210
O       11.620742234    8.942291589    2.734374080 CORE  211 O  O    0.0000  211
O       16.048742159   12.548394260    2.098223155 CORE  212 O  O    0.0000  212
O       16.353312525   16.603620867    2.208326555 CORE  213 O  O    0.0000  213
O        3.914675517    0.522211520    1.508692988 CORE  214 O  O    0.0000  214
O       11.726167763   16.227335469    2.220074674 CORE  215 O  O    0.0000  215
O        3.306686332   13.042906310    2.188622077 CORE  216 O  O    0.0000  216
O        7.685900977    8.136450044    2.154057793 CORE  217 O  O    0.0000  217
O        3.170113564    7.969437721    2.253818117 CORE  218 O  O    0.0000  218
O       11.545633958   12.664655395    2.383212896 CORE  219 O  O    0.0000  219
O        3.396667691   15.678330812    2.511489887 CORE  220 O  O    0.0000  220
O        7.596089256   12.829488314    2.148450072 CORE  221 O  O    0.0000  221
O        7.935506340   15.442446915    2.404688013 CORE  222 O  O    0.0000  222
O        7.726163625    5.489925005    2.293214914 CORE  223 O  O    0.0000  223
O        3.574297548    5.376092391    2.626784448 CORE  224 O  O    0.0000  224
O        7.965011405    2.887728261    2.695731163 CORE  225 O  O    0.0000  225
O        3.323887231   18.355538254    2.627868175 CORE  226 O  O    0.0000  226
O        3.474624106    2.731345456    2.847159510 CORE  227 O  O    0.0000  227
O        7.785644498   18.077027142    2.706954246 CORE  228 O  O    0.0000  228
O        7.980346349   10.504369205    3.220400595 CORE  229 O  O    0.0000  229
O       16.084596139    6.458913700    4.044018726 CORE  230 O  O    0.0000  230
O       11.192149993    6.544792914    3.743893526 CORE  231 O  O    0.0000  231
O       11.189398675   14.572232684    4.194867315 CORE  232 O  O    0.0000  232
O        3.118995747   10.511383190    2.934886672 CORE  233 O  O    0.0000  233
O       15.783996366   14.526280600    3.826175626 CORE  234 O  O    0.0000  234
O       16.762357257    8.917063403    4.800973867 CORE  235 O  O    0.0000  235
O        9.464917544    4.553170439    4.094893966 CORE  236 O  O    0.0000  236
O       17.064878723    4.250948420    5.109606095 CORE  237 O  O    0.0000  237
O        9.708280968   16.746624372    3.895058838 CORE  238 O  O    0.0000  238
O        9.406155351    8.477540379    4.181636625 CORE  239 O  O    0.0000  239
O       11.861260236    4.431382414    5.202273515 CORE  240 O  O    0.0000  240
O       16.874573474   12.167343933    4.554983414 CORE  241 O  O    0.0000  241
O        4.594572514   16.980464957    4.497980183 CORE  242 O  O    0.0000  242
O       14.458122251    4.428507380    4.629697271 CORE  243 O  O    0.0000  243
O       11.743607586    8.625038553    5.352256564 CORE  244 O  O    0.0000  244
O        0.495214057   12.701988063    6.652990929 CORE  245 O  O    0.0000  245
O       14.222910520    8.252490295    4.539989126 CORE  246 O  O    0.0000  246
O        1.734319352    4.162668164    4.168256569 CORE  247 O  O    0.0000  247
O       14.917954768   16.928480985    4.452408652 CORE  248 O  O    0.0000  248
O        9.468457839   12.544650882    4.048244940 CORE  249 O  O    0.0000  249
O       17.520835140    0.526518785    7.241800982 CORE  250 O  O    0.0000  250
O       14.316641377   12.375818245    4.156396942 CORE  251 O  O    0.0000  251
O       20.135811184   18.497126250   10.730441505 CORE  252 O  O    0.0000  252
O        4.176812624    8.691752369    4.578807391 CORE  253 O  O    0.0000  253
O        1.530752645    8.870153844    4.240303222 CORE  254 O  O    0.0000  254
O        4.338043165   12.271081473    4.483251742 CORE  255 O  O    0.0000  255
O        4.277178953    4.221939099    4.909647278 CORE  256 O  O    0.0000  256
O        6.898491436    4.448694644    4.589531795 CORE  257 O  O    0.0000  257
O        6.969871591   12.460407027    4.745347335 CORE  258 O  O    0.0000  258
O        7.211749621   16.477101848    4.744378502 CORE  259 O  O    0.0000  259
O       12.231752345   16.966319205    4.693733133 CORE  260 O  O    0.0000  260
O        6.841803379    8.624346493    4.688578320 CORE  261 O  O    0.0000  261
O       19.710468146    4.450508147    5.253171477 CORE  262 O  O    0.0000  262
O       11.847029858   12.173658306    5.017176477 CORE  263 O  O    0.0000  263
O       19.321716581    8.279265080    4.787433698 CORE  264 O  O    0.0000  264
O        3.655763155   16.838336181    8.571034974 CORE  265 O  O    0.0000  265
O        0.807516055   10.615545115    8.327926751 CORE  266 O  O    0.0000  266
O       18.494127883   10.572568691    5.914563846 CORE  267 O  O    0.0000  267
O        1.116294295   13.040000767    9.215332041 CORE  268 O  O    0.0000  268
O       18.419874356    3.000837995    6.987475537 CORE  269 O  O    0.0000  269
O        0.982209158    6.493254227    5.086516498 CORE  270 O  O    0.0000  270
O       13.460023138    2.941280288    6.645560041 CORE  271 O  O    0.0000  271
O        5.410685454   14.580981511    5.228420799 CORE  272 O  O    0.0000  272
O       13.629393483   10.464565107    5.916957282 CORE  273 O  O    0.0000  273
O        5.448344409    6.531190634    5.441571923 CORE  274 O  O    0.0000  274
O       13.711904943   18.216270115    6.433150743 CORE  275 O  O    0.0000  275
O       13.575899865    5.545753862    6.882510911 CORE  276 O  O    0.0000  276
O       18.164204021    5.649573798    7.085219090 CORE  277 O  O    0.0000  277
O       17.867986181    8.271867984    7.105031395 CORE  278 O  O    0.0000  278
O       13.622918680    8.168633711    7.178462965 CORE  279 O  O    0.0000  279
O       13.686816233   15.549505123    6.368307292 CORE  280 O  O    0.0000  280
O       18.142226571   15.689825458    6.976681316 CORE  281 O  O    0.0000  281
O        1.416860299   18.238414808    8.642686817 CORE  282 O  O    0.0000  282
O       17.974045268   13.029167675    6.792609932 CORE  283 O  O    0.0000  283
O       19.937136208   16.946849999    5.447409684 CORE  284 O  O    0.0000  284
O        1.531642393    4.511878315    6.790287495 CORE  285 O  O    0.0000  285
O       17.840809535   18.253408905    6.272323330 CORE  286 O  O    0.0000  286
O       17.649334001   18.874499082   11.429776685 CORE  287 O  O    0.0000  287
O        5.707127866   16.687351457    6.869987432 CORE  288 O  O    0.0000  288
O        5.399030727    8.767767169    6.909798379 CORE  289 O  O    0.0000  289
O        5.432276418   12.479845344    6.864220629 CORE  290 O  O    0.0000  290
O        0.509579075    8.477621717    6.769128110 CORE  291 O  O    0.0000  291
O        5.898416072    4.440944118    7.009668351 CORE  292 O  O    0.0000  292
O       13.738655058   12.940680835    6.752666530 CORE  293 O  O    0.0000  293
O       15.792498659    6.696752654    7.735979839 CORE  294 O  O    0.0000  294
O       14.219867011    0.532436047    7.225415462 CORE  295 O  O    0.0000  295
O       15.888221055    2.590146572    7.644688297 CORE  296 O  O    0.0000  296
O       15.836895520   14.460580402    7.463539607 CORE  297 O  O    0.0000  297
O       19.433837801   12.691443898    4.548835824 CORE  298 O  O    0.0000  298
O        8.462984555    8.868012930    8.333056761 CORE  299 O  O    0.0000  299
O       11.732066439    9.709788267   11.573424797 CORE  300 O  O    0.0000  300
O        8.008691773   11.106299831   11.289303571 CORE  301 O  O    0.0000  301
O       13.437832526   12.068828936   10.120608813 CORE  302 O  O    0.0000  302
O       10.378388247   12.221793672   10.865571057 CORE  303 O  O    0.0000  303
O        8.982841841    8.643141454   11.872701742 CORE  304 O  O    0.0000  304
O        8.262793373   14.540583732   10.932737653 CORE  305 O  O    0.0000  305
O       16.100419856   11.095245460    8.543808324 CORE  306 O  O    0.0000  306
O        9.169787584   14.851522027    7.271926989 CORE  307 O  O    0.0000  307
O       10.737647861    7.381692986    9.431984630 CORE  308 O  O    0.0000  308
O        8.371882629    6.040528830   10.812184807 CORE  309 O  O    0.0000  309
O        9.960385277   18.204964699    8.039140967 CORE  310 O  O    0.0000  310
O       14.121067607    9.144287837   10.184071377 CORE  311 O  O    0.0000  311
O       11.504976012   10.193830283    8.506370870 CORE  312 O  O    0.0000  312
end
end
