# Supplementary material for: Zeolite-confined subnanometric PtSn mimicking mortise-and-tenon joinery for catalytic propane dehydrogenation
Source: Nat Commun. 2022 May 17;13:2716. doi: 10.1038/s41467-022-30522-1 (PMC9114386; doi:10.1038/s41467-022-30522-1)
Supplement: Supplementary file 8 — Source Data [file 41467_2022_30522_MOESM8_ESM.zip › allstructures/Pt4Sn6O2-MFI.arc]

!BIOSYM archive 2
PBC=ON
                      Energy         0          0.0467      -2337.546854        C1
!DATE
PBC   20.37460000   20.11910000   13.51960000   90.00000000   89.99990000   90.00000000
Sn       8.054355983   15.393832724    1.175193650 CORE    1 Sn Sn   0.0000    1
Sn       8.443654255   19.020851685    0.959671084 CORE    2 Sn Sn   0.0000    2
Sn       9.014185461   16.973769011   11.900401746 CORE    3 Sn Sn   0.0000    3
Sn      11.086519570   16.903134520    0.921214576 CORE    4 Sn Sn   0.0000    4
Sn       7.160442628   16.862184563    4.749994381 CORE    5 Sn Sn   0.0000    5
Sn       4.097536242   17.572233888    3.627935549 CORE    6 Sn Sn   0.0000    6
Pt       9.236398060   17.184275510    2.791000288 CORE    7 Pt Pt   0.0000    7
Pt       6.395003527   17.494343172    2.390359750 CORE    8 Pt Pt   0.0000    8
Pt       4.851190252   16.319935515    5.675165702 CORE    9 Pt Pt   0.0000    9
Pt       6.809930372   17.293985129   13.233451235 CORE   10 Pt Pt   0.0000   10
Si       3.627584299   15.525661676    0.148081827 CORE   11 Si Si   0.0000   11
Si       3.586579942   18.687062220   13.480182886 CORE   12 Si Si   0.0000   12
Si       0.696659863    3.261406986   13.410153681 CORE   13 Si Si   0.0000   13
Si       0.725734474   10.876882361    0.117879080 CORE   14 Si Si   0.0000   14
Si       0.479781938   18.598579264   13.411976989 CORE   15 Si Si   0.0000   15
Si       3.937328006   10.812096490    0.088759055 CORE   16 Si Si   0.0000   16
Si       3.892758078    3.362876383   13.404310226 CORE   17 Si Si   0.0000   17
Si       0.516722085   15.477468493    0.044166563 CORE   18 Si Si   0.0000   18
Si      17.213072166    9.391186480    2.192998087 CORE   19 Si Si   0.0000   19
Si      12.214348929   12.646542798    2.189430556 CORE   20 Si Si   0.0000   20
Si      12.356057825    9.429105360    1.937554886 CORE   21 Si Si   0.0000   21
Si      17.195768662   12.557753316    2.111275041 CORE   22 Si Si   0.0000   22
Si      20.055327001    0.816388835    1.688617505 CORE   23 Si Si   0.0000   23
Si      17.086467926    1.474049886    2.116832717 CORE   24 Si Si   0.0000   24
Si       4.651318997    0.976246136    1.712832648 CORE   25 Si Si   0.0000   25
Si       4.467435337   13.259019598    2.067708202 CORE   26 Si Si   0.0000   26
Si      20.195053241   13.263794684    2.101531545 CORE   27 Si Si   0.0000   27
Si      12.398617788    4.520250028    2.029268089 CORE   28 Si Si   0.0000   28
Si      17.191725944    4.632012799    2.116197118 CORE   29 Si Si   0.0000   29
Si      12.294051520    1.377274988    2.027852884 CORE   30 Si Si   0.0000   30
Si       4.575527826    8.610756632    2.236860851 CORE   31 Si Si   0.0000   31
Si      20.164368100    5.483597847    1.905471374 CORE   32 Si Si   0.0000   32
Si      20.164531938    8.572102575    1.978654082 CORE   33 Si Si   0.0000   33
Si       4.523382261    5.462227028    2.041681809 CORE   34 Si Si   0.0000   34
Si      14.739462178    8.427823559    3.775645255 CORE   35 Si Si   0.0000   35
Si      14.789947016   13.341448109    3.904442612 CORE   36 Si Si   0.0000   36
Si      10.051687425    8.562800853    3.910918665 CORE   37 Si Si   0.0000   37
Si       9.895821485   13.172641441    4.247566569 CORE   38 Si Si   0.0000   38
Si      14.807552197    5.319209651    3.990271986 CORE   39 Si Si   0.0000   39
Si       2.084904910    1.425367869    3.606679505 CORE   40 Si Si   0.0000   40
Si       6.980468400    4.615894196    3.738273500 CORE   41 Si Si   0.0000   41
Si      14.747374701    0.895125530    4.057968603 CORE   42 Si Si   0.0000   42
Si       6.895959704    1.423151936    3.811879453 CORE   43 Si Si   0.0000   43
Si       9.969104902    5.397406175    3.920358462 CORE   44 Si Si   0.0000   44
Si       6.820213895   12.650916042    3.941397516 CORE   45 Si Si   0.0000   45
Si       7.048374887    9.441308415    3.929859492 CORE   46 Si Si   0.0000   46
Si       2.070840218    4.582908950    3.864484007 CORE   47 Si Si   0.0000   47
Si       2.038843690   12.619599794    4.060732351 CORE   48 Si Si   0.0000   48
Si       2.061148588    9.430570729    3.998008471 CORE   49 Si Si   0.0000   49
Si       9.999329540    0.855561573    4.152357060 CORE   50 Si Si   0.0000   50
Si      14.160563984   10.831497974    5.709984416 CORE   51 Si Si   0.0000   51
Si      10.982804663   10.726473227    5.941831345 CORE   52 Si Si   0.0000   52
Si      14.098948389   15.569318193    5.956030640 CORE   53 Si Si   0.0000   53
Si      10.988883588   15.531311037    6.069620097 CORE   54 Si Si   0.0000   54
Si      14.047026545   18.706507062    5.880980203 CORE   55 Si Si   0.0000   55
Si      14.082138507    3.246235370    6.120592120 CORE   56 Si Si   0.0000   56
Si      10.852670286    3.312078986    6.071974025 CORE   57 Si Si   0.0000   57
Si      10.933312364   18.651334939    5.984103706 CORE   58 Si Si   0.0000   58
Si       2.653480878    0.701532357    6.597832932 CORE   59 Si Si   0.0000   59
Si       5.869199773    0.637456034    6.684554652 CORE   60 Si Si   0.0000   60
Si       6.008988898    5.448797685    6.608960713 CORE   61 Si Si   0.0000   61
Si       5.872375870   13.180430692    6.911909103 CORE   62 Si Si   0.0000   62
Si       5.986796437    8.551646540    6.807934960 CORE   63 Si Si   0.0000   63
Si       2.906051839    5.389307390    6.770514344 CORE   64 Si Si   0.0000   64
Si       2.873418143    8.521631505    6.851825851 CORE   65 Si Si   0.0000   65
Si       2.689099723   13.190516765    7.104817280 CORE   66 Si Si   0.0000   66
Si      14.869385634   11.472204337    8.697882900 CORE   67 Si Si   0.0000   67
Si      14.832791093   14.653111182    8.800681289 CORE   68 Si Si   0.0000   68
Si      10.009376787   11.394183361    8.809709750 CORE   69 Si Si   0.0000   69
Si       9.874349304   14.547557189    8.838926374 CORE   70 Si Si   0.0000   70
Si       1.941213477    3.053879894    8.533797716 CORE   71 Si Si   0.0000   71
Si       6.975420917   10.807606483    8.684951690 CORE   72 Si Si   0.0000   72
Si       6.807902008    3.120597044    8.483121158 CORE   73 Si Si   0.0000   73
Si      14.685624145    2.537505258    9.103354709 CORE   74 Si Si   0.0000   74
Si      14.737415275   19.451102886    8.800423374 CORE   75 Si Si   0.0000   75
Si       6.875286088   15.438331096    8.850587189 CORE   76 Si Si   0.0000   76
Si       9.780996660    2.611481382    8.950861938 CORE   77 Si Si   0.0000   77
Si       1.990973805   18.721222388    8.694296942 CORE   78 Si Si   0.0000   78
Si       2.075188038   10.703392090    8.904852766 CORE   79 Si Si   0.0000   79
Si       6.815749720   18.596494756    8.693798248 CORE   80 Si Si   0.0000   80
Si       9.802940442   19.527293598    8.841994756 CORE   81 Si Si   0.0000   81
Si       2.088505589   15.628537571    8.994391192 CORE   82 Si Si   0.0000   82
Si      12.427296113   10.963959147   10.693774566 CORE   83 Si Si   0.0000   83
Si      17.099873403   15.523066514   10.839072494 CORE   84 Si Si   0.0000   84
Si      17.042355264   10.921226855   10.750740208 CORE   85 Si Si   0.0000   85
Si      12.312822979   15.353301874   10.593924236 CORE   86 Si Si   0.0000   86
Si      20.056909446    2.565186013   10.534530796 CORE   87 Si Si   0.0000   87
Si      20.093517485   11.520755860   10.695250530 CORE   88 Si Si   0.0000   88
Si      17.033620952   18.628207011   10.769780293 CORE   89 Si Si   0.0000   89
Si       4.444106294   19.552667210   10.578735444 CORE   90 Si Si   0.0000   90
Si       4.428420218    2.571264246   10.472411236 CORE   91 Si Si   0.0000   91
Si      20.009219067   14.656070031   10.625246820 CORE   92 Si Si   0.0000   92
Si      12.110596174    3.123785557   10.906715217 CORE   93 Si Si   0.0000   93
Si      19.963625659   19.507808539   10.527781495 CORE   94 Si Si   0.0000   94
Si       4.528839029   14.672409633   10.825937301 CORE   95 Si Si   0.0000   95
Si      12.255841975   18.552139831   10.505651533 CORE   96 Si Si   0.0000   96
Si       4.632516310   11.445073240   10.677601648 CORE   97 Si Si   0.0000   97
Si      17.084744345    3.162277311   11.045691135 CORE   98 Si Si   0.0000   98
Si      13.045255505   13.309627179   12.811052921 CORE   99 Si Si   0.0000   99
Si      16.287606700    8.632716856   12.739017858 CORE  100 Si Si   0.0000  100
Si      16.206090926   13.290824458   12.753677738 CORE  101 Si Si   0.0000  101
Si      13.128112747    8.630830290   12.553724011 CORE  102 Si Si   0.0000  102
Si      16.092070634    0.707005433   12.801271069 CORE  103 Si Si   0.0000  103
Si      16.275128283    5.566236588   12.779577533 CORE  104 Si Si   0.0000  104
Si      13.130393871    5.521609034   12.682337702 CORE  105 Si Si   0.0000  105
Si      12.898200969    0.634086636   12.654096089 CORE  106 Si Si   0.0000  106
O        2.086750354   15.064857228   13.391917293 CORE  107 O  O    0.0000  107
O       16.955599006    8.881919999    0.674408087 CORE  108 O  O    0.0000  108
O        2.326090266   10.812288993   13.391692539 CORE  109 O  O    0.0000  109
O        0.375920997   17.057567058    0.384693239 CORE  110 O  O    0.0000  110
O       12.201964304   13.236088591    0.676263838 CORE  111 O  O    0.0000  111
O       14.711055924    5.126693124   12.660743929 CORE  112 O  O    0.0000  112
O       12.287089747    9.066192014    0.357791679 CORE  113 O  O    0.0000  113
O       17.101367535   12.919744597    0.530191423 CORE  114 O  O    0.0000  114
O       16.964842727    3.060568949    1.778800809 CORE  115 O  O    0.0000  115
O       12.558414956    5.395399309    0.677446765 CORE  116 O  O    0.0000  116
O        3.662540280   17.128792748    0.427861178 CORE  117 O  O    0.0000  117
O       16.505370289    0.630597686    0.850524319 CORE  118 O  O    0.0000  118
O       12.371521830    0.489341719    0.667643300 CORE  119 O  O    0.0000  119
O       16.497106736    7.091384533   12.270308495 CORE  120 O  O    0.0000  120
O       19.965030525   19.522740623    0.886397307 CORE  121 O  O    0.0000  121
O        2.301208037    3.054062493    0.030953242 CORE  122 O  O    0.0000  122
O        4.423158452    9.478014441    0.874156030 CORE  123 O  O    0.0000  123
O        1.968419314    2.001688640    7.294474365 CORE  124 O  O    0.0000  124
O        0.209602223    9.446770557    0.677927823 CORE  125 O  O    0.0000  125
O        0.392871476   12.052062813    1.181334921 CORE  126 O  O    0.0000  126
O        4.252630079    4.785976466    0.586421006 CORE  127 O  O    0.0000  127
O        0.258115446    4.660842675    0.585325672 CORE  128 O  O    0.0000  128
O        4.381512986   12.158479982    0.877801872 CORE  129 O  O    0.0000  129
O        4.379613306   19.674247874    0.972677839 CORE  130 O  O    0.0000  130
O        4.172188365   14.740671046    1.461965875 CORE  131 O  O    0.0000  131
O       20.203691272   14.654506691    1.261480678 CORE  132 O  O    0.0000  132
O       16.302683252    5.093444556    3.394470095 CORE  133 O  O    0.0000  133
O       16.892729703   10.976489806    2.321105577 CORE  134 O  O    0.0000  134
O       20.007956729    7.038949806    1.478617690 CORE  135 O  O    0.0000  135
O        4.268481792    7.056926052    1.889845926 CORE  136 O  O    0.0000  136
O       12.409902715   11.034431611    2.164795107 CORE  137 O  O    0.0000  137
O       11.035256048    8.811271818    2.643885776 CORE  138 O  O    0.0000  138
O       10.805740809   13.019376026    2.909311920 CORE  139 O  O    0.0000  139
O       18.759819455    9.109756625    2.599523871 CORE  140 O  O    0.0000  140
O       16.262964831    8.586779719    3.234177051 CORE  141 O  O    0.0000  141
O       12.221426481    2.955146990    1.635709297 CORE  142 O  O    0.0000  142
O       18.690112524   12.938572077    2.618849096 CORE  143 O  O    0.0000  143
O        0.468034262    3.058624688    9.206387246 CORE  144 O  O    0.0000  144
O       13.433801126   13.328462502    3.013358824 CORE  145 O  O    0.0000  145
O       13.709330282    8.782896963    2.566960008 CORE  146 O  O    0.0000  146
O       13.623296137    1.104883177    2.911251921 CORE  147 O  O    0.0000  147
O       16.103344636   13.402947715    2.955162192 CORE  148 O  O    0.0000  148
O       20.327878371    2.016703542    0.622273044 CORE  149 O  O    0.0000  149
O        6.048377278    5.150620588    2.517803263 CORE  150 O  O    0.0000  150
O        3.467435150    1.295433424    2.773040449 CORE  151 O  O    0.0000  151
O       18.496686952    2.931420322   10.285837717 CORE  152 O  O    0.0000  152
O       13.721756860    4.677966660    2.959671205 CORE  153 O  O    0.0000  153
O       11.087146692    5.059594918    2.802108690 CORE  154 O  O    0.0000  154
O        5.962991154   13.242404305    2.697670745 CORE  155 O  O    0.0000  155
O       10.958755524    0.959285939    2.848873869 CORE  156 O  O    0.0000  156
O        6.081556953    8.720540640    2.838993515 CORE  157 O  O    0.0000  157
O       20.299228110   18.688327834   11.890103142 CORE  158 O  O    0.0000  158
O        6.078035575    0.934155983    2.494043265 CORE  159 O  O    0.0000  159
O        3.514930749    4.842900689    3.161407233 CORE  160 O  O    0.0000  160
O        3.397219932   12.902039458    3.226319617 CORE  161 O  O    0.0000  161
O       18.631096072    1.072879622    2.424077552 CORE  162 O  O    0.0000  162
O        8.337760351   13.207046272    3.793781423 CORE  163 O  O    0.0000  163
O        0.854842764    0.735733149    2.805946072 CORE  164 O  O    0.0000  164
O        3.531626578    9.180642099    3.347889239 CORE  165 O  O    0.0000  165
O        8.587398470    9.143415920    3.517536161 CORE  166 O  O    0.0000  166
O        8.468298678    1.050994853    3.652364152 CORE  167 O  O    0.0000  167
O        0.780126766   13.411194738    3.404419992 CORE  168 O  O    0.0000  168
O        8.529870763    4.902925721    3.340278392 CORE  169 O  O    0.0000  169
O        0.925281305    8.672018224    3.130635456 CORE  170 O  O    0.0000  170
O        6.730019089    3.031076894    3.992930984 CORE  171 O  O    0.0000  171
O        1.744533359    2.994954779    3.846116897 CORE  172 O  O    0.0000  172
O       14.505216077    6.892171798    4.236509796 CORE  173 O  O    0.0000  173
O        9.954896399    6.982349665    4.238021490 CORE  174 O  O    0.0000  174
O       14.809226996   14.690312890    4.799919487 CORE  175 O  O    0.0000  175
O       14.677498150   19.492111830    4.612752631 CORE  176 O  O    0.0000  176
O        6.778817440   11.035396217    3.899033146 CORE  177 O  O    0.0000  177
O       10.234024702   14.561936803    5.014949895 CORE  178 O  O    0.0000  178
O        1.743310377   11.019871121    4.053708363 CORE  179 O  O    0.0000  179
O       14.482479898    9.379369089    5.062848781 CORE  180 O  O    0.0000  180
O       10.101225435   11.910944386    5.257027100 CORE  181 O  O    0.0000  181
O       14.860048740   12.010533611    4.838313987 CORE  182 O  O    0.0000  182
O       10.635220248    9.302725245    5.240450965 CORE  183 O  O    0.0000  183
O       10.392057587    1.980322504    5.258560751 CORE  184 O  O    0.0000  184
O       14.696318374    4.578571057    5.428406373 CORE  185 O  O    0.0000  185
O       14.493366362    1.915833896    5.290541582 CORE  186 O  O    0.0000  186
O        3.025754615    2.632329054    9.664736353 CORE  187 O  O    0.0000  187
O        6.627587123    5.419201463    5.108110817 CORE  188 O  O    0.0000  188
O       10.165777643   19.504264513    4.831609263 CORE  189 O  O    0.0000  189
O       14.162930079   17.129983080    5.538520356 CORE  190 O  O    0.0000  190
O        6.165000281   13.177494527    5.325861872 CORE  191 O  O    0.0000  191
O       10.881682492   17.077699447    5.581776580 CORE  192 O  O    0.0000  192
O        2.096576549    5.131485580    5.388528498 CORE  193 O  O    0.0000  193
O        6.292479089    0.672920815    5.121835008 CORE  194 O  O    0.0000  194
O        2.212408732   13.169859935    5.565861861 CORE  195 O  O    0.0000  195
O        6.773077014    8.871597928    5.425547184 CORE  196 O  O    0.0000  196
O       10.308013731    4.637785323    5.315022501 CORE  197 O  O    0.0000  197
O       12.465522943    3.352835786    6.180242891 CORE  198 O  O    0.0000  198
O       12.553291770   11.086013994    5.739486007 CORE  199 O  O    0.0000  199
O        2.037490453    8.810927773    5.493154752 CORE  200 O  O    0.0000  200
O       12.553299766   15.083209038    6.151986662 CORE  201 O  O    0.0000  201
O       12.484519615   19.140925782    6.086695413 CORE  202 O  O    0.0000  202
O        4.263316061    0.797249560    6.822409749 CORE  203 O  O    0.0000  203
O        4.296586758   12.959915504    7.231311166 CORE  204 O  O    0.0000  204
O        4.460575634    4.937082859    6.563178344 CORE  205 O  O    0.0000  205
O       14.764315468   10.850782261    7.209117305 CORE  206 O  O    0.0000  206
O        4.423363806    9.000855328    6.651633816 CORE  207 O  O    0.0000  207
O       10.621404175   10.606594384    7.520531220 CORE  208 O  O    0.0000  208
O       14.898953711   15.370448047    7.351677309 CORE  209 O  O    0.0000  209
O        6.095828328    6.971021765    7.158808316 CORE  210 O  O    0.0000  210
O       10.314070365   15.427917304    7.545758320 CORE  211 O  O    0.0000  211
O       14.879614838   19.100157686    7.222507086 CORE  212 O  O    0.0000  212
O       14.711100488    3.150716135    7.607103679 CORE  213 O  O    0.0000  213
O        2.820404004    6.944410502    7.200081088 CORE  214 O  O    0.0000  214
O       10.213224815    3.319050376    7.556055207 CORE  215 O  O    0.0000  215
O        2.270303163    0.673140217    5.027514747 CORE  216 O  O    0.0000  216
O        6.362114698   14.589176547    7.560609747 CORE  217 O  O    0.0000  217
O        2.246902002   14.617073614    7.738817518 CORE  218 O  O    0.0000  218
O       10.190274963   18.881764939    7.405561814 CORE  219 O  O    0.0000  219
O        0.502469815   18.937270144    9.313535523 CORE  220 O  O    0.0000  220
O        6.372884175   19.338564996    7.309594122 CORE  221 O  O    0.0000  221
O        6.591102480    1.851254539    7.487442354 CORE  222 O  O    0.0000  222
O        6.723269499   11.961189222    7.566567211 CORE  223 O  O    0.0000  223
O        1.959089796   11.978149327    7.902546805 CORE  224 O  O    0.0000  224
O        6.667455548    9.349930201    8.041779794 CORE  225 O  O    0.0000  225
O        2.245316529    4.545201531    7.981137904 CORE  226 O  O    0.0000  226
O        2.181554030    9.317995022    8.075350242 CORE  227 O  O    0.0000  227
O        6.854042890    4.487290815    7.605131581 CORE  228 O  O    0.0000  228
O        6.925947094   17.001429245    8.423124228 CORE  229 O  O    0.0000  229
O       15.154014953   13.071765308    8.636370721 CORE  230 O  O    0.0000  230
O        9.973270780   12.978594999    8.444687085 CORE  231 O  O    0.0000  231
O       10.014261330    1.011967931    8.799169309 CORE  232 O  O    0.0000  232
O        2.290079722   17.145779268    8.465107642 CORE  233 O  O    0.0000  233
O       14.890307999    0.925835600    9.065447679 CORE  234 O  O    0.0000  234
O       15.928210411   15.372661556    9.738762256 CORE  235 O  O    0.0000  235
O        8.523381716   10.851216106    9.159801011 CORE  236 O  O    0.0000  236
O       16.107941755   10.722268461    9.436604756 CORE  237 O  O    0.0000  237
O        8.221411171    2.946931606    9.263225348 CORE  238 O  O    0.0000  238
O        8.354059234   14.914700783    9.274830783 CORE  239 O  O    0.0000  239
O       10.919949668   11.140230724   10.124807633 CORE  240 O  O    0.0000  240
O       15.902302084   18.667910578    9.608158573 CORE  241 O  O    0.0000  241
O       16.869444874    1.953012567   12.109739477 CORE  242 O  O    0.0000  242
O       13.472648177   11.207874090    9.479358791 CORE  243 O  O    0.0000  243
O       10.831610534   14.881451769   10.110127549 CORE  244 O  O    0.0000  244
O        3.093352118   19.384456849    9.694009145 CORE  245 O  O    0.0000  245
O       13.354509241   14.858655820    9.447626878 CORE  246 O  O    0.0000  246
O        0.722009277   10.621766046    9.795734914 CORE  247 O  O    0.0000  247
O       13.258124294    2.901639485    9.779348387 CORE  248 O  O    0.0000  248
O        8.255486371   19.173597220    9.190599002 CORE  249 O  O    0.0000  249
O       16.227096342    1.135766795    3.446630192 CORE  250 O  O    0.0000  250
O       13.273760768   18.941997316    9.295640231 CORE  251 O  O    0.0000  251
O       17.157979989    4.575967560   11.847006424 CORE  252 O  O    0.0000  252
O        3.208663454   15.303312665   10.125555469 CORE  253 O  O    0.0000  253
O        0.608570386   15.526622377    9.662786606 CORE  254 O  O    0.0000  254
O        2.078830299   19.450155508    7.248713720 CORE  255 O  O    0.0000  255
O        3.383533087   10.826338072    9.854158719 CORE  256 O  O    0.0000  256
O        6.040202050   11.057335812    9.981218014 CORE  257 O  O    0.0000  257
O        5.718077812   18.869384420    9.852627089 CORE  258 O  O    0.0000  258
O        5.618990533    3.213707849    9.580257935 CORE  259 O  O    0.0000  259
O       10.660698316    3.196126323   10.180349433 CORE  260 O  O    0.0000  260
O        5.880800761   15.216939525   10.113750276 CORE  261 O  O    0.0000  261
O       18.563467438   11.201403993   10.267776292 CORE  262 O  O    0.0000  262
O       10.745961715   18.904188364   10.010724905 CORE  263 O  O    0.0000  263
O       18.459942235   14.894955253   10.193334638 CORE  264 O  O    0.0000  264
O        4.722938200    2.159121484    0.598052008 CORE  265 O  O    0.0000  265
O       16.748026499    5.496099417    0.813025842 CORE  266 O  O    0.0000  266
O        0.263085319    3.329272376   11.849387191 CORE  267 O  O    0.0000  267
O       20.262292475    0.966787006   10.756563310 CORE  268 O  O    0.0000  268
O       17.026703028    9.573477103   11.649449983 CORE  269 O  O    0.0000  269
O        0.043377987   13.094977964   10.446428823 CORE  270 O  O    0.0000  270
O       12.585488222    9.455748080   11.268826781 CORE  271 O  O    0.0000  271
O        4.743545538    1.012842733   10.824726115 CORE  272 O  O    0.0000  272
O       12.367194529   16.960537325   10.806569185 CORE  273 O  O    0.0000  273
O        4.465646137   13.057697220   10.740955638 CORE  274 O  O    0.0000  274
O       12.329836009    4.532232174   11.681922944 CORE  275 O  O    0.0000  275
O       12.693950386   12.018407223   11.895383681 CORE  276 O  O    0.0000  276
O       16.448239626   12.180460745   11.593744015 CORE  277 O  O    0.0000  277
O       16.680346787   14.746626256   12.208484981 CORE  278 O  O    0.0000  278
O       12.675743248   14.680575297   12.024511725 CORE  279 O  O    0.0000  279
O       12.117620557    1.875092182   11.949043967 CORE  280 O  O    0.0000  280
O       18.394192261   19.289967011   10.162832388 CORE  281 O  O    0.0000  281
O        0.897100892    5.376436284    3.083957971 CORE  282 O  O    0.0000  282
O       17.304820569   17.088986680   11.206411164 CORE  283 O  O    0.0000  283
O       18.752662240    4.906237573    2.470814483 CORE  284 O  O    0.0000  284
O       20.304332997   11.176031114   12.264164002 CORE  285 O  O    0.0000  285
O        2.020775965   19.135673808   13.447471958 CORE  286 O  O    0.0000  286
O       15.892459818    3.211365312    9.949257617 CORE  287 O  O    0.0000  287
O        4.315106417    3.440570218   11.839467780 CORE  288 O  O    0.0000  288
O        4.547635545   15.142435322   12.382461127 CORE  289 O  O    0.0000  289
O        4.237275231   18.796809024   11.997538129 CORE  290 O  O    0.0000  290
O       20.136120709   15.115733777   12.177359792 CORE  291 O  O    0.0000  291
O        4.665198877   10.803167435   12.163674500 CORE  292 O  O    0.0000  292
O       12.648528564   19.366246346   11.850845953 CORE  293 O  O    0.0000  293
O       14.635964946   13.308858973   13.166798595 CORE  294 O  O    0.0000  294
O       12.919042355    7.058487547   12.205719890 CORE  295 O  O    0.0000  295
O       14.699213680    8.981485406   12.814858149 CORE  296 O  O    0.0000  296
O       14.495750842    0.954608990   12.646974837 CORE  297 O  O    0.0000  297
O       16.532667632   19.431884309   12.093182814 CORE  298 O  O    0.0000  298
O        9.756535422   15.575763029   13.353742941 CORE  299 O  O    0.0000  299
O       10.052255438   18.348350125   13.195098562 CORE  300 O  O    0.0000  300
end
end
