# Supplementary material for: Zeolite-confined subnanometric PtSn mimicking mortise-and-tenon joinery for catalytic propane dehydrogenation
Source: Nat Commun. 2022 May 17;13:2716. doi: 10.1038/s41467-022-30522-1 (PMC9114386; doi:10.1038/s41467-022-30522-1)
Supplement: Supplementary file 8 — Source Data [file 41467_2022_30522_MOESM8_ESM.zip › allstructures/Pt4Sn6O4-MFI.arc]

!BIOSYM archive 2
PBC=ON
                      Energy         0          0.0449      -2351.072871        C1
!DATE
PBC   20.37460000   20.11910000   13.51960000   90.00000000   89.99990000   90.00000000
Sn       4.975878025   13.571779089    3.919541814 CORE    1 Sn Sn   0.0000    1
Sn       3.666365282   15.530277541    6.009930271 CORE    2 Sn Sn   0.0000    2
Sn       2.121005729   17.921777382    7.529113441 CORE    3 Sn Sn   0.0000    3
Sn       7.131782422   16.489665265    5.016255470 CORE    4 Sn Sn   0.0000    4
Sn       4.933701102   19.110308976    5.276469049 CORE    5 Sn Sn   0.0000    5
Sn       4.209449108   16.945590078    2.796931872 CORE    6 Sn Sn   0.0000    6
Pt       6.877739813   18.321555548    6.834250453 CORE    7 Pt Pt   0.0000    7
Pt       2.694829864   17.668083366    4.864228878 CORE    8 Pt Pt   0.0000    8
Pt       4.678884264   17.353483190    7.649494753 CORE    9 Pt Pt   0.0000    9
Pt       2.926118571   15.669717547    8.541356777 CORE   10 Pt Pt   0.0000   10
Si      20.078148182   15.553729250    4.547586005 CORE   11 Si Si   0.0000   11
Si      19.977395420   18.695120723    4.308806069 CORE   12 Si Si   0.0000   12
Si      17.048606139    3.306798297    4.220536000 CORE   13 Si Si   0.0000   13
Si      17.120534299   10.800913362    4.332599214 CORE   14 Si Si   0.0000   14
Si      16.862428521   18.595974513    4.243336900 CORE   15 Si Si   0.0000   15
Si      20.282234658   10.853640145    4.323171830 CORE   16 Si Si   0.0000   16
Si      20.250284512    3.431170671    4.228963819 CORE   17 Si Si   0.0000   17
Si      16.954724647   15.502666666    4.313451057 CORE   18 Si Si   0.0000   18
Si      13.100550838    9.484309920    6.307928431 CORE   19 Si Si   0.0000   19
Si       8.339278474   12.553006834    6.275299117 CORE   20 Si Si   0.0000   20
Si       8.364625620    9.386606016    6.168982054 CORE   21 Si Si   0.0000   21
Si      13.162246604   12.624860360    6.288108639 CORE   22 Si Si   0.0000   22
Si      16.075780330    0.844872249    6.006748280 CORE   23 Si Si   0.0000   23
Si      13.112173429    1.463141159    6.516670965 CORE   24 Si Si   0.0000   24
Si       0.659418563    1.023934726    6.038195933 CORE   25 Si Si   0.0000   25
Si       0.430241843   13.230039022    6.397489397 CORE   26 Si Si   0.0000   26
Si      16.198867989   13.217606060    6.250073069 CORE   27 Si Si   0.0000   27
Si       8.406298050    4.589152521    6.465648031 CORE   28 Si Si   0.0000   28
Si      13.149202854    4.620602096    6.533276340 CORE   29 Si Si   0.0000   29
Si       8.352329443    1.448838494    6.527348716 CORE   30 Si Si   0.0000   30
Si       0.524482054    8.725463840    6.512638947 CORE   31 Si Si   0.0000   31
Si      16.106461239    5.503040037    6.249019863 CORE   32 Si Si   0.0000   32
Si      16.062273639    8.608738302    6.257071725 CORE   33 Si Si   0.0000   33
Si       0.541638588    5.561567479    6.371749457 CORE   34 Si Si   0.0000   34
Si      10.716687163    8.474292885    8.066654595 CORE   35 Si Si   0.0000   35
Si      10.781934415   13.486456908    8.015274615 CORE   36 Si Si   0.0000   36
Si       6.032897985    8.680626630    8.105316409 CORE   37 Si Si   0.0000   37
Si       5.989723461   13.172737052    8.323476223 CORE   38 Si Si   0.0000   38
Si      10.828173342    5.418883360    8.447678733 CORE   39 Si Si   0.0000   39
Si      18.475674561    1.482314173    7.922583322 CORE   40 Si Si   0.0000   40
Si       2.933851794    4.718936067    8.137800202 CORE   41 Si Si   0.0000   41
Si      10.815805539    0.884573292    8.484597418 CORE   42 Si Si   0.0000   42
Si       2.895586639    1.515330775    8.118454125 CORE   43 Si Si   0.0000   43
Si       5.991430896    5.496410751    8.343373928 CORE   44 Si Si   0.0000   44
Si       2.918328560   12.611166072    8.244402022 CORE   45 Si Si   0.0000   45
Si       3.021714354    9.450989437    8.351042959 CORE   46 Si Si   0.0000   46
Si      18.441186871    4.656322028    8.174718567 CORE   47 Si Si   0.0000   47
Si      18.320097378   12.703808995    8.334553771 CORE   48 Si Si   0.0000   48
Si      18.311621088    9.503564151    8.259252493 CORE   49 Si Si   0.0000   49
Si       5.939326763    1.030863420    8.641525530 CORE   50 Si Si   0.0000   50
Si      10.181066954   11.001375362    9.916391112 CORE   51 Si Si   0.0000   51
Si       6.989031457   10.850156517   10.172287140 CORE   52 Si Si   0.0000   52
Si      10.011461244   15.550067706   10.154991557 CORE   53 Si Si   0.0000   53
Si       6.892000868   15.552601872   10.104969935 CORE   54 Si Si   0.0000   54
Si      10.001114024   18.727230585   10.338548359 CORE   55 Si Si   0.0000   55
Si      10.047741880    3.272896354   10.484852408 CORE   56 Si Si   0.0000   56
Si       6.813117282    3.466035415   10.499866822 CORE   57 Si Si   0.0000   57
Si       6.882485807   18.692123441   10.387830970 CORE   58 Si Si   0.0000   58
Si      18.983014362    0.790953303   10.925261149 CORE   59 Si Si   0.0000   59
Si       1.828675239    0.691436908   10.977556132 CORE   60 Si Si   0.0000   60
Si       1.898564267    5.468225106   11.033750693 CORE   61 Si Si   0.0000   61
Si       1.897251037   13.267050058   11.111892486 CORE   62 Si Si   0.0000   62
Si       1.927108571    8.529975132   11.123187622 CORE   63 Si Si   0.0000   63
Si      19.167321354    5.447752357   11.137330352 CORE   64 Si Si   0.0000   64
Si      19.202175962    8.578095599   11.087531819 CORE   65 Si Si   0.0000   65
Si      19.114216000   13.260905547   11.292124021 CORE   66 Si Si   0.0000   66
Si      10.814913691   11.457010014   12.957289273 CORE   67 Si Si   0.0000   67
Si      10.834661878   14.671558626   13.012917343 CORE   68 Si Si   0.0000   68
Si       5.964621317   11.385020296   13.037140692 CORE   69 Si Si   0.0000   69
Si       5.791865256   14.575706369   12.891116568 CORE   70 Si Si   0.0000   70
Si      18.235426009    3.132391543   12.871607264 CORE   71 Si Si   0.0000   71
Si       2.931492293   10.896590275   12.915822845 CORE   72 Si Si   0.0000   72
Si       2.780584814    3.127809998   12.830704038 CORE   73 Si Si   0.0000   73
Si      10.610705123    2.579063158   13.507182130 CORE   74 Si Si   0.0000   74
Si      10.608505319   19.492995452   13.300312828 CORE   75 Si Si   0.0000   75
Si       2.794896118   15.502908639   13.111997846 CORE   76 Si Si   0.0000   76
Si       5.774950962    2.603571623   13.313182030 CORE   77 Si Si   0.0000   77
Si      18.285239709   18.779425760   13.021138695 CORE   78 Si Si   0.0000   78
Si      18.498143768   10.806053990   13.181038437 CORE   79 Si Si   0.0000   79
Si       2.733434153   18.659714634   12.974910843 CORE   80 Si Si   0.0000   80
Si       5.749087427   19.533757398   13.207732635 CORE   81 Si Si   0.0000   81
Si      18.582557180   15.691399048   13.212523332 CORE   82 Si Si   0.0000   82
Si       8.398854421   10.782583559    1.324141010 CORE   83 Si Si   0.0000   83
Si      13.148693635   15.493964469    1.406485595 CORE   84 Si Si   0.0000   84
Si      13.047586558   10.815848559    1.436021939 CORE   85 Si Si   0.0000   85
Si       8.259608941   15.447761818    1.215056007 CORE   86 Si Si   0.0000   86
Si      16.007887122    2.548292015    1.381661708 CORE   87 Si Si   0.0000   87
Si      16.079541779   11.500867888    1.448773028 CORE   88 Si Si   0.0000   88
Si      12.980424712   18.591456545    1.651013656 CORE   89 Si Si   0.0000   89
Si       0.362965194   19.593665019    1.395934630 CORE   90 Si Si   0.0000   90
Si       0.369901473    2.628772897    1.295903305 CORE   91 Si Si   0.0000   91
Si      16.122137557   14.679810239    1.334557998 CORE   92 Si Si   0.0000   92
Si       8.054279971    3.064156730    1.828659356 CORE   93 Si Si   0.0000   93
Si      15.912657447   19.497614815    1.379685718 CORE   94 Si Si   0.0000   94
Si       0.539680890   14.785773936    1.634689577 CORE   95 Si Si   0.0000   95
Si       8.087591583   18.579827034    1.494780338 CORE   96 Si Si   0.0000   96
Si       0.639374329   11.577107193    1.437945106 CORE   97 Si Si   0.0000   97
Si      13.009292545    3.098221396    1.916752067 CORE   98 Si Si   0.0000   98
Si       9.008076538   13.194671869    3.343124500 CORE   99 Si Si   0.0000   99
Si      12.246123123    8.570365184    3.356627373 CORE  100 Si Si   0.0000  100
Si      12.164694204   13.236588675    3.379577881 CORE  101 Si Si   0.0000  101
Si       9.094246349    8.541963524    3.238141538 CORE  102 Si Si   0.0000  102
Si      12.059947164    0.594726018    3.703706700 CORE  103 Si Si   0.0000  103
Si      12.197570108    5.483913939    3.684864870 CORE  104 Si Si   0.0000  104
Si       9.064719456    5.461696149    3.575021637 CORE  105 Si Si   0.0000  105
Si       8.833647494    0.571791667    3.642757427 CORE  106 Si Si   0.0000  106
O       18.527791841   15.083315464    4.340107782 CORE  107 O  O    0.0000  107
O       12.899534860    8.989363865    4.778020317 CORE  108 O  O    0.0000  108
O       18.698673315   10.692133057    3.974595241 CORE  109 O  O    0.0000  109
O       16.763171057   17.057527790    4.752670808 CORE  110 O  O    0.0000  110
O        8.173205163   13.070409595    4.738174212 CORE  111 O  O    0.0000  111
O        0.280903756    3.507511541    2.660414837 CORE  112 O  O    0.0000  112
O        8.333924373    8.965225571    4.607540483 CORE  113 O  O    0.0000  113
O       13.021402245   13.095173521    4.743332175 CORE  114 O  O    0.0000  114
O       12.904727184    3.047552828    6.205122253 CORE  115 O  O    0.0000  115
O        8.484690762    5.455199444    5.095994211 CORE  116 O  O    0.0000  116
O       20.090692573   17.162169756    4.851756555 CORE  117 O  O    0.0000  117
O       18.406454994   19.128520100    4.283478348 CORE  118 O  O    0.0000  118
O        8.256105192    0.548411264    5.170366185 CORE  119 O  O    0.0000  119
O       19.883198487    4.985149805    7.494474476 CORE  120 O  O    0.0000  120
O       14.724342165    4.878288364    6.839848181 CORE  121 O  O    0.0000  121
O       14.333464324   19.281839221    1.054665323 CORE  122 O  O    0.0000  122
O        0.466722517    9.552620033    5.118429744 CORE  123 O  O    0.0000  123
O       12.560819826    0.615097127    5.244730677 CORE  124 O  O    0.0000  124
O       16.620729386    9.389658081    4.950935634 CORE  125 O  O    0.0000  125
O       16.877767988   12.012433796    5.388215610 CORE  126 O  O    0.0000  126
O        0.693151540    2.207387430    4.927753913 CORE  127 O  O    0.0000  127
O       16.213919979    0.954008581    1.632940646 CORE  128 O  O    0.0000  128
O        0.109245606   12.205673087    5.187761551 CORE  129 O  O    0.0000  129
O        0.391787768   19.710119367    5.311114715 CORE  130 O  O    0.0000  130
O        0.316914296   14.761907895    5.834309862 CORE  131 O  O    0.0000  131
O       16.130404588   14.575544621    5.359486093 CORE  132 O  O    0.0000  132
O       17.248782940    5.428187581    7.398388987 CORE  133 O  O    0.0000  133
O       12.735124794   11.061849228    6.438873353 CORE  134 O  O    0.0000  134
O       15.885855013    7.053266191    5.836395136 CORE  135 O  O    0.0000  135
O        0.323668935    7.152956248    6.170437376 CORE  136 O  O    0.0000  136
O        8.714483400   10.968707548    6.308238511 CORE  137 O  O    0.0000  137
O        6.902661637    9.039307895    6.781369022 CORE  138 O  O    0.0000  138
O        6.952648573   12.767032846    7.085162753 CORE  139 O  O    0.0000  139
O       14.642266594    9.230461957    6.744037978 CORE  140 O  O    0.0000  140
O       12.142032191    8.650292955    7.311778483 CORE  141 O  O    0.0000  141
O        8.427702673    3.009979355    6.082982114 CORE  142 O  O    0.0000  142
O       14.705262015   12.823333037    6.738887425 CORE  143 O  O    0.0000  143
O       12.298990346    5.079826652    7.838139121 CORE  144 O  O    0.0000  144
O        9.547131434   13.386644001    6.963439055 CORE  145 O  O    0.0000  145
O        9.511059559    8.555467928    6.972052229 CORE  146 O  O    0.0000  146
O        9.708603409    1.037106257    7.308666775 CORE  147 O  O    0.0000  147
O       12.202544446   13.526106197    7.233047378 CORE  148 O  O    0.0000  148
O       16.790863242   18.943497829    0.126727941 CORE  149 O  O    0.0000  149
O        2.063398884    5.264074565    6.874935303 CORE  150 O  O    0.0000  150
O       19.887140851    1.314835113    7.143060454 CORE  151 O  O    0.0000  151
O       16.567263878    4.692628042    4.915470832 CORE  152 O  O    0.0000  152
O       16.636980906    3.352594359    2.651781121 CORE  153 O  O    0.0000  153
O        7.021462572    4.934388274    7.224277354 CORE  154 O  O    0.0000  154
O        1.867678638   12.880910985    7.056375607 CORE  155 O  O    0.0000  155
O        7.059640211    1.211623777    7.478989095 CORE  156 O  O    0.0000  156
O        1.958168966    8.949400027    7.237215455 CORE  157 O  O    0.0000  157
O       14.677861137    1.120535883    6.783095472 CORE  158 O  O    0.0000  158
O        2.110720349    0.987600475    6.786455006 CORE  159 O  O    0.0000  159
O       11.845309073    3.256993276    0.795389698 CORE  160 O  O    0.0000  160
O       19.719884628   13.031111402    7.593461388 CORE  161 O  O    0.0000  161
O        9.686796184    4.924665280    7.400456926 CORE  162 O  O    0.0000  162
O        4.437648407   13.027450219    7.827148324 CORE  163 O  O    0.0000  163
O       12.300474654    1.059327701    7.859461332 CORE  164 O  O    0.0000  164
O       19.725029536    9.247757688    7.503964193 CORE  165 O  O    0.0000  165
O        4.502672683    9.117109283    7.786274139 CORE  166 O  O    0.0000  166
O        4.464942355    1.126464281    7.956995688 CORE  167 O  O    0.0000  167
O       17.096327825   13.464498948    7.581841446 CORE  168 O  O    0.0000  168
O        4.496132677    5.060966316    7.873814853 CORE  169 O  O    0.0000  169
O       17.107496701    8.752932527    7.484536265 CORE  170 O  O    0.0000  170
O        2.712281792    3.116164090    8.288841073 CORE  171 O  O    0.0000  171
O       18.153434743    3.060498186    8.111607338 CORE  172 O  O    0.0000  172
O       10.681577776    7.004229463    8.751382650 CORE  173 O  O    0.0000  173
O        6.112902221    7.102697970    8.452748409 CORE  174 O  O    0.0000  174
O       10.640907521   14.886529424    8.819026161 CORE  175 O  O    0.0000  175
O       10.723120064   19.518264764    9.123749259 CORE  176 O  O    0.0000  176
O        2.866454923   11.040956795    8.648767811 CORE  177 O  O    0.0000  177
O        6.315870119   14.680646194    8.851333772 CORE  178 O  O    0.0000  178
O       18.039651623   11.100166026    8.344373867 CORE  179 O  O    0.0000  179
O       10.548386094    9.573707457    9.243334339 CORE  180 O  O    0.0000  180
O        6.177019203   12.119908975    9.558391799 CORE  181 O  O    0.0000  181
O       10.772993342   12.214057949    9.022731338 CORE  182 O  O    0.0000  182
O        6.619507506    9.477714246    9.392561048 CORE  183 O  O    0.0000  183
O        6.090745791    2.237172052    9.719024291 CORE  184 O  O    0.0000  184
O       10.645940021    4.646913441    9.862566037 CORE  185 O  O    0.0000  185
O       10.572145907    1.990645356    9.642828321 CORE  186 O  O    0.0000  186
O       18.591150120    0.744837569    9.357725479 CORE  187 O  O    0.0000  187
O        2.438187572    5.447182008    9.502617438 CORE  188 O  O    0.0000  188
O        6.073064547   19.743499197    9.446510903 CORE  189 O  O    0.0000  189
O       10.732731712   19.106048210   11.733892387 CORE  190 O  O    0.0000  190
O        2.449860554   13.488142246    9.573951009 CORE  191 O  O    0.0000  191
O        6.815429138   17.160440867    9.837019020 CORE  192 O  O    0.0000  192
O       18.444538529    5.159124550    9.713143380 CORE  193 O  O    0.0000  193
O        2.260981301    0.767462169    9.416621406 CORE  194 O  O    0.0000  194
O       18.377027260   13.270798821    9.852726731 CORE  195 O  O    0.0000  195
O        2.808602404    8.683472093    9.767402928 CORE  196 O  O    0.0000  196
O        6.358764311    4.868593041    9.805038388 CORE  197 O  O    0.0000  197
O        8.424496782    3.296577429   10.430549716 CORE  198 O  O    0.0000  198
O        8.572064913   11.160017680   10.032076736 CORE  199 O  O    0.0000  199
O       18.347995670    8.862333416    9.743882664 CORE  200 O  O    0.0000  200
O        8.448913331   15.122148435   10.340687878 CORE  201 O  O    0.0000  201
O       10.142601731   17.153061383   10.023072509 CORE  202 O  O    0.0000  202
O        0.221719316    0.835289764   11.119424459 CORE  203 O  O    0.0000  203
O        0.320283831   12.891348304   11.096432563 CORE  204 O  O    0.0000  204
O        0.349689599    4.954115979   11.063590316 CORE  205 O  O    0.0000  205
O       10.856259671   11.089016629   11.383650812 CORE  206 O  O    0.0000  206
O        0.387747598    8.962386873   10.800300764 CORE  207 O  O    0.0000  207
O        6.579279323   10.642000337   11.725859569 CORE  208 O  O    0.0000  208
O       10.850615219   15.011485215   11.431787056 CORE  209 O  O    0.0000  209
O        2.002505239    6.982489475   11.612224739 CORE  210 O  O    0.0000  210
O        6.019159319   15.235004118   11.425683572 CORE  211 O  O    0.0000  211
O        8.436890177   19.176762511   10.438493069 CORE  212 O  O    0.0000  212
O       10.596740217    3.162221770   12.000274969 CORE  213 O  O    0.0000  213
O       19.080330644    7.019692208   11.502761519 CORE  214 O  O    0.0000  214
O        6.323576993    3.464603974   12.045002306 CORE  215 O  O    0.0000  215
O       18.368464283   19.576156046   11.610519613 CORE  216 O  O    0.0000  216
O        2.114563735   14.672365486   11.882945165 CORE  217 O  O    0.0000  217
O       18.955804480   14.730425486   11.958687146 CORE  218 O  O    0.0000  218
O        6.233565812   18.734456777   11.877511904 CORE  219 O  O    0.0000  219
O       10.446939395    0.748112988    3.652312545 CORE  220 O  O    0.0000  220
O        2.314528464   19.376015211   11.569830738 CORE  221 O  O    0.0000  221
O        2.546614186    1.881454178   11.812824981 CORE  222 O  O    0.0000  222
O        2.744874578   12.051621488   11.770361382 CORE  223 O  O    0.0000  223
O       18.433293931   12.134269717   12.241476488 CORE  224 O  O    0.0000  224
O        2.500477193    9.451953152   12.321287626 CORE  225 O  O    0.0000  225
O       18.411625808    4.651257223   12.330193450 CORE  226 O  O    0.0000  226
O       18.600934815    9.458409125   12.296616724 CORE  227 O  O    0.0000  227
O        2.806987804    4.505930852   11.970150949 CORE  228 O  O    0.0000  228
O        2.790545966   17.067462688   12.690524502 CORE  229 O  O    0.0000  229
O       10.865169142   13.061451449   13.227045867 CORE  230 O  O    0.0000  230
O        5.897231536   12.971179793   12.745640330 CORE  231 O  O    0.0000  231
O        5.968027232    1.013724286   13.000778727 CORE  232 O  O    0.0000  232
O       18.623938103   17.228070085   12.697654302 CORE  233 O  O    0.0000  233
O       10.806220088    0.969503084   13.506219070 CORE  234 O  O    0.0000  234
O       12.146338783   15.362733502    0.142369361 CORE  235 O  O    0.0000  235
O        4.482777456   10.815399144   13.362991779 CORE  236 O  O    0.0000  236
O       12.121368497   10.763386195    0.105397320 CORE  237 O  O    0.0000  237
O        4.207420013    2.942975184    0.059098834 CORE  238 O  O    0.0000  238
O        3.160233432   14.003895285    4.842938802 CORE  239 O  O    0.0000  239
O        6.896195871   11.080792820    0.804779186 CORE  240 O  O    0.0000  240
O       11.795339819   18.718812780    0.557300732 CORE  241 O  O    0.0000  241
O       18.656621792    3.143762927    4.392095172 CORE  242 O  O    0.0000  242
O        9.441037617   10.867663061    0.078449023 CORE  243 O  O    0.0000  243
O        6.921454124   15.099620252    0.390857731 CORE  244 O  O    0.0000  244
O       15.974880556   19.540064168    5.223749138 CORE  245 O  O    0.0000  245
O        9.513546363   15.295907354    0.191091638 CORE  246 O  O    0.0000  246
O       17.123499714   10.690003251    0.512537052 CORE  247 O  O    0.0000  247
O        9.197860928    2.960692985    0.682683963 CORE  248 O  O    0.0000  248
O        4.177242785   19.214484740   13.487023057 CORE  249 O  O    0.0000  249
O       13.095402209    4.447558284    2.819533301 CORE  250 O  O    0.0000  250
O        9.152023867   19.041693076    0.342551808 CORE  251 O  O    0.0000  251
O       18.346829946    2.123456506   11.601526786 CORE  252 O  O    0.0000  252
O       19.657361534   15.512012910    0.898648360 CORE  253 O  O    0.0000  253
O       17.092252192   15.376325131    0.242467206 CORE  254 O  O    0.0000  254
O       19.364903865   19.403929382    0.549253732 CORE  255 O  O    0.0000  255
O       19.790729014   10.870975132    0.639997730 CORE  256 O  O    0.0000  256
O        2.046446380   11.264620608    0.699143946 CORE  257 O  O    0.0000  257
O        1.630039850   18.975903595    0.602105186 CORE  258 O  O    0.0000  258
O        1.609715167    3.202441988    0.426638470 CORE  259 O  O    0.0000  259
O        6.590852781    3.032167147    1.128186605 CORE  260 O  O    0.0000  260
O        1.933905314   15.275997492    0.954679328 CORE  261 O  O    0.0000  261
O       14.563422465   11.169894235    0.976350057 CORE  262 O  O    0.0000  262
O        6.602774052   19.009327380    0.971303008 CORE  263 O  O    0.0000  263
O       14.596195506   14.979116705    0.889328403 CORE  264 O  O    0.0000  264
O       10.636172148    5.019038858    3.583214684 CORE  265 O  O    0.0000  265
O       16.307971867   18.664758993    2.719215954 CORE  266 O  O    0.0000  266
O       13.243915574   17.021036460    1.941405496 CORE  267 O  O    0.0000  267
O       16.766553912    3.001928262    0.022574439 CORE  268 O  O    0.0000  268
O       13.017234282    9.362558415    2.167285116 CORE  269 O  O    0.0000  269
O       16.396153707   13.084950503    1.324843196 CORE  270 O  O    0.0000  270
O        8.431117295    9.292034118    1.964791315 CORE  271 O  O    0.0000  271
O        0.605868092    1.060245708    1.665587332 CORE  272 O  O    0.0000  272
O        8.195752162   16.982314677    1.734856769 CORE  273 O  O    0.0000  273
O        0.373942645   13.179717877    1.468747049 CORE  274 O  O    0.0000  274
O        8.206827875    4.455324473    2.643644790 CORE  275 O  O    0.0000  275
O        8.810733463   11.844012987    2.475670800 CORE  276 O  O    0.0000  276
O       12.456335542   11.943691699    2.446498943 CORE  277 O  O    0.0000  277
O       12.630032739   14.601430463    2.652897686 CORE  278 O  O    0.0000  278
O        8.473137251   14.477718095    2.504871613 CORE  279 O  O    0.0000  279
O        8.157659585    1.815366282    2.856069504 CORE  280 O  O    0.0000  280
O       16.323934954    2.035648894    4.925276561 CORE  281 O  O    0.0000  281
O       12.419101458    6.977729804    3.090917900 CORE  282 O  O    0.0000  282
O       14.437985585    2.898434307    1.176936814 CORE  283 O  O    0.0000  283
O       12.727321339    1.823198222    2.881311393 CORE  284 O  O    0.0000  284
O       16.244975010   11.058022630    2.998413893 CORE  285 O  O    0.0000  285
O       19.360185925    2.773414245    0.466094708 CORE  286 O  O    0.0000  286
O       12.667173995    5.488988332    5.243108107 CORE  287 O  O    0.0000  287
O        0.273351962    4.840396035    4.936624557 CORE  288 O  O    0.0000  288
O        0.532207642   15.218713463    3.193485163 CORE  289 O  O    0.0000  289
O        0.226337508   18.809881544    2.812275121 CORE  290 O  O    0.0000  290
O       16.381044587   15.289783309    2.813975638 CORE  291 O  O    0.0000  291
O        0.734367580   10.964674523    2.933646476 CORE  292 O  O    0.0000  292
O        8.444431008   19.299967711    2.908149895 CORE  293 O  O    0.0000  293
O       10.582276213   13.340662594    3.718583061 CORE  294 O  O    0.0000  294
O        8.918563896    6.954318592    2.968042770 CORE  295 O  O    0.0000  295
O       10.665172911    8.958966239    3.366153364 CORE  296 O  O    0.0000  296
O       12.532475668   19.302729797    3.047409192 CORE  297 O  O    0.0000  297
O       17.279330023    0.774756061    7.091638118 CORE  298 O  O    0.0000  298
O        5.038773858   15.156647532    2.618850890 CORE  299 O  O    0.0000  299
O        5.623923391   15.045777886    5.472620930 CORE  300 O  O    0.0000  300
O        5.849878954   17.768325024    3.844603239 CORE  301 O  O    0.0000  301
O        4.301221684   14.990604289   13.358907785 CORE  302 O  O    0.0000  302
end
end
