# Supplementary material for: Zeolite-confined subnanometric PtSn mimicking mortise-and-tenon joinery for catalytic propane dehydrogenation
Source: Nat Commun. 2022 May 17;13:2716. doi: 10.1038/s41467-022-30522-1 (PMC9114386; doi:10.1038/s41467-022-30522-1)
Supplement: Supplementary file 8 — Source Data [file 41467_2022_30522_MOESM8_ESM.zip › allstructures/Pt4Sn6O6-MFI.arc]

!BIOSYM archive 2
PBC=ON
                      Energy         0          0.0484      -2363.054964        C1
!DATE
PBC   20.37460000   20.11910000   13.51960000   90.00000000   89.99990000   90.00000000
Sn       2.943300483    8.956112852    2.881686524 CORE    1 Sn Sn   0.0000    1
Sn       2.288548121   16.349734698    4.672902354 CORE    2 Sn Sn   0.0000    2
Sn       5.054448972   16.086520995    2.577256232 CORE    3 Sn Sn   0.0000    3
Sn       4.766826122   14.125301854    5.161361652 CORE    4 Sn Sn   0.0000    4
Sn       2.024108233   11.709588082    3.959574217 CORE    5 Sn Sn   0.0000    5
Sn       4.405968365   12.690628201    1.850758649 CORE    6 Sn Sn   0.0000    6
Pt       2.077112743   13.858466624    5.359216135 CORE    7 Pt Pt   0.0000    7
Pt       2.660802129   16.522438685    1.942235673 CORE    8 Pt Pt   0.0000    8
Pt       2.210466549   13.936844887    2.700763316 CORE    9 Pt Pt   0.0000    9
Pt       3.054103785   14.549013116    0.376995662 CORE   10 Pt Pt   0.0000   10
Si      18.664590575   12.821843606    3.315946159 CORE   11 Si Si   0.0000   11
Si      18.725271735   15.950091953    3.028562141 CORE   12 Si Si   0.0000   12
Si      15.591921053    0.713566305    2.849848619 CORE   13 Si Si   0.0000   13
Si      15.612126337    8.213040413    3.341972621 CORE   14 Si Si   0.0000   14
Si      15.581449367   15.931933399    2.770857333 CORE   15 Si Si   0.0000   15
Si      18.786102556    8.138300419    3.582874182 CORE   16 Si Si   0.0000   16
Si      18.799550759    0.676424804    2.923966901 CORE   17 Si Si   0.0000   17
Si      15.514439259   12.854423337    3.215565267 CORE   18 Si Si   0.0000   18
Si      11.593857327    6.806577565    5.211759431 CORE   19 Si Si   0.0000   19
Si       6.778122077    9.821582014    5.057296355 CORE   20 Si Si   0.0000   20
Si       6.727861922    6.622453618    4.887202828 CORE   21 Si Si   0.0000   21
Si      11.664196310    9.937795389    5.054233682 CORE   22 Si Si   0.0000   22
Si      14.613709944   18.302728732    4.545385018 CORE   23 Si Si   0.0000   23
Si      11.620338992   18.841599674    5.086160205 CORE   24 Si Si   0.0000   24
Si      19.557811866   18.381637350    4.809871590 CORE   25 Si Si   0.0000   25
Si      19.237124353   10.678978629    5.518041570 CORE   26 Si Si   0.0000   26
Si      14.710259466   10.683548667    5.186002415 CORE   27 Si Si   0.0000   27
Si       7.028942582    2.284842717    5.164648561 CORE   28 Si Si   0.0000   28
Si      11.784776684    1.934384746    5.155066867 CORE   29 Si Si   0.0000   29
Si       7.086320827   19.360553113    5.169690716 CORE   30 Si Si   0.0000   30
Si      19.456683090    5.789486351    5.509068860 CORE   31 Si Si   0.0000   31
Si      14.742361032    2.852615720    4.845276827 CORE   32 Si Si   0.0000   32
Si      14.525365848    5.945567650    5.260366631 CORE   33 Si Si   0.0000   33
Si      19.541960313    2.680809510    5.066264746 CORE   34 Si Si   0.0000   34
Si       9.141627274    6.053104002    6.937672521 CORE   35 Si Si   0.0000   35
Si       9.258587068   10.411246068    7.045126916 CORE   36 Si Si   0.0000   36
Si       4.552304834    5.959374688    7.002831971 CORE   37 Si Si   0.0000   37
Si       4.461618800   10.478158815    7.124784623 CORE   38 Si Si   0.0000   38
Si       9.445062638    3.003242009    6.893567873 CORE   39 Si Si   0.0000   39
Si      16.924997203   18.767538539    6.615349349 CORE   40 Si Si   0.0000   40
Si       1.665072403    1.962905484    6.768795591 CORE   41 Si Si   0.0000   41
Si       9.354731058   18.271087331    7.059478863 CORE   42 Si Si   0.0000   42
Si       1.626417877   18.880547820    6.821630527 CORE   43 Si Si   0.0000   43
Si       4.597308484    2.907383438    7.014404559 CORE   44 Si Si   0.0000   44
Si       1.409882776    9.882837141    7.150161376 CORE   45 Si Si   0.0000   45
Si       1.523475105    6.735141977    7.209967505 CORE   46 Si Si   0.0000   46
Si      17.044228065    1.804322184    6.785383323 CORE   47 Si Si   0.0000   47
Si      16.804930514    9.963682139    7.296782850 CORE   48 Si Si   0.0000   48
Si      16.887543645    6.756399767    7.187777773 CORE   49 Si Si   0.0000   49
Si       4.703858882   18.339037867    6.737136427 CORE   50 Si Si   0.0000   50
Si       8.536362562    8.187645669    9.134573764 CORE   51 Si Si   0.0000   51
Si       5.425367869    8.134819558    9.063678092 CORE   52 Si Si   0.0000   52
Si       8.573709611   12.785946654    8.806790295 CORE   53 Si Si   0.0000   53
Si       5.407906575   12.891379849    8.869453464 CORE   54 Si Si   0.0000   54
Si       8.582399214   15.913992718    8.931180589 CORE   55 Si Si   0.0000   55
Si       8.649379371    0.636905383    8.882518443 CORE   56 Si Si   0.0000   56
Si       5.435748563    0.504683106    8.879088918 CORE   57 Si Si   0.0000   57
Si       5.460494506   16.034609188    8.626644272 CORE   58 Si Si   0.0000   58
Si      17.622284905   18.014172504    9.504188747 CORE   59 Si Si   0.0000   59
Si       0.430707480   18.004166424    9.598783558 CORE   60 Si Si   0.0000   60
Si       0.550031199    2.700820441    9.628290462 CORE   61 Si Si   0.0000   61
Si       0.433599698   10.392746459   10.092188344 CORE   62 Si Si   0.0000   62
Si       0.537846268    5.782625437   10.034784967 CORE   63 Si Si   0.0000   63
Si      17.759799215    2.675240724    9.698676068 CORE   64 Si Si   0.0000   64
Si      17.778688786    5.801658747    9.997224268 CORE   65 Si Si   0.0000   65
Si      17.645537043   10.416403360   10.228688817 CORE   66 Si Si   0.0000   66
Si       9.483753318    8.666390618   11.982959868 CORE   67 Si Si   0.0000   67
Si       9.581660823   11.742332991   11.601171196 CORE   68 Si Si   0.0000   68
Si       4.284270980    8.669019331   11.808709896 CORE   69 Si Si   0.0000   69
Si       4.349936071   11.836791361   11.653503721 CORE   70 Si Si   0.0000   70
Si      16.876640599    0.278099926   11.491667233 CORE   71 Si Si   0.0000   71
Si       1.288177703    7.974427750   12.057883258 CORE   72 Si Si   0.0000   72
Si       1.350420622    0.314074077   11.509009069 CORE   73 Si Si   0.0000   73
Si       9.277270182   20.103560539   11.827590320 CORE   74 Si Si   0.0000   74
Si       9.277167052   16.885649843   11.780582700 CORE   75 Si Si   0.0000   75
Si       1.383051043   12.743915608   11.998186301 CORE   76 Si Si   0.0000   76
Si       4.377281152   19.846202668   11.797058085 CORE   77 Si Si   0.0000   77
Si      17.023170297   15.949865366   11.704711401 CORE   78 Si Si   0.0000   78
Si      17.162898100    7.888945895   12.188939514 CORE   79 Si Si   0.0000   79
Si       1.252790100   15.823179671   11.570565846 CORE   80 Si Si   0.0000   80
Si       4.312028925   16.692985614   11.326408799 CORE   81 Si Si   0.0000   81
Si      17.048175019   12.852029229   12.181923621 CORE   82 Si Si   0.0000   82
Si       6.813412759    8.233529878    0.226598569 CORE   83 Si Si   0.0000   83
Si      11.580619932   12.833790438    0.197679844 CORE   84 Si Si   0.0000   84
Si      11.698738162    8.111204453    0.550868718 CORE   85 Si Si   0.0000   85
Si       7.023879661   12.470438795   13.261056864 CORE   86 Si Si   0.0000   86
Si      14.611952519   19.927897578    0.011849579 CORE   87 Si Si   0.0000   87
Si      14.679440664    8.697084506    0.306786738 CORE   88 Si Si   0.0000   88
Si      11.634645283   15.975551556    0.227299523 CORE   89 Si Si   0.0000   89
Si      19.437668338   16.844278192    0.117315828 CORE   90 Si Si   0.0000   90
Si      19.368366928   20.013880665   13.501891061 CORE   91 Si Si   0.0000   91
Si      14.567667504   11.883702578    0.339047179 CORE   92 Si Si   0.0000   92
Si       6.723788205    0.335079015    0.206917228 CORE   93 Si Si   0.0000   93
Si      14.629095222   16.762931474   13.453016678 CORE   94 Si Si   0.0000   94
Si      19.495583956   11.896295678    0.464282434 CORE   95 Si Si   0.0000   95
Si       6.625170016   15.613255169   13.019746290 CORE   96 Si Si   0.0000   96
Si      19.488508164    8.696467931    0.575561770 CORE   97 Si Si   0.0000   97
Si      11.554311417    0.464142623    0.371332440 CORE   98 Si Si   0.0000   98
Si       7.496275384   10.545462429    2.154768083 CORE   99 Si Si   0.0000   99
Si      10.678377700    5.822613462    2.391474826 CORE  100 Si Si   0.0000  100
Si      10.658232034   10.637434897    2.196016722 CORE  101 Si Si   0.0000  101
Si       7.564496493    5.789715470    1.995520017 CORE  102 Si Si   0.0000  102
Si      10.548857100   18.090525574    2.179734282 CORE  103 Si Si   0.0000  103
Si      10.743393591    2.756601018    2.246331749 CORE  104 Si Si   0.0000  104
Si       7.595042573    2.677043157    2.108247255 CORE  105 Si Si   0.0000  105
Si       7.442400943   18.378531320    2.449214119 CORE  106 Si Si   0.0000  106
O       17.094685499   12.486768029    3.060485925 CORE  107 O  O    0.0000  107
O       11.094030697    5.883766024    3.966274087 CORE  108 O  O    0.0000  108
O       17.200729759    7.901252679    3.318075156 CORE  109 O  O    0.0000  109
O       19.294465621    2.077814221    3.580838995 CORE  110 O  O    0.0000  110
O        6.953784557   10.698968171    3.688253691 CORE  111 O  O    0.0000  111
O       18.526819043    1.973320316    6.130116656 CORE  112 O  O    0.0000  112
O        8.026681731    6.148337767    5.748334412 CORE  113 O  O    0.0000  113
O       11.167300929   10.746891744    3.732728185 CORE  114 O  O    0.0000  114
O        8.977660674    2.024341341    8.100044491 CORE  115 O  O    0.0000  115
O        6.891253047    2.477008281    3.563121038 CORE  116 O  O    0.0000  116
O       18.891765638   14.413633812    3.530774410 CORE  117 O  O    0.0000  117
O       15.167082464   15.888498725    1.199865631 CORE  118 O  O    0.0000  118
O        7.579203625   19.528025320    3.631448787 CORE  119 O  O    0.0000  119
O       13.157907582   18.354781695    5.244034298 CORE  120 O  O    0.0000  120
O       14.821331463   19.661359836    3.673779628 CORE  121 O  O    0.0000  121
O       19.506818646   19.542145610    3.680208704 CORE  122 O  O    0.0000  122
O       19.454532751    6.809859978    4.245004890 CORE  123 O  O    0.0000  123
O       13.043591970    0.152652776   13.326744635 CORE  124 O  O    0.0000  124
O       14.856280387    6.985296234    4.067176539 CORE  125 O  O    0.0000  125
O       15.327024461    9.605721858    4.131004520 CORE  126 O  O    0.0000  126
O        9.180457313    2.298262909    2.202882430 CORE  127 O  O    0.0000  127
O       17.149285018   16.350895089    2.923175906 CORE  128 O  O    0.0000  128
O       18.940414449    9.391067055    4.593111996 CORE  129 O  O    0.0000  129
O       19.447331590   16.906743054    4.125793218 CORE  130 O  O    0.0000  130
O       19.200383143   12.054369517    4.647267279 CORE  131 O  O    0.0000  131
O       14.914488591   12.170087738    4.559612987 CORE  132 O  O    0.0000  132
O       14.801600824   18.337133026    0.298634707 CORE  133 O  O    0.0000  133
O       11.710101608    8.348572722    4.702960908 CORE  134 O  O    0.0000  134
O       10.929315787    2.584381069    6.377514825 CORE  135 O  O    0.0000  135
O       19.271217396    4.275207503    4.971178338 CORE  136 O  O    0.0000  136
O        6.673224485    8.239976688    4.716615435 CORE  137 O  O    0.0000  137
O        6.757548675    5.998656791    3.392852197 CORE  138 O  O    0.0000  138
O        5.428515914   10.284529583    5.838116038 CORE  139 O  O    0.0000  139
O       13.014203940    6.257024902    5.787668201 CORE  140 O  O    0.0000  140
O       10.518497115    6.744301159    6.423272617 CORE  141 O  O    0.0000  141
O        7.114270352    0.768702368    5.741074725 CORE  142 O  O    0.0000  142
O       13.140958827   10.437474613    5.472367663 CORE  143 O  O    0.0000  143
O       13.356601218    2.240726096    5.435959400 CORE  144 O  O    0.0000  144
O        8.065064044   10.017989106    6.020637343 CORE  145 O  O    0.0000  145
O        5.363597663    6.099057649    5.601529713 CORE  146 O  O    0.0000  146
O        8.139790515   18.447082020    6.000311415 CORE  147 O  O    0.0000  147
O       10.686740519   10.236041424    6.309637523 CORE  148 O  O    0.0000  148
O       14.609416241    4.453467311    4.631090236 CORE  149 O  O    0.0000  149
O        0.693572281    2.367189859    5.533865785 CORE  150 O  O    0.0000  150
O       18.342819238   18.573858577    5.864675145 CORE  151 O  O    0.0000  151
O       10.809760197   18.256124862    6.354181945 CORE  152 O  O    0.0000  152
O        8.412302801    2.999796366    5.630947968 CORE  153 O  O    0.0000  153
O        5.711159091    2.948977764    5.838761312 CORE  154 O  O    0.0000  154
O        0.326537069   10.673833358    6.237610648 CORE  155 O  O    0.0000  155
O        5.571387823   18.810915080    5.452700834 CORE  156 O  O    0.0000  156
O        0.505233928    5.850439498    6.305304717 CORE  157 O  O    0.0000  157
O       11.529904672    0.340541797    5.089831645 CORE  158 O  O    0.0000  158
O        0.554922159   18.450984919    5.683907951 CORE  159 O  O    0.0000  159
O       16.665453073    0.230972938    6.884744921 CORE  160 O  O    0.0000  160
O       18.112702689   10.719990623    6.689931436 CORE  161 O  O    0.0000  161
O       15.936448149    2.580857071    5.904671026 CORE  162 O  O    0.0000  162
O        2.908130859   10.301648158    6.634510991 CORE  163 O  O    0.0000  163
O       11.048440116   19.404859775    1.362137400 CORE  164 O  O    0.0000  164
O       18.235080915    6.144866089    6.518376216 CORE  165 O  O    0.0000  165
O        3.055983102    6.533191258    6.717781784 CORE  166 O  O    0.0000  166
O        3.097219753   18.314347465    6.347411702 CORE  167 O  O    0.0000  167
O       15.463415998   10.576350251    6.621369214 CORE  168 O  O    0.0000  168
O        3.175685260    2.415967384    6.387745745 CORE  169 O  O    0.0000  169
O       15.562643014    6.110211664    6.504272598 CORE  170 O  O    0.0000  170
O        1.637557427    0.360147565    7.033858011 CORE  171 O  O    0.0000  171
O       14.672606688   17.009899796    3.563613399 CORE  172 O  O    0.0000  172
O        9.442338525    4.537291241    7.428081585 CORE  173 O  O    0.0000  173
O        4.458136846    4.436812968    7.551834366 CORE  174 O  O    0.0000  174
O        9.071676980   11.961623517    7.497796720 CORE  175 O  O    0.0000  175
O        9.190758869   16.817955793    7.746592447 CORE  176 O  O    0.0000  176
O        1.136198346    8.296004600    6.985899842 CORE  177 O  O    0.0000  177
O        4.705629017   11.965208832    7.731006937 CORE  178 O  O    0.0000  178
O       16.881371467    8.367610303    6.982400612 CORE  179 O  O    0.0000  179
O        8.616757436    6.847581511    8.243171767 CORE  180 O  O    0.0000  180
O        4.742897242    9.383663198    8.283787750 CORE  181 O  O    0.0000  181
O        9.210204188    9.455691121    8.365661068 CORE  182 O  O    0.0000  182
O        5.340816748    6.811254580    8.141589836 CORE  183 O  O    0.0000  183
O        4.864459771   19.413532672    7.954258327 CORE  184 O  O    0.0000  184
O       11.601667594    1.868331427    1.193697668 CORE  185 O  O    0.0000  185
O        9.329104421   19.481578565    8.141453079 CORE  186 O  O    0.0000  186
O       16.981170711   19.238758460   10.357376876 CORE  187 O  O    0.0000  187
O        1.170689172    2.710993423    8.126387135 CORE  188 O  O    0.0000  188
O        5.183697144   16.862257267    7.255684058 CORE  189 O  O    0.0000  189
O        9.379782396   16.219735538   10.301698506 CORE  190 O  O    0.0000  190
O        1.261925389   10.301000375    8.703333881 CORE  191 O  O    0.0000  191
O        5.213587233   14.434480971    8.382790242 CORE  192 O  O    0.0000  192
O       17.038021670    2.463388096    8.263746941 CORE  193 O  O    0.0000  193
O        1.249545440   18.138525814    8.209457363 CORE  194 O  O    0.0000  194
O       16.740860557   10.237185340    8.893431168 CORE  195 O  O    0.0000  195
O        1.425552401    6.328913861    8.782352520 CORE  196 O  O    0.0000  196
O        5.011812867    1.952758436    8.262413830 CORE  197 O  O    0.0000  197
O        7.045927614    0.405002476    8.981088962 CORE  198 O  O    0.0000  198
O        6.962842968    8.518010491    9.414312500 CORE  199 O  O    0.0000  199
O       16.888440571    6.395519875    8.771672736 CORE  200 O  O    0.0000  200
O        6.978807368   12.508996228    9.067435031 CORE  201 O  O    0.0000  201
O        8.797709089   14.359347509    8.513591262 CORE  202 O  O    0.0000  202
O       19.225090278   18.247623240    9.332961986 CORE  203 O  O    0.0000  203
O       19.215813566   10.475915063    9.798936983 CORE  204 O  O    0.0000  204
O       19.344652458    2.308068789    9.568547198 CORE  205 O  O    0.0000  205
O        9.286391219    7.917738134   10.551414844 CORE  206 O  O    0.0000  206
O       19.352892343    6.125198212    9.704991112 CORE  207 O  O    0.0000  207
O        4.615257587    7.850872509   10.442486903 CORE  208 O  O    0.0000  208
O        9.450960918   12.288094303   10.080805085 CORE  209 O  O    0.0000  209
O        0.747229503    4.188810461   10.253437656 CORE  210 O  O    0.0000  210
O        4.635565923   12.638125984   10.276125956 CORE  211 O  O    0.0000  211
O        6.991912190   16.247373252    9.136304145 CORE  212 O  O    0.0000  212
O        9.263687993    0.723146370   10.380491225 CORE  213 O  O    0.0000  213
O       17.554791626    4.210654411   10.165848783 CORE  214 O  O    0.0000  214
O        4.784333357    0.362008736   10.355104498 CORE  215 O  O    0.0000  215
O       16.939124422   17.970609982    8.032333712 CORE  216 O  O    0.0000  216
O        0.936097427   11.738360008   10.812480360 CORE  217 O  O    0.0000  217
O       17.194928993   11.783476567   10.971388622 CORE  218 O  O    0.0000  218
O        4.380706445   16.598625963    9.701621876 CORE  219 O  O    0.0000  219
O       17.350890487   16.595901294   10.249958299 CORE  220 O  O    0.0000  220
O        0.700247832   16.515056083   10.200076267 CORE  221 O  O    0.0000  221
O        2.832902278    0.118209388   12.126730893 CORE  222 O  O    0.0000  222
O        0.760374412    9.091377467   11.002578756 CORE  223 O  O    0.0000  223
O       17.417294881    9.146727101   11.201669634 CORE  224 O  O    0.0000  224
O        1.016438143    6.507057108   11.411068059 CORE  225 O  O    0.0000  225
O       17.059899593    1.736683071   10.812533149 CORE  226 O  O    0.0000  226
O       17.316415537    6.493275712   11.383743938 CORE  227 O  O    0.0000  227
O        0.968431618   19.104555257   10.656804268 CORE  228 O  O    0.0000  228
O        1.100485717   14.217425361   11.377296711 CORE  229 O  O    0.0000  229
O       10.018360128   10.176739022   11.675767441 CORE  230 O  O    0.0000  230
O        4.139196565   10.245716182   11.408079269 CORE  231 O  O    0.0000  231
O        4.570454441   18.224193999   11.785511295 CORE  232 O  O    0.0000  232
O       17.155778447   14.340987844   11.553346902 CORE  233 O  O    0.0000  233
O        9.437167934   18.495441576   11.660388687 CORE  234 O  O    0.0000  234
O       10.673733290   12.654436208   12.376554418 CORE  235 O  O    0.0000  235
O        2.866277530    8.152730475   12.406760230 CORE  236 O  O    0.0000  236
O       10.613973057    7.913784341   12.872401572 CORE  237 O  O    0.0000  237
O        1.337541481    1.627899720   10.550301782 CORE  238 O  O    0.0000  238
O        2.981827886   12.475598993   12.303889555 CORE  239 O  O    0.0000  239
O        5.421388759    8.390678665   12.923816100 CORE  240 O  O    0.0000  240
O       15.229035953    0.632590244    1.273199606 CORE  241 O  O    0.0000  241
O       18.019767722    0.053414446   12.618463983 CORE  242 O  O    0.0000  242
O        8.067127967    8.638968848   12.791197759 CORE  243 O  O    0.0000  243
O        5.572269745   11.990505458   12.697215696 CORE  244 O  O    0.0000  244
O       15.513861417   16.372508762   12.144178445 CORE  245 O  O    0.0000  245
O        8.124953857   11.797304967   12.299566989 CORE  246 O  O    0.0000  246
O       15.669203742    7.933962714   12.799655480 CORE  247 O  O    0.0000  247
O        7.897048664    0.316160418   12.603304131 CORE  248 O  O    0.0000  248
O        2.822410378   16.213927969   11.798281857 CORE  249 O  O    0.0000  249
O       10.899648349    4.319873640    1.826120961 CORE  250 O  O    0.0000  250
O        7.853096748   16.507647773   12.434563667 CORE  251 O  O    0.0000  251
O       15.405902305    0.227832632   12.177513859 CORE  252 O  O    0.0000  252
O       18.244983374   12.643774843   13.266365298 CORE  253 O  O    0.0000  253
O       15.614012771   12.710782765   12.931282084 CORE  254 O  O    0.0000  254
O       18.071271618   16.504645464   12.823509986 CORE  255 O  O    0.0000  255
O       18.242250666    7.920740897   13.403586685 CORE  256 O  O    0.0000  256
O        0.518247896    8.139334519   13.480581000 CORE  257 O  O    0.0000  257
O        0.366831615   16.333656093   12.824638158 CORE  258 O  O    0.0000  258
O        0.274292945    0.502820953   12.709776780 CORE  259 O  O    0.0000  259
O        5.285506872    0.357413102   12.973835371 CORE  260 O  O    0.0000  260
O        0.520588533   12.393356620   13.326370737 CORE  261 O  O    0.0000  261
O       13.186429311    8.196642940   13.435736782 CORE  262 O  O    0.0000  262
O        5.414215993   15.642681734   11.895942273 CORE  263 O  O    0.0000  263
O       13.055218758   12.233148768   13.394520692 CORE  264 O  O    0.0000  264
O       17.186997624    0.526334214    3.082368248 CORE  265 O  O    0.0000  265
O       10.549440490    0.598524125   12.628497075 CORE  266 O  O    0.0000  266
O       11.671546763   14.396204195    0.589403115 CORE  267 O  O    0.0000  267
O       11.334808504    2.589955368    3.744196758 CORE  268 O  O    0.0000  268
O       11.616779568    6.838354112    1.549857408 CORE  269 O  O    0.0000  269
O       14.850167338   10.302122286    0.119521505 CORE  270 O  O    0.0000  270
O        6.935292544    6.710117505    0.799038393 CORE  271 O  O    0.0000  271
O       19.568653788   18.442728256    0.332073676 CORE  272 O  O    0.0000  272
O        7.156429717   14.069014956   13.177828345 CORE  273 O  O    0.0000  273
O       19.345715891   10.289181308    0.267051625 CORE  274 O  O    0.0000  274
O        6.843231374    1.721602287    1.048171654 CORE  275 O  O    0.0000  275
O        6.734259787    9.271749848    1.483674540 CORE  276 O  O    0.0000  276
O       11.467392905    9.486112418    1.391191760 CORE  277 O  O    0.0000  277
O       10.895272702   12.064353293    1.462578018 CORE  278 O  O    0.0000  278
O        7.241041349   11.901781283    1.268385554 CORE  279 O  O    0.0000  279
O        6.798566914   19.145480044    1.157052242 CORE  280 O  O    0.0000  280
O       10.958336992   18.257294721    3.733360895 CORE  281 O  O    0.0000  281
O       13.078171166   16.419680937   13.133866526 CORE  282 O  O    0.0000  282
O       11.325550170   16.780467027    1.603836271 CORE  283 O  O    0.0000  283
O       19.214610425    0.725952252    1.362226030 CORE  284 O  O    0.0000  284
O       15.032785170    8.312940252    1.839058027 CORE  285 O  O    0.0000  285
O       15.106715935    2.166462256    3.409356168 CORE  286 O  O    0.0000  286
O       10.504722517   16.276241310   12.637476309 CORE  287 O  O    0.0000  287
O       15.318583634   14.454247633    3.385963001 CORE  288 O  O    0.0000  288
O       19.507791752   12.267646365    2.041545384 CORE  289 O  O    0.0000  289
O       19.415033961   16.106847454    1.563996154 CORE  290 O  O    0.0000  290
O       14.735110660   12.285769472    1.907527118 CORE  291 O  O    0.0000  291
O       19.507056507    8.390210553    2.157643160 CORE  292 O  O    0.0000  292
O        6.563035757   17.259783308    3.190410275 CORE  293 O  O    0.0000  293
O        9.087276528   10.237284419    2.184644156 CORE  294 O  O    0.0000  294
O        7.444944428    4.221987436    1.588547324 CORE  295 O  O    0.0000  295
O        9.115019812    6.251954415    2.216414410 CORE  296 O  O    0.0000  296
O        8.950549469   17.890037434    2.018222961 CORE  297 O  O    0.0000  297
O       15.735099709   18.152748549    5.705845662 CORE  298 O  O    0.0000  298
O        6.132541301   16.207896939    0.873050418 CORE  299 O  O    0.0000  299
O        1.257655682    9.891930421    3.531211129 CORE  300 O  O    0.0000  300
O        5.471846324   14.129000047    3.136105303 CORE  301 O  O    0.0000  301
O        2.009997780   17.842491880    3.369912185 CORE  302 O  O    0.0000  302
O        4.410550146   16.130622219    4.626571426 CORE  303 O  O    0.0000  303
O        3.778731116   10.815334581    3.245585716 CORE  304 O  O    0.0000  304
end
end
