# Supplementary material for: Zeolite-confined subnanometric PtSn mimicking mortise-and-tenon joinery for catalytic propane dehydrogenation
Source: Nat Commun. 2022 May 17;13:2716. doi: 10.1038/s41467-022-30522-1 (PMC9114386; doi:10.1038/s41467-022-30522-1)
Supplement: Supplementary file 8 — Source Data [file 41467_2022_30522_MOESM8_ESM.zip › allstructures/Pt4Sn6O8-MFI.arc]

!BIOSYM archive 2
PBC=ON
                      Energy         0          0.0414      -2374.960921        C1
!DATE
PBC   20.37460000   20.11910000   13.51960000   90.00000000   89.99990000   90.00000000
Sn      11.806869703    7.867661713    0.861842538 CORE    1 Sn Sn   0.0000    1
Sn      14.353834888   13.849982282    1.653140801 CORE    2 Sn Sn   0.0000    2
Sn      11.262469299   11.061618602    0.348971775 CORE    3 Sn Sn   0.0000    3
Sn      12.679397399   11.454143776    3.539985248 CORE    4 Sn Sn   0.0000    4
Sn      10.867203743   14.152422114    2.637218260 CORE    5 Sn Sn   0.0000    5
Sn      14.243150307    9.985768602    0.856872619 CORE    6 Sn Sn   0.0000    6
Pt      15.256311450   11.578347710    2.492309549 CORE    7 Pt Pt   0.0000    7
Pt      10.891740927   15.906468472    0.838450177 CORE    8 Pt Pt   0.0000    8
Pt      10.071214862   11.789945709    2.620580295 CORE    9 Pt Pt   0.0000    9
Pt      12.648911591   13.230553069   13.205682083 CORE   10 Pt Pt   0.0000   10
Si       7.434688564   10.665535398    0.993672158 CORE   11 Si Si   0.0000   11
Si       7.387446213   13.754177119    0.760632930 CORE   12 Si Si   0.0000   12
Si       4.232400098   18.793151443    0.730789173 CORE   13 Si Si   0.0000   13
Si       4.638144454    6.062576306    0.927255071 CORE   14 Si Si   0.0000   14
Si       4.301253928   13.687385963    0.581935913 CORE   15 Si Si   0.0000   15
Si       7.777764593    6.038808247    1.021187854 CORE   16 Si Si   0.0000   16
Si       7.271981195   18.723116330    0.782223618 CORE   17 Si Si   0.0000   17
Si       4.334759091   10.587448878    1.007815789 CORE   18 Si Si   0.0000   18
Si       0.601553715    4.622273540    2.500237791 CORE   19 Si Si   0.0000   19
Si      16.163011342    7.610987702    2.835286487 CORE   20 Si Si   0.0000   20
Si      16.102620121    4.431958855    2.597230987 CORE   21 Si Si   0.0000   21
Si       0.606377503    7.764986264    2.642391699 CORE   22 Si Si   0.0000   22
Si       3.703159398   16.111121312    2.461115996 CORE   23 Si Si   0.0000   23
Si       0.726026710   16.729666055    2.749249988 CORE   24 Si Si   0.0000   24
Si       8.074362180   16.340491669    2.295563052 CORE   25 Si Si   0.0000   25
Si       8.287925506    8.516100210    3.042541684 CORE   26 Si Si   0.0000   26
Si       3.598997468    8.360780367    2.934902461 CORE   27 Si Si   0.0000   27
Si      15.988416542   19.902474850    2.670473550 CORE   28 Si Si   0.0000   28
Si       0.499678296   19.901021577    2.488481156 CORE   29 Si Si   0.0000   29
Si      16.200385103   16.710412285    2.552623274 CORE   30 Si Si   0.0000   30
Si       8.308994414    3.667560425    3.049133752 CORE   31 Si Si   0.0000   31
Si       3.249409151    0.738100428    2.885760881 CORE   32 Si Si   0.0000   32
Si       3.585363263    3.861515728    2.859075986 CORE   33 Si Si   0.0000   33
Si       8.170569763    0.609416724    3.041360291 CORE   34 Si Si   0.0000   34
Si      18.592481032    3.502144323    4.285210005 CORE   35 Si Si   0.0000   35
Si      18.636019443    8.424192798    4.591377267 CORE   36 Si Si   0.0000   36
Si      13.754072073    3.686729255    4.511331551 CORE   37 Si Si   0.0000   37
Si      13.832395140    8.175922427    4.792180401 CORE   38 Si Si   0.0000   38
Si      18.475762536    0.457519158    4.435105651 CORE   39 Si Si   0.0000   39
Si       6.011372273   16.701455465    4.461073996 CORE   40 Si Si   0.0000   40
Si      10.643505988   19.621122685    4.714380397 CORE   41 Si Si   0.0000   41
Si      18.610458725   16.165826241    4.545951361 CORE   42 Si Si   0.0000   42
Si      10.997268493   16.559607574    4.909195636 CORE   43 Si Si   0.0000   43
Si      13.601427495    0.498827553    4.432898724 CORE   44 Si Si   0.0000   44
Si      10.731054592    7.805182479    4.857059429 CORE   45 Si Si   0.0000   45
Si      10.793581242    4.613953656    4.799154708 CORE   46 Si Si   0.0000   46
Si       5.607478855   19.885718016    4.741354816 CORE   47 Si Si   0.0000   47
Si       5.851753418    7.816486240    4.894359273 CORE   48 Si Si   0.0000   48
Si       5.848812358    4.618427601    4.847070064 CORE   49 Si Si   0.0000   49
Si      14.085589798   16.190103961    4.773063654 CORE   50 Si Si   0.0000   50
Si      18.099780670    5.847630056    6.317764650 CORE   51 Si Si   0.0000   51
Si      14.892103154    5.736355773    6.552534853 CORE   52 Si Si   0.0000   52
Si      17.958976780   10.752171044    6.561121969 CORE   53 Si Si   0.0000   53
Si      14.791151644   10.658003376    6.567175280 CORE   54 Si Si   0.0000   54
Si      17.939648088   13.809624707    6.371358758 CORE   55 Si Si   0.0000   55
Si      18.042648818   18.538408481    6.598214703 CORE   56 Si Si   0.0000   56
Si      14.917725762   18.656927072    6.560728371 CORE   57 Si Si   0.0000   57
Si      14.774278556   13.740825924    6.557456269 CORE   58 Si Si   0.0000   58
Si       6.656535977   16.015546977    7.410102288 CORE   59 Si Si   0.0000   59
Si       9.817119945   15.987471357    7.695352605 CORE   60 Si Si   0.0000   60
Si       9.743388298    0.440670678    7.572579416 CORE   61 Si Si   0.0000   61
Si       9.789142070    8.389481724    7.796729482 CORE   62 Si Si   0.0000   62
Si       9.852886605    3.575144167    7.628179260 CORE   63 Si Si   0.0000   63
Si       6.590286357    0.561340416    7.589652113 CORE   64 Si Si   0.0000   64
Si       6.699532352    3.699398297    7.688654201 CORE   65 Si Si   0.0000   65
Si       6.565721553    8.363014216    7.908946613 CORE   66 Si Si   0.0000   66
Si      18.746036660    6.604555139    9.215168326 CORE   67 Si Si   0.0000   67
Si      18.777119127    9.776245160    9.383628963 CORE   68 Si Si   0.0000   68
Si      13.872629238    6.497163689    9.405445104 CORE   69 Si Si   0.0000   69
Si      13.804813296    9.661913180    9.393766526 CORE   70 Si Si   0.0000   70
Si       6.074160748   18.338343734    9.502316012 CORE   71 Si Si   0.0000   71
Si      10.809182876    5.862601173    9.540078727 CORE   72 Si Si   0.0000   72
Si      10.635884927   18.339349204    9.654028538 CORE   73 Si Si   0.0000   73
Si      18.524906904   17.781795008    9.511426877 CORE   74 Si Si   0.0000   74
Si      18.478139643   14.647180899    9.293884345 CORE   75 Si Si   0.0000   75
Si      10.879638937   10.654400733    9.750447683 CORE   76 Si Si   0.0000   76
Si      13.756724274   17.877757140    9.395507528 CORE   77 Si Si   0.0000   77
Si       6.053135267   13.873628879    9.560572030 CORE   78 Si Si   0.0000   78
Si       6.163825614    5.864645886    9.880998863 CORE   79 Si Si   0.0000   79
Si      10.739164955   13.780350799    9.531834048 CORE   80 Si Si   0.0000   80
Si      13.759579491   14.671194108    9.432722711 CORE   81 Si Si   0.0000   81
Si       6.168142575   10.748749297    9.794335530 CORE   82 Si Si   0.0000   82
Si      16.366181205    6.014154278   11.241579917 CORE   83 Si Si   0.0000   83
Si       0.735529653   10.693414963   11.219149300 CORE   84 Si Si   0.0000   84
Si       0.601264399    6.123664300   11.331921923 CORE   85 Si Si   0.0000   85
Si      16.276457743   10.491120484   11.277420180 CORE   86 Si Si   0.0000   86
Si       3.548116384   17.770444594   11.386307874 CORE   87 Si Si   0.0000   87
Si       3.646040700    6.629401547   11.527481597 CORE   88 Si Si   0.0000   88
Si       0.544547006   13.898790635   11.216052219 CORE   89 Si Si   0.0000   89
Si       8.469580903   14.658508623   11.549304326 CORE   90 Si Si   0.0000   90
Si       8.484073589   17.835037610   11.592850311 CORE   91 Si Si   0.0000   91
Si       3.685580941    9.820847616   11.529415979 CORE   92 Si Si   0.0000   92
Si      16.133255822   18.485107099   11.341219057 CORE   93 Si Si   0.0000   93
Si       3.494523584   14.620472634   11.290758048 CORE   94 Si Si   0.0000   94
Si       8.632684259    9.831244056   11.643314564 CORE   95 Si Si   0.0000   95
Si      16.176988538   13.627290478   11.148560280 CORE   96 Si Si   0.0000   96
Si       8.699200841    6.604878876   11.653246354 CORE   97 Si Si   0.0000   97
Si       0.622475454   18.271671628   11.449124362 CORE   98 Si Si   0.0000   98
Si      17.020606462    8.346311182   13.359900227 CORE   99 Si Si   0.0000   99
Si      20.083677420    3.720055380   13.157580222 CORE  100 Si Si   0.0000  100
Si      20.198757956    8.588285392   13.296821110 CORE  101 Si Si   0.0000  101
Si      16.933493970    3.717357983   13.190811725 CORE  102 Si Si   0.0000  102
Si      20.131046158   15.961321537   13.410623520 CORE  103 Si Si   0.0000  103
Si      20.106652233    0.627097330   13.089428886 CORE  104 Si Si   0.0000  104
Si      16.954664118    0.634900951   13.309857445 CORE  105 Si Si   0.0000  105
Si      16.919621773   15.947743454   13.131202132 CORE  106 Si Si   0.0000  106
O        5.905768046   10.119888579    1.000907372 CORE  107 O  O    0.0000  107
O        0.564373258    4.007111986    0.993684935 CORE  108 O  O    0.0000  108
O        6.219219680    6.101514529    0.556332634 CORE  109 O  O    0.0000  109
O        3.594573821   14.746126808    1.579548103 CORE  110 O  O    0.0000  110
O       16.332475746    8.090677704    1.290411505 CORE  111 O  O    0.0000  111
O        1.694713195    0.500303363    3.338251711 CORE  112 O  O    0.0000  112
O       16.097370483    4.145687245    1.001334224 CORE  113 O  O    0.0000  113
O        0.624642474    8.472583605    1.180367386 CORE  114 O  O    0.0000  114
O        2.243691693   16.312071817    3.166875862 CORE  115 O  O    0.0000  115
O       16.429934991    0.567230214    1.325245104 CORE  116 O  O    0.0000  116
O        7.446153987   12.242766886    1.359851781 CORE  117 O  O    0.0000  117
O        4.185474297   12.191231236    1.215960882 CORE  118 O  O    0.0000  118
O       16.180562764   16.003953153    1.073420015 CORE  119 O  O    0.0000  119
O        3.596389213   13.697485787   12.634621251 CORE  120 O  O    0.0000  120
O        3.472047180   19.969009972    1.544512697 CORE  121 O  O    0.0000  121
O        8.071530552   19.711004288    1.788652759 CORE  122 O  O    0.0000  122
O        8.115778267    4.646009162    1.769682734 CORE  123 O  O    0.0000  123
O        6.856052902    0.479837411    3.989629599 CORE  124 O  O    0.0000  124
O        4.292419808    4.629658589    1.608488183 CORE  125 O  O    0.0000  125
O        4.297366790    7.281959918    1.939786058 CORE  126 O  O    0.0000  126
O        7.047567837   17.211953667    1.353556454 CORE  127 O  O    0.0000  127
O        0.221242391   15.878821709    1.446120978 CORE  128 O  O    0.0000  128
O        8.085891966    7.279171256    2.025997136 CORE  129 O  O    0.0000  129
O        7.905861739   14.741026137    1.935854510 CORE  130 O  O    0.0000  130
O        8.275025517    9.935010295    2.208115191 CORE  131 O  O    0.0000  131
O        3.588508402    9.833809005    2.237938991 CORE  132 O  O    0.0000  132
O        0.722339757   18.304433621    2.361725430 CORE  133 O  O    0.0000  133
O        0.193534617    6.198361808    2.476719497 CORE  134 O  O    0.0000  134
O        3.507213074    2.289245300    2.492297607 CORE  135 O  O    0.0000  135
O        8.254516461    2.143483147    2.498974089 CORE  136 O  O    0.0000  136
O       16.388303513    6.007233959    2.915389614 CORE  137 O  O    0.0000  137
O       14.661085536    3.980893134    3.189332661 CORE  138 O  O    0.0000  138
O       14.669757580    7.971560176    3.400898825 CORE  139 O  O    0.0000  139
O        2.095289722    4.462382088    3.112308617 CORE  140 O  O    0.0000  140
O       19.931179392    3.824429286    3.437579993 CORE  141 O  O    0.0000  141
O       16.072810915   18.311993825    2.361109789 CORE  142 O  O    0.0000  142
O        2.081848433    7.914667017    3.302268688 CORE  143 O  O    0.0000  143
O        3.722308527   16.179081798   11.705115705 CORE  144 O  O    0.0000  144
O       17.237963692    8.398867431    3.756482252 CORE  145 O  O    0.0000  145
O       17.290903958    3.589338981    3.312320039 CORE  146 O  O    0.0000  146
O       17.593389806   16.368258202    3.293651763 CORE  147 O  O    0.0000  147
O       19.895788171    8.510075482    3.582163060 CORE  148 O  O    0.0000  148
O        4.209632067    0.318399510    4.123363751 CORE  149 O  O    0.0000  149
O        9.510237502    0.315195650    3.894965521 CORE  150 O  O    0.0000  150
O        7.506566170   16.522295046    3.824092333 CORE  151 O  O    0.0000  151
O       20.121885454   16.454664707    4.020161810 CORE  152 O  O    0.0000  152
O       16.954697983    0.176311492    3.922530835 CORE  153 O  O    0.0000  153
O       14.476971127    0.208215225    3.084076240 CORE  154 O  O    0.0000  154
O        9.749199997    8.466855428    3.742086061 CORE  155 O  O    0.0000  155
O       14.879117405   16.146574909    3.332629483 CORE  156 O  O    0.0000  156
O        9.744684942    3.941137343    3.763749552 CORE  157 O  O    0.0000  157
O       19.457390931    0.052107635    3.216627752 CORE  158 O  O    0.0000  158
O       10.306899630   15.267916691    4.235951018 CORE  159 O  O    0.0000  159
O        5.646231225   18.283049312    4.532546957 CORE  160 O  O    0.0000  160
O        7.118681595    8.547657393    4.166492346 CORE  161 O  O    0.0000  161
O        5.768503203   19.292938706    0.558336428 CORE  162 O  O    0.0000  162
O       12.254275510    8.156492165    4.406851760 CORE  163 O  O    0.0000  163
O        4.865891630   15.937571393    3.582619458 CORE  164 O  O    0.0000  164
O        7.120525086    3.899925819    4.137595597 CORE  165 O  O    0.0000  165
O       12.307666163    4.389884976    4.255215816 CORE  166 O  O    0.0000  166
O       12.578810955   16.685918880    4.498506210 CORE  167 O  O    0.0000  167
O        4.454996610    8.408676336    4.313376692 CORE  168 O  O    0.0000  168
O       12.109440090   20.051735724    4.150444316 CORE  169 O  O    0.0000  169
O        4.450976330    4.079782763    4.218391685 CORE  170 O  O    0.0000  170
O       10.365482859   18.031051854    4.556710236 CORE  171 O  O    0.0000  171
O        4.056335307   17.383773775    1.515618866 CORE  172 O  O    0.0000  172
O       18.684382625    1.998760763    4.861959782 CORE  173 O  O    0.0000  173
O       13.569373347    2.096142609    4.743421446 CORE  174 O  O    0.0000  174
O       18.681966585    9.734615788    5.535171835 CORE  175 O  O    0.0000  175
O       18.530194800   14.654780392    5.123629911 CORE  176 O  O    0.0000  176
O       10.478639667    6.206319243    4.904054735 CORE  177 O  O    0.0000  177
O       14.180452489    9.615605970    5.471608143 CORE  178 O  O    0.0000  178
O        5.970140184    6.221425661    4.607468151 CORE  179 O  O    0.0000  179
O       18.471171815    4.467297668    5.573510532 CORE  180 O  O    0.0000  180
O       14.121484705    6.978886778    5.839127796 CORE  181 O  O    0.0000  181
O       18.745043631    7.082512622    5.489867595 CORE  182 O  O    0.0000  182
O       14.476811912    4.337500083    5.830264737 CORE  183 O  O    0.0000  183
O       14.861125479   17.264868287    5.719114426 CORE  184 O  O    0.0000  184
O       18.791774174   19.713466923    5.769058561 CORE  185 O  O    0.0000  185
O       18.172941636   17.155362669    5.757426455 CORE  186 O  O    0.0000  186
O        5.973263598   16.048796851    5.944459377 CORE  187 O  O    0.0000  187
O       10.593324715   20.072946516    6.282560409 CORE  188 O  O    0.0000  188
O       14.067860451   14.746242661    5.509355469 CORE  189 O  O    0.0000  189
O       18.182135776   12.250138615    6.002073258 CORE  190 O  O    0.0000  190
O       10.426825008    8.468807388    6.303611040 CORE  191 O  O    0.0000  191
O       14.514349709   12.192204160    6.082060471 CORE  192 O  O    0.0000  192
O        5.665386777    0.136977637    6.321252457 CORE  193 O  O    0.0000  193
O       10.870399713   16.390199886    6.536949156 CORE  194 O  O    0.0000  194
O        5.858101148    8.126707097    6.474519006 CORE  195 O  O    0.0000  195
O       10.680644441    3.961879720    6.282197750 CORE  196 O  O    0.0000  196
O       14.272122894   19.882209929    5.719213450 CORE  197 O  O    0.0000  197
O       16.488650856   18.936197498    6.866581969 CORE  198 O  O    0.0000  198
O       16.485501777    6.006564320    6.419867962 CORE  199 O  O    0.0000  199
O        5.843436074    4.276301244    6.431448982 CORE  200 O  O    0.0000  200
O       16.381443042   10.372395361    6.695038605 CORE  201 O  O    0.0000  201
O       16.358292750   14.080188981    6.627683514 CORE  202 O  O    0.0000  202
O        8.270600834   16.124952951    7.223091916 CORE  203 O  O    0.0000  203
O        8.175275495    8.353345778    7.699710716 CORE  204 O  O    0.0000  204
O        8.155896665    0.250980462    7.245785911 CORE  205 O  O    0.0000  205
O       18.763654709    5.831716713    7.793128778 CORE  206 O  O    0.0000  206
O        8.282578464    3.928118856    7.375681503 CORE  207 O  O    0.0000  207
O       14.454330167    5.688626554    8.112500803 CORE  208 O  O    0.0000  208
O       18.612304766   10.665818918    8.043494834 CORE  209 O  O    0.0000  209
O       10.050186108    1.996391422    7.939149593 CORE  210 O  O    0.0000  210
O       14.064057475   10.455230686    7.997751399 CORE  211 O  O    0.0000  211
O       18.715244220   14.219919194    7.746877334 CORE  212 O  O    0.0000  212
O       18.782988035   18.388343029    8.031454490 CORE  213 O  O    0.0000  213
O        6.376616396    2.132318386    7.924815370 CORE  214 O  O    0.0000  214
O       14.103575492   18.548103489    7.957577637 CORE  215 O  O    0.0000  215
O        6.234274750   14.621322262    8.131613997 CORE  216 O  O    0.0000  216
O       10.231145137    9.723858208    8.590818201 CORE  217 O  O    0.0000  217
O        6.018533707    9.778195782    8.493544332 CORE  218 O  O    0.0000  218
O       14.126906698   13.925799591    8.036082519 CORE  219 O  O    0.0000  219
O        6.085774117   17.265615201    8.283145384 CORE  220 O  O    0.0000  220
O       10.096455479   14.460899369    8.199031628 CORE  221 O  O    0.0000  221
O       10.070287118   16.987940065    8.950482439 CORE  222 O  O    0.0000  222
O       10.341483419    7.045554026    8.521057474 CORE  223 O  O    0.0000  223
O        6.146213907    7.160152432    8.907121794 CORE  224 O  O    0.0000  224
O       10.414330991    4.421215097    8.896773582 CORE  225 O  O    0.0000  225
O        6.135471480   19.845997743    8.902925742 CORE  226 O  O    0.0000  226
O        6.271231453    4.492116728    9.030719756 CORE  227 O  O    0.0000  227
O       10.194908093   19.674111830    8.847987195 CORE  228 O  O    0.0000  228
O       10.837008098   12.189714547    9.242175187 CORE  229 O  O    0.0000  229
O       18.599094650    8.211197845    8.990267391 CORE  230 O  O    0.0000  230
O       13.737759895    8.076883778    9.043260983 CORE  231 O  O    0.0000  231
O       13.970466766   16.270970627    9.271996830 CORE  232 O  O    0.0000  232
O        6.240766383   12.286943426    9.288163165 CORE  233 O  O    0.0000  233
O       18.065909561   16.219726934    9.410137518 CORE  234 O  O    0.0000  234
O       20.250825301   10.079085423    9.982354457 CORE  235 O  O    0.0000  235
O       12.412473196    5.906467437    9.791323164 CORE  236 O  O    0.0000  236
O       20.152792665    6.288058727    9.947925704 CORE  237 O  O    0.0000  237
O       12.243209235   18.271121864    9.810211464 CORE  238 O  O    0.0000  238
O       12.408184924   10.178059639   10.031264989 CORE  239 O  O    0.0000  239
O       14.887098732    6.304107567   10.655174154 CORE  240 O  O    0.0000  240
O       19.847722212   14.369010664   10.100785111 CORE  241 O  O    0.0000  241
O        4.700641133   18.221324174   10.349449173 CORE  242 O  O    0.0000  242
O       17.468363055    6.061406082   10.053136183 CORE  243 O  O    0.0000  243
O       15.030292062    9.947401499   10.410974690 CORE  244 O  O    0.0000  244
O        5.856832718   14.106885405    0.357117617 CORE  245 O  O    0.0000  245
O       17.669229850   10.182678060   10.504774189 CORE  246 O  O    0.0000  246
O        4.772665735    5.806406645   10.709930344 CORE  247 O  O    0.0000  247
O       17.359690852   18.623437280   10.275114197 CORE  248 O  O    0.0000  248
O       12.222888772   14.364520397    9.839022888 CORE  249 O  O    0.0000  249
O       19.909652240   17.892144088   10.321830220 CORE  250 O  O    0.0000  250
O       17.261886854   13.774407979    9.941401974 CORE  251 O  O    0.0000  251
O        7.364802604   18.068659896   10.442437916 CORE  252 O  O    0.0000  252
O        7.524586238   10.359108639   10.567108533 CORE  253 O  O    0.0000  253
O        4.899057950   10.603291292   10.802419635 CORE  254 O  O    0.0000  254
O        7.167727938   14.430808940   10.605800793 CORE  255 O  O    0.0000  255
O        7.421919543    5.938950202   10.903761651 CORE  256 O  O    0.0000  256
O       10.077026562    6.055850885   10.981621621 CORE  257 O  O    0.0000  257
O        9.802787200   14.089606720   10.824719123 CORE  258 O  O    0.0000  258
O        9.944332093   18.389728772   11.127475572 CORE  259 O  O    0.0000  259
O       14.722215623   18.471812451   10.554751274 CORE  260 O  O    0.0000  260
O       10.016508925   10.543215733   11.131957188 CORE  261 O  O    0.0000  261
O        2.181406313    6.193645759   10.983318321 CORE  262 O  O    0.0000  262
O       14.715892457   14.099358389   10.622750210 CORE  263 O  O    0.0000  263
O        2.288372981   10.350384948   10.894599468 CORE  264 O  O    0.0000  264
O        0.463113178    0.423611989    1.000048426 CORE  265 O  O    0.0000  265
O        2.001156297   14.396210340   10.684889877 CORE  266 O  O    0.0000  266
O        0.505888631   12.286636022   11.383071442 CORE  267 O  O    0.0000  267
O        3.609870586   18.627832235   12.763903632 CORE  268 O  O    0.0000  268
O        0.244770571    4.680714816   11.973106697 CORE  269 O  O    0.0000  269
O        3.865174016    8.223630414   11.299628950 CORE  270 O  O    0.0000  270
O       16.375129399    4.543956703   11.916550629 CORE  271 O  O    0.0000  271
O        8.585483115   16.239201697   11.915360199 CORE  272 O  O    0.0000  272
O       16.137900341   12.068894506   11.605327607 CORE  273 O  O    0.0000  273
O        8.607746920    8.217008694   11.515169415 CORE  274 O  O    0.0000  274
O       16.113386369   19.753510702   12.352962912 CORE  275 O  O    0.0000  275
O       16.792793341    7.099144977   12.371532716 CORE  276 O  O    0.0000  276
O        0.191994534    7.320386181   12.354630456 CORE  277 O  O    0.0000  277
O        0.265340164    9.986648994   12.608761227 CORE  278 O  O    0.0000  278
O       16.316940683    9.696005604   12.724805908 CORE  279 O  O    0.0000  279
O       16.302230678   17.108799485   12.190633946 CORE  280 O  O    0.0000  280
O        0.476118157   17.250107419   12.717656315 CORE  281 O  O    0.0000  281
O        2.080837491   18.081947616   10.749624927 CORE  282 O  O    0.0000  282
O        0.186373040   14.580256626   12.658599792 CORE  283 O  O    0.0000  283
O        0.417680023   19.806523327   11.955564655 CORE  284 O  O    0.0000  284
O        3.745484314    6.252234520   13.107621085 CORE  285 O  O    0.0000  285
O        4.573055206   14.168343741   10.168727078 CORE  286 O  O    0.0000  286
O       20.276860700    2.186118605   12.654267643 CORE  287 O  O    0.0000  287
O        8.090276739   18.683356653   12.908349832 CORE  288 O  O    0.0000  288
O        8.121961501   10.410622778   13.077693865 CORE  289 O  O    0.0000  289
O        8.305773628   13.827191555   12.941229071 CORE  290 O  O    0.0000  290
O        3.668605643   10.132261553   13.122995938 CORE  291 O  O    0.0000  291
O        8.708801531    6.159133391   13.216828743 CORE  292 O  O    0.0000  292
O       15.884583689   13.443961942    2.965993325 CORE  293 O  O    0.0000  293
O       18.600251841    8.602893224    0.063506533 CORE  294 O  O    0.0000  294
O       16.724707551    2.157928635   12.805888703 CORE  295 O  O    0.0000  295
O       18.511781186    4.033514039   13.469519780 CORE  296 O  O    0.0000  296
O       18.515444858   16.157325392   13.317813285 CORE  297 O  O    0.0000  297
O       18.530470838    0.230922268   13.232545373 CORE  298 O  O    0.0000  298
O       12.044833057   15.054187173   13.126752949 CORE  299 O  O    0.0000  299
O       12.306768712    9.947911106    1.861573310 CORE  300 O  O    0.0000  300
O       16.603361248   14.496219251   12.463304430 CORE  301 O  O    0.0000  301
O       10.592643589    9.251905499   13.377954915 CORE  302 O  O    0.0000  302
O       13.219598254   11.218253180   13.012265416 CORE  303 O  O    0.0000  303
O        9.557004309   16.882328707    1.941899624 CORE  304 O  O    0.0000  304
O       12.822170475   13.714573503    3.064098515 CORE  305 O  O    0.0000  305
O       13.645367700    8.297376381    0.020354512 CORE  306 O  O    0.0000  306
end
end
