# Supplementary material for: Zeolite-confined subnanometric PtSn mimicking mortise-and-tenon joinery for catalytic propane dehydrogenation
Source: Nat Commun. 2022 May 17;13:2716. doi: 10.1038/s41467-022-30522-1 (PMC9114386; doi:10.1038/s41467-022-30522-1)
Supplement: Supplementary file 8 — Source Data [file 41467_2022_30522_MOESM8_ESM.zip › allstructures/Pt5Sn3O0-MFI.arc]

!BIOSYM archive 2
PBC=ON
                      Energy         0          0.0405      -2311.803247        C1
!DATE
PBC   20.37460000   20.11910000   13.51960000   90.00000000   89.99990000   90.00000000
Sn       7.998718597   10.825853158    9.879242691 CORE    6 Sn Sn   0.0000    6
Sn       8.261522891   11.236077896    6.239300356 CORE    7 Sn Sn   0.0000    7
Sn      11.237446022   11.288372790    8.287544395 CORE    8 Sn Sn   0.0000    8
Pt       8.947350093   12.693763730    8.349936741 CORE    1 Pt Pt   0.0000    1
Pt       7.717041208    9.067480254    7.927621098 CORE    2 Pt Pt   0.0000    2
Pt       9.956823225    9.131576393    9.417484743 CORE    3 Pt Pt   0.0000    3
Pt      10.062022546    9.395542600    6.805340431 CORE    4 Pt Pt   0.0000    4
Pt      10.884720432   11.560006673    5.654569221 CORE    5 Pt Pt   0.0000    5
Si       3.663211167    2.285450407    0.046040098 CORE    9 Si Si   0.0000    9
Si       3.624491030   19.232019042   13.447706272 CORE   10 Si Si   0.0000   10
Si       6.743379155   19.254681167   13.343297405 CORE   11 Si Si   0.0000   11
Si       3.453610686   14.560878550   13.267794040 CORE   12 Si Si   0.0000   12
Si       6.665190290   14.449751289   13.336602981 CORE   13 Si Si   0.0000   13
Si      15.487535414    5.142588177    2.448916137 CORE   14 Si Si   0.0000   14
Si       7.644997874    4.517166723    1.921118385 CORE   15 Si Si   0.0000   15
Si      15.520891001    8.276784631    2.209756015 CORE   16 Si Si   0.0000   16
Si      10.593138595    8.333497247    2.197160024 CORE   17 Si Si   0.0000   17
Si       2.704565106   16.903232363    1.697546495 CORE   18 Si Si   0.0000   18
Si       7.621276359    9.198647980    2.075064533 CORE   19 Si Si   0.0000   19
Si       2.804851228    4.412421037    2.138491547 CORE   20 Si Si   0.0000   20
Si      10.665287735    5.135427248    2.308176109 CORE   21 Si Si   0.0000   21
Si      15.478695048   13.278680082    1.942908136 CORE   22 Si Si   0.0000   22
Si       7.644012337   16.896861320    1.631307783 CORE   23 Si Si   0.0000   23
Si       2.801757432    9.341530226    2.146778866 CORE   24 Si Si   0.0000   24
Si      10.642952615   16.446286971    2.036200200 CORE   25 Si Si   0.0000   25
Si      10.514849738   13.255094435    1.928391023 CORE   26 Si Si   0.0000   26
Si       7.565070055   12.331374104    1.838218313 CORE   27 Si Si   0.0000   27
Si       2.773080672   12.443770937    1.849047592 CORE   28 Si Si   0.0000   28
Si      15.538488978   16.481452297    1.896686163 CORE   29 Si Si   0.0000   29
Si      13.040780170    9.213582584    3.967383497 CORE   30 Si Si   0.0000   30
Si      12.936119651    4.758032071    4.353211743 CORE   31 Si Si   0.0000   31
Si       0.427544893    8.365610627    3.843683861 CORE   32 Si Si   0.0000   32
Si      12.965850982   12.351276109    3.681493163 CORE   33 Si Si   0.0000   33
Si      17.803367372    9.298792556    4.129003886 CORE   34 Si Si   0.0000   34
Si       5.281049013    5.192191126    3.917245295 CORE   35 Si Si   0.0000   35
Si      17.840729791    4.618149679    4.404773230 CORE   36 Si Si   0.0000   36
Si       0.423696791    5.194730937    3.853237670 CORE   37 Si Si   0.0000   37
Si       0.414103721   16.376038687    3.719282911 CORE   38 Si Si   0.0000   38
Si       0.391092572   13.205077727    3.672792605 CORE   39 Si Si   0.0000   39
Si       5.239375359   16.411784432    3.612460546 CORE   40 Si Si   0.0000   40
Si       5.224321451    8.418586853    3.972153884 CORE   41 Si Si   0.0000   41
Si      17.789486187   12.405408404    3.893872379 CORE   42 Si Si   0.0000   42
Si      13.088979432   17.119680427    3.749105375 CORE   43 Si Si   0.0000   43
Si       5.210563933   13.258375114    3.761152941 CORE   44 Si Si   0.0000   44
Si      17.745513550   17.093597495    3.943911898 CORE   45 Si Si   0.0000   45
Si      13.667980357    7.199931869    6.186664407 CORE   46 Si Si   0.0000   46
Si      13.935203216    2.299578422    6.045024089 CORE   47 Si Si   0.0000   47
Si      16.888990554    7.143451938    6.161893265 CORE   48 Si Si   0.0000   48
Si      17.055787956    2.271864107    6.227739737 CORE   49 Si Si   0.0000   49
Si      13.909392695   19.326884259    5.736949268 CORE   50 Si Si   0.0000   50
Si      13.654699106   14.649627964    5.749566454 CORE   51 Si Si   0.0000   51
Si      16.837651774   14.665610091    5.869641867 CORE   52 Si Si   0.0000   52
Si      17.044343317   19.300415659    5.908527190 CORE   53 Si Si   0.0000   53
Si       4.696817619    4.553449808    6.895073334 CORE   54 Si Si   0.0000   54
Si       1.412303196    9.195394950    6.815360808 CORE   55 Si Si   0.0000   55
Si       1.508667424    4.563783336    6.813198995 CORE   56 Si Si   0.0000   56
Si       4.550146540    9.252603030    6.935810002 CORE   57 Si Si   0.0000   57
Si       1.437769357   17.166408375    6.573553082 CORE   58 Si Si   0.0000   58
Si       1.337879161   12.310797220    6.536592017 CORE   59 Si Si   0.0000   59
Si       4.465154765   12.384999113    6.695604176 CORE   60 Si Si   0.0000   60
Si       4.654709944   17.190964886    6.533089458 CORE   61 Si Si   0.0000   61
Si      13.169280455    6.280221890    9.052130044 CORE   62 Si Si   0.0000   62
Si       0.607209686    6.988445823    8.743144897 CORE   63 Si Si   0.0000   63
Si      13.201000698    3.158954260    8.907838530 CORE   64 Si Si   0.0000   64
Si       5.321434914    7.001927273    8.884258823 CORE   65 Si Si   0.0000   65
Si       5.438740722   14.806578001    8.403266785 CORE   66 Si Si   0.0000   66
Si      17.983105666    3.141254846    9.077568350 CORE   67 Si Si   0.0000   67
Si      17.927391378    6.302480183    9.001695482 CORE   68 Si Si   0.0000   68
Si      13.128850529   18.529783867    8.639043917 CORE   69 Si Si   0.0000   69
Si       0.543492885    2.347897130    8.769332921 CORE   70 Si Si   0.0000   70
Si       0.500370001   14.654357863    8.344485397 CORE   71 Si Si   0.0000   71
Si       0.563352432   19.357612175    8.607892246 CORE   72 Si Si   0.0000   72
Si      17.924585994   15.233519177    8.823835210 CORE   73 Si Si   0.0000   73
Si       5.442732818    2.290726686    8.932392213 CORE   74 Si Si   0.0000   74
Si      13.063759288   15.303805497    8.696286574 CORE   75 Si Si   0.0000   75
Si      18.005433632   18.412782317    8.839457774 CORE   76 Si Si   0.0000   76
Si       5.343235699   19.284689524    8.696849165 CORE   77 Si Si   0.0000   77
Si      15.603110596    2.341901169   10.879011546 CORE   78 Si Si   0.0000   78
Si      15.656130766    6.805240840   11.040944238 CORE   79 Si Si   0.0000   79
Si      10.810501352    2.328301804   10.864879827 CORE   80 Si Si   0.0000   80
Si       7.811242326    3.060500993   10.759196034 CORE   81 Si Si   0.0000   81
Si       2.863197901    6.438312586   10.736678480 CORE   82 Si Si   0.0000   82
Si       7.669600880    6.197649949   10.740243360 CORE   83 Si Si   0.0000   83
Si      10.716896705    6.749333511   11.079776341 CORE   84 Si Si   0.0000   84
Si       2.874929013   15.247807636   10.274012629 CORE   85 Si Si   0.0000   85
Si       2.938782398    3.215259985   10.671498114 CORE   86 Si Si   0.0000   86
Si      15.560506825   19.384069402   10.482202388 CORE   87 Si Si   0.0000   87
Si      10.771305324   19.298119640   10.605849061 CORE   88 Si Si   0.0000   88
Si       7.751413506   18.487775657   10.475977427 CORE   89 Si Si   0.0000   89
Si       2.868811532   18.409554545   10.509363703 CORE   90 Si Si   0.0000   90
Si       7.691481733   15.300665790   10.488561813 CORE   91 Si Si   0.0000   91
Si      10.749217679   14.658664343   10.772692617 CORE   92 Si Si   0.0000   92
Si      15.487318094   14.449733054   10.501808497 CORE   93 Si Si   0.0000   93
Si      14.914272105    4.449343406   12.991398509 CORE   94 Si Si   0.0000   94
Si      14.707435837    9.163849106   12.790874057 CORE   95 Si Si   0.0000   95
Si      11.705618363    4.412938105   12.986511816 CORE   96 Si Si   0.0000   96
Si      11.558677679    9.203970886   12.808194518 CORE   97 Si Si   0.0000   97
Si      14.692040226   12.327829762   12.602405834 CORE   98 Si Si   0.0000   98
Si      11.676838845   17.056382098   12.656242055 CORE   99 Si Si   0.0000   99
Si      11.546944358   12.315207170   12.606115628 CORE  100 Si Si   0.0000  100
Si      14.888112043   16.958207175   12.427281948 CORE  101 Si Si   0.0000  101
Si       6.790016763    2.178856805    0.077672623 CORE  102 Si Si   0.0000  102
Si       6.696859570    6.946626673    0.081386507 CORE  103 Si Si   0.0000  103
Si       3.476647104    6.910425408    0.253694267 CORE  104 Si Si   0.0000  104
O        5.088678957    6.777974874    0.153592253 CORE  105 O  O    0.0000  105
O       15.360724458    4.380127150    1.025104716 CORE  106 O  O    0.0000  106
O       15.399540684    8.850271388    0.701384093 CORE  107 O  O    0.0000  107
O        5.065590995   14.706740320   13.427748408 CORE  108 O  O    0.0000  108
O       10.917207785    9.053457021    0.768476032 CORE  109 O  O    0.0000  109
O       15.521841070   12.859276921    0.374296006 CORE  110 O  O    0.0000  110
O       11.274232415    4.338926195    1.024896953 CORE  111 O  O    0.0000  111
O        3.494682290    0.690010915    0.259415789 CORE  112 O  O    0.0000  112
O        6.853247035    0.610412432    0.498075713 CORE  113 O  O    0.0000  113
O        7.135136574    8.334875402    0.787202825 CORE  114 O  O    0.0000  114
O        3.054864182    8.332176076    0.905421373 CORE  115 O  O    0.0000  115
O       11.093894988   17.150229221    0.642514672 CORE  116 O  O    0.0000  116
O        7.397440586    5.669025039    0.797600823 CORE  117 O  O    0.0000  117
O       10.725935905   12.657016518    0.437066237 CORE  118 O  O    0.0000  118
O        2.747152296   15.835411392    0.469854283 CORE  119 O  O    0.0000  119
O        2.901204325    5.683104698    1.136333690 CORE  120 O  O    0.0000  120
O        2.965822041   13.162973553    0.408699155 CORE  121 O  O    0.0000  121
O       15.643343015   16.899543899    0.337306066 CORE  122 O  O    0.0000  122
O        7.524897790    3.049911475    1.229721462 CORE  123 O  O    0.0000  123
O        7.064995286   12.995399348    0.429942289 CORE  124 O  O    0.0000  124
O        7.431540104   15.592865799    0.682164074 CORE  125 O  O    0.0000  125
O        3.024380263    3.023149620    1.336241950 CORE  126 O  O    0.0000  126
O        2.909389778   18.409391823    1.127575934 CORE  127 O  O    0.0000  127
O        7.630241388   18.228987989    0.705297585 CORE  128 O  O    0.0000  128
O        7.742941941   10.740943185    1.596265624 CORE  129 O  O    0.0000  129
O       15.892129084    6.694664309    2.189839291 CORE  130 O  O    0.0000  130
O        3.001211337   10.856693937    1.612540295 CORE  131 O  O    0.0000  131
O       10.787517772    6.731387150    2.027970899 CORE  132 O  O    0.0000  132
O       10.852442374   14.839247144    1.935577839 CORE  133 O  O    0.0000  133
O       15.713968671   14.878106355    2.090313952 CORE  134 O  O    0.0000  134
O       14.071489789    5.052456254    3.229349815 CORE  135 O  O    0.0000  135
O        9.055924350    8.657521359    2.609803035 CORE  136 O  O    0.0000  136
O        9.124186199    4.695124516    2.550806540 CORE  137 O  O    0.0000  137
O       14.112026528    8.471498576    2.981772273 CORE  138 O  O    0.0000  138
O       16.648240020    4.415786603    3.321568421 CORE  139 O  O    0.0000  139
O        9.089145743   16.795770010    2.362190321 CORE  140 O  O    0.0000  140
O       16.721671048    9.075439440    2.944018186 CORE  141 O  O    0.0000  141
O       14.036013545   12.890650816    2.564322253 CORE  142 O  O    0.0000  142
O        1.294587563    9.184690005    2.737980143 CORE  143 O  O    0.0000  143
O        1.252579848   16.838498494    2.411700422 CORE  144 O  O    0.0000  144
O        1.322350861    4.355700708    2.795457438 CORE  145 O  O    0.0000  145
O        8.963540090   12.998754142    2.342406206 CORE  146 O  O    0.0000  146
O       16.675631498   12.500692133    2.718236011 CORE  147 O  O    0.0000  147
O       11.568906879    8.904538307    3.355418823 CORE  148 O  O    0.0000  148
O        3.859386387   16.543262486    2.777072196 CORE  149 O  O    0.0000  149
O        6.568146101    4.628188248    3.122475270 CORE  150 O  O    0.0000  150
O       14.094272640   16.961972948    2.477079556 CORE  151 O  O    0.0000  151
O        3.916035701    4.546011466    3.320340181 CORE  152 O  O    0.0000  152
O        1.273865955   12.739477563    2.394607566 CORE  153 O  O    0.0000  153
O       11.480316100    4.720985616    3.643197786 CORE  154 O  O    0.0000  154
O        3.869263277    9.051751943    3.340008160 CORE  155 O  O    0.0000  155
O        3.834421618   13.047978794    2.925412351 CORE  156 O  O    0.0000  156
O       19.236984545    8.717091990    3.632922075 CORE  157 O  O    0.0000  157
O       16.754791072   17.228933938    2.667442731 CORE  158 O  O    0.0000  158
O        6.540841863    9.056629231    3.280667475 CORE  159 O  O    0.0000  159
O       11.549439862   17.032078966    3.245257001 CORE  160 O  O    0.0000  160
O       11.500218927   12.496233549    2.973936145 CORE  161 O  O    0.0000  161
O       19.241646584    4.810360963    3.608094695 CORE  162 O  O    0.0000  162
O        6.452959246   12.577909213    2.989298559 CORE  163 O  O    0.0000  163
O        6.486695548   17.000118969    2.762097125 CORE  164 O  O    0.0000  164
O       19.216329935   12.908663456    3.296474544 CORE  165 O  O    0.0000  165
O       19.230008487   16.704544979    3.426737006 CORE  166 O  O    0.0000  166
O        0.613385196   14.783651483    3.988292983 CORE  167 O  O    0.0000  167
O       13.380243474   10.803936699    3.977453041 CORE  168 O  O    0.0000  168
O        0.674599679    6.780841351    3.605615274 CORE  169 O  O    0.0000  169
O        5.212114681    6.809648545    3.765655852 CORE  170 O  O    0.0000  170
O        5.487748275   14.845175719    3.967979845 CORE  171 O  O    0.0000  171
O       17.919486497   10.883256937    4.434770433 CORE  172 O  O    0.0000  172
O       13.167638249    3.314198743    5.050267303 CORE  173 O  O    0.0000  173
O       12.941565692    5.933940460    5.471401012 CORE  174 O  O    0.0000  174
O       17.952756039    3.292200838    5.340246628 CORE  175 O  O    0.0000  175
O       13.292719354   18.570152339    4.445392207 CORE  176 O  O    0.0000  176
O       17.580593110    5.923375504    5.339636380 CORE  177 O  O    0.0000  177
O       13.234190924    8.590139967    5.461393723 CORE  178 O  O    0.0000  178
O       13.388071256   15.950410818    4.826865704 CORE  179 O  O    0.0000  179
O       17.343114977    8.560328385    5.505903347 CORE  180 O  O    0.0000  180
O        5.437960909    4.753453217    5.469777740 CORE  181 O  O    0.0000  181
O        0.907905188    8.775134476    5.337499300 CORE  182 O  O    0.0000  182
O       17.172743690   15.966651840    4.963311042 CORE  183 O  O    0.0000  183
O       13.128851370   13.307332028    4.998338253 CORE  184 O  O    0.0000  184
O        0.846306414    4.817636598    5.368608161 CORE  185 O  O    0.0000  185
O       17.806015112   18.528728875    4.702662257 CORE  186 O  O    0.0000  186
O        0.943595749   17.183027158    5.029791215 CORE  187 O  O    0.0000  187
O        5.116797248   17.277271979    4.981245543 CORE  188 O  O    0.0000  188
O       17.390830297   13.317939905    5.171454440 CORE  189 O  O    0.0000  189
O       13.802854975    0.799664550    5.446320725 CORE  190 O  O    0.0000  190
O        5.236013135    8.788676774    5.548371739 CORE  191 O  O    0.0000  191
O       17.218099406    0.770691649    5.639412537 CORE  192 O  O    0.0000  192
O        5.077378394   12.540136994    5.205333828 CORE  193 O  O    0.0000  193
O        0.847816606   12.357063133    4.987338744 CORE  194 O  O    0.0000  194
O       15.238947892   14.535601536    6.073357478 CORE  195 O  O    0.0000  195
O       15.499149397    2.749105453    6.158921064 CORE  196 O  O    0.0000  196
O       15.279732591    6.987631086    6.083657202 CORE  197 O  O    0.0000  197
O       15.467334652   18.888698649    5.946567729 CORE  198 O  O    0.0000  198
O        3.107179598    4.341118620    6.668636730 CORE  199 O  O    0.0000  199
O        2.989295647    8.787405139    6.977971015 CORE  200 O  O    0.0000  200
O        2.889520787   12.797233571    6.659067010 CORE  201 O  O    0.0000  201
O       13.222401304    7.255790179    7.752483860 CORE  202 O  O    0.0000  202
O       13.266886137    2.311778289    7.527744993 CORE  203 O  O    0.0000  203
O       17.563986440    2.263140093    7.772300069 CORE  204 O  O    0.0000  204
O        1.191731725   10.782527882    7.064081954 CORE  205 O  O    0.0000  205
O        3.047930274   16.967565642    6.650426723 CORE  206 O  O    0.0000  206
O       17.386575299    7.121718263    7.705559337 CORE  207 O  O    0.0000  207
O       13.063085813   18.915443078    7.065250052 CORE  208 O  O    0.0000  208
O        4.639560830   10.846964067    7.191193454 CORE  209 O  O    0.0000  209
O        5.339563390    3.256231086    7.629469799 CORE  210 O  O    0.0000  210
O        0.851759226    3.223509649    7.438371000 CORE  211 O  O    0.0000  211
O        4.914707162    5.894383536    7.784063678 CORE  212 O  O    0.0000  212
O        1.013062947   18.585570974    7.245260016 CORE  213 O  O    0.0000  213
O       12.861659921   14.834574343    7.156152281 CORE  214 O  O    0.0000  214
O       17.567121326   14.813635667    7.301283500 CORE  215 O  O    0.0000  215
O        5.408461217   15.930856644    7.231569712 CORE  216 O  O    0.0000  216
O        1.212322838    5.839171323    7.768107579 CORE  217 O  O    0.0000  217
O        5.075602444   18.582002091    7.257427491 CORE  218 O  O    0.0000  218
O        0.727279454   15.941735378    7.373002730 CORE  219 O  O    0.0000  219
O       17.726037591   18.872923502    7.312536841 CORE  220 O  O    0.0000  220
O        0.552729605    8.400966286    7.939015453 CORE  221 O  O    0.0000  221
O        5.365863931    8.487412656    8.154094617 CORE  222 O  O    0.0000  222
O        5.245572732   13.331699559    7.754183465 CORE  223 O  O    0.0000  223
O        0.428689150   13.295338299    7.451104208 CORE  224 O  O    0.0000  224
O        0.380912960    0.812691867    8.272536520 CORE  225 O  O    0.0000  225
O       13.206984011   16.918447012    8.820975436 CORE  226 O  O    0.0000  226
O       17.695766425   16.830817098    9.017510457 CORE  227 O  O    0.0000  227
O        5.144257401    0.761699738    8.480924835 CORE  228 O  O    0.0000  228
O       13.097532297    4.737493949    8.544057444 CORE  229 O  O    0.0000  229
O       17.730035178    4.709256525    8.730658685 CORE  230 O  O    0.0000  230
O       14.505664595    6.474923601    9.946044911 CORE  231 O  O    0.0000  231
O       19.495864610    6.619563977    9.260478674 CORE  232 O  O    0.0000  232
O       14.540349083    2.908883107    9.787567176 CORE  233 O  O    0.0000  233
O       11.891243995    2.672496950    9.715165983 CORE  234 O  O    0.0000  234
O        6.801469360    6.703752497    9.463167432 CORE  235 O  O    0.0000  235
O       11.855918171    6.612254447    9.941929852 CORE  236 O  O    0.0000  236
O       19.468575807   14.832909270    9.134778492 CORE  237 O  O    0.0000  237
O       19.540560939    2.873028410    9.459046374 CORE  238 O  O    0.0000  238
O        6.934669317    2.375102959    9.573385376 CORE  239 O  O    0.0000  239
O       19.558616884   18.726286042    9.196376225 CORE  240 O  O    0.0000  240
O       11.757068108   14.837041563    9.524828663 CORE  241 O  O    0.0000  241
O       11.799541484   19.118420127    9.361244829 CORE  242 O  O    0.0000  242
O       17.103614492    2.680252438   10.358815092 CORE  243 O  O    0.0000  243
O       14.467779138   19.187190635    9.290276550 CORE  244 O  O    0.0000  244
O        4.286482513   15.104433152    9.498080582 CORE  245 O  O    0.0000  245
O        6.853580150   18.956384861    9.204218803 CORE  246 O  O    0.0000  246
O        6.876689198   14.869688210    9.152185099 CORE  247 O  O    0.0000  247
O        4.236989062    7.034123316   10.088085669 CORE  248 O  O    0.0000  248
O       17.112857839    6.755253492   10.328319965 CORE  249 O  O    0.0000  249
O        1.575219973    7.131357903   10.038263768 CORE  250 O  O    0.0000  250
O        4.371958166    2.749346517   10.065168329 CORE  251 O  O    0.0000  251
O        1.706804466   19.229308717    9.746128547 CORE  252 O  O    0.0000  252
O        1.735542001    2.490745105    9.862861807 CORE  253 O  O    0.0000  253
O       14.401964571   14.608058281    9.299777350 CORE  254 O  O    0.0000  254
O        9.377437765    2.915015264   10.362707532 CORE  255 O  O    0.0000  255
O        4.311223675   18.706740500    9.817928715 CORE  256 O  O    0.0000  256
O        1.694397504   14.519058847    9.435984276 CORE  257 O  O    0.0000  257
O       16.983914447   14.437506125    9.875609801 CORE  258 O  O    0.0000  258
O       17.057698607   19.235491700    9.869198808 CORE  259 O  O    0.0000  259
O        9.298082417   18.816473989   10.112438581 CORE  260 O  O    0.0000  260
O        9.253143338    6.412046360   10.462182106 CORE  261 O  O    0.0000  261
O        9.244904023   14.916920104   10.224893382 CORE  262 O  O    0.0000  262
O        2.806220081    4.827333861   10.526957935 CORE  263 O  O    0.0000  263
O        7.374312990    4.613512431   10.932387372 CORE  264 O  O    0.0000  264
O        7.547464402   16.898544409   10.755897541 CORE  265 O  O    0.0000  265
O       15.405591057    0.751308979   11.105606978 CORE  266 O  O    0.0000  266
O        2.528110237   16.824088397   10.447823200 CORE  267 O  O    0.0000  267
O       10.727733886    0.726211044   11.091248933 CORE  268 O  O    0.0000  268
O       15.441900647    8.299576720   11.634416247 CORE  269 O  O    0.0000  269
O       10.747927256    8.259683726   11.735326023 CORE  270 O  O    0.0000  270
O       15.266219403   13.034727259   11.261585280 CORE  271 O  O    0.0000  271
O       15.619573961    5.717361623   12.253443023 CORE  272 O  O    0.0000  272
O       15.376375455    3.049177538   12.317989862 CORE  273 O  O    0.0000  273
O       10.894930527   13.155413022   11.377087490 CORE  274 O  O    0.0000  274
O       11.245338315    3.023795859   12.272536629 CORE  275 O  O    0.0000  275
O       10.981574732    5.691217696   12.288430697 CORE  276 O  O    0.0000  276
O       11.050658454   15.735787636   11.949361721 CORE  277 O  O    0.0000  277
O        7.192144614    7.014616683   12.057570822 CORE  278 O  O    0.0000  278
O        7.563366522    2.327258431   12.181588744 CORE  279 O  O    0.0000  279
O        2.819355093    6.831218894   12.299409121 CORE  280 O  O    0.0000  280
O        3.006175688   14.522069038   11.713900124 CORE  281 O  O    0.0000  281
O       11.248952342   18.408291013   11.874899316 CORE  282 O  O    0.0000  282
O       15.317505128   18.325191916   11.678150374 CORE  283 O  O    0.0000  283
O       15.335018991   15.675857963   11.550008830 CORE  284 O  O    0.0000  284
O        2.872513762    2.776148767   12.231186747 CORE  285 O  O    0.0000  285
O        7.301083922   19.299961358   11.814602210 CORE  286 O  O    0.0000  286
O        2.881446814   18.907704341   12.045818387 CORE  287 O  O    0.0000  287
O        7.127190975   14.498006953   11.782649587 CORE  288 O  O    0.0000  288
O       14.877533375   10.729870473   12.428273985 CORE  289 O  O    0.0000  289
O       11.395579386   10.729854565   12.285260127 CORE  290 O  O    0.0000  290
O       13.306116191    4.616107318   12.847837379 CORE  291 O  O    0.0000  291
O       13.123898617    8.758940826   12.840764209 CORE  292 O  O    0.0000  292
O       13.115735453   12.708280982   12.794685707 CORE  293 O  O    0.0000  293
O       13.286835737   16.923943542   12.664916641 CORE  294 O  O    0.0000  294
O        5.243202523    2.674878864   13.431436520 CORE  295 O  O    0.0000  295
O        5.186118055   18.771746276   13.337710735 CORE  296 O  O    0.0000  296
end
end
