# Supplementary material for: Zeolite-confined subnanometric PtSn mimicking mortise-and-tenon joinery for catalytic propane dehydrogenation
Source: Nat Commun. 2022 May 17;13:2716. doi: 10.1038/s41467-022-30522-1 (PMC9114386; doi:10.1038/s41467-022-30522-1)
Supplement: Supplementary file 8 — Source Data [file 41467_2022_30522_MOESM8_ESM.zip › allstructures/Pt5Sn5O0-MFI.arc]

!BIOSYM archive 2
PBC=ON
                      Energy         0          0.0484      -2324.230821        C1
!DATE
PBC   20.37460000   20.11910000   13.51960000   90.00000000   89.99990000   90.00000000
Sn       2.567911094    6.709936937    7.853078155 CORE    1 Sn Sn   0.0000    1
Sn      19.600552389    7.071264264   10.855758397 CORE    2 Sn Sn   0.0000    2
Sn      19.421755524    6.660893744    6.385206847 CORE    3 Sn Sn   0.0000    3
Sn       0.470660745   10.242342611    7.339210511 CORE    4 Sn Sn   0.0000    4
Sn       0.436659336    3.854336756    7.857447271 CORE    5 Sn Sn   0.0000    5
Pt      19.002640429    5.570432051    8.739251334 CORE    6 Pt Pt   0.0000    6
Pt       0.146086403    7.995229077    8.585258954 CORE    7 Pt Pt   0.0000    7
Pt       1.188290752    5.577214608    9.760820980 CORE    8 Pt Pt   0.0000    8
Pt       1.217540826    8.112875230    6.032176996 CORE    9 Pt Pt   0.0000    9
Pt       1.301178457    5.302314523    5.890073801 CORE   10 Pt Pt   0.0000   10
Si      15.849042713    4.938810739    7.414052742 CORE   11 Si Si   0.0000   11
Si      15.853413490    8.115880435    7.231894588 CORE   12 Si Si   0.0000   12
Si      12.859463546   12.869533852    7.079334722 CORE   13 Si Si   0.0000   13
Si      12.929712653    0.323020385    7.378389511 CORE   14 Si Si   0.0000   14
Si      12.740357426    8.083538895    7.105379985 CORE   15 Si Si   0.0000   15
Si      16.116982976    0.307452478    7.597711268 CORE   16 Si Si   0.0000   16
Si      16.080207921   12.849488060    7.021283673 CORE   17 Si Si   0.0000   17
Si      12.733815222    4.964412761    7.351617949 CORE   18 Si Si   0.0000   18
Si       8.998715077   18.962787827    9.398281649 CORE   19 Si Si   0.0000   19
Si       4.071003969    2.016303830    9.233877326 CORE   20 Si Si   0.0000   20
Si       4.139064811   18.997033826    9.157238882 CORE   21 Si Si   0.0000   21
Si       8.886752474    2.009530478    9.329597652 CORE   22 Si Si   0.0000   22
Si      11.911217492   10.424381239    8.960394277 CORE   23 Si Si   0.0000   23
Si       8.943913329   11.024424314    9.201565985 CORE   24 Si Si   0.0000   24
Si      16.783246205   10.495376346    8.980068010 CORE   25 Si Si   0.0000   25
Si      16.609822353    2.804714102    9.577930758 CORE   26 Si Si   0.0000   26
Si      11.929506487    2.729913686    9.278008987 CORE   27 Si Si   0.0000   27
Si       4.158507362   14.197174925    8.964334360 CORE   28 Si Si   0.0000   28
Si       9.053936507   14.193586326    9.233595893 CORE   29 Si Si   0.0000   29
Si       4.009457964   10.980115812    9.057486731 CORE   30 Si Si   0.0000   30
Si      16.720103129   18.022714636    9.552464562 CORE   31 Si Si   0.0000   31
Si      12.019730951   15.047530155    9.106042543 CORE   32 Si Si   0.0000   32
Si      11.990440509   18.154455870    9.369765886 CORE   33 Si Si   0.0000   33
Si      16.741255023   14.915614796    9.206027069 CORE   34 Si Si   0.0000   34
Si       6.535132509   18.221606552   11.148402106 CORE   35 Si Si   0.0000   35
Si       6.509705818    2.519618493   11.273361130 CORE   36 Si Si   0.0000   36
Si       1.802581766   18.119404565   11.135995362 CORE   37 Si Si   0.0000   37
Si       1.784809630    2.501380079   11.364251708 CORE   38 Si Si   0.0000   38
Si       6.573984676   15.127892742   10.817580686 CORE   39 Si Si   0.0000   39
Si      14.279372709   10.965202064   10.945123107 CORE   40 Si Si   0.0000   40
Si      19.188008644   14.158585094   10.936719483 CORE   41 Si Si   0.0000   41
Si       6.453897666   10.191338842   10.866544479 CORE   42 Si Si   0.0000   42
Si      19.052099533   11.003198226   11.052192961 CORE   43 Si Si   0.0000   43
Si       1.809758957   14.960241776   10.926822626 CORE   44 Si Si   0.0000   44
Si      19.079831496    2.012221377   11.248356181 CORE   45 Si Si   0.0000   45
Si      19.197738927   18.977169917   11.147582695 CORE   46 Si Si   0.0000   46
Si      14.317459623   14.105402894   11.089609355 CORE   47 Si Si   0.0000   47
Si      14.134601978    2.029105436   11.345405686 CORE   48 Si Si   0.0000   48
Si      14.273659454   18.944416251   11.354957448 CORE   49 Si Si   0.0000   49
Si       1.802487967   10.374780532   11.186709156 CORE   50 Si Si   0.0000   50
Si       5.876921604    0.170657394   13.344733715 CORE   51 Si Si   0.0000   51
Si       2.675625241    0.044338439   13.278286242 CORE   52 Si Si   0.0000   52
Si       5.822457580    4.871457095   13.100253720 CORE   53 Si Si   0.0000   53
Si       2.690635689    4.917655121   13.207285529 CORE   54 Si Si   0.0000   54
Si       5.823150091    8.034537046   12.986099256 CORE   55 Si Si   0.0000   55
Si       5.966466406   12.731876221   12.809753304 CORE   56 Si Si   0.0000   56
Si       2.784163581   12.814809453   13.037170727 CORE   57 Si Si   0.0000   57
Si       2.691201194    8.018869197   13.019448109 CORE   58 Si Si   0.0000   58
Si      14.875220242   10.181526785    0.364271096 CORE   59 Si Si   0.0000   59
Si      18.065901023   10.174643966    0.386884206 CORE   60 Si Si   0.0000   60
Si      18.277987618   15.036816216    0.261996302 CORE   61 Si Si   0.0000   61
Si      18.018144846    2.641302777    0.652238752 CORE   62 Si Si   0.0000   62
Si      18.296405444   18.104320785    0.547576813 CORE   63 Si Si   0.0000   63
Si      15.137622631   15.009565139    0.431820141 CORE   64 Si Si   0.0000   64
Si      15.157735779   18.129023943    0.691844848 CORE   65 Si Si   0.0000   65
Si      14.856106833    2.630869209    0.761365137 CORE   66 Si Si   0.0000   66
Si       6.641523377    0.861157430    2.735974045 CORE   67 Si Si   0.0000   67
Si       6.686772379    4.023474613    2.441354077 CORE   68 Si Si   0.0000   68
Si       1.636264504    0.867508975    2.568913257 CORE   69 Si Si   0.0000   69
Si       1.676759464    4.044686876    2.518997839 CORE   70 Si Si   0.0000   70
Si      14.181468669   12.596345161    2.204889016 CORE   71 Si Si   0.0000   71
Si      18.970452664    0.222339483    2.556486990 CORE   72 Si Si   0.0000   72
Si      19.111585608   12.661275700    2.105820474 CORE   73 Si Si   0.0000   73
Si       6.702212948   12.180384634    2.227517223 CORE   74 Si Si   0.0000   74
Si       6.654689725    8.988014123    2.296059992 CORE   75 Si Si   0.0000   75
Si      19.065168097    4.887440963    2.589758643 CORE   76 Si Si   0.0000   76
Si       1.722633628   12.163726169    2.395204407 CORE   77 Si Si   0.0000   77
Si      14.289063328    8.054991561    2.478599498 CORE   78 Si Si   0.0000   78
Si      14.414690112    0.161545791    2.804944885 CORE   79 Si Si   0.0000   79
Si      19.030902493    8.022625662    2.365673494 CORE   80 Si Si   0.0000   80
Si       1.627895439    8.962947026    2.332637437 CORE   81 Si Si   0.0000   81
Si      14.277529811    4.938913244    2.757498835 CORE   82 Si Si   0.0000   82
Si       4.014661151    0.396967831    4.519956722 CORE   83 Si Si   0.0000   83
Si       8.863211628    4.990888685    4.461916858 CORE   84 Si Si   0.0000   84
Si       8.957213511    0.310769621    4.741538085 CORE   85 Si Si   0.0000   85
Si       4.206065736    4.952650684    4.176324849 CORE   86 Si Si   0.0000   86
Si      11.873451468   12.087102399    4.191447594 CORE   87 Si Si   0.0000   87
Si      11.917857044    0.870116466    4.421190615 CORE   88 Si Si   0.0000   88
Si       8.878215458    8.100840763    4.330542964 CORE   89 Si Si   0.0000   89
Si      16.733351454    8.982979939    4.319896776 CORE   90 Si Si   0.0000   90
Si      16.745206640   12.138264006    4.093265591 CORE   91 Si Si   0.0000   91
Si      11.807115510    4.060242180    4.456520012 CORE   92 Si Si   0.0000   92
Si       4.233437591   12.772123862    4.082263196 CORE   93 Si Si   0.0000   93
Si      11.842563322    8.910101257    4.193993358 CORE   94 Si Si   0.0000   94
Si      16.783828663    4.013139944    4.554126794 CORE   95 Si Si   0.0000   95
Si       4.141780250    8.115220946    4.022674505 CORE   96 Si Si   0.0000   96
Si      16.850819903    0.809298888    4.653994286 CORE   97 Si Si   0.0000   97
Si       8.829665701   12.769744696    4.318333467 CORE   98 Si Si   0.0000   98
Si       4.729963054    2.826525149    6.360466394 CORE   99 Si Si   0.0000   99
Si       8.103209213   18.082759429    6.545458192 CORE  100 Si Si   0.0000  100
Si       7.917368357    2.797008462    6.461766329 CORE  101 Si Si   0.0000  101
Si       4.985690706   18.108054534    6.317979795 CORE  102 Si Si   0.0000  102
Si       7.914702389   10.373770294    6.272290746 CORE  103 Si Si   0.0000  103
Si       8.132060374   15.004457636    6.287687673 CORE  104 Si Si   0.0000  104
Si       5.005621816   14.998350701    6.084529440 CORE  105 Si Si   0.0000  105
Si       4.762658684   10.338554402    6.147281638 CORE  106 Si Si   0.0000  106
O       12.822885822    2.649744820   10.626904080 CORE  107 O  O    0.0000  107
O        8.609606668   18.073250041    8.091485401 CORE  108 O  O    0.0000  108
O       14.539635126    0.376728297    7.233079505 CORE  109 O  O    0.0000  109
O       14.294630233    8.574999200    7.082905329 CORE  110 O  O    0.0000  110
O        4.180626490    2.923799846    7.887953314 CORE  111 O  O    0.0000  111
O       10.315564268   12.351278238    3.833997287 CORE  112 O  O    0.0000  112
O        4.265190906   18.163052188    7.773527523 CORE  113 O  O    0.0000  113
O        8.361126307    2.825015166    8.022583566 CORE  114 O  O    0.0000  114
O       13.021740570   10.336040275   10.139050951 CORE  115 O  O    0.0000  115
O        4.119976431   14.579700126    7.386188717 CORE  116 O  O    0.0000  116
O       15.926181804    6.545327998    7.627499070 CORE  117 O  O    0.0000  117
O       12.622645367    6.556464536    7.634324844 CORE  118 O  O    0.0000  118
O        3.877537630   10.514949244    7.503444544 CORE  119 O  O    0.0000  119
O        8.693911919   12.619269885    9.391421973 CORE  120 O  O    0.0000  120
O       10.599557053   14.464256051    9.648068577 CORE  121 O  O    0.0000  121
O       16.765136744   11.564554798    7.751676721 CORE  122 O  O    0.0000  122
O       16.495715357   19.010323900    8.288860704 CORE  123 O  O    0.0000  123
O       16.494281342   14.236424661    7.754273979 CORE  124 O  O    0.0000  124
O       12.512834214   19.079828950    8.145817140 CORE  125 O  O    0.0000  125
O       12.424058805    1.628254120    8.194218675 CORE  126 O  O    0.0000  126
O       12.470012656   14.309300891    7.726383082 CORE  127 O  O    0.0000  127
O       11.899524589    9.042629708    8.106382628 CORE  128 O  O    0.0000  128
O       16.502891686    1.530316103    8.585587010 CORE  129 O  O    0.0000  129
O       16.557795746    8.993738270    8.401966927 CORE  130 O  O    0.0000  130
O       16.394650770    4.192071796    8.753282673 CORE  131 O  O    0.0000  131
O       12.058891532    4.210560992    8.621061127 CORE  132 O  O    0.0000  132
O        7.902865898   10.227534206   10.147807306 CORE  133 O  O    0.0000  133
O        8.824796650    0.413981543    9.009161473 CORE  134 O  O    0.0000  134
O       11.910505073   16.635864807    8.807232127 CORE  135 O  O    0.0000  135
O       16.475830718   16.504818452    9.041101185 CORE  136 O  O    0.0000  136
O        3.962049085    0.452188828    8.802637364 CORE  137 O  O    0.0000  137
O        2.841577680   18.441277766    9.938642656 CORE  138 O  O    0.0000  138
O        2.750801754    2.454769427   10.061927001 CORE  139 O  O    0.0000  139
O       10.523211202   18.654230872    9.860376761 CORE  140 O  O    0.0000  140
O        8.040207368   18.555832002   10.640486164 CORE  141 O  O    0.0000  141
O        4.208151862   12.587237729    9.164552573 CORE  142 O  O    0.0000  142
O       10.393859750    2.459524580    9.699848610 CORE  143 O  O    0.0000  143
O       10.453305685   10.623450048    9.649150762 CORE  144 O  O    0.0000  144
O        5.395615022    2.223203164   10.138213144 CORE  145 O  O    0.0000  145
O        5.476776009   18.805222687   10.059174079 CORE  146 O  O    0.0000  146
O        5.274618823   10.237201300    9.747437990 CORE  147 O  O    0.0000  147
O        7.982156644    2.355715806   10.625578197 CORE  148 O  O    0.0000  148
O       12.202713765   11.679693231    7.968162033 CORE  149 O  O    0.0000  149
O       18.267098383   14.630990476    9.687027546 CORE  150 O  O    0.0000  150
O       15.621392372   10.865758688   10.046351064 CORE  151 O  O    0.0000  151
O       14.466575124   12.665634767    7.053385174 CORE  152 O  O    0.0000  152
O        5.505540769   14.821043667    9.628785556 CORE  153 O  O    0.0000  153
O        2.828455250   14.802633249    9.670032649 CORE  154 O  O    0.0000  154
O       18.077721938    2.831668142   10.269930346 CORE  155 O  O    0.0000  155
O        2.624673058   10.558098970    9.793704289 CORE  156 O  O    0.0000  156
O       18.233985590   18.141493106   10.139307747 CORE  157 O  O    0.0000  157
O        8.845289076   14.664605304    7.698355119 CORE  158 O  O    0.0000  158
O       18.224559900   10.578976024    9.721896202 CORE  159 O  O    0.0000  159
O       15.733850211   14.263869357   10.307483278 CORE  160 O  O    0.0000  160
O       15.481143765    2.710904154   10.743827881 CORE  161 O  O    0.0000  161
O       13.123725041   14.800475069   10.259406049 CORE  162 O  O    0.0000  162
O        0.248492632    2.340073893   10.868114102 CORE  163 O  O    0.0000  163
O        8.737066892   10.610047718    7.644747784 CORE  164 O  O    0.0000  164
O       15.664355322   18.366468481   10.741979770 CORE  165 O  O    0.0000  165
O        0.371510412   18.764888096   10.705528940 CORE  166 O  O    0.0000  166
O        0.240534639   10.635161018   10.870876243 CORE  167 O  O    0.0000  167
O       14.290044427    4.511132061    7.181366202 CORE  168 O  O    0.0000  168
O        0.360081392   14.368585084   10.488977187 CORE  169 O  O    0.0000  169
O       12.996955243   18.232912139   10.645802658 CORE  170 O  O    0.0000  170
O       18.901810924   12.602678015   11.309187170 CORE  171 O  O    0.0000  171
O       14.002511841   12.526807186   11.306209116 CORE  172 O  O    0.0000  172
O        6.322408262   16.630691524   11.368615950 CORE  173 O  O    0.0000  173
O        1.672751617   16.519334953   11.342204937 CORE  174 O  O    0.0000  174
O        6.353041077    4.040981281   11.813832541 CORE  175 O  O    0.0000  175
O        6.369270851    8.782209901   11.659961609 CORE  176 O  O    0.0000  176
O       18.784500534    0.424800930   11.050252750 CORE  177 O  O    0.0000  177
O        1.975977463    3.895095429   12.174613788 CORE  178 O  O    0.0000  178
O       14.195830853    0.424537784   11.085157353 CORE  179 O  O    0.0000  179
O        6.308487361   18.925503341   12.588423501 CORE  180 O  O    0.0000  180
O        2.153137659    1.270415847   12.356382053 CORE  181 O  O    0.0000  181
O        6.343068846    1.486265298   12.514272222 CORE  182 O  O    0.0000  182
O        2.342113901   18.753974644   12.538031466 CORE  183 O  O    0.0000  183
O        2.307856800   11.464572771   12.278121593 CORE  184 O  O    0.0000  184
O        6.398806193   14.094664990   12.050678776 CORE  185 O  O    0.0000  185
O        6.287221369   11.442851954   11.883192764 CORE  186 O  O    0.0000  186
O       14.476322495   10.118368980   12.314768224 CORE  187 O  O    0.0000  187
O       18.848869827   15.052787348   12.256321664 CORE  188 O  O    0.0000  188
O        2.052165506    8.890670695   11.805557242 CORE  189 O  O    0.0000  189
O        5.994802470    6.442409358   12.762593676 CORE  190 O  O    0.0000  190
O       18.832320230    2.442058641   12.790848425 CORE  191 O  O    0.0000  191
O        2.566681404    6.439152372   12.645585882 CORE  192 O  O    0.0000  192
O       14.390389277   14.858424583   12.520055303 CORE  193 O  O    0.0000  193
O       18.449206142   10.202673362   12.332682679 CORE  194 O  O    0.0000  194
O       14.008148959    2.351932877   12.928293870 CORE  195 O  O    0.0000  195
O       19.045741350   18.457799041   12.675895767 CORE  196 O  O    0.0000  196
O        2.359990866   14.148178557   12.220006237 CORE  197 O  O    0.0000  197
O        4.393459711   12.778999341   13.183968310 CORE  198 O  O    0.0000  198
O        4.266301602    0.203330995    0.017437382 CORE  199 O  O    0.0000  199
O       14.254366299   18.624725124   12.948222376 CORE  200 O  O    0.0000  200
O        4.257537136    4.511508026   13.393817453 CORE  201 O  O    0.0000  201
O        4.256715763    8.419183008   13.236865584 CORE  202 O  O    0.0000  202
O       16.472600151   10.426429561    0.561907153 CORE  203 O  O    0.0000  203
O       16.427329632    2.747673267    0.366811702 CORE  204 O  O    0.0000  204
O       16.707284108   14.605017853    0.259212860 CORE  205 O  O    0.0000  205
O        6.606822472    0.167525423    1.271672429 CORE  206 O  O    0.0000  206
O       16.720696993   18.498928218    0.401708019 CORE  207 O  O    0.0000  207
O        1.918092274    2.452690305    2.311537616 CORE  208 O  O    0.0000  208
O        6.706221991    4.462748834    0.881482536 CORE  209 O  O    0.0000  209
O       18.461554531   16.524668884    0.884680455 CORE  210 O  O    0.0000  210
O        1.935545568    4.830287417    1.123156131 CORE  211 O  O    0.0000  211
O        6.702575765    8.515531080    0.745990025 CORE  212 O  O    0.0000  212
O        6.809075525   12.610748569    0.669109561 CORE  213 O  O    0.0000  213
O       14.981693701   16.537759577    0.944571695 CORE  214 O  O    0.0000  214
O        2.092547759   12.875765271    0.980393297 CORE  215 O  O    0.0000  215
O       14.448855278    8.756925642    1.020848731 CORE  216 O  O    0.0000  216
O       18.515213576    4.022648413    1.333460432 CORE  217 O  O    0.0000  217
O       14.313946570    4.011488689    1.424211707 CORE  218 O  O    0.0000  218
O        1.871847864    8.303472278    0.869245379 CORE  219 O  O    0.0000  219
O       14.096678000   11.420765583    1.078776420 CORE  220 O  O    0.0000  220
O       18.480397107    8.723284384    0.996730277 CORE  221 O  O    0.0000  221
O       18.867969177   11.342283670    1.181906121 CORE  222 O  O    0.0000  222
O       18.308989619    1.370680559    1.616460760 CORE  223 O  O    0.0000  223
O       14.650940776    1.405969225    1.796225644 CORE  224 O  O    0.0000  224
O       18.997242707   18.929717528    1.755042333 CORE  225 O  O    0.0000  225
O       14.446779701   14.039301719    1.522900863 CORE  226 O  O    0.0000  226
O       14.666622942   18.876237954    2.039390319 CORE  227 O  O    0.0000  227
O       19.110722767   13.988019610    1.170876437 CORE  228 O  O    0.0000  228
O       19.168612092    6.430154644    2.104795137 CORE  229 O  O    0.0000  229
O        6.999299873    2.439667795    2.595699913 CORE  230 O  O    0.0000  230
O        2.700442290    4.619607044    3.646935734 CORE  231 O  O    0.0000  231
O        1.901041450   10.556532211    2.247383323 CORE  232 O  O    0.0000  232
O       14.584172108    6.469230893    2.314278326 CORE  233 O  O    0.0000  233
O        6.938328508   10.580947454    2.401292460 CORE  234 O  O    0.0000  234
O        7.829812091    4.863661620    3.217975778 CORE  235 O  O    0.0000  235
O        1.911185955    0.056130931    1.187641605 CORE  236 O  O    0.0000  236
O        7.796166407    0.140361496    3.619331315 CORE  237 O  O    0.0000  237
O        0.195594101   12.537296024    2.810204644 CORE  238 O  O    0.0000  238
O        0.159275311    4.328900855    3.024408428 CORE  239 O  O    0.0000  239
O        2.588289982    0.309242938    3.754594698 CORE  240 O  O    0.0000  240
O        7.791883288    8.185433272    3.126862999 CORE  241 O  O    0.0000  241
O        8.893721960   14.180523766    5.117887155 CORE  242 O  O    0.0000  242
O        5.192623341    0.676611725    3.439215751 CORE  243 O  O    0.0000  243
O        0.095346279    0.634596110    3.011517319 CORE  244 O  O    0.0000  244
O       12.130741979    8.152671592    5.602226048 CORE  245 O  O    0.0000  245
O        5.223031047    4.346827946    3.064768182 CORE  246 O  O    0.0000  246
O       12.887206902    0.149872101    3.342239923 CORE  247 O  O    0.0000  247
O        5.240076439   12.590822212    2.815269525 CORE  248 O  O    0.0000  248
O        0.094336232    8.665252162    2.779020458 CORE  249 O  O    0.0000  249
O       12.154638435   10.494721232    4.367318989 CORE  250 O  O    0.0000  250
O        5.181837259    8.657664760    2.895942399 CORE  251 O  O    0.0000  251
O       15.358430428   12.257586882    3.266542947 CORE  252 O  O    0.0000  252
O       15.405619476    4.437070949    3.811697694 CORE  253 O  O    0.0000  253
O       12.820774062    4.873853489    3.478822811 CORE  254 O  O    0.0000  254
O       15.339907835    8.726171552    3.525833898 CORE  255 O  O    0.0000  255
O       15.418231231    0.296856817    4.077474236 CORE  256 O  O    0.0000  256
O       18.068872056    0.052347456    3.894065397 CORE  257 O  O    0.0000  257
O       17.974516295    8.256357552    3.576590562 CORE  258 O  O    0.0000  258
O       17.971472619   12.790071682    3.253157324 CORE  259 O  O    0.0000  259
O        2.699148848   12.712905197    3.565746339 CORE  260 O  O    0.0000  260
O       18.053174739    4.756806997    3.860161315 CORE  261 O  O    0.0000  261
O       10.393819943    0.486921449    4.008902361 CORE  262 O  O    0.0000  262
O        2.638924342    8.298510434    3.423054325 CORE  263 O  O    0.0000  263
O       10.278671283    4.344259919    3.984292147 CORE  264 O  O    0.0000  264
O        7.883057051   12.966700819    3.014695476 CORE  265 O  O    0.0000  265
O       12.757070132   12.682447360    2.972227654 CORE  266 O  O    0.0000  266
O        9.036921632    6.562859304    4.825340297 CORE  267 O  O    0.0000  267
O       10.293665238    8.673692017    3.766717539 CORE  268 O  O    0.0000  268
O        9.009290466   19.095330777    5.665186572 CORE  269 O  O    0.0000  269
O       12.150829923    2.478443158    4.354523203 CORE  270 O  O    0.0000  270
O        4.249566050   19.099826600    5.272942089 CORE  271 O  O    0.0000  271
O       17.045041987   10.571537393    4.397754460 CORE  272 O  O    0.0000  272
O        4.435355136    6.549236221    4.328662989 CORE  273 O  O    0.0000  273
O       16.992708819    2.412137228    4.426976429 CORE  274 O  O    0.0000  274
O        4.461569825   14.221577782    4.772835444 CORE  275 O  O    0.0000  275
O        3.954860296    1.621524216    5.590380488 CORE  276 O  O    0.0000  276
O        8.708047883    1.613979388    5.681956370 CORE  277 O  O    0.0000  277
O        8.287898348    4.230293609    5.785812028 CORE  278 O  O    0.0000  278
O        4.472576017    4.251859221    5.619738622 CORE  279 O  O    0.0000  279
O        4.501968862   11.600181088    5.169117040 CORE  280 O  O    0.0000  280
O        8.084373320   15.042653156   10.222169822 CORE  281 O  O    0.0000  281
O       12.263282142   12.839373777    5.575368435 CORE  282 O  O    0.0000  282
O        8.401823471    8.973696963    5.615539275 CORE  283 O  O    0.0000  283
O        6.558886057   14.580873243    6.366026161 CORE  284 O  O    0.0000  284
O       12.235121750    0.324751692    5.917229095 CORE  285 O  O    0.0000  285
O        8.192266979   11.613528515    5.265975488 CORE  286 O  O    0.0000  286
O        8.266604145   16.584471647    5.947473754 CORE  287 O  O    0.0000  287
O       16.613106790   12.944147562    5.493882626 CORE  288 O  O    0.0000  288
O       16.695311076    4.449067647    6.113891109 CORE  289 O  O    0.0000  289
O       16.608435253    8.372321183    5.815664314 CORE  290 O  O    0.0000  290
O       11.939517885    4.565830500    5.994190850 CORE  291 O  O    0.0000  291
O       16.967942417    0.442138208    6.225824031 CORE  292 O  O    0.0000  292
O        4.352573653    8.957205167    5.397657060 CORE  293 O  O    0.0000  293
O        6.324662032    2.504854229    6.351400806 CORE  294 O  O    0.0000  294
O        4.879233519   16.585426516    5.768150973 CORE  295 O  O    0.0000  295
O        6.545914936   18.561157994    6.472609961 CORE  296 O  O    0.0000  296
O        6.325796159   10.295457094    6.588131959 CORE  297 O  O    0.0000  297
O       12.777505838    8.287408625    3.024759844 CORE  298 O  O    0.0000  298
end
end
