# Supplementary material for: Zeolite-confined subnanometric PtSn mimicking mortise-and-tenon joinery for catalytic propane dehydrogenation
Source: Nat Commun. 2022 May 17;13:2716. doi: 10.1038/s41467-022-30522-1 (PMC9114386; doi:10.1038/s41467-022-30522-1)
Supplement: Supplementary file 8 — Source Data [file 41467_2022_30522_MOESM8_ESM.zip › allstructures/Pt6Sn10O0.arc]

!BIOSYM archive 2
PBC=ON
                      Energy         0          0.0174        -81.741772        C1
!DATE
PBC    4.43625773   10.98929225    7.68923759   76.49933414   90.01162831   90.24197449
Pt       1.096419802    3.611449071    2.721170140 CORE    1 Pt Pt   0.0000    1
Pt       1.059539276    6.328324541    2.041638423 CORE    2 Pt Pt   0.0000    2
Pt       3.314456813    4.509608147    6.459531370 CORE    3 Pt Pt   0.0000    3
Pt       3.271651720   10.300168220    2.417180187 CORE    4 Pt Pt   0.0000    4
Pt       3.277026633    7.226347075    5.779862249 CORE    5 Pt Pt   0.0000    5
Pt       1.052993300   11.197804262    6.155529831 CORE    6 Pt Pt   0.0000    6
Sn       1.054598493    9.077194023    1.390106718 CORE    7 Sn Sn   0.0000    7
Sn       1.096372084    2.116783380    0.441176527 CORE    8 Sn Sn   0.0000    8
Sn       3.278065387    7.518627073    3.071760348 CORE    9 Sn Sn   0.0000    9
Sn       3.315456289    1.717028668    7.103021041 CORE   10 Sn Sn   0.0000   10
Sn       3.272140543    9.974881315    5.128494483 CORE   11 Sn Sn   0.0000   11
Sn       1.097829433    0.819424826    3.364565863 CORE   12 Sn Sn   0.0000   12
Sn       1.059351662    8.416245325    6.810456667 CORE   13 Sn Sn   0.0000   13
Sn       3.313073190    3.014685314    4.179935866 CORE   14 Sn Sn   0.0000   14
Sn       1.076625296    5.588344028    4.871929846 CORE   15 Sn Sn   0.0000   15
Sn       3.295398714    4.690163768    1.133744956 CORE   16 Sn Sn   0.0000   16
end
end
