# Supplementary material for: Zeolite-confined subnanometric PtSn mimicking mortise-and-tenon joinery for catalytic propane dehydrogenation
Source: Nat Commun. 2022 May 17;13:2716. doi: 10.1038/s41467-022-30522-1 (PMC9114386; doi:10.1038/s41467-022-30522-1)
Supplement: Supplementary file 8 — Source Data [file 41467_2022_30522_MOESM8_ESM.zip › allstructures/Pt6Sn10O12.arc]

!BIOSYM archive 2
PBC=ON
                      Energy         0          0.0148       -167.469246        C1
!DATE
PBC    4.75034444   15.82220281    5.78959295   79.69775709   90.23262034   92.28911195
Pt       2.062266426    4.923890032    2.809525385 CORE    1 Pt Pt   0.0000    1
Pt       2.465209427    2.016040986    1.843837773 CORE    2 Pt Pt   0.0000    2
Pt       2.201742646    4.409067610    0.037128649 CORE    3 Pt Pt   0.0000    3
Pt       4.497748623    4.351770429    4.390981962 CORE    4 Pt Pt   0.0000    4
Pt       0.157949432    1.439327979    3.424082300 CORE    5 Pt Pt   0.0000    5
Pt       0.026036694    0.919963205    0.499080524 CORE    6 Pt Pt   0.0000    6
Sn       3.147464820   12.589371063    3.736154491 CORE    7 Sn Sn   0.0000    7
Sn       0.803204667   10.112620334    5.292998545 CORE    8 Sn Sn   0.0000    8
Sn       3.173175635   15.519946772    5.120526447 CORE    9 Sn Sn   0.0000    9
Sn       2.269328083    2.778163452    4.675513783 CORE   10 Sn Sn   0.0000   10
Sn       3.159374109    6.651406859    1.103296218 CORE   11 Sn Sn   0.0000   11
Sn       0.804631461   15.172128645    2.212881754 CORE   12 Sn Sn   0.0000   12
Sn       0.780239331   12.059054202    0.933325609 CORE   13 Sn Sn   0.0000   13
Sn       0.778668967    7.001156378    4.011681367 CORE   14 Sn Sn   0.0000   14
Sn       3.186559069    9.581452014    2.489521103 CORE   15 Sn Sn   0.0000   15
Sn      -0.056366780    3.586783340    1.562995555 CORE   16 Sn Sn   0.0000   16
O        4.122339173   13.689178784    5.206015320 CORE   17 O  O    0.0000   17
O        2.195795312   11.430674998    2.305002587 CORE   18 O  O    0.0000   18
O        4.138332971   10.740164167    3.921466886 CORE   19 O  O    0.0000   19
O       -0.217320048   13.275293456    2.332772763 CORE   20 O  O    0.0000   20
O        2.210862464    8.482096823    1.020056216 CORE   21 O  O    0.0000   21
O       -0.159609665   10.197128523    1.082534262 CORE   22 O  O    0.0000   22
O        1.714418955   13.940014234    0.747262571 CORE   23 O  O    0.0000   23
O        1.801338797    8.896821565    3.893552716 CORE   24 O  O    0.0000   24
O       -0.132251421    8.232045068    5.476550397 CORE   25 O  O    0.0000   25
O        2.149621075   14.442428254    3.615373598 CORE   26 O  O    0.0000   26
O        4.183313339    7.727519226    2.608536740 CORE   27 O  O    0.0000   27
O        1.744066186   11.973916957    5.144884987 CORE   28 O  O    0.0000   28
end
end
