# Supplementary material for: Zeolite-confined subnanometric PtSn mimicking mortise-and-tenon joinery for catalytic propane dehydrogenation
Source: Nat Commun. 2022 May 17;13:2716. doi: 10.1038/s41467-022-30522-1 (PMC9114386; doi:10.1038/s41467-022-30522-1)
Supplement: Supplementary file 8 — Source Data [file 41467_2022_30522_MOESM8_ESM.zip › allstructures/Pt6Sn10O16.arc]

!BIOSYM archive 2
PBC=ON
                      Energy         0          0.0197       -194.990721        C1
!DATE
PBC    4.76096231    5.77279126   17.10738676   89.92886879   82.00894902   89.99315729
Pt       4.766327773    4.917438383   15.824281108 CORE    1 Pt Pt   0.0000    1
Pt       4.709115143    3.465707687   13.522390070 CORE    2 Pt Pt   0.0000    2
Pt       4.697732111    2.032336442   15.824049205 CORE    3 Pt Pt   0.0000    3
Pt       2.331683693    1.992033006   14.015108086 CORE    4 Pt Pt   0.0000    4
Pt       2.375674900    4.878504379   14.015247628 CORE    5 Pt Pt   0.0000    5
Pt       4.759652811    0.579224158   13.523633579 CORE    6 Pt Pt   0.0000    6
Sn       1.159182094    5.322897163    3.456105405 CORE    7 Sn Sn   0.0000    7
Sn       3.537230876    4.213421995    6.161752584 CORE    8 Sn Sn   0.0000    8
Sn       3.495466624    2.030869735   11.597115347 CORE    9 Sn Sn   0.0000    9
Sn       3.543689945    2.436599250    3.456004894 CORE   10 Sn Sn   0.0000   10
Sn       3.553861915    0.221459762    8.863419662 CORE   11 Sn Sn   0.0000   11
Sn       5.913017334    3.107761370    8.863447193 CORE   12 Sn Sn   0.0000   12
Sn       5.973238187    4.917403485   11.596910196 CORE   13 Sn Sn   0.0000   13
Sn       1.188009220    3.474249514    0.743117912 CORE   14 Sn Sn   0.0000   14
Sn       1.166507316    1.327081062    6.161766343 CORE   15 Sn Sn   0.0000   15
Sn       3.514887967    0.588046118    0.743733334 CORE   16 Sn Sn   0.0000   16
O        4.513385157    0.068908515    7.018250326 CORE   17 O  O    0.0000   17
O        2.574567533    4.365321922    8.008934167 CORE   18 O  O    0.0000   18
O        4.929526684    4.711782331    9.766624359 CORE   19 O  O    0.0000   19
O        2.547767159    0.409035012   10.680299683 CORE   20 O  O    0.0000   20
O        4.502381979    4.072782132    4.308107976 CORE   21 O  O    0.0000   21
O        4.951481769    2.955368654    7.018850970 CORE   22 O  O    0.0000   22
O        2.125806986    5.468267091    5.301767741 CORE   23 O  O    0.0000   23
O        2.145978728    3.707426389    2.591130136 CORE   24 O  O    0.0000   24
O        2.131100644    1.478705545    8.008533354 CORE   25 O  O    0.0000   25
O        2.577813296    2.581945340    5.302013695 CORE   26 O  O    0.0000   26
O        4.963254181    5.151127115    1.587647864 CORE   27 O  O    0.0000   27
O        4.538393558    1.825210661    9.766419510 CORE   28 O  O    0.0000   28
O        2.556342889    0.821107062    2.591264848 CORE   29 O  O    0.0000   29
O        4.500463863    2.265052852    1.587475096 CORE   30 O  O    0.0000   30
O        2.160219227    3.295715092   10.679513057 CORE   31 O  O    0.0000   31
O        4.960690526    1.186013489    4.308566423 CORE   32 O  O    0.0000   32
end
end
