# Supplementary material for: Zeolite-confined subnanometric PtSn mimicking mortise-and-tenon joinery for catalytic propane dehydrogenation
Source: Nat Commun. 2022 May 17;13:2716. doi: 10.1038/s41467-022-30522-1 (PMC9114386; doi:10.1038/s41467-022-30522-1)
Supplement: Supplementary file 8 — Source Data [file 41467_2022_30522_MOESM8_ESM.zip › allstructures/Pt6Sn10O20.arc]

!BIOSYM archive 2
PBC=ON
                      Energy         0          0.0188       -216.844580        C1
!DATE
PBC   13.10705465    3.23906297   12.27266567   82.41926102   96.73539885   82.90271714
Pt       0.065083463    3.614335111    8.519551618 CORE    1 Pt Pt   0.0000    1
Pt       0.417879838    1.947429188    3.521802955 CORE    2 Pt Pt   0.0000    2
Pt      10.757834611    2.282551853    8.930927264 CORE    3 Pt Pt   0.0000    3
Pt      -0.227026321    2.021155392   10.662249101 CORE    4 Pt Pt   0.0000    4
Pt       1.192396597    1.835592377    0.810788846 CORE    5 Pt Pt   0.0000    5
Pt      -0.284529849    2.029967891    6.157785927 CORE    6 Pt Pt   0.0000    6
Sn       3.053830166    3.245640651    5.521530055 CORE    7 Sn Sn   0.0000    7
Sn       3.498292833    3.187518608    0.842927750 CORE    8 Sn Sn   0.0000    8
Sn       9.675070408    2.418514407   11.468086574 CORE    9 Sn Sn   0.0000    9
Sn       2.126460163    1.728275021    8.441182603 CORE   10 Sn Sn   0.0000   10
Sn       7.733990216    2.662180543    6.167093496 CORE   11 Sn Sn   0.0000   11
Sn       5.529779015    1.304307005    3.458711472 CORE   12 Sn Sn   0.0000   12
Sn       8.550573628    2.560633618    1.476346905 CORE   13 Sn Sn   0.0000   13
Sn       7.608397874    4.309354876    9.009265922 CORE   14 Sn Sn   0.0000   14
Sn       4.666834931    3.044181378   10.950595070 CORE   15 Sn Sn   0.0000   15
Sn      10.280435250    0.715254232    4.277276209 CORE   16 Sn Sn   0.0000   16
O        6.485987371    2.817318917    4.529506996 CORE   17 O  O    0.0000   17
O       12.090610212    0.493094480    3.230155943 CORE   18 O  O    0.0000   18
O        3.440916935    3.196900573    7.639188592 CORE   19 O  O    0.0000   19
O        4.483071445    1.434446383    0.183819485 CORE   20 O  O    0.0000   20
O       10.916986746    2.268344178    5.568341511 CORE   21 O  O    0.0000   21
O       12.152820693    2.110293788    0.384593467 CORE   22 O  O    0.0000   22
O        1.713013836    1.780410222    6.278680213 CORE   23 O  O    0.0000   23
O        9.428146602    0.819121161    0.757211140 CORE   24 O  O    0.0000   24
O        6.500820984    1.183232768    7.061801501 CORE   25 O  O    0.0000   25
O        9.749816100    2.412805942    3.180984976 CORE   26 O  O    0.0000   26
O        7.212760644    1.095238469    2.242854777 CORE   27 O  O    0.0000   27
O        5.781109900    4.537185984   11.894514760 CORE   28 O  O    0.0000   28
O        8.526209732    0.931786880    5.396986750 CORE   29 O  O    0.0000   29
O        4.771953207    3.030442801    2.537023086 CORE   30 O  O    0.0000   30
O        3.983598521    1.497695962    4.924839011 CORE   31 O  O    0.0000   31
O        6.248625346    2.846661596    9.568457739 CORE   32 O  O    0.0000   32
O        3.538710057    1.552893816    9.985156089 CORE   33 O  O    0.0000   33
O        1.870346040    3.397200884    3.793003516 CORE   34 O  O    0.0000   34
O        8.766788858    4.163876869   10.641981507 CORE   35 O  O    0.0000   35
O        8.645750589    2.547868609    8.186864520 CORE   36 O  O    0.0000   36
end
end
