# Supplementary material for: Zeolite-confined subnanometric PtSn mimicking mortise-and-tenon joinery for catalytic propane dehydrogenation
Source: Nat Commun. 2022 May 17;13:2716. doi: 10.1038/s41467-022-30522-1 (PMC9114386; doi:10.1038/s41467-022-30522-1)
Supplement: Supplementary file 8 — Source Data [file 41467_2022_30522_MOESM8_ESM.zip › allstructures/Pt6Sn10O24.arc]

!BIOSYM archive 2
PBC=ON
                      Energy         0          0.0192       -241.393592        C1
!DATE
PBC    5.74874688   18.35283309    4.95129322   89.66419428   90.19099353   91.59325489
Pt       0.103876040    1.421108138    3.399381312 CORE    1 Pt Pt   0.0000    1
Pt       3.011411339    1.473931994    1.158579913 CORE    2 Pt Pt   0.0000    2
Pt       0.894065687   16.953861011    2.119748444 CORE    3 Pt Pt   0.0000    3
Pt       4.419802658   17.089329371    4.669668537 CORE    4 Pt Pt   0.0000    4
Pt       1.590265337   16.755815772    4.604749263 CORE    5 Pt Pt   0.0000    5
Pt       3.749838013   16.910846773    2.200379087 CORE    6 Pt Pt   0.0000    6
Sn       2.298666092   14.041526054    0.850071786 CORE    7 Sn Sn   0.0000    7
Sn       1.390145009   11.374011624    3.291118329 CORE    8 Sn Sn   0.0000    8
Sn       5.217842651   13.990330966    3.299242963 CORE    9 Sn Sn   0.0000    9
Sn       3.044178288    3.337868771    3.190111007 CORE   10 Sn Sn   0.0000   10
Sn       5.159755959    8.775047606    3.312300254 CORE   11 Sn Sn   0.0000   11
Sn       4.160196941    6.118539823    0.800876896 CORE   12 Sn Sn   0.0000   12
Sn       0.189096684    3.484840947    0.940503441 CORE   13 Sn Sn   0.0000   13
Sn       4.250260678   11.387070598    0.828215460 CORE   14 Sn Sn   0.0000   14
Sn       1.299639035    6.136467117    3.348174393 CORE   15 Sn Sn   0.0000   15
Sn       2.295033668    8.763245143    0.830931004 CORE   16 Sn Sn   0.0000   16
O        3.857317767    7.877596661    4.656422323 CORE   17 O  O    0.0000   17
O       -0.009669083    5.227883259    4.749906709 CORE   18 O  O    0.0000   18
O        4.361256443    4.374388553    1.920723881 CORE   19 O  O    0.0000   19
O       -0.210127600   12.261349036    2.185443529 CORE   20 O  O    0.0000   20
O        2.569450021    6.968519875    1.869518098 CORE   21 O  O    0.0000   21
O        1.525275293    2.386674437    4.690568995 CORE   22 O  O    0.0000   22
O        1.001251457    7.885307896    4.431003858 CORE   23 O  O    0.0000   23
O        4.548338091    0.568613396    2.069403071 CORE   24 O  O    0.0000   24
O        2.682567170   10.491685345    4.639442373 CORE   25 O  O    0.0000   25
O        0.999452453    9.649026879    2.176073446 CORE   26 O  O    0.0000   26
O       -0.057849761   15.548166899    4.596633708 CORE   27 O  O    0.0000   27
O        3.869445525    9.656132820    1.959262074 CORE   28 O  O    0.0000   28
O        2.659055673   12.279019321    1.934852811 CORE   29 O  O    0.0000   29
O        3.907703160   13.206729082    4.722885983 CORE   30 O  O    0.0000   30
O        5.448893972    6.989008921    2.269823676 CORE   31 O  O    0.0000   31
O        3.673881350   14.888664364    2.233101588 CORE   32 O  O    0.0000   32
O        2.862694137    5.136328359    4.345288251 CORE   33 O  O    0.0000   33
O        0.884496831   14.906485643    2.085025597 CORE   34 O  O    0.0000   34
O        4.495245607    2.411282543    4.704880748 CORE   35 O  O    0.0000   35
O        1.437412391    4.345144818    2.289778001 CORE   36 O  O    0.0000   36
O       -0.208785852   10.498614456    4.439429662 CORE   37 O  O    0.0000   37
O        2.821423673   18.325549137    4.588329908 CORE   38 O  O    0.0000   38
O        1.060576553   13.097077325    4.402189815 CORE   39 O  O    0.0000   39
O        1.371029529    0.607368719    2.024382061 CORE   40 O  O    0.0000   40
end
end
