# Supplementary material for: Zeolite-confined subnanometric PtSn mimicking mortise-and-tenon joinery for catalytic propane dehydrogenation
Source: Nat Commun. 2022 May 17;13:2716. doi: 10.1038/s41467-022-30522-1 (PMC9114386; doi:10.1038/s41467-022-30522-1)
Supplement: Supplementary file 8 — Source Data [file 41467_2022_30522_MOESM8_ESM.zip › allstructures/Pt6Sn10O4.arc]

!BIOSYM archive 2
PBC=ON
                      Energy         0          0.0193       -110.476514        C1
!DATE
PBC   14.80930644    7.16964656    4.10469992  106.48688584   97.71061806   78.65166720
Pt       7.626267632    1.753178596    0.898348558 CORE    1 Pt Pt   0.0000    1
Pt      10.824390501    2.463420450    3.695265455 CORE    2 Pt Pt   0.0000    2
Pt      11.706464105   -0.129199640    3.112365683 CORE    3 Pt Pt   0.0000    3
Pt      10.118391046    6.077981410    0.311197333 CORE    4 Pt Pt   0.0000    4
Pt       0.477714040    1.767690420    1.994890867 CORE    5 Pt Pt   0.0000    5
Pt      14.522457270    4.484277113    2.637730154 CORE    6 Pt Pt   0.0000    6
Sn      14.017138209    3.318658779    0.095397241 CORE    7 Sn Sn   0.0000    7
Sn       8.125050834    2.777380172    3.398749211 CORE    8 Sn Sn   0.0000    8
Sn       6.826731409   -0.557452700    2.299457907 CORE    9 Sn Sn   0.0000    9
Sn       1.494542231    0.230463584    3.864394606 CORE   10 Sn Sn   0.0000   10
Sn       2.399002074    3.563920151    2.771318652 CORE   11 Sn Sn   0.0000   11
Sn      13.694450459   -0.276064385    1.198850284 CORE   12 Sn Sn   0.0000   12
Sn      11.590615684    4.750546832    2.296712194 CORE   13 Sn Sn   0.0000   13
Sn      10.328692107    1.271463157    1.152781667 CORE   14 Sn Sn   0.0000   14
Sn       5.162198084    2.750407254    0.794510229 CORE   15 Sn Sn   0.0000   15
Sn       5.496500269    5.056890074    3.648522984 CORE   16 Sn Sn   0.0000   16
O        3.363853619    5.271425193    3.381396983 CORE   17 O  O    0.0000   17
O        3.242481454    3.715645864    0.784803645 CORE   18 O  O    0.0000   18
O        4.085360947    1.127248910    0.199185686 CORE   19 O  O    0.0000   19
O        4.463949679    2.812990366    2.858291827 CORE   20 O  O    0.0000   20
end
end
