# Supplementary material for: Zeolite-confined subnanometric PtSn mimicking mortise-and-tenon joinery for catalytic propane dehydrogenation
Source: Nat Commun. 2022 May 17;13:2716. doi: 10.1038/s41467-022-30522-1 (PMC9114386; doi:10.1038/s41467-022-30522-1)
Supplement: Supplementary file 8 — Source Data [file 41467_2022_30522_MOESM8_ESM.zip › allstructures/Pt6Sn10O8.arc]

!BIOSYM archive 2
PBC=ON
                      Energy         0          0.0195       -138.050647        C1
!DATE
PBC    7.42361290    3.98255884   15.65824697   82.83515692   76.48614238   89.97199371
Pt       3.296184986    3.620690801   10.670599137 CORE    1 Pt Pt   0.0000    1
Pt       5.633635100    3.644429783    9.245848414 CORE    2 Pt Pt   0.0000    2
Pt      10.643263276    3.624120660   13.751119982 CORE    3 Pt Pt   0.0000    3
Pt       7.058860045    5.607424604   13.276518834 CORE    4 Pt Pt   0.0000    4
Pt       7.884829833    3.624502246   10.888027940 CORE    5 Pt Pt   0.0000    5
Pt       3.174908139    3.660218703    1.082477466 CORE    6 Pt Pt   0.0000    6
Sn       5.265252955    3.662354830    2.738674965 CORE    7 Sn Sn   0.0000    7
Sn       3.877566779    1.645416145    8.766525152 CORE    8 Sn Sn   0.0000    8
Sn       8.155412491    3.618260404   14.868385673 CORE    9 Sn Sn   0.0000    9
Sn       5.528691951    3.617680602   12.213218115 CORE   10 Sn Sn   0.0000   10
Sn       0.665395601    3.663358992    0.059496049 CORE   11 Sn Sn   0.0000   11
Sn       1.610446745    3.655508761    3.231246087 CORE   12 Sn Sn   0.0000   12
Sn       5.662478040    1.671530946    5.434906824 CORE   13 Sn Sn   0.0000   13
Sn       9.481742547    1.632479071   12.050782988 CORE   14 Sn Sn   0.0000   14
Sn       1.844284851    1.662861543    5.973886206 CORE   15 Sn Sn   0.0000   15
Sn       7.473722473    1.644381711    8.974236406 CORE   16 Sn Sn   0.0000   16
O        2.061758515    3.654744072    5.362903459 CORE   17 O  O    0.0000   17
O        1.205762547    1.664257486    3.953815395 CORE   18 O  O    0.0000   18
O        3.966989834    1.669098825    6.542694711 CORE   19 O  O    0.0000   19
O        7.258511040    1.673293685    6.668096875 CORE   20 O  O    0.0000   20
O        7.231965937    3.659301453    2.096639643 CORE   21 O  O    0.0000   21
O        5.888992034    3.662532154    4.825809602 CORE   22 O  O    0.0000   22
O        5.033069894    1.671342405    3.470794376 CORE   23 O  O    0.0000   23
O        9.346507217    1.627362307    8.047613581 CORE   24 O  O    0.0000   24
end
end
