# Supplementary material for: Zeolite-confined subnanometric PtSn mimicking mortise-and-tenon joinery for catalytic propane dehydrogenation
Source: Nat Commun. 2022 May 17;13:2716. doi: 10.1038/s41467-022-30522-1 (PMC9114386; doi:10.1038/s41467-022-30522-1)
Supplement: Supplementary file 8 — Source Data [file 41467_2022_30522_MOESM8_ESM.zip › allstructures/Pt6Sn2-CH3CH2CH2_H.arc]

!BIOSYM archive 2
PBC=ON
                      Energy         0          0.0472      -2406.242501        C1
!DATE
PBC   20.37460000   20.11910000   13.51960000   90.00000000   89.99990000   90.00000000
Sn       9.733635431    8.903549034    7.147821193 CORE    1 Sn Sn   0.0000    1
Sn       9.524663971   12.639840492    7.163788456 CORE    2 Sn Sn   0.0000    2
Pt       9.508336258   10.650551959    9.239472068 CORE    3 Pt Pt   0.0000    3
Pt       9.381291080   10.733744665    5.253777669 CORE    4 Pt Pt   0.0000    4
Pt      11.495314953   10.883742307    7.618267792 CORE    5 Pt Pt   0.0000    5
Pt       7.085874714    9.761581404    9.663057271 CORE    6 Pt Pt   0.0000    6
Pt       7.659988980   10.702975734    7.211634157 CORE    7 Pt Pt   0.0000    7
Pt       7.290099646   12.252123870    9.349741633 CORE    8 Pt Pt   0.0000    8
Si       3.615503140    2.204843882    0.131670031 CORE    9 Si Si   0.0000    9
Si       3.622023678   19.192504214    0.196211766 CORE   10 Si Si   0.0000   10
Si       6.736104232   19.202535218   13.486405474 CORE   11 Si Si   0.0000   11
Si       3.346108210   14.505782118    0.225433007 CORE   12 Si Si   0.0000   12
Si       6.556882199   14.455287628    0.096884626 CORE   13 Si Si   0.0000   13
Si      15.391225100    5.102600531    2.439714958 CORE   14 Si Si   0.0000   14
Si       7.537242402    4.472974495    1.920136735 CORE   15 Si Si   0.0000   15
Si      15.350062766    8.278277799    2.211729007 CORE   16 Si Si   0.0000   16
Si      10.473598572    8.248808109    2.312515963 CORE   17 Si Si   0.0000   17
Si       2.689798927   16.938370970    2.140648853 CORE   18 Si Si   0.0000   18
Si       7.518235121    9.133879729    2.072557292 CORE   19 Si Si   0.0000   19
Si       2.681575410    4.568387678    1.897705213 CORE   20 Si Si   0.0000   20
Si      10.553707810    5.067863579    2.299218816 CORE   21 Si Si   0.0000   21
Si      15.369972009   13.124314149    2.068337043 CORE   22 Si Si   0.0000   22
Si       7.585270379   16.916886780    1.856979619 CORE   23 Si Si   0.0000   23
Si       2.681562294    9.093687665    2.144021779 CORE   24 Si Si   0.0000   24
Si      10.571695063   16.363079969    2.196134871 CORE   25 Si Si   0.0000   25
Si      10.454128027   13.169918945    2.179587628 CORE   26 Si Si   0.0000   26
Si       7.505264269   12.246638327    2.073347662 CORE   27 Si Si   0.0000   27
Si       2.717479080   12.243545741    2.239346604 CORE   28 Si Si   0.0000   28
Si      15.451838326   16.330245067    2.035197580 CORE   29 Si Si   0.0000   29
Si      12.888196746    9.118833567    4.035359265 CORE   30 Si Si   0.0000   30
Si      12.840870859    4.578225880    4.323755351 CORE   31 Si Si   0.0000   31
Si       0.238444615    8.279869309    3.874096809 CORE   32 Si Si   0.0000   32
Si      12.893960031   12.271314002    3.885087046 CORE   33 Si Si   0.0000   33
Si      17.694693689    9.173149147    4.131714916 CORE   34 Si Si   0.0000   34
Si       5.179949316    5.091633718    3.857764688 CORE   35 Si Si   0.0000   35
Si      17.795049819    4.555946296    4.408932390 CORE   36 Si Si   0.0000   36
Si       0.421035194    5.104693089    3.908250647 CORE   37 Si Si   0.0000   37
Si       0.304668434   16.321828443    3.964194800 CORE   38 Si Si   0.0000   38
Si       0.220643169   13.147688641    3.884034322 CORE   39 Si Si   0.0000   39
Si       5.268339342   16.329505314    3.899316947 CORE   40 Si Si   0.0000   40
Si       5.155317839    8.265789455    3.985275582 CORE   41 Si Si   0.0000   41
Si      17.690144258   12.282923310    3.985475596 CORE   42 Si Si   0.0000   42
Si      13.034593078   16.977728818    3.900650274 CORE   43 Si Si   0.0000   43
Si       5.211014074   13.122626814    4.030547598 CORE   44 Si Si   0.0000   44
Si      17.648614610   16.940625131    4.111309434 CORE   45 Si Si   0.0000   45
Si      13.605548082    6.988703168    6.172347642 CORE   46 Si Si   0.0000   46
Si      13.817802039    2.204542375    6.084121972 CORE   47 Si Si   0.0000   47
Si      16.815664339    7.023834914    6.186910113 CORE   48 Si Si   0.0000   48
Si      16.937141114    2.191111974    6.204421033 CORE   49 Si Si   0.0000   49
Si      13.836913085   19.187035293    5.925621262 CORE   50 Si Si   0.0000   50
Si      13.595419706   14.529769688    5.943475466 CORE   51 Si Si   0.0000   51
Si      16.766397522   14.487249612    6.029251265 CORE   52 Si Si   0.0000   52
Si      16.958871323   19.226316196    6.054968621 CORE   53 Si Si   0.0000   53
Si       4.619562428    4.405447129    6.854886424 CORE   54 Si Si   0.0000   54
Si       1.171492404    9.184066062    6.732979178 CORE   55 Si Si   0.0000   55
Si       1.420429286    4.395926572    6.792662754 CORE   56 Si Si   0.0000   56
Si       4.283608177    9.153458945    6.862823623 CORE   57 Si Si   0.0000   57
Si       1.404575903   17.003904155    6.834686610 CORE   58 Si Si   0.0000   58
Si       1.145895538   12.254834049    6.740133401 CORE   59 Si Si   0.0000   59
Si       4.247338543   12.301573686    6.856907244 CORE   60 Si Si   0.0000   60
Si       4.598721664   17.027255107    6.815580524 CORE   61 Si Si   0.0000   61
Si      13.021257754    6.243503188    9.123037510 CORE   62 Si Si   0.0000   62
Si       0.404439459    6.830068351    8.572161258 CORE   63 Si Si   0.0000   63
Si      13.056258484    3.077259938    8.995602722 CORE   64 Si Si   0.0000   64
Si       5.296529626    6.810552159    8.706680723 CORE   65 Si Si   0.0000   65
Si       5.145387364   14.614568934    8.808129491 CORE   66 Si Si   0.0000   66
Si      17.915601013    3.081585373    9.048614283 CORE   67 Si Si   0.0000   67
Si      17.800963811    6.248281972    9.052310060 CORE   68 Si Si   0.0000   68
Si      12.993888787   18.379694081    8.805688247 CORE   69 Si Si   0.0000   69
Si       0.495112608    2.204624953    8.784588128 CORE   70 Si Si   0.0000   70
Si       0.474211922   14.554438414    8.730702169 CORE   71 Si Si   0.0000   71
Si       0.500680980   19.221222229    8.843297176 CORE   72 Si Si   0.0000   72
Si      17.849552844   15.141141858    8.913859097 CORE   73 Si Si   0.0000   73
Si       5.271073777    2.226643806    8.937887548 CORE   74 Si Si   0.0000   74
Si      12.883853962   15.156414459    8.864087837 CORE   75 Si Si   0.0000   75
Si      17.924343558   18.326854434    8.942127911 CORE   76 Si Si   0.0000   76
Si       5.179404336   19.197178214    8.934429718 CORE   77 Si Si   0.0000   77
Si      15.535366540    2.281671375   10.855810452 CORE   78 Si Si   0.0000   78
Si      15.518580810    6.757245583   11.065783456 CORE   79 Si Si   0.0000   79
Si      10.654450363    2.172199395   10.876941539 CORE   80 Si Si   0.0000   80
Si       7.714865722    3.088154275   10.597303109 CORE   81 Si Si   0.0000   81
Si       2.773195782    6.231678354   10.573369143 CORE   82 Si Si   0.0000   82
Si       7.635428100    6.275202558   10.633706761 CORE   83 Si Si   0.0000   83
Si      10.640329018    6.780789532   11.114195907 CORE   84 Si Si   0.0000   84
Si       2.726575601   15.187355622   10.753951367 CORE   85 Si Si   0.0000   85
Si       2.815118325    3.072973532   10.753458490 CORE   86 Si Si   0.0000   86
Si      15.461472162   19.275074691   10.617483901 CORE   87 Si Si   0.0000   87
Si      10.614271102   19.154599816   10.718747596 CORE   88 Si Si   0.0000   88
Si       7.635272290   18.289782048   10.570305643 CORE   89 Si Si   0.0000   89
Si       2.750386505   18.364258250   10.817636635 CORE   90 Si Si   0.0000   90
Si       7.540679869   15.105530727   10.679935100 CORE   91 Si Si   0.0000   91
Si      10.609774203   14.539505941   10.956881311 CORE   92 Si Si   0.0000   92
Si      15.371219665   14.430179306   10.621466912 CORE   93 Si Si   0.0000   93
Si      14.794884870    4.371711118   12.993735543 CORE   94 Si Si   0.0000   94
Si      14.601375424    9.115756865   12.817614961 CORE   95 Si Si   0.0000   95
Si      11.561172567    4.288615182   12.935175454 CORE   96 Si Si   0.0000   96
Si      11.483853947    9.120673771   12.977902974 CORE   97 Si Si   0.0000   97
Si      14.575018109   12.269020797   12.698621670 CORE   98 Si Si   0.0000   98
Si      11.577287554   16.992980847   12.798210677 CORE   99 Si Si   0.0000   99
Si      11.456797941   12.233105212   12.826963247 CORE  100 Si Si   0.0000  100
Si      14.786885598   16.920426489   12.584755218 CORE  101 Si Si   0.0000  101
Si       6.738446387    2.207066323   13.515295245 CORE  102 Si Si   0.0000  102
Si       6.599141194    6.934721186    0.057056362 CORE  103 Si Si   0.0000  103
Si       3.366821064    6.973516175   13.510349911 CORE  104 Si Si   0.0000  104
O        4.982195600    6.841871810    0.048407549 CORE  105 O  O    0.0000  105
O       15.278440314    4.327208463    1.020470559 CORE  106 O  O    0.0000  106
O       15.375411940    8.855578742    0.700267810 CORE  107 O  O    0.0000  107
O        4.959162722   14.689075068    0.241542760 CORE  108 O  O    0.0000  108
O       10.887746004    9.053214307    0.965822986 CORE  109 O  O    0.0000  109
O       15.403997111   12.695862273    0.508473488 CORE  110 O  O    0.0000  110
O       11.074532230    4.307606119    0.960461282 CORE  111 O  O    0.0000  111
O        3.526739026    0.647148923    0.569112029 CORE  112 O  O    0.0000  112
O        6.871593747    0.640533673    0.395561304 CORE  113 O  O    0.0000  113
O        7.078601200    8.335294144    0.720596749 CORE  114 O  O    0.0000  114
O        2.889280064    8.343199418    0.719055942 CORE  115 O  O    0.0000  115
O       10.978780547   17.054688339    0.782903226 CORE  116 O  O    0.0000  116
O        7.193377741    5.688286553    0.903865052 CORE  117 O  O    0.0000  117
O       10.748510025   12.483170171    0.743620732 CORE  118 O  O    0.0000  118
O        2.681076954   15.725411850    1.061011124 CORE  119 O  O    0.0000  119
O        2.717029173    5.664870658    0.700461781 CORE  120 O  O    0.0000  120
O        2.926323252   13.071494530    0.857351059 CORE  121 O  O    0.0000  121
O       15.566902836   16.757892972    0.477557213 CORE  122 O  O    0.0000  122
O        7.554654101    3.070193341    1.098996035 CORE  123 O  O    0.0000  123
O        6.968298428   13.026594588    0.743097544 CORE  124 O  O    0.0000  124
O        7.334204816   15.667185267    0.846364091 CORE  125 O  O    0.0000  125
O        2.905560124    3.080061649    1.293516097 CORE  126 O  O    0.0000  126
O        2.963623595   18.360060883    1.414786922 CORE  127 O  O    0.0000  127
O        7.591313083   18.306067266    1.012897595 CORE  128 O  O    0.0000  128
O        7.726017714   10.692063475    1.667569680 CORE  129 O  O    0.0000  129
O       15.650500813    6.685481180    2.199009863 CORE  130 O  O    0.0000  130
O        2.955440505   10.674987098    1.912199423 CORE  131 O  O    0.0000  131
O       10.754686739    6.666386551    2.089001376 CORE  132 O  O    0.0000  132
O       10.780099321   14.756012893    2.091862266 CORE  133 O  O    0.0000  133
O       15.608019502   14.722359608    2.220575701 CORE  134 O  O    0.0000  134
O       14.000287825    4.894007641    3.238031014 CORE  135 O  O    0.0000  135
O        8.902420221    8.495267598    2.648489951 CORE  136 O  O    0.0000  136
O        8.996550524    4.709799277    2.583304223 CORE  137 O  O    0.0000  137
O       13.895086777    8.559832963    2.882376877 CORE  138 O  O    0.0000  138
O       16.633503401    4.481301593    3.278210003 CORE  139 O  O    0.0000  139
O        9.031986590   16.727343183    2.565621211 CORE  140 O  O    0.0000  140
O       16.508299803    9.041052787    3.039489182 CORE  141 O  O    0.0000  141
O       13.930077660   12.725480192    2.713156361 CORE  142 O  O    0.0000  142
O        1.155942431    8.860963094    2.663011666 CORE  143 O  O    0.0000  143
O        1.230245228   17.025690709    2.836369446 CORE  144 O  O    0.0000  144
O        1.216932173    4.605935122    2.588687624 CORE  145 O  O    0.0000  145
O        8.896453965   12.929208816    2.575115561 CORE  146 O  O    0.0000  146
O       16.562076226   12.326463883    2.821466177 CORE  147 O  O    0.0000  147
O       11.362607940    8.807205518    3.558404395 CORE  148 O  O    0.0000  148
O        3.809852396   16.670638255    3.282152877 CORE  149 O  O    0.0000  149
O        6.431334603    4.390533040    3.102956812 CORE  150 O  O    0.0000  150
O       14.008127076   16.814349484    2.607947036 CORE  151 O  O    0.0000  151
O        3.817124817    4.909537644    3.002496855 CORE  152 O  O    0.0000  152
O        1.207999993   12.451734375    2.800147304 CORE  153 O  O    0.0000  153
O       11.396307485    4.567590677    3.590080816 CORE  154 O  O    0.0000  154
O        3.724357991    8.496002424    3.241600074 CORE  155 O  O    0.0000  155
O        3.774944492   12.764101074    3.357587611 CORE  156 O  O    0.0000  156
O       19.040117092    8.488011586    3.507901884 CORE  157 O  O    0.0000  157
O       16.654655465   17.067559523    2.836510583 CORE  158 O  O    0.0000  158
O        6.349008013    9.007846964    3.186935767 CORE  159 O  O    0.0000  159
O       11.493807433   16.946842106    3.396280895 CORE  160 O  O    0.0000  160
O       11.377005939   12.487948277    3.336698174 CORE  161 O  O    0.0000  161
O       19.238284804    4.708493862    3.686348760 CORE  162 O  O    0.0000  162
O        6.408006004   12.354093402    3.262988321 CORE  163 O  O    0.0000  163
O        6.438726838   16.994437429    2.998371030 CORE  164 O  O    0.0000  164
O       19.057626640   12.944753176    3.388188743 CORE  165 O  O    0.0000  165
O       19.134052624   16.597832090    3.565799770 CORE  166 O  O    0.0000  166
O        0.597886936   14.722947710    4.008029110 CORE  167 O  O    0.0000  167
O       13.118092615   10.708869783    4.254317293 CORE  168 O  O    0.0000  168
O        0.577618385    6.710132319    4.102332657 CORE  169 O  O    0.0000  169
O        5.471411366    6.674911352    4.065616680 CORE  170 O  O    0.0000  170
O        5.476813271   14.721657711    3.954864000 CORE  171 O  O    0.0000  171
O       17.945935422   10.746140309    4.440158384 CORE  172 O  O    0.0000  172
O       13.053094352    3.113060504    4.984601754 CORE  173 O  O    0.0000  173
O       12.855072823    5.725680495    5.476016845 CORE  174 O  O    0.0000  174
O       17.814374281    3.173202990    5.261378153 CORE  175 O  O    0.0000  175
O       13.287121633   18.409957372    4.616211410 CORE  176 O  O    0.0000  176
O       17.579780074    5.812152998    5.419515866 CORE  177 O  O    0.0000  177
O       13.179495889    8.383520370    5.454756980 CORE  178 O  O    0.0000  178
O       13.318308341   15.773504268    4.946136137 CORE  179 O  O    0.0000  179
O       17.260926762    8.442819332    5.524470704 CORE  180 O  O    0.0000  180
O        5.015773144    4.352838282    5.289746722 CORE  181 O  O    0.0000  181
O        0.543642570    9.098617175    5.241779712 CORE  182 O  O    0.0000  182
O       17.128348618   15.775116674    5.113915462 CORE  183 O  O    0.0000  183
O       13.143503581   13.138863236    5.235941706 CORE  184 O  O    0.0000  184
O        1.058386968    4.371564472    5.214044160 CORE  185 O  O    0.0000  185
O       17.687076434   18.363162821    4.892292158 CORE  186 O  O    0.0000  186
O        0.621873724   16.971569661    5.418844881 CORE  187 O  O    0.0000  187
O        5.360532681   16.977002412    5.386085899 CORE  188 O  O    0.0000  188
O       17.186012954   13.108549252    5.289547016 CORE  189 O  O    0.0000  189
O       13.700640384    0.654696308    5.626313915 CORE  190 O  O    0.0000  190
O        5.083042497    8.890843453    5.477834492 CORE  191 O  O    0.0000  191
O       17.078152954    0.673537063    5.646421064 CORE  192 O  O    0.0000  192
O        5.188117735   12.640979848    5.579864255 CORE  193 O  O    0.0000  193
O        0.352443451   12.437328629    5.338611543 CORE  194 O  O    0.0000  194
O       15.172568881   14.481280533    6.329292336 CORE  195 O  O    0.0000  195
O       15.378918223    2.669802072    6.168624819 CORE  196 O  O    0.0000  196
O       15.215067133    6.789438491    6.036837223 CORE  197 O  O    0.0000  197
O       15.394925219   18.785614355    6.192959739 CORE  198 O  O    0.0000  198
O        3.014381972    4.614587180    7.032546084 CORE  199 O  O    0.0000  199
O        2.726252899    8.705257169    6.672612761 CORE  200 O  O    0.0000  200
O        2.700796732   12.674275164    6.489171839 CORE  201 O  O    0.0000  201
O       13.150181597    7.062672860    7.726460261 CORE  202 O  O    0.0000  202
O       13.123803972    2.374499545    7.538492016 CORE  203 O  O    0.0000  203
O       17.490077421    2.229682954    7.730436574 CORE  204 O  O    0.0000  204
O        1.044576232   10.716851981    7.248551735 CORE  205 O  O    0.0000  205
O        3.001322825   16.821745867    6.599398652 CORE  206 O  O    0.0000  206
O       17.231305362    7.051275105    7.755024984 CORE  207 O  O    0.0000  207
O       12.959602853   18.754615655    7.225918128 CORE  208 O  O    0.0000  208
O        4.345200635   10.730211291    7.254959189 CORE  209 O  O    0.0000  209
O        5.077694197    2.994327273    7.518748063 CORE  210 O  O    0.0000  210
O        0.954580971    2.974347047    7.426467785 CORE  211 O  O    0.0000  211
O        5.395570784    5.651088745    7.568099262 CORE  212 O  O    0.0000  212
O        1.099554753   18.426700737    7.554385073 CORE  213 O  O    0.0000  213
O       12.729748199   14.729844717    7.303712636 CORE  214 O  O    0.0000  214
O       17.595507102   14.562625965    7.417913093 CORE  215 O  O    0.0000  215
O        5.191454107   15.832029772    7.746669615 CORE  216 O  O    0.0000  216
O        0.627582737    5.613988269    7.515629869 CORE  217 O  O    0.0000  217
O        4.893240328   18.461794528    7.513707691 CORE  218 O  O    0.0000  218
O        0.869915328   15.794892330    7.766287122 CORE  219 O  O    0.0000  219
O       17.701682315   18.969039384    7.470125543 CORE  220 O  O    0.0000  220
O        0.353568470    8.237919288    7.764696933 CORE  221 O  O    0.0000  221
O        4.905205728    8.238823741    8.050079799 CORE  222 O  O    0.0000  222
O        4.664648443   13.240561257    8.114721075 CORE  223 O  O    0.0000  223
O        0.463548519   13.175272014    7.883402598 CORE  224 O  O    0.0000  224
O        0.261042665    0.644866790    8.406462296 CORE  225 O  O    0.0000  225
O       12.952224116   16.773139069    9.018185008 CORE  226 O  O    0.0000  226
O       17.579593387   16.742719831    8.919578876 CORE  227 O  O    0.0000  227
O        4.917744015    0.661401970    8.714994891 CORE  228 O  O    0.0000  228
O       12.763260119    4.665050515    8.826591976 CORE  229 O  O    0.0000  229
O       17.630216226    4.655276526    8.770764277 CORE  230 O  O    0.0000  230
O       14.405630920    6.403242062    9.944559728 CORE  231 O  O    0.0000  231
O       19.358861724    6.618418831    9.324529885 CORE  232 O  O    0.0000  232
O       14.469817926    2.865896969    9.770908010 CORE  233 O  O    0.0000  233
O       11.843926211    2.366797006    9.796175222 CORE  234 O  O    0.0000  234
O        6.746280439    6.984307668    9.451759703 CORE  235 O  O    0.0000  235
O       11.785307499    6.858797856    9.969292563 CORE  236 O  O    0.0000  236
O       19.375347190   14.807224519    9.363651880 CORE  237 O  O    0.0000  237
O       19.492913563    2.848401142    9.371838422 CORE  238 O  O    0.0000  238
O        6.809936720    2.371817769    9.448894041 CORE  239 O  O    0.0000  239
O       19.481230123   18.552174256    9.357443654 CORE  240 O  O    0.0000  240
O       11.597079215   14.600357533    9.674281507 CORE  241 O  O    0.0000  241
O       11.692031358   19.047241874    9.508131432 CORE  242 O  O    0.0000  242
O       17.046204272    2.565399537   10.320672782 CORE  243 O  O    0.0000  243
O       14.368626455   18.961733779    9.451709309 CORE  244 O  O    0.0000  244
O        4.180990733   14.972576674   10.056400157 CORE  245 O  O    0.0000  245
O        6.718966686   18.938067395    9.393989680 CORE  246 O  O    0.0000  246
O        6.685009771   14.446288547    9.414561891 CORE  247 O  O    0.0000  247
O        4.201770354    6.378208727    9.821532130 CORE  248 O  O    0.0000  248
O       16.989311015    6.680400226   10.386476842 CORE  249 O  O    0.0000  249
O        1.588601234    6.878265731    9.678353016 CORE  250 O  O    0.0000  250
O        4.270262912    2.869808542   10.051323619 CORE  251 O  O    0.0000  251
O        1.566071282   19.175048591   10.067512877 CORE  252 O  O    0.0000  252
O        1.652165917    2.322606999    9.915225674 CORE  253 O  O    0.0000  253
O       14.252716262   14.509181432    9.446835920 CORE  254 O  O    0.0000  254
O        9.290247905    2.839969834   10.278730930 CORE  255 O  O    0.0000  255
O        4.183476063   18.615975084   10.086126961 CORE  256 O  O    0.0000  256
O        1.556602580   14.422593732    9.933760397 CORE  257 O  O    0.0000  257
O       16.855702900   14.429038667    9.972747843 CORE  258 O  O    0.0000  258
O       16.962926975   19.052524479   10.031692156 CORE  259 O  O    0.0000  259
O        9.202804801   18.517417557   10.201712310 CORE  260 O  O    0.0000  260
O        9.200709772    6.607519115   10.379320757 CORE  261 O  O    0.0000  261
O        9.101222506   14.804810702   10.422887026 CORE  262 O  O    0.0000  262
O        2.473929445    4.658012459   10.846047704 CORE  263 O  O    0.0000  263
O        7.373144384    4.673857950   10.590341351 CORE  264 O  O    0.0000  264
O        7.280358859   16.705957029   10.682304689 CORE  265 O  O    0.0000  265
O       15.303370841    0.696221851   11.092728713 CORE  266 O  O    0.0000  266
O        2.402768242   16.777450863   10.800095719 CORE  267 O  O    0.0000  267
O       10.414179943    0.589231188   11.141702931 CORE  268 O  O    0.0000  268
O       15.306339449    8.262518233   11.633242330 CORE  269 O  O    0.0000  269
O       10.639262690    8.136689818   12.005990375 CORE  270 O  O    0.0000  270
O       15.206919814   13.034355303   11.422804382 CORE  271 O  O    0.0000  271
O       15.429363090    5.693110342   12.291182545 CORE  272 O  O    0.0000  272
O       15.338051773    3.014176217   12.289458392 CORE  273 O  O    0.0000  273
O       10.698683500   13.093649318   11.681681203 CORE  274 O  O    0.0000  274
O       11.077195355    2.873505852   12.287006631 CORE  275 O  O    0.0000  275
O       10.884177998    5.506531473   12.100841512 CORE  276 O  O    0.0000  276
O       10.976610745   15.693314522   12.040727004 CORE  277 O  O    0.0000  277
O        7.173870947    6.859947495   12.069357815 CORE  278 O  O    0.0000  278
O        7.371399313    2.446392202   12.046087483 CORE  279 O  O    0.0000  279
O        2.840099944    7.040963139   11.977459836 CORE  280 O  O    0.0000  280
O        2.773414736   14.544469487   12.234065840 CORE  281 O  O    0.0000  281
O       11.143504931   18.355907870   12.030813030 CORE  282 O  O    0.0000  282
O       15.211783267   18.335933007   11.916164999 CORE  283 O  O    0.0000  283
O       15.213658459   15.700286488   11.614129699 CORE  284 O  O    0.0000  284
O        2.847289609    2.423349989   12.237957431 CORE  285 O  O    0.0000  285
O        7.316001784   19.012808730   11.986177837 CORE  286 O  O    0.0000  286
O        2.810718794   18.896890390   12.343763047 CORE  287 O  O    0.0000  287
O        6.985189259   14.454812348   12.052794370 CORE  288 O  O    0.0000  288
O       14.706114447   10.680057766   12.422511951 CORE  289 O  O    0.0000  289
O       11.369028926   10.654870514   12.470104181 CORE  290 O  O    0.0000  290
O       13.175529101    4.435602069   12.866862781 CORE  291 O  O    0.0000  291
O       13.046439416    8.650912765   12.975090598 CORE  292 O  O    0.0000  292
O       13.017717293   12.701182606   12.903826525 CORE  293 O  O    0.0000  293
O       13.189554495   16.879430791   12.846260361 CORE  294 O  O    0.0000  294
O        5.173205952    2.665859603   13.501283544 CORE  295 O  O    0.0000  295
O        5.175032443   18.734899141    0.002792574 CORE  296 O  O    0.0000  296
C        4.898086709   10.877452106   11.621881390 CORE  297 C  C    0.0000  297
C        5.873016102    9.754023435   11.309915076 CORE  298 C  C    0.0000  298
C        3.621835470   10.911902152   10.785111415 CORE  299 C  C    0.0000  299
H        3.849510408   11.074376612    9.724089834 CORE  300 H  H    0.0000  300
H        5.432936898   11.842036444   11.544776996 CORE  301 H  H    0.0000  301
H        2.953349889   11.719740820   11.120290645 CORE  302 H  H    0.0000  302
H        5.342220906    8.784859828   11.229559140 CORE  303 H  H    0.0000  303
H        4.614531148   10.777770921   12.689013561 CORE  304 H  H    0.0000  304
H        3.059146105    9.968512359   10.872991173 CORE  305 H  H    0.0000  305
H       10.619701548   10.331035661   10.292875403 CORE  306 H  H    0.0000  306
H        6.640844317    9.689152290   12.099986649 CORE  307 H  H    0.0000  307
end
end
