# Supplementary material for: Zeolite-confined subnanometric PtSn mimicking mortise-and-tenon joinery for catalytic propane dehydrogenation
Source: Nat Commun. 2022 May 17;13:2716. doi: 10.1038/s41467-022-30522-1 (PMC9114386; doi:10.1038/s41467-022-30522-1)
Supplement: Supplementary file 8 — Source Data [file 41467_2022_30522_MOESM8_ESM.zip › allstructures/Pt6Sn2-CH3CHCH2_H_H.arc]

!BIOSYM archive 2
PBC=ON
                      Energy         0          0.0490      -2406.817251        C1
!DATE
PBC   20.37460000   20.11910000   13.51960000   90.00000000   89.99990000   90.00000000
Sn       8.985784890    8.700364424    6.229259080 CORE    1 Sn Sn   0.0000    1
Sn      10.191759952   11.947169306    6.866045427 CORE    2 Sn Sn   0.0000    2
Pt       9.366871484   10.097187396    9.117604668 CORE    3 Pt Pt   0.0000    3
Pt       8.832604193   10.930475322    4.827219530 CORE    4 Pt Pt   0.0000    4
Pt      11.227885626    9.530757658    7.417975995 CORE    5 Pt Pt   0.0000    5
Pt       6.856934916   10.846831086    9.658085936 CORE    6 Pt Pt   0.0000    6
Pt       7.678907864   10.838664742    7.152695933 CORE    7 Pt Pt   0.0000    7
Pt       8.648392755   12.607904056    8.892768961 CORE    8 Pt Pt   0.0000    8
Si       3.603233041    2.208163551    0.153803547 CORE    9 Si Si   0.0000    9
Si       3.594590812   19.200290855    0.116719961 CORE   10 Si Si   0.0000   10
Si       6.702618830   19.218130274   13.452159103 CORE   11 Si Si   0.0000   11
Si       3.361359259   14.448173874    0.006381254 CORE   12 Si Si   0.0000   12
Si       6.573095714   14.397814333   13.513254482 CORE   13 Si Si   0.0000   13
Si      15.340052613    5.077217930    2.525832792 CORE   14 Si Si   0.0000   14
Si       7.545576881    4.476134486    1.914131813 CORE   15 Si Si   0.0000   15
Si      15.284258231    8.225656393    2.403403260 CORE   16 Si Si   0.0000   16
Si      10.487476929    8.228707675    2.340444017 CORE   17 Si Si   0.0000   17
Si       2.612642106   16.843594341    1.888433818 CORE   18 Si Si   0.0000   18
Si       7.503369222    9.096945026    2.048185980 CORE   19 Si Si   0.0000   19
Si       2.600089368    4.538050905    1.927169054 CORE   20 Si Si   0.0000   20
Si      10.562025588    5.071017664    2.380977448 CORE   21 Si Si   0.0000   21
Si      15.363945999   13.103813262    2.077172091 CORE   22 Si Si   0.0000   22
Si       7.538987622   16.873101852    1.750209776 CORE   23 Si Si   0.0000   23
Si       2.640555789    9.120461404    2.115858410 CORE   24 Si Si   0.0000   24
Si      10.501525003   16.360867145    2.197351390 CORE   25 Si Si   0.0000   25
Si      10.416855258   13.162942433    2.163418718 CORE   26 Si Si   0.0000   26
Si       7.474384728   12.215713008    2.004895087 CORE   27 Si Si   0.0000   27
Si       2.667940571   12.282873470    2.106809119 CORE   28 Si Si   0.0000   28
Si      15.391015027   16.310572488    2.113015803 CORE   29 Si Si   0.0000   29
Si      12.796969186    9.100748351    4.208217649 CORE   30 Si Si   0.0000   30
Si      12.807165547    4.661946914    4.465775839 CORE   31 Si Si   0.0000   31
Si       0.270510760    8.282200604    3.924372148 CORE   32 Si Si   0.0000   32
Si      12.873151815   12.257573850    3.868461574 CORE   33 Si Si   0.0000   33
Si      17.708962381    9.158309569    4.239536386 CORE   34 Si Si   0.0000   34
Si       5.132672011    5.081992059    3.841218203 CORE   35 Si Si   0.0000   35
Si      17.727029410    4.590191984    4.509211087 CORE   36 Si Si   0.0000   36
Si       0.384977060    5.105784462    3.960285836 CORE   37 Si Si   0.0000   37
Si       0.298604895   16.317252328    3.848225930 CORE   38 Si Si   0.0000   38
Si       0.251604845   13.141570363    3.851273409 CORE   39 Si Si   0.0000   39
Si       5.160493877   16.305085125    3.733824068 CORE   40 Si Si   0.0000   40
Si       5.116890995    8.263120276    3.962291667 CORE   41 Si Si   0.0000   41
Si      17.676691266   12.277176783    4.004350463 CORE   42 Si Si   0.0000   42
Si      12.939987524   16.995365434    3.935716671 CORE   43 Si Si   0.0000   43
Si       5.139902712   13.130478537    3.936194376 CORE   44 Si Si   0.0000   44
Si      17.650434130   16.942652727    4.151537776 CORE   45 Si Si   0.0000   45
Si      13.530975237    7.092764734    6.360375888 CORE   46 Si Si   0.0000   46
Si      13.774362389    2.222738408    6.177941664 CORE   47 Si Si   0.0000   47
Si      16.760221776    7.090639583    6.307681203 CORE   48 Si Si   0.0000   48
Si      16.919794575    2.194697392    6.287564436 CORE   49 Si Si   0.0000   49
Si      13.780212039   19.222539493    5.919436304 CORE   50 Si Si   0.0000   50
Si      13.555089287   14.539391537    5.938320317 CORE   51 Si Si   0.0000   51
Si      16.746041045   14.485602133    6.047294437 CORE   52 Si Si   0.0000   52
Si      16.931657826   19.242629217    6.057568100 CORE   53 Si Si   0.0000   53
Si       4.624502701    4.379868983    6.833860372 CORE   54 Si Si   0.0000   54
Si       1.225119284    9.174375246    6.806882776 CORE   55 Si Si   0.0000   55
Si       1.407910868    4.383340396    6.840589753 CORE   56 Si Si   0.0000   56
Si       4.336964341    9.154648968    6.884506974 CORE   57 Si Si   0.0000   57
Si       1.345335395   17.046135688    6.711280998 CORE   58 Si Si   0.0000   58
Si       1.206666628   12.260780491    6.729148253 CORE   59 Si Si   0.0000   59
Si       4.318799863   12.301305924    6.848387705 CORE   60 Si Si   0.0000   60
Si       4.563072554   17.030281383    6.666182979 CORE   61 Si Si   0.0000   61
Si      13.021985893    6.243016239    9.315749930 CORE   62 Si Si   0.0000   62
Si       0.417888432    6.842146034    8.631759077 CORE   63 Si Si   0.0000   63
Si      13.076980902    3.073394017    9.112912950 CORE   64 Si Si   0.0000   64
Si       5.352392702    6.813403132    8.661318501 CORE   65 Si Si   0.0000   65
Si       5.274003258   14.675245968    8.614482159 CORE   66 Si Si   0.0000   66
Si      17.895766756    3.053923426    9.146181280 CORE   67 Si Si   0.0000   67
Si      17.794933300    6.226403508    9.148350197 CORE   68 Si Si   0.0000   68
Si      13.003509113   18.369677552    8.822782518 CORE   69 Si Si   0.0000   69
Si       0.465274139    2.187214946    8.836048582 CORE   70 Si Si   0.0000   70
Si       0.422034806   14.598198269    8.580287198 CORE   71 Si Si   0.0000   71
Si       0.451759881   19.194076851    8.780727207 CORE   72 Si Si   0.0000   72
Si      17.815360860   15.109765174    8.942818791 CORE   73 Si Si   0.0000   73
Si       5.333830682    2.180485529    8.912902619 CORE   74 Si Si   0.0000   74
Si      12.918232408   15.141412391    8.880188688 CORE   75 Si Si   0.0000   75
Si      17.881553445   18.287286560    8.951803636 CORE   76 Si Si   0.0000   76
Si       5.229984872   19.145104185    8.840455407 CORE   77 Si Si   0.0000   77
Si      15.538769890    2.218301959   10.963736592 CORE   78 Si Si   0.0000   78
Si      15.563330294    6.716131983   11.240548250 CORE   79 Si Si   0.0000   79
Si      10.655987333    2.168538193   10.987740932 CORE   80 Si Si   0.0000   80
Si       7.699798089    3.030495770   10.688046821 CORE   81 Si Si   0.0000   81
Si       2.826400528    6.225520612   10.560914710 CORE   82 Si Si   0.0000   82
Si       7.564716261    6.204446454   10.682567539 CORE   83 Si Si   0.0000   83
Si      10.585931243    6.703442887   11.293530634 CORE   84 Si Si   0.0000   84
Si       2.789055356   15.192893567   10.561029809 CORE   85 Si Si   0.0000   85
Si       2.849086278    3.037371811   10.728293293 CORE   86 Si Si   0.0000   86
Si      15.463239175   19.215652008   10.662744103 CORE   87 Si Si   0.0000   87
Si      10.633109566   19.156567197   10.745189144 CORE   88 Si Si   0.0000   88
Si       7.651106763   18.331776057   10.602109137 CORE   89 Si Si   0.0000   89
Si       2.774356603   18.355998192   10.733549572 CORE   90 Si Si   0.0000   90
Si       7.556221494   15.166669474   10.647472900 CORE   91 Si Si   0.0000   91
Si      10.620828190   14.523269416   10.965973591 CORE   92 Si Si   0.0000   92
Si      15.379893689   14.391170107   10.667700980 CORE   93 Si Si   0.0000   93
Si      14.786130002    4.286362817   13.093144451 CORE   94 Si Si   0.0000   94
Si      14.583515966    9.095831821   12.965024641 CORE   95 Si Si   0.0000   95
Si      11.566758321    4.227035942   13.073958114 CORE   96 Si Si   0.0000   96
Si      11.468201250    9.102831884   13.029837408 CORE   97 Si Si   0.0000   97
Si      14.563556686   12.235522015   12.717808494 CORE   98 Si Si   0.0000   98
Si      11.554398566   16.969503022   12.820888759 CORE   99 Si Si   0.0000   99
Si      11.425268966   12.195302620   12.825055545 CORE  100 Si Si   0.0000  100
Si      14.764703862   16.860437954   12.646931539 CORE  101 Si Si   0.0000  101
Si       6.720563366    2.173528808    0.073351824 CORE  102 Si Si   0.0000  102
Si       6.539159335    6.896058007    0.072507439 CORE  103 Si Si   0.0000  103
Si       3.324337518    6.934234657    0.049617226 CORE  104 Si Si   0.0000  104
O        4.930439196    6.777491236    0.251946043 CORE  105 O  O    0.0000  105
O       15.194187510    4.245198356    1.141782456 CORE  106 O  O    0.0000  106
O       15.139203201    8.948029426    0.963288994 CORE  107 O  O    0.0000  107
O        4.973019986   14.619983141    0.155755679 CORE  108 O  O    0.0000  108
O       11.000196847    9.100233663    1.068455589 CORE  109 O  O    0.0000  109
O       15.397137793   12.745343447    0.497524624 CORE  110 O  O    0.0000  110
O       11.165689811    4.225255507    1.126809485 CORE  111 O  O    0.0000  111
O        3.502473839    0.639239876    0.555474103 CORE  112 O  O    0.0000  112
O        6.817018510    0.611913773    0.508773466 CORE  113 O  O    0.0000  113
O        7.057243570    8.298752952    0.701794121 CORE  114 O  O    0.0000  114
O        2.804116367    8.330367835    0.703519881 CORE  115 O  O    0.0000  115
O       10.939642687   17.053776492    0.795639272 CORE  116 O  O    0.0000  116
O        7.252782109    5.654470304    0.835175821 CORE  117 O  O    0.0000  117
O       10.706828986   12.473267341    0.729627735 CORE  118 O  O    0.0000  118
O        2.636175005   15.722670884    0.709087599 CORE  119 O  O    0.0000  119
O        2.594899733    5.660318779    0.749831526 CORE  120 O  O    0.0000  120
O        2.890105158   13.051495186    0.690492809 CORE  121 O  O    0.0000  121
O       15.523692129   16.740337497    0.556461719 CORE  122 O  O    0.0000  122
O        7.579879197    3.046427699    1.137965531 CORE  123 O  O    0.0000  123
O        7.016828067   12.974627999    0.634508532 CORE  124 O  O    0.0000  124
O        7.352037139   15.602967383    0.751204956 CORE  125 O  O    0.0000  125
O        2.840182350    3.062246746    1.298737815 CORE  126 O  O    0.0000  126
O        2.881870188   18.318738075    1.272501050 CORE  127 O  O    0.0000  127
O        7.588452589   18.239520122    0.873093259 CORE  128 O  O    0.0000  128
O        7.701789184   10.653322525    1.626401559 CORE  129 O  O    0.0000  129
O       15.602927962    6.647986664    2.200027076 CORE  130 O  O    0.0000  130
O        2.904541391   10.699138701    1.848773709 CORE  131 O  O    0.0000  131
O       10.766987753    6.653866641    2.057861278 CORE  132 O  O    0.0000  132
O       10.707034749   14.753793855    2.082863574 CORE  133 O  O    0.0000  133
O       15.541636530   14.701767678    2.301382267 CORE  134 O  O    0.0000  134
O       13.968165935    4.931915798    3.370732185 CORE  135 O  O    0.0000  135
O        8.900579626    8.457651417    2.594824720 CORE  136 O  O    0.0000  136
O        8.992335492    4.722969668    2.609769621 CORE  137 O  O    0.0000  137
O       13.907745160    8.381661827    3.260809608 CORE  138 O  O    0.0000  138
O       16.592304544    4.463915256    3.354960881 CORE  139 O  O    0.0000  139
O        8.952154748   16.714452900    2.535584970 CORE  140 O  O    0.0000  140
O       16.505050073    8.939886396    3.180651132 CORE  141 O  O    0.0000  141
O       13.937583546   12.629974461    2.697618020 CORE  142 O  O    0.0000  142
O        1.131756492    8.912189716    2.696165114 CORE  143 O  O    0.0000  143
O        1.146398343   16.867121674    2.580267412 CORE  144 O  O    0.0000  144
O        1.142046799    4.530589287    2.644593114 CORE  145 O  O    0.0000  145
O        8.860133126   12.884995616    2.563258181 CORE  146 O  O    0.0000  146
O       16.584413345   12.318580961    2.802222550 CORE  147 O  O    0.0000  147
O       11.320072600    8.716120448    3.654216712 CORE  148 O  O    0.0000  148
O        3.721120916   16.478803793    3.012623156 CORE  149 O  O    0.0000  149
O        6.397472791    4.438040264    3.057199667 CORE  150 O  O    0.0000  150
O       13.941208054   16.795361180    2.668391209 CORE  151 O  O    0.0000  151
O        3.757632425    4.881885784    3.009085954 CORE  152 O  O    0.0000  152
O        1.153111543   12.540686879    2.640393039 CORE  153 O  O    0.0000  153
O       11.354265008    4.677143464    3.743143321 CORE  154 O  O    0.0000  154
O        3.712866219    8.533555730    3.187849877 CORE  155 O  O    0.0000  155
O        3.704258702   12.855041462    3.221285213 CORE  156 O  O    0.0000  156
O       19.058339637    8.486387084    3.618489545 CORE  157 O  O    0.0000  157
O       16.582581732   17.039340647    2.935029493 CORE  158 O  O    0.0000  158
O        6.352691281    8.957838247    3.178942090 CORE  159 O  O    0.0000  159
O       11.406654939   16.950858790    3.407621730 CORE  160 O  O    0.0000  160
O       11.372003029   12.507724677    3.303188083 CORE  161 O  O    0.0000  161
O       19.173390625    4.796296180    3.807349263 CORE  162 O  O    0.0000  162
O        6.311430986   12.368942388    3.120266216 CORE  163 O  O    0.0000  163
O        6.334042981   16.960457362    2.828073972 CORE  164 O  O    0.0000  164
O       19.064575051   12.923583499    3.454461015 CORE  165 O  O    0.0000  165
O       19.110935664   16.616889901    3.531119197 CORE  166 O  O    0.0000  166
O        0.559397542   14.724312449    4.048763881 CORE  167 O  O    0.0000  167
O       13.045632127   10.695101098    4.270784756 CORE  168 O  O    0.0000  168
O        0.622518698    6.707370831    4.084573227 CORE  169 O  O    0.0000  169
O        5.389044866    6.667277343    4.069987931 CORE  170 O  O    0.0000  170
O        5.452629757   14.724319686    3.959426558 CORE  171 O  O    0.0000  171
O       17.921359577   10.746234226    4.479941805 CORE  172 O  O    0.0000  172
O       13.002715005    3.204755884    5.147272988 CORE  173 O  O    0.0000  173
O       12.852597703    5.829464776    5.602327877 CORE  174 O  O    0.0000  174
O       17.786295622    3.220298139    5.379733993 CORE  175 O  O    0.0000  175
O       13.188093588   18.442009828    4.627914466 CORE  176 O  O    0.0000  176
O       17.397057490    5.836997464    5.498568281 CORE  177 O  O    0.0000  177
O       12.947007441    8.510814984    5.743490230 CORE  178 O  O    0.0000  178
O       13.182433946   15.810931426    5.012228948 CORE  179 O  O    0.0000  179
O       17.329931373    8.478127191    5.674565593 CORE  180 O  O    0.0000  180
O        4.999312053    4.309038200    5.260139778 CORE  181 O  O    0.0000  181
O        0.633130697    9.050601487    5.303658144 CORE  182 O  O    0.0000  182
O       17.226687778   15.780095781    5.200468995 CORE  183 O  O    0.0000  183
O       13.140380161   13.155197139    5.195160763 CORE  184 O  O    0.0000  184
O        1.012485107    4.377825253    5.270503434 CORE  185 O  O    0.0000  185
O       17.692792776   18.375541883    4.917213787 CORE  186 O  O    0.0000  186
O        0.745103702   17.090223234    5.206663572 CORE  187 O  O    0.0000  187
O        5.131733520   17.099739719    5.149239179 CORE  188 O  O    0.0000  188
O       17.134680618   13.109467410    5.287055482 CORE  189 O  O    0.0000  189
O       13.592880555    0.695782868    5.659597356 CORE  190 O  O    0.0000  190
O        5.027308837    8.901199349    5.442070927 CORE  191 O  O    0.0000  191
O       17.110527790    0.696026023    5.692467462 CORE  192 O  O    0.0000  192
O        5.094604307   12.560099197    5.448742462 CORE  193 O  O    0.0000  193
O        0.569288483   12.358402573    5.238091527 CORE  194 O  O    0.0000  194
O       15.142632211   14.548542100    6.259601177 CORE  195 O  O    0.0000  195
O       15.350617408    2.634586180    6.234736588 CORE  196 O  O    0.0000  196
O       15.140040768    7.045526486    6.162479125 CORE  197 O  O    0.0000  197
O       15.353238629   18.843415827    6.106122611 CORE  198 O  O    0.0000  198
O        3.014009581    4.503262205    7.040343163 CORE  199 O  O    0.0000  199
O        2.773740679    8.670702518    6.824301942 CORE  200 O  O    0.0000  200
O        2.757663006   12.755858551    6.677206514 CORE  201 O  O    0.0000  201
O       13.118364688    7.091372462    7.927165141 CORE  202 O  O    0.0000  202
O       13.127144232    2.361750673    7.658841177 CORE  203 O  O    0.0000  203
O       17.445573311    2.216562562    7.824780605 CORE  204 O  O    0.0000  204
O        1.103898846   10.729438740    7.261527865 CORE  205 O  O    0.0000  205
O        2.950950769   16.838652092    6.666860606 CORE  206 O  O    0.0000  206
O       17.173246083    7.027570055    7.872732041 CORE  207 O  O    0.0000  207
O       12.967713038   18.762254451    7.250146006 CORE  208 O  O    0.0000  208
O        4.372565839   10.733449518    7.256160783 CORE  209 O  O    0.0000  209
O        5.172231321    3.014864727    7.528183406 CORE  210 O  O    0.0000  210
O        0.883590145    2.988211571    7.484434749 CORE  211 O  O    0.0000  211
O        5.337459387    5.686784095    7.485683051 CORE  212 O  O    0.0000  212
O        0.977906638   18.455174502    7.430098020 CORE  213 O  O    0.0000  213
O       12.738480017   14.661072825    7.338792885 CORE  214 O  O    0.0000  214
O       17.490681279   14.479239684    7.482895110 CORE  215 O  O    0.0000  215
O        5.239410285   15.751940935    7.401913143 CORE  216 O  O    0.0000  216
O        0.684466593    5.641919245    7.567150575 CORE  217 O  O    0.0000  217
O        4.960085788   18.413522665    7.416712425 CORE  218 O  O    0.0000  218
O        0.680230849   15.820755099    7.540836343 CORE  219 O  O    0.0000  219
O       17.595351538   18.948619543    7.501993482 CORE  220 O  O    0.0000  220
O        0.362268267    8.262484621    7.839304917 CORE  221 O  O    0.0000  221
O        5.078880879    8.281733871    8.030945262 CORE  222 O  O    0.0000  222
O        4.978092119   13.193285378    8.033615105 CORE  223 O  O    0.0000  223
O        0.376081398   13.197798025    7.760872803 CORE  224 O  O    0.0000  224
O        0.211186812    0.638629493    8.427486965 CORE  225 O  O    0.0000  225
O       12.941552755   16.759890950    9.001851120 CORE  226 O  O    0.0000  226
O       17.517442781   16.706990083    8.917210449 CORE  227 O  O    0.0000  227
O        5.038826995    0.616941850    8.602648037 CORE  228 O  O    0.0000  228
O       12.845744795    4.671618813    8.945751450 CORE  229 O  O    0.0000  229
O       17.619445977    4.632083698    8.877574252 CORE  230 O  O    0.0000  230
O       14.391572227    6.475453099   10.145282361 CORE  231 O  O    0.0000  231
O       19.359347543    6.605224727    9.358206521 CORE  232 O  O    0.0000  232
O       14.481171296    2.828551649    9.888706161 CORE  233 O  O    0.0000  233
O       11.844123203    2.411851297    9.916993656 CORE  234 O  O    0.0000  234
O        6.809682467    6.814668755    9.380790407 CORE  235 O  O    0.0000  235
O       11.751552557    6.768749525   10.166605673 CORE  236 O  O    0.0000  236
O       19.367378436   14.817494729    9.321087939 CORE  237 O  O    0.0000  237
O       19.472680779    2.816246218    9.461593941 CORE  238 O  O    0.0000  238
O        6.850243526    2.327265356    9.490447774 CORE  239 O  O    0.0000  239
O       19.449925211   18.506457449    9.317612767 CORE  240 O  O    0.0000  240
O       11.665736083   14.573559994    9.733033975 CORE  241 O  O    0.0000  241
O       11.715771579   19.048940970    9.539430821 CORE  242 O  O    0.0000  242
O       17.043889775    2.527438000   10.427398214 CORE  243 O  O    0.0000  243
O       14.386185068   18.922048929    9.477387960 CORE  244 O  O    0.0000  244
O        4.182837751   15.066183060    9.748363357 CORE  245 O  O    0.0000  245
O        6.741960442   18.810622003    9.343498925 CORE  246 O  O    0.0000  246
O        6.746026707   14.747531369    9.303963051 CORE  247 O  O    0.0000  247
O        4.216928658    6.453139141    9.766170346 CORE  248 O  O    0.0000  248
O       17.007030544    6.651518945   10.501894476 CORE  249 O  O    0.0000  249
O        1.583187399    6.888643620    9.757641933 CORE  250 O  O    0.0000  250
O        4.282147593    2.744904710   10.019647003 CORE  251 O  O    0.0000  251
O        1.559749070   19.085471671    9.956301181 CORE  252 O  O    0.0000  252
O        1.647214731    2.283166548    9.943777228 CORE  253 O  O    0.0000  253
O       14.317906403   14.544426765    9.447012697 CORE  254 O  O    0.0000  254
O        9.290767382    2.839771380   10.402928414 CORE  255 O  O    0.0000  255
O        4.185390065   18.608457912    9.967142752 CORE  256 O  O    0.0000  256
O        1.578548516   14.527166742    9.714850136 CORE  257 O  O    0.0000  257
O       16.889402106   14.410447905   10.075864085 CORE  258 O  O    0.0000  258
O       16.969635027   19.003597521   10.089825466 CORE  259 O  O    0.0000  259
O        9.212549400   18.563818120   10.214283100 CORE  260 O  O    0.0000  260
O        9.153340222    6.505715253   10.564211430 CORE  261 O  O    0.0000  261
O        9.125538946   14.801265091   10.369486786 CORE  262 O  O    0.0000  262
O        2.558733626    4.633850381   10.747860689 CORE  263 O  O    0.0000  263
O        7.315813866    4.600432225   10.743157011 CORE  264 O  O    0.0000  264
O        7.395719863   16.759332004   10.923344234 CORE  265 O  O    0.0000  265
O       15.303250390    0.628858732   11.163609194 CORE  266 O  O    0.0000  266
O        2.478251872   16.762860930   10.829457377 CORE  267 O  O    0.0000  267
O       10.441509395    0.578961619   11.202282524 CORE  268 O  O    0.0000  268
O       15.433660352    8.178095391   11.934478790 CORE  269 O  O    0.0000  269
O       10.561078936    8.070367522   12.173560646 CORE  270 O  O    0.0000  270
O       15.155327534   12.960889857   11.396853572 CORE  271 O  O    0.0000  271
O       15.485841109    5.574325237   12.392856171 CORE  272 O  O    0.0000  272
O       15.328394605    2.913391005   12.416458954 CORE  273 O  O    0.0000  273
O       10.685505283   13.068833112   11.677483100 CORE  274 O  O    0.0000  274
O       11.066645071    2.818567408   12.426263892 CORE  275 O  O    0.0000  275
O       10.832385339    5.449760763   12.302081646 CORE  276 O  O    0.0000  276
O       10.941787282   15.670688067   12.067243929 CORE  277 O  O    0.0000  277
O        6.940655339    6.864391480   12.027829824 CORE  278 O  O    0.0000  278
O        7.333456026    2.333499948   12.104401695 CORE  279 O  O    0.0000  279
O        2.930020320    6.964046088   11.999993685 CORE  280 O  O    0.0000  280
O        2.923860144   14.395443675   11.966593040 CORE  281 O  O    0.0000  281
O       11.149679093   18.330909516   12.042793103 CORE  282 O  O    0.0000  282
O       15.204686982   18.250530737   11.939507549 CORE  283 O  O    0.0000  283
O       15.191602269   15.601727008   11.726179290 CORE  284 O  O    0.0000  284
O        2.887302906    2.460287237   12.240149374 CORE  285 O  O    0.0000  285
O        7.260794804   19.193060726   11.925292982 CORE  286 O  O    0.0000  286
O        2.833033392   18.987735257   12.221291859 CORE  287 O  O    0.0000  287
O        6.983537457   14.377747755   11.943506986 CORE  288 O  O    0.0000  288
O       14.739137281   10.639571930   12.504918706 CORE  289 O  O    0.0000  289
O       11.302777635   10.616358901   12.465442390 CORE  290 O  O    0.0000  290
O       13.174103842    4.393484883   12.905128840 CORE  291 O  O    0.0000  291
O       13.023714121    8.626857029   12.919966753 CORE  292 O  O    0.0000  292
O       12.994736326   12.629043443   12.919595450 CORE  293 O  O    0.0000  293
O       13.164141065   16.835044477   12.885608620 CORE  294 O  O    0.0000  294
O        5.166605946    2.673846040    0.081021863 CORE  295 O  O    0.0000  295
O        5.148182926   18.726059430   13.478321926 CORE  296 O  O    0.0000  296
C        5.389985278   11.109074108   11.244937744 CORE  297 C  C    0.0000  297
C        6.150030535    9.942300058   11.459437860 CORE  298 C  C    0.0000  298
C        3.963892350   11.084139713   10.764088315 CORE  299 C  C    0.0000  299
H        3.733105613   10.154394565   10.223862941 CORE  300 H  H    0.0000  300
H       10.327072224    9.995027705   10.334266357 CORE  301 H  H    0.0000  301
H        3.737878340   11.931779313   10.102704894 CORE  302 H  H    0.0000  302
H        5.711216601    8.966986063   11.231011367 CORE  303 H  H    0.0000  303
H        5.685949823   12.013259283   11.786507317 CORE  304 H  H    0.0000  304
H        3.277250030   11.156895911   11.626254172 CORE  305 H  H    0.0000  305
H        9.512803925    8.545851644    9.295890599 CORE  306 H  H    0.0000  306
H        6.968464358    9.931369585   12.180376756 CORE  307 H  H    0.0000  307
end
end
