# Supplementary material for: Zeolite-confined subnanometric PtSn mimicking mortise-and-tenon joinery for catalytic propane dehydrogenation
Source: Nat Commun. 2022 May 17;13:2716. doi: 10.1038/s41467-022-30522-1 (PMC9114386; doi:10.1038/s41467-022-30522-1)
Supplement: Supplementary file 8 — Source Data [file 41467_2022_30522_MOESM8_ESM.zip › allstructures/Pt6Sn2-CH3CHCH_H.arc]

!BIOSYM archive 2
PBC=ON
                      Energy         0          0.0498      -2398.318978        C1
!DATE
PBC   20.37460000   20.11910000   13.51960000   90.00000000   89.99990000   90.00000000
Sn      10.166427928    9.042468351    7.539630710 CORE    1 Sn Sn   0.0000    1
Sn      10.147749436   12.460213938    6.614673483 CORE    2 Sn Sn   0.0000    2
Pt       9.467563112   10.265853468    9.782573108 CORE    3 Pt Pt   0.0000    3
Pt       9.609215292   10.213314502    5.199216119 CORE    4 Pt Pt   0.0000    4
Pt      11.504531986   11.137726072    8.386784920 CORE    5 Pt Pt   0.0000    5
Pt       7.166119158   11.525474229    9.492159826 CORE    6 Pt Pt   0.0000    6
Pt       7.972804794   10.749318974    7.032070743 CORE    7 Pt Pt   0.0000    7
Pt       7.826344236   13.178639853    7.719464156 CORE    8 Pt Pt   0.0000    8
Si       3.658658752    2.191294504    0.185680783 CORE    9 Si Si   0.0000    9
Si       3.645485536   19.195615046    0.118247080 CORE   10 Si Si   0.0000   10
Si       6.754719201   19.202660669   13.461152237 CORE   11 Si Si   0.0000   11
Si       3.382853324   14.410311933   13.517370099 CORE   12 Si Si   0.0000   12
Si       6.589074861   14.378391580   13.459024263 CORE   13 Si Si   0.0000   13
Si      15.343587850    5.064108704    2.526776625 CORE   14 Si Si   0.0000   14
Si       7.555232223    4.492766772    1.924222132 CORE   15 Si Si   0.0000   15
Si      15.286880130    8.239487416    2.376362707 CORE   16 Si Si   0.0000   16
Si      10.483771628    8.272112995    2.438535428 CORE   17 Si Si   0.0000   17
Si       2.648204481   16.817945648    1.858862319 CORE   18 Si Si   0.0000   18
Si       7.503309865    9.117019200    2.080027164 CORE   19 Si Si   0.0000   19
Si       2.646439185    4.512344598    1.979278503 CORE   20 Si Si   0.0000   20
Si      10.558518905    5.084227515    2.440185784 CORE   21 Si Si   0.0000   21
Si      15.389048195   13.100398649    2.084568510 CORE   22 Si Si   0.0000   22
Si       7.592843568   16.833098026    1.703953354 CORE   23 Si Si   0.0000   23
Si       2.640115955    9.112289511    2.184800310 CORE   24 Si Si   0.0000   24
Si      10.574727183   16.325889812    2.192887057 CORE   25 Si Si   0.0000   25
Si      10.493139055   13.141577246    2.187676850 CORE   26 Si Si   0.0000   26
Si       7.528325564   12.250207295    2.019946282 CORE   27 Si Si   0.0000   27
Si       2.706578856   12.273713990    2.137282615 CORE   28 Si Si   0.0000   28
Si      15.410565901   16.303489714    2.113506095 CORE   29 Si Si   0.0000   29
Si      12.851406825    9.138886463    4.187959741 CORE   30 Si Si   0.0000   30
Si      12.824761722    4.565132246    4.442234976 CORE   31 Si Si   0.0000   31
Si       0.245305798    8.239682001    3.936648288 CORE   32 Si Si   0.0000   32
Si      12.930460547   12.268658012    3.901929355 CORE   33 Si Si   0.0000   33
Si      17.692088650    9.137296318    4.278561735 CORE   34 Si Si   0.0000   34
Si       5.151669734    5.102528553    3.889240635 CORE   35 Si Si   0.0000   35
Si      17.754826053    4.553906025    4.511145138 CORE   36 Si Si   0.0000   36
Si       0.379678864    5.050960795    3.942494335 CORE   37 Si Si   0.0000   37
Si       0.304222351   16.320092172    3.824370584 CORE   38 Si Si   0.0000   38
Si       0.236612501   13.138075311    3.858512376 CORE   39 Si Si   0.0000   39
Si       5.203889217   16.300709670    3.716919889 CORE   40 Si Si   0.0000   40
Si       5.125629777    8.285346803    4.023332108 CORE   41 Si Si   0.0000   41
Si      17.691968580   12.251372191    4.005096779 CORE   42 Si Si   0.0000   42
Si      12.968673276   16.999970140    3.945888930 CORE   43 Si Si   0.0000   43
Si       5.193304010   13.129605336    3.974205461 CORE   44 Si Si   0.0000   44
Si      17.682968066   16.954225352    4.122855396 CORE   45 Si Si   0.0000   45
Si      13.592613711    7.002819041    6.296986597 CORE   46 Si Si   0.0000   46
Si      13.809095069    2.194513228    6.228420215 CORE   47 Si Si   0.0000   47
Si      16.813440654    7.028962049    6.315216512 CORE   48 Si Si   0.0000   48
Si      16.944664600    2.166100276    6.321103858 CORE   49 Si Si   0.0000   49
Si      13.821973150   19.168519441    5.948503887 CORE   50 Si Si   0.0000   50
Si      13.625673562   14.571317184    5.964169804 CORE   51 Si Si   0.0000   51
Si      16.818373770   14.493413372    6.034429699 CORE   52 Si Si   0.0000   52
Si      16.955503846   19.207154403    6.074557247 CORE   53 Si Si   0.0000   53
Si       4.640541457    4.375300900    6.858358954 CORE   54 Si Si   0.0000   54
Si       1.230418702    9.140034160    6.833130197 CORE   55 Si Si   0.0000   55
Si       1.417534846    4.367524903    6.847297574 CORE   56 Si Si   0.0000   56
Si       4.364171128    9.178512314    6.938476041 CORE   57 Si Si   0.0000   57
Si       1.354298069   17.076121553    6.674207918 CORE   58 Si Si   0.0000   58
Si       1.184557956   12.223837295    6.715939046 CORE   59 Si Si   0.0000   59
Si       4.306831914   12.297547171    6.857889255 CORE   60 Si Si   0.0000   60
Si       4.581668541   17.107187949    6.617396865 CORE   61 Si Si   0.0000   61
Si      13.032004980    6.258373613    9.278761212 CORE   62 Si Si   0.0000   62
Si       0.439828004    6.807875682    8.680586613 CORE   63 Si Si   0.0000   63
Si      13.103994597    3.075568530    9.145091527 CORE   64 Si Si   0.0000   64
Si       5.355071548    6.813105086    8.700112237 CORE   65 Si Si   0.0000   65
Si       5.251219921   14.740242273    8.589907901 CORE   66 Si Si   0.0000   66
Si      17.952304920    3.025017218    9.161226395 CORE   67 Si Si   0.0000   67
Si      17.812606213    6.188311386    9.163689058 CORE   68 Si Si   0.0000   68
Si      13.021593720   18.332979042    8.840781680 CORE   69 Si Si   0.0000   69
Si       0.517043066    2.182854328    8.866586152 CORE   70 Si Si   0.0000   70
Si       0.505268146   14.607820917    8.558608059 CORE   71 Si Si   0.0000   71
Si       0.465411140   19.183204336    8.801397608 CORE   72 Si Si   0.0000   72
Si      17.897659997   15.106900496    8.929377875 CORE   73 Si Si   0.0000   73
Si       5.368710339    2.190410185    8.968954376 CORE   74 Si Si   0.0000   74
Si      12.959638563   15.113815497    8.928766590 CORE   75 Si Si   0.0000   75
Si      17.904548810   18.280093559    8.976651892 CORE   76 Si Si   0.0000   76
Si       5.267427429   19.144311576    8.834081373 CORE   77 Si Si   0.0000   77
Si      15.576898960    2.216657223   10.953128580 CORE   78 Si Si   0.0000   78
Si      15.558917882    6.724585722   11.215023683 CORE   79 Si Si   0.0000   79
Si      10.707093339    2.126343611   11.037442736 CORE   80 Si Si   0.0000   80
Si       7.778860421    3.028087289   10.701384926 CORE   81 Si Si   0.0000   81
Si       2.848237753    6.221788130   10.625143532 CORE   82 Si Si   0.0000   82
Si       7.608510657    6.216894876   10.706670323 CORE   83 Si Si   0.0000   83
Si      10.639459024    6.711644602   11.272657481 CORE   84 Si Si   0.0000   84
Si       2.857343112   15.206079524   10.586246899 CORE   85 Si Si   0.0000   85
Si       2.893500931    3.030591378   10.785527795 CORE   86 Si Si   0.0000   86
Si      15.468951478   19.215681084   10.669777013 CORE   87 Si Si   0.0000   87
Si      10.670455193   19.119556306   10.755718473 CORE   88 Si Si   0.0000   88
Si       7.680134405   18.296966737   10.593432599 CORE   89 Si Si   0.0000   89
Si       2.822218517   18.340373943   10.736270307 CORE   90 Si Si   0.0000   90
Si       7.592370402   15.122012514   10.601162919 CORE   91 Si Si   0.0000   91
Si      10.629558649   14.450339536   10.967385680 CORE   92 Si Si   0.0000   92
Si      15.476942596   14.373281239   10.667610548 CORE   93 Si Si   0.0000   93
Si      14.804956090    4.285827084   13.095283844 CORE   94 Si Si   0.0000   94
Si      14.662648317    9.093829819   12.974440601 CORE   95 Si Si   0.0000   95
Si      11.571030745    4.215918731   13.069990369 CORE   96 Si Si   0.0000   96
Si      11.552686398    9.061884762   13.122109526 CORE   97 Si Si   0.0000   97
Si      14.614332966   12.238563796   12.712002635 CORE   98 Si Si   0.0000   98
Si      11.602621886   16.892447254   12.798002489 CORE   99 Si Si   0.0000   99
Si      11.493584998   12.166152843   12.837729172 CORE  100 Si Si   0.0000  100
Si      14.816104335   16.829958133   12.626630086 CORE  101 Si Si   0.0000  101
Si       6.778348347    2.166658757    0.076003104 CORE  102 Si Si   0.0000  102
Si       6.568897115    6.910804710    0.086904078 CORE  103 Si Si   0.0000  103
Si       3.353266507    6.919962437    0.108753935 CORE  104 Si Si   0.0000  104
O        4.963721940    6.783627758    0.298092903 CORE  105 O  O    0.0000  105
O       15.283265977    4.252997672    1.124140336 CORE  106 O  O    0.0000  106
O       15.357103894    8.930900575    0.913997236 CORE  107 O  O    0.0000  107
O        4.993319150   14.590847237    0.140326547 CORE  108 O  O    0.0000  108
O       11.012820649    9.076811343    1.138025066 CORE  109 O  O    0.0000  109
O       15.426807369   12.736687762    0.508736012 CORE  110 O  O    0.0000  110
O       11.108586281    4.354213720    1.097175651 CORE  111 O  O    0.0000  111
O        3.561398896    0.623850182    0.592882468 CORE  112 O  O    0.0000  112
O        6.892358741    0.602036078    0.498582302 CORE  113 O  O    0.0000  113
O        7.092556251    8.310932459    0.725193367 CORE  114 O  O    0.0000  114
O        2.826676388    8.298999330    0.789317127 CORE  115 O  O    0.0000  115
O       11.037923538   17.006249701    0.792176432 CORE  116 O  O    0.0000  116
O        7.301988439    5.664188959    0.826590110 CORE  117 O  O    0.0000  117
O       10.813239840   12.452489163    0.760413456 CORE  118 O  O    0.0000  118
O        2.661193539   15.697200956    0.679758120 CORE  119 O  O    0.0000  119
O        2.644757599    5.626550655    0.793955700 CORE  120 O  O    0.0000  120
O        2.913650146   13.028137792    0.709646826 CORE  121 O  O    0.0000  121
O       15.535313366   16.735632709    0.557911983 CORE  122 O  O    0.0000  122
O        7.594327100    3.053376925    1.165267555 CORE  123 O  O    0.0000  123
O        7.049449832   12.980987404    0.634296377 CORE  124 O  O    0.0000  124
O        7.378205883   15.614559846    0.641697903 CORE  125 O  O    0.0000  125
O        2.956471422    3.042853660    1.368773951 CORE  126 O  O    0.0000  126
O        2.890979736   18.292877282    1.230120935 CORE  127 O  O    0.0000  127
O        7.650392483   18.234586058    0.883467012 CORE  128 O  O    0.0000  128
O        7.722542874   10.673844943    1.683181277 CORE  129 O  O    0.0000  129
O       15.564272466    6.647833931    2.243232694 CORE  130 O  O    0.0000  130
O        2.910313868   10.684351607    1.887551647 CORE  131 O  O    0.0000  131
O       10.806762625    6.690404957    2.304351294 CORE  132 O  O    0.0000  132
O       10.829808416   14.725224318    2.117566596 CORE  133 O  O    0.0000  133
O       15.598234517   14.696968033    2.305412140 CORE  134 O  O    0.0000  134
O       13.940123855    4.853374723    3.303661900 CORE  135 O  O    0.0000  135
O        8.891871934    8.487549768    2.668663138 CORE  136 O  O    0.0000  136
O        8.983746296    4.749150895    2.653581385 CORE  137 O  O    0.0000  137
O       13.812299464    8.487825037    3.039957592 CORE  138 O  O    0.0000  138
O       16.575113186    4.476470404    3.401621016 CORE  139 O  O    0.0000  139
O        9.005748600   16.637749444    2.477526962 CORE  140 O  O    0.0000  140
O       16.441168674    8.921504508    3.274861384 CORE  141 O  O    0.0000  141
O       13.950986225   12.649130539    2.694589750 CORE  142 O  O    0.0000  142
O        1.121016828    8.916222233    2.741759826 CORE  143 O  O    0.0000  143
O        1.192592441   16.823436784    2.567079945 CORE  144 O  O    0.0000  144
O        1.172261179    4.456675298    2.656964621 CORE  145 O  O    0.0000  145
O        8.922530928   12.912023808    2.540832465 CORE  146 O  O    0.0000  146
O       16.581721719   12.285339615    2.820831491 CORE  147 O  O    0.0000  147
O       11.273642926    8.915542296    3.740260336 CORE  148 O  O    0.0000  148
O        3.777721120   16.468088119    2.966950023 CORE  149 O  O    0.0000  149
O        6.383539974    4.477054959    3.042149589 CORE  150 O  O    0.0000  150
O       13.952874376   16.763501419    2.670180918 CORE  151 O  O    0.0000  151
O        3.748320850    4.905070713    3.103488557 CORE  152 O  O    0.0000  152
O        1.206444465   12.560000218    2.692001171 CORE  153 O  O    0.0000  153
O       11.355416263    4.541322738    3.747483842 CORE  154 O  O    0.0000  154
O        3.695903324    8.552675100    3.290990285 CORE  155 O  O    0.0000  155
O        3.781055499   12.828209638    3.222437343 CORE  156 O  O    0.0000  156
O       19.033556240    8.464818349    3.633831712 CORE  157 O  O    0.0000  157
O       16.585919909   17.060962073    2.934151085 CORE  158 O  O    0.0000  158
O        6.331865354    8.975670286    3.189896395 CORE  159 O  O    0.0000  159
O       11.431411639   16.953477914    3.423047028 CORE  160 O  O    0.0000  160
O       11.413438676   12.467632358    3.350919246 CORE  161 O  O    0.0000  161
O       19.181511377    4.698049070    3.753640046 CORE  162 O  O    0.0000  162
O        6.406621674   12.416010073    3.176016915 CORE  163 O  O    0.0000  163
O        6.399755589   16.891233494    2.797896344 CORE  164 O  O    0.0000  164
O       19.069024359   12.883626274    3.406448017 CORE  165 O  O    0.0000  165
O       19.133926539   16.658720143    3.462315611 CORE  166 O  O    0.0000  166
O        0.512703265   14.725578499    4.069403939 CORE  167 O  O    0.0000  167
O       13.149994931   10.721122483    4.345676590 CORE  168 O  O    0.0000  168
O        0.589102072    6.658709837    4.021616525 CORE  169 O  O    0.0000  169
O        5.397547521    6.687806876    4.140256835 CORE  170 O  O    0.0000  170
O        5.460260125   14.730098497    4.022894134 CORE  171 O  O    0.0000  171
O       17.925878142   10.724969856    4.501609376 CORE  172 O  O    0.0000  172
O       13.069744403    3.114941689    5.120780667 CORE  173 O  O    0.0000  173
O       12.880447191    5.731840333    5.575212157 CORE  174 O  O    0.0000  174
O       17.784622846    3.181714367    5.379158523 CORE  175 O  O    0.0000  175
O       13.229979863   18.457402540    4.614956231 CORE  176 O  O    0.0000  176
O       17.544969946    5.820187916    5.511425895 CORE  177 O  O    0.0000  177
O       13.104819242    8.397835257    5.609322502 CORE  178 O  O    0.0000  178
O       13.228894179   15.848142521    5.054601916 CORE  179 O  O    0.0000  179
O       17.335085190    8.452028462    5.716469445 CORE  180 O  O    0.0000  180
O        5.079416168    4.303195282    5.299989827 CORE  181 O  O    0.0000  181
O        0.617604342    8.942245037    5.347759559 CORE  182 O  O    0.0000  182
O       17.302118954   15.762835839    5.153906881 CORE  183 O  O    0.0000  183
O       13.214654909   13.195993312    5.203760638 CORE  184 O  O    0.0000  184
O        0.981002551    4.368988500    5.289576012 CORE  185 O  O    0.0000  185
O       17.729176925   18.369973151    4.919818773 CORE  186 O  O    0.0000  186
O        0.737553746   17.112642374    5.176787454 CORE  187 O  O    0.0000  187
O        5.170552653   17.145844021    5.106645136 CORE  188 O  O    0.0000  188
O       17.179190971   13.101821201    5.288377964 CORE  189 O  O    0.0000  189
O       13.663304159    0.651021780    5.760161331 CORE  190 O  O    0.0000  190
O        5.085835387    8.938918957    5.503887045 CORE  191 O  O    0.0000  191
O       17.087597636    0.666422850    5.716178618 CORE  192 O  O    0.0000  192
O        5.131167579   12.548907555    5.484686352 CORE  193 O  O    0.0000  193
O        0.482356013   12.353224256    5.258527674 CORE  194 O  O    0.0000  194
O       15.217899936   14.586126723    6.274336957 CORE  195 O  O    0.0000  195
O       15.379013284    2.623486217    6.337870654 CORE  196 O  O    0.0000  196
O       15.205749838    6.869838766    6.132624402 CORE  197 O  O    0.0000  197
O       15.389345340   18.759733772    6.132307989 CORE  198 O  O    0.0000  198
O        3.026735419    4.495721126    7.001929523 CORE  199 O  O    0.0000  199
O        2.801744665    8.703261476    6.839105272 CORE  200 O  O    0.0000  200
O        2.743005493   12.657906160    6.562976267 CORE  201 O  O    0.0000  201
O       13.145971420    7.039570982    7.856285688 CORE  202 O  O    0.0000  202
O       13.099951139    2.392705821    7.674708449 CORE  203 O  O    0.0000  203
O       17.541320312    2.176087000    7.833352864 CORE  204 O  O    0.0000  204
O        1.056126732   10.698085184    7.254914008 CORE  205 O  O    0.0000  205
O        2.967872558   16.961476929    6.599302291 CORE  206 O  O    0.0000  206
O       17.195672940    6.987482906    7.888275095 CORE  207 O  O    0.0000  207
O       12.992687142   18.658364111    7.251608628 CORE  208 O  O    0.0000  208
O        4.427445093   10.751871736    7.340312288 CORE  209 O  O    0.0000  209
O        5.167970103    3.020007990    7.585881800 CORE  210 O  O    0.0000  210
O        0.925726163    2.964669539    7.501117042 CORE  211 O  O    0.0000  211
O        5.314723958    5.695788082    7.520905481 CORE  212 O  O    0.0000  212
O        0.934074321   18.452100684    7.426107150 CORE  213 O  O    0.0000  213
O       12.817966640   14.673248860    7.370879341 CORE  214 O  O    0.0000  214
O       17.603854338   14.506053297    7.449947332 CORE  215 O  O    0.0000  215
O        5.202796177   15.813436665    7.382393263 CORE  216 O  O    0.0000  216
O        0.713917048    5.617640432    7.607035287 CORE  217 O  O    0.0000  217
O        5.016195432   18.478089744    7.371812724 CORE  218 O  O    0.0000  218
O        0.763402784   15.799035331    7.482784869 CORE  219 O  O    0.0000  219
O       17.638618655   18.922470756    7.513681722 CORE  220 O  O    0.0000  220
O        0.412948129    8.234487843    7.903198910 CORE  221 O  O    0.0000  221
O        5.104624164    8.294594207    8.082651614 CORE  222 O  O    0.0000  222
O        4.782191188   13.277820001    8.072221096 CORE  223 O  O    0.0000  223
O        0.437849364   13.182626660    7.789230661 CORE  224 O  O    0.0000  224
O        0.247987972    0.634487461    8.473045258 CORE  225 O  O    0.0000  225
O       12.962226626   16.731618983    9.091631433 CORE  226 O  O    0.0000  226
O       17.556423562   16.696121240    8.951026369 CORE  227 O  O    0.0000  227
O        5.067845865    0.624637041    8.673529529 CORE  228 O  O    0.0000  228
O       12.828374852    4.668832977    9.010354495 CORE  229 O  O    0.0000  229
O       17.645443715    4.595244034    8.883891540 CORE  230 O  O    0.0000  230
O       14.402394264    6.507810111   10.101428532 CORE  231 O  O    0.0000  231
O       19.373333033    6.573153036    9.387196401 CORE  232 O  O    0.0000  232
O       14.549335236    2.839554541    9.852450851 CORE  233 O  O    0.0000  233
O       11.931299274    2.376298022   10.007632326 CORE  234 O  O    0.0000  234
O        6.827604021    6.771299932    9.390192441 CORE  235 O  O    0.0000  235
O       11.763416594    6.846310979   10.103743121 CORE  236 O  O    0.0000  236
O       19.459200313   14.853336191    9.312092288 CORE  237 O  O    0.0000  237
O       19.532095381    2.823635306    9.497430799 CORE  238 O  O    0.0000  238
O        6.896979676    2.353539822    9.508524708 CORE  239 O  O    0.0000  239
O       19.465688847   18.516186998    9.366300871 CORE  240 O  O    0.0000  240
O       11.694581671   14.513806386    9.745629722 CORE  241 O  O    0.0000  241
O       11.728833890   19.036488364    9.526019181 CORE  242 O  O    0.0000  242
O       17.096355676    2.486131028   10.434518093 CORE  243 O  O    0.0000  243
O       14.396976814   18.925071704    9.478211377 CORE  244 O  O    0.0000  244
O        4.298937892   15.175754720    9.829242833 CORE  245 O  O    0.0000  245
O        6.776766210   18.796912464    9.337234965 CORE  246 O  O    0.0000  246
O        6.807483091   14.775277210    9.173975556 CORE  247 O  O    0.0000  247
O        4.229375524    6.479191045    9.820537091 CORE  248 O  O    0.0000  248
O       17.016174100    6.606597389   10.512265215 CORE  249 O  O    0.0000  249
O        1.585592904    6.845883542    9.825567061 CORE  250 O  O    0.0000  250
O        4.344213710    2.747089404   10.105793059 CORE  251 O  O    0.0000  251
O        1.599323689   19.040933933    9.947756289 CORE  252 O  O    0.0000  252
O        1.712585561    2.284689932    9.960667329 CORE  253 O  O    0.0000  253
O       14.361794573   14.524219151    9.495306466 CORE  254 O  O    0.0000  254
O        9.359643321    2.789810510   10.398162621 CORE  255 O  O    0.0000  255
O        4.212247229   18.534708649    9.914936425 CORE  256 O  O    0.0000  256
O        1.699051352   14.561116440    9.657536944 CORE  257 O  O    0.0000  257
O       16.967063487   14.356423300   10.024605066 CORE  258 O  O    0.0000  258
O       16.975382901   18.997686670   10.098407410 CORE  259 O  O    0.0000  259
O        9.243160205   18.540155999   10.226250877 CORE  260 O  O    0.0000  260
O        9.176744758    6.600333689   10.583384017 CORE  261 O  O    0.0000  261
O        9.138502129   14.715735561   10.376764187 CORE  262 O  O    0.0000  262
O        2.616129571    4.627066739   10.816438783 CORE  263 O  O    0.0000  263
O        7.435871438    4.606360608   10.781744935 CORE  264 O  O    0.0000  264
O        7.423432152   16.714513965   10.876097649 CORE  265 O  O    0.0000  265
O       15.312589814    0.631801771   11.165936917 CORE  266 O  O    0.0000  266
O        2.512304707   16.756190969   10.925497345 CORE  267 O  O    0.0000  267
O       10.493282676    0.534013642   11.247553736 CORE  268 O  O    0.0000  268
O       15.449492478    8.203226557   11.872813067 CORE  269 O  O    0.0000  269
O       10.688345485    7.968347531   12.300250000 CORE  270 O  O    0.0000  270
O       15.267998768   12.951071763   11.414448621 CORE  271 O  O    0.0000  271
O       15.428559761    5.604157195   12.381778648 CORE  272 O  O    0.0000  272
O       15.363276747    2.932063895   12.394040511 CORE  273 O  O    0.0000  273
O       10.694306878   12.999499713   11.694403463 CORE  274 O  O    0.0000  274
O       11.062948518    2.775159563   12.494711452 CORE  275 O  O    0.0000  275
O       10.896238394    5.366150156   12.150654232 CORE  276 O  O    0.0000  276
O       10.934985827   15.605742853   12.072543195 CORE  277 O  O    0.0000  277
O        6.936177709    6.876993931   12.032229553 CORE  278 O  O    0.0000  278
O        7.418301413    2.336293218   12.121107417 CORE  279 O  O    0.0000  279
O        2.946076274    6.965845698   12.061902909 CORE  280 O  O    0.0000  280
O        2.949668879   14.335238358   11.953377342 CORE  281 O  O    0.0000  281
O       11.204866450   18.260199820   12.023921392 CORE  282 O  O    0.0000  282
O       15.200191262   18.251875508   11.946243550 CORE  283 O  O    0.0000  283
O       15.354493541   15.607877887   11.712212876 CORE  284 O  O    0.0000  284
O        2.891437198    2.449935299   12.298321348 CORE  285 O  O    0.0000  285
O        7.280037553   19.142289110   11.923855039 CORE  286 O  O    0.0000  286
O        2.927478554   19.040729786   12.191276549 CORE  287 O  O    0.0000  287
O        6.940131475   14.325767328   11.864204489 CORE  288 O  O    0.0000  288
O       14.751710536   10.639413019   12.511756647 CORE  289 O  O    0.0000  289
O       11.419746065   10.571844653   12.547905000 CORE  290 O  O    0.0000  290
O       13.185873514    4.335411649   12.975781963 CORE  291 O  O    0.0000  291
O       13.114640507    8.594548959   13.074735817 CORE  292 O  O    0.0000  292
O       13.048625216   12.662870200   12.860102813 CORE  293 O  O    0.0000  293
O       13.211185902   16.713216648   12.809902592 CORE  294 O  O    0.0000  294
O        5.219133406    2.645927095    0.045972752 CORE  295 O  O    0.0000  295
O        5.199487612   18.713417040   13.519434414 CORE  296 O  O    0.0000  296
C        6.865096629   10.572701118   11.400867466 CORE  297 C  C    0.0000  297
C        7.674402164    9.761450952   10.566704655 CORE  298 C  C    0.0000  298
C        5.456845751   10.204623555   11.797695413 CORE  299 C  C    0.0000  299
H        5.058666434    9.392885600   11.172605041 CORE  300 H  H    0.0000  300
H        4.771436482   11.063197239   11.714837890 CORE  301 H  H    0.0000  301
H        7.204741711    8.852948107   10.182318730 CORE  302 H  H    0.0000  302
H        7.349495104   11.305624260   12.061989645 CORE  303 H  H    0.0000  303
H        5.429210339    9.878973471   12.851013226 CORE  304 H  H    0.0000  304
H       10.580267062    9.358559352   10.405658536 CORE  305 H  H    0.0000  305
end
end
