# Supplementary material for: Zeolite-confined subnanometric PtSn mimicking mortise-and-tenon joinery for catalytic propane dehydrogenation
Source: Nat Commun. 2022 May 17;13:2716. doi: 10.1038/s41467-022-30522-1 (PMC9114386; doi:10.1038/s41467-022-30522-1)
Supplement: Supplementary file 8 — Source Data [file 41467_2022_30522_MOESM8_ESM.zip › allstructures/Pt6Sn2-propane.arc]

!BIOSYM archive 2
PBC=ON
                      Energy         0          0.0466      -2405.995903        C1
!DATE
PBC   20.37460000   20.11910000   13.51960000   90.00000000   89.99990000   90.00000000
Sn      10.067812029    8.804135455    7.388069117 CORE    1 Sn Sn   0.0000    1
Sn      10.089765942   12.107464018    6.799196532 CORE    2 Sn Sn   0.0000    2
Pt       9.655533051   10.618862657    9.283298247 CORE    3 Pt Pt   0.0000    3
Pt       9.593376700   10.126278114    5.133517332 CORE    4 Pt Pt   0.0000    4
Pt      11.923841134   10.638636458    7.980046589 CORE    5 Pt Pt   0.0000    5
Pt       7.022424188   10.627424001    9.581973046 CORE    6 Pt Pt   0.0000    6
Pt       7.902071027   10.365187336    7.123745833 CORE    7 Pt Pt   0.0000    7
Pt       8.129956757   12.639542279    8.435481852 CORE    8 Pt Pt   0.0000    8
Si       3.614500797    2.217389669    0.133243104 CORE    9 Si Si   0.0000    9
Si       3.630411684   19.189047816    0.195190266 CORE   10 Si Si   0.0000   10
Si       6.743986847   19.236269787    0.025054774 CORE   11 Si Si   0.0000   11
Si       3.350493356   14.535485015    0.256138271 CORE   12 Si Si   0.0000   12
Si       6.561376280   14.450928358    0.092860226 CORE   13 Si Si   0.0000   13
Si      15.392972722    5.096994568    2.431559631 CORE   14 Si Si   0.0000   14
Si       7.551297983    4.546222899    1.841482027 CORE   15 Si Si   0.0000   15
Si      15.366329812    8.269364766    2.185577477 CORE   16 Si Si   0.0000   16
Si      10.493339829    8.265219003    2.227823109 CORE   17 Si Si   0.0000   17
Si       2.737359415   16.978958836    2.208032654 CORE   18 Si Si   0.0000   18
Si       7.522261245    9.140422090    2.046381107 CORE   19 Si Si   0.0000   19
Si       2.672813427    4.564013099    1.885519424 CORE   20 Si Si   0.0000   20
Si      10.564755717    5.091956229    2.272269285 CORE   21 Si Si   0.0000   21
Si      15.432068013   13.146870700    2.030406542 CORE   22 Si Si   0.0000   22
Si       7.587417568   16.905691015    1.879351916 CORE   23 Si Si   0.0000   23
Si       2.666085589    9.075073749    2.122736055 CORE   24 Si Si   0.0000   24
Si      10.595412726   16.356805722    2.147304946 CORE   25 Si Si   0.0000   25
Si      10.490882738   13.169249245    2.124873173 CORE   26 Si Si   0.0000   26
Si       7.526812112   12.264800727    2.117139623 CORE   27 Si Si   0.0000   27
Si       2.745317150   12.217052041    2.246901086 CORE   28 Si Si   0.0000   28
Si      15.479040399   16.350327728    2.015243264 CORE   29 Si Si   0.0000   29
Si      12.902215018    9.135601584    3.990313679 CORE   30 Si Si   0.0000   30
Si      12.836084181    4.576497505    4.294993423 CORE   31 Si Si   0.0000   31
Si       0.250017790    8.270327933    3.893992107 CORE   32 Si Si   0.0000   32
Si      12.949668259   12.286179609    3.844940478 CORE   33 Si Si   0.0000   33
Si      17.694209551    9.180475255    4.113792536 CORE   34 Si Si   0.0000   34
Si       5.170588854    5.110463430    3.827338919 CORE   35 Si Si   0.0000   35
Si      17.788713218    4.553570355    4.399439929 CORE   36 Si Si   0.0000   36
Si       0.398692434    5.098379287    3.893290327 CORE   37 Si Si   0.0000   37
Si       0.311692357   16.340363561    3.975029921 CORE   38 Si Si   0.0000   38
Si       0.278653425   13.164014832    3.916791551 CORE   39 Si Si   0.0000   39
Si       5.292147440   16.307922192    3.951589356 CORE   40 Si Si   0.0000   40
Si       5.152303632    8.280877939    3.980345503 CORE   41 Si Si   0.0000   41
Si      17.720552741   12.292721250    3.970096513 CORE   42 Si Si   0.0000   42
Si      13.049383733   16.970038944    3.873017833 CORE   43 Si Si   0.0000   43
Si       5.230416134   13.088739547    4.072591010 CORE   44 Si Si   0.0000   44
Si      17.667672278   16.952450850    4.092838751 CORE   45 Si Si   0.0000   45
Si      13.606156291    6.986863946    6.137408576 CORE   46 Si Si   0.0000   46
Si      13.828645255    2.200635139    6.042437838 CORE   47 Si Si   0.0000   47
Si      16.814095076    7.030997721    6.161343717 CORE   48 Si Si   0.0000   48
Si      16.941378940    2.193898990    6.194830951 CORE   49 Si Si   0.0000   49
Si      13.848479436   19.189960421    5.882201537 CORE   50 Si Si   0.0000   50
Si      13.620830778   14.536388813    5.925337009 CORE   51 Si Si   0.0000   51
Si      16.782682985   14.495404221    6.003261350 CORE   52 Si Si   0.0000   52
Si      16.966684716   19.228349862    6.043379336 CORE   53 Si Si   0.0000   53
Si       4.622602232    4.384136092    6.785443274 CORE   54 Si Si   0.0000   54
Si       1.218762019    9.182924305    6.738994905 CORE   55 Si Si   0.0000   55
Si       1.410653604    4.361927544    6.758085622 CORE   56 Si Si   0.0000   56
Si       4.330631975    9.162990368    6.870421989 CORE   57 Si Si   0.0000   57
Si       1.398667003   17.019584670    6.833720110 CORE   58 Si Si   0.0000   58
Si       1.199247810   12.269411320    6.800386226 CORE   59 Si Si   0.0000   59
Si       4.307740843   12.303628925    6.943785504 CORE   60 Si Si   0.0000   60
Si       4.575892242   16.995015474    6.852384219 CORE   61 Si Si   0.0000   61
Si      13.045976574    6.223853534    9.084543783 CORE   62 Si Si   0.0000   62
Si       0.428177674    6.818849289    8.542586072 CORE   63 Si Si   0.0000   63
Si      13.058709164    3.062127326    8.949293978 CORE   64 Si Si   0.0000   64
Si       5.339820036    6.796093188    8.643253651 CORE   65 Si Si   0.0000   65
Si       5.152387120   14.572290259    8.900164061 CORE   66 Si Si   0.0000   66
Si      17.904457780    3.085422917    9.038912238 CORE   67 Si Si   0.0000   67
Si      17.813249274    6.249807314    9.021069097 CORE   68 Si Si   0.0000   68
Si      12.994131840   18.408577122    8.765801164 CORE   69 Si Si   0.0000   69
Si       0.483058522    2.200680946    8.796952315 CORE   70 Si Si   0.0000   70
Si       0.494433600   14.562240413    8.738377210 CORE   71 Si Si   0.0000   71
Si       0.473913624   19.211392535    8.877042395 CORE   72 Si Si   0.0000   72
Si      17.857054195   15.153193082    8.881183770 CORE   73 Si Si   0.0000   73
Si       5.312269461    2.227850939    8.910231877 CORE   74 Si Si   0.0000   74
Si      12.903361725   15.183611196    8.836769282 CORE   75 Si Si   0.0000   75
Si      17.898933502   18.327713210    8.939605317 CORE   76 Si Si   0.0000   76
Si       5.233693057   19.195802845    8.960006024 CORE   77 Si Si   0.0000   77
Si      15.522656550    2.284618831   10.842497308 CORE   78 Si Si   0.0000   78
Si      15.535232424    6.761278593   11.032930264 CORE   79 Si Si   0.0000   79
Si      10.675342690    2.189247419   10.868317529 CORE   80 Si Si   0.0000   80
Si       7.715456474    3.087450303   10.652606893 CORE   81 Si Si   0.0000   81
Si       2.814540453    6.234903117   10.526255046 CORE   82 Si Si   0.0000   82
Si       7.632999626    6.269051699   10.618779404 CORE   83 Si Si   0.0000   83
Si      10.650893012    6.762067619   11.080880319 CORE   84 Si Si   0.0000   84
Si       2.724262697   15.168538986   10.793016933 CORE   85 Si Si   0.0000   85
Si       2.830263715    3.062841077   10.734011423 CORE   86 Si Si   0.0000   86
Si      15.439781176   19.285484065   10.605269915 CORE   87 Si Si   0.0000   87
Si      10.655395604   19.171988387   10.715965817 CORE   88 Si Si   0.0000   88
Si       7.675158922   18.310546991   10.677228368 CORE   89 Si Si   0.0000   89
Si       2.761970835   18.370227142   10.818601095 CORE   90 Si Si   0.0000   90
Si       7.559904541   15.133824141   10.722735327 CORE   91 Si Si   0.0000   91
Si      10.615902154   14.572351908   10.925033544 CORE   92 Si Si   0.0000   92
Si      15.397772224   14.433852320   10.592764390 CORE   93 Si Si   0.0000   93
Si      14.813766926    4.397174428   12.980251354 CORE   94 Si Si   0.0000   94
Si      14.609843461    9.114539524   12.782968181 CORE   95 Si Si   0.0000   95
Si      11.587024698    4.306570574   12.930101477 CORE   96 Si Si   0.0000   96
Si      11.483270211    9.142270188   12.887323120 CORE   97 Si Si   0.0000   97
Si      14.592518477   12.276812551   12.673460152 CORE   98 Si Si   0.0000   98
Si      11.607410195   17.002668903   12.773755099 CORE   99 Si Si   0.0000   99
Si      11.465549012   12.233380784   12.778358338 CORE  100 Si Si   0.0000  100
Si      14.806543509   16.904682595   12.563974959 CORE  101 Si Si   0.0000  101
Si       6.732795836    2.207565664    0.016946637 CORE  102 Si Si   0.0000  102
Si       6.604412360    6.992398048   13.505515977 CORE  103 Si Si   0.0000  103
Si       3.373087664    6.947006625   13.484934279 CORE  104 Si Si   0.0000  104
O        4.991160804    6.860244486    0.046164534 CORE  105 O  O    0.0000  105
O       15.315394342    4.338936111    1.000618034 CORE  106 O  O    0.0000  106
O       15.377376241    8.806125580    0.659676119 CORE  107 O  O    0.0000  107
O        4.959857951   14.689801558    0.129450965 CORE  108 O  O    0.0000  108
O       10.873075160    9.066068430    0.872855456 CORE  109 O  O    0.0000  109
O       15.433974880   12.736886008    0.464652062 CORE  110 O  O    0.0000  110
O       11.078914858    4.300986920    0.949306660 CORE  111 O  O    0.0000  111
O        3.518590930    0.649931082    0.527585437 CORE  112 O  O    0.0000  112
O        6.846639764    0.663673300    0.507738356 CORE  113 O  O    0.0000  113
O        7.068533196    8.390052803    0.673311828 CORE  114 O  O    0.0000  114
O        2.853993773    8.291966009    0.712379842 CORE  115 O  O    0.0000  115
O       11.006151180   17.094288258    0.756629829 CORE  116 O  O    0.0000  116
O        7.264217954    5.741051280    0.778713566 CORE  117 O  O    0.0000  117
O       10.751168519   12.440292737    0.700653148 CORE  118 O  O    0.0000  118
O        2.764810699   15.737119374    1.166464584 CORE  119 O  O    0.0000  119
O        2.742230082    5.618143017    0.651194608 CORE  120 O  O    0.0000  120
O        2.970879503   13.095709867    0.900434027 CORE  121 O  O    0.0000  121
O       15.591473209   16.784321579    0.458912258 CORE  122 O  O    0.0000  122
O        7.579166211    3.127219135    1.050548375 CORE  123 O  O    0.0000  123
O        6.926015775   13.043966331    0.814744932 CORE  124 O  O    0.0000  124
O        7.296487483   15.687534033    0.841670686 CORE  125 O  O    0.0000  125
O        2.896658643    3.060122362    1.318214525 CORE  126 O  O    0.0000  126
O        3.001725011   18.383418725    1.447270449 CORE  127 O  O    0.0000  127
O        7.566830838   18.317759047    1.076275666 CORE  128 O  O    0.0000  128
O        7.732140124   10.709530915    1.697141598 CORE  129 O  O    0.0000  129
O       15.676327588    6.679325579    2.216413481 CORE  130 O  O    0.0000  130
O        2.908109788   10.654436078    1.845784566 CORE  131 O  O    0.0000  131
O       10.811166692    6.686307973    2.044816746 CORE  132 O  O    0.0000  132
O       10.805197324   14.754308550    1.978331618 CORE  133 O  O    0.0000  133
O       15.659493270   14.744958459    2.196002258 CORE  134 O  O    0.0000  134
O       13.977771246    4.898121531    3.191245685 CORE  135 O  O    0.0000  135
O        8.919286099    8.483490220    2.582770915 CORE  136 O  O    0.0000  136
O        8.994747649    4.784060110    2.541773146 CORE  137 O  O    0.0000  137
O       13.907485638    8.559956275    2.845666069 CORE  138 O  O    0.0000  138
O       16.604048787    4.450715909    3.295620005 CORE  139 O  O    0.0000  139
O        9.056826191   16.700109908    2.531918274 CORE  140 O  O    0.0000  140
O       16.527545425    9.050917174    2.996258992 CORE  141 O  O    0.0000  141
O       14.009910299   12.726580573    2.693968762 CORE  142 O  O    0.0000  142
O        1.152394485    8.826773676    2.661709392 CORE  143 O  O    0.0000  143
O        1.268912748   17.064459291    2.886305384 CORE  144 O  O    0.0000  144
O        1.202548219    4.638533082    2.563442651 CORE  145 O  O    0.0000  145
O        8.941692937   12.936731010    2.560221463 CORE  146 O  O    0.0000  146
O       16.645810480   12.355534335    2.756017258 CORE  147 O  O    0.0000  147
O       11.370915642    8.873998399    3.468538313 CORE  148 O  O    0.0000  148
O        3.852110458   16.760698588    3.363382779 CORE  149 O  O    0.0000  149
O        6.416023005    4.494292350    2.995180797 CORE  150 O  O    0.0000  150
O       14.025555073   16.809018847    2.582610516 CORE  151 O  O    0.0000  151
O        3.791184769    4.934396827    2.997864947 CORE  152 O  O    0.0000  152
O        1.249031233   12.463438586    2.822786505 CORE  153 O  O    0.0000  153
O       11.381401911    4.583295892    3.577105148 CORE  154 O  O    0.0000  154
O        3.737845665    8.522862979    3.212507201 CORE  155 O  O    0.0000  155
O        3.831757589   12.624708005    3.382970040 CORE  156 O  O    0.0000  156
O       19.053124053    8.489559409    3.532492139 CORE  157 O  O    0.0000  157
O       16.665293753   17.104552658    2.825864671 CORE  158 O  O    0.0000  158
O        6.373572860    8.967767654    3.170961954 CORE  159 O  O    0.0000  159
O       11.510287778   16.909997714    3.367736196 CORE  160 O  O    0.0000  160
O       11.450349031   12.531810861    3.271882609 CORE  161 O  O    0.0000  161
O       19.215200252    4.714742555    3.645061573 CORE  162 O  O    0.0000  162
O        6.486733614   12.356726798    3.358818700 CORE  163 O  O    0.0000  163
O        6.490498366   16.949440802    3.070733614 CORE  164 O  O    0.0000  164
O       19.114783052   12.946607528    3.439738670 CORE  165 O  O    0.0000  165
O       19.148994589   16.603606151    3.533750933 CORE  166 O  O    0.0000  166
O        0.631042397   14.746084396    4.011594047 CORE  167 O  O    0.0000  167
O       13.154772717   10.718940873    4.212305619 CORE  168 O  O    0.0000  168
O        0.563814719    6.697117051    4.138872740 CORE  169 O  O    0.0000  169
O        5.421995188    6.686866734    4.115962914 CORE  170 O  O    0.0000  170
O        5.412236417   14.691973031    3.912611947 CORE  171 O  O    0.0000  171
O       17.947033982   10.751550121    4.423495117 CORE  172 O  O    0.0000  172
O       13.056065667    3.108513141    4.946229672 CORE  173 O  O    0.0000  173
O       12.864000528    5.710907390    5.459252924 CORE  174 O  O    0.0000  174
O       17.833924032    3.183099473    5.272123616 CORE  175 O  O    0.0000  175
O       13.286290071   18.408814915    4.579791890 CORE  176 O  O    0.0000  176
O       17.582182400    5.824376267    5.392909307 CORE  177 O  O    0.0000  177
O       13.157986116    8.364600183    5.396748298 CORE  178 O  O    0.0000  178
O       13.344726718   15.780430297    4.930036579 CORE  179 O  O    0.0000  179
O       17.236992887    8.456458093    5.501400938 CORE  180 O  O    0.0000  180
O        5.056716654    4.296489162    5.225805461 CORE  181 O  O    0.0000  181
O        0.604719197    9.105128248    5.239345896 CORE  182 O  O    0.0000  182
O       17.143603705   15.773252828    5.076632053 CORE  183 O  O    0.0000  183
O       13.184493905   13.147452924    5.203039922 CORE  184 O  O    0.0000  184
O        1.001573816    4.320716561    5.190156984 CORE  185 O  O    0.0000  185
O       17.718176379   18.362042873    4.897416885 CORE  186 O  O    0.0000  186
O        0.560462412   16.976217840    5.449100062 CORE  187 O  O    0.0000  187
O        5.419346338   16.868692071    5.471232252 CORE  188 O  O    0.0000  188
O       17.171994916   13.109059613    5.261529570 CORE  189 O  O    0.0000  189
O       13.730356226    0.655803345    5.566422930 CORE  190 O  O    0.0000  190
O        5.080358945    8.954234181    5.448003929 CORE  191 O  O    0.0000  191
O       17.083836430    0.676830020    5.634588298 CORE  192 O  O    0.0000  192
O        5.196535619   12.679956551    5.639256489 CORE  193 O  O    0.0000  193
O        0.464037547   12.469697078    5.370317139 CORE  194 O  O    0.0000  194
O       15.193938777   14.501561361    6.326022326 CORE  195 O  O    0.0000  195
O       15.385306645    2.679886545    6.136495474 CORE  196 O  O    0.0000  196
O       15.214899045    6.794997361    6.005273893 CORE  197 O  O    0.0000  197
O       15.403134767   18.776781933    6.152536246 CORE  198 O  O    0.0000  198
O        3.012081663    4.552591471    6.930300609 CORE  199 O  O    0.0000  199
O        2.771534397    8.692417397    6.715354323 CORE  200 O  O    0.0000  200
O        2.755784681   12.731073162    6.656480783 CORE  201 O  O    0.0000  201
O       13.168173109    7.067470387    7.698667151 CORE  202 O  O    0.0000  202
O       13.130731156    2.345046846    7.499129344 CORE  203 O  O    0.0000  203
O       17.474240884    2.224520043    7.728567517 CORE  204 O  O    0.0000  204
O        1.097058113   10.715590603    7.258613835 CORE  205 O  O    0.0000  205
O        2.987904854   16.945827967    6.518177287 CORE  206 O  O    0.0000  206
O       17.238966176    7.055523487    7.726743558 CORE  207 O  O    0.0000  207
O       12.966052453   18.783417694    7.186752326 CORE  208 O  O    0.0000  208
O        4.375812445   10.725294194    7.296561041 CORE  209 O  O    0.0000  209
O        5.099658665    3.007538249    7.502541421 CORE  210 O  O    0.0000  210
O        0.945989679    2.958307792    7.432785815 CORE  211 O  O    0.0000  211
O        5.342550040    5.672747383    7.465882718 CORE  212 O  O    0.0000  212
O        1.057674876   18.414324264    7.586966624 CORE  213 O  O    0.0000  213
O       12.747703967   14.731247739    7.282479427 CORE  214 O  O    0.0000  214
O       17.631748550   14.572907083    7.380302045 CORE  215 O  O    0.0000  215
O        4.964895968   15.753905455    7.816341749 CORE  216 O  O    0.0000  216
O        0.663489249    5.605433075    7.485985511 CORE  217 O  O    0.0000  217
O        4.962819076   18.394182972    7.574553327 CORE  218 O  O    0.0000  218
O        0.970484767   15.759479277    7.754572650 CORE  219 O  O    0.0000  219
O       17.686968127   18.984072511    7.472909864 CORE  220 O  O    0.0000  220
O        0.371473456    8.231736679    7.743832342 CORE  221 O  O    0.0000  221
O        5.011504304    8.258240710    8.028092021 CORE  222 O  O    0.0000  222
O        4.830957066   13.138496394    8.232532838 CORE  223 O  O    0.0000  223
O        0.446120508   13.159269912    7.927237592 CORE  224 O  O    0.0000  224
O        0.239857946    0.636937665    8.441647721 CORE  225 O  O    0.0000  225
O       12.970842543   16.801525870    8.971329171 CORE  226 O  O    0.0000  226
O       17.536568653   16.746805938    8.895937606 CORE  227 O  O    0.0000  227
O        5.053030242    0.652641014    8.639460236 CORE  228 O  O    0.0000  228
O       12.798556697    4.652369181    8.754864618 CORE  229 O  O    0.0000  229
O       17.623052485    4.657379733    8.746668505 CORE  230 O  O    0.0000  230
O       14.425738468    6.378873228    9.914985610 CORE  231 O  O    0.0000  231
O       19.377015097    6.600462927    9.284952413 CORE  232 O  O    0.0000  232
O       14.458173249    2.842350548    9.744441379 CORE  233 O  O    0.0000  233
O       11.823707899    2.385173403    9.743262731 CORE  234 O  O    0.0000  234
O        6.805062684    6.834211059    9.341660674 CORE  235 O  O    0.0000  235
O       11.801138937    6.807734723    9.938585917 CORE  236 O  O    0.0000  236
O       19.392252497   14.875425930    9.335068511 CORE  237 O  O    0.0000  237
O       19.480004108    2.855594009    9.369668730 CORE  238 O  O    0.0000  238
O        6.834158209    2.448843821    9.442833092 CORE  239 O  O    0.0000  239
O       19.450186803   18.542597903    9.379107789 CORE  240 O  O    0.0000  240
O       11.618930536   14.640706356    9.657946703 CORE  241 O  O    0.0000  241
O       11.683075674   19.066217536    9.461414901 CORE  242 O  O    0.0000  242
O       17.033107143    2.578650843   10.313142013 CORE  243 O  O    0.0000  243
O       14.357939959   19.003120643    9.422794153 CORE  244 O  O    0.0000  244
O        4.191820373   14.812588891   10.185676635 CORE  245 O  O    0.0000  245
O        6.745694505   18.900915783    9.482733809 CORE  246 O  O    0.0000  246
O        6.705923569   14.590104088    9.428852912 CORE  247 O  O    0.0000  247
O        4.236144004    6.409437133    9.771956852 CORE  248 O  O    0.0000  248
O       17.007809920    6.695719881   10.355490969 CORE  249 O  O    0.0000  249
O        1.609859372    6.875428196    9.651768117 CORE  250 O  O    0.0000  250
O        4.269210443    2.785784455   10.028921360 CORE  251 O  O    0.0000  251
O        1.538836661   19.155249078   10.101688647 CORE  252 O  O    0.0000  252
O        1.635748935    2.321118393    9.931525509 CORE  253 O  O    0.0000  253
O       14.274643823   14.552170980    9.427661260 CORE  254 O  O    0.0000  254
O        9.293330014    2.864342917   10.327867936 CORE  255 O  O    0.0000  255
O        4.180704616   18.735313727   10.112687999 CORE  256 O  O    0.0000  256
O        1.545124690   14.422536134    9.968093433 CORE  257 O  O    0.0000  257
O       16.877073003   14.402825941    9.929110270 CORE  258 O  O    0.0000  258
O       16.941892752   19.052535511   10.031294221 CORE  259 O  O    0.0000  259
O        9.234740793   18.510720954   10.263950008 CORE  260 O  O    0.0000  260
O        9.207592834    6.568814858   10.366127873 CORE  261 O  O    0.0000  261
O        9.104520911   14.801436927   10.377152929 CORE  262 O  O    0.0000  262
O        2.531847171    4.656118307   10.772926139 CORE  263 O  O    0.0000  263
O        7.382260535    4.669195270   10.785802850 CORE  264 O  O    0.0000  264
O        7.336853898   16.733762887   10.896489379 CORE  265 O  O    0.0000  265
O       15.299018285    0.701518031   11.100715091 CORE  266 O  O    0.0000  266
O        2.492530622   16.773369938   10.716345774 CORE  267 O  O    0.0000  267
O       10.443490835    0.606193639   11.134312951 CORE  268 O  O    0.0000  268
O       15.301287235    8.269707199   11.582960184 CORE  269 O  O    0.0000  269
O       10.649531618    8.154544628   11.912698805 CORE  270 O  O    0.0000  270
O       15.199874040   13.033035895   11.379872528 CORE  271 O  O    0.0000  271
O       15.461621737    5.708049658   12.269432086 CORE  272 O  O    0.0000  272
O       15.313780054    3.030200116   12.266465652 CORE  273 O  O    0.0000  273
O       10.720034839   13.131594928   11.656500850 CORE  274 O  O    0.0000  274
O       11.150279281    2.886454348   12.263948501 CORE  275 O  O    0.0000  275
O       10.895505524    5.524669005   12.110244219 CORE  276 O  O    0.0000  276
O       10.936183981   15.741921887   12.007212034 CORE  277 O  O    0.0000  277
O        7.114845830    7.007895795   11.970847095 CORE  278 O  O    0.0000  278
O        7.345172658    2.335300624   12.042770914 CORE  279 O  O    0.0000  279
O        2.874067568    7.024874374   11.944075643 CORE  280 O  O    0.0000  280
O        2.660017026   14.626619477   12.314660611 CORE  281 O  O    0.0000  281
O       11.256630554   18.390866629   12.008891316 CORE  282 O  O    0.0000  282
O       15.169323610   18.333296713   11.888979972 CORE  283 O  O    0.0000  283
O       15.288445852   15.696622043   11.602702211 CORE  284 O  O    0.0000  284
O        2.855401224    2.471234521   12.241517765 CORE  285 O  O    0.0000  285
O        7.383632962   19.109215779   12.059472604 CORE  286 O  O    0.0000  286
O        2.798214880   18.829825759   12.369555504 CORE  287 O  O    0.0000  287
O        7.071722110   14.378442765   12.072297973 CORE  288 O  O    0.0000  288
O       14.743369373   10.685577613   12.422720463 CORE  289 O  O    0.0000  289
O       11.353764360   10.669305881   12.360360157 CORE  290 O  O    0.0000  290
O       13.195755904    4.496497336   12.881765488 CORE  291 O  O    0.0000  291
O       13.045659410    8.676580026   12.920735261 CORE  292 O  O    0.0000  292
O       13.029597481   12.685425563   12.887173415 CORE  293 O  O    0.0000  293
O       13.211251124   16.794509979   12.824437086 CORE  294 O  O    0.0000  294
O        5.172959990    2.685889719    0.006580602 CORE  295 O  O    0.0000  295
O        5.187239851   18.752985563   13.503935544 CORE  296 O  O    0.0000  296
C        4.248382728   10.746672314   12.102999206 CORE  297 C  C    0.0000  297
C        5.642689764   10.304220123   11.654965109 CORE  298 C  C    0.0000  298
C        3.207609540   10.837032482   10.991474258 CORE  299 C  C    0.0000  299
H        3.555944702   11.472086514   10.163064338 CORE  300 H  H    0.0000  300
H        4.337046205   11.721611290   12.607217266 CORE  301 H  H    0.0000  301
H        2.267719227   11.263613107   11.373033906 CORE  302 H  H    0.0000  302
H        5.586965521    9.404770187   11.004775446 CORE  303 H  H    0.0000  303
H        3.895384718   10.046945926   12.873217386 CORE  304 H  H    0.0000  304
H        2.974142566    9.842918307   10.578888567 CORE  305 H  H    0.0000  305
H        6.119616174   11.214082407   11.137620693 CORE  306 H  H    0.0000  306
H        6.305385742   10.068368518   12.494570526 CORE  307 H  H    0.0000  307
end
end
