# Supplementary material for: Zeolite-confined subnanometric PtSn mimicking mortise-and-tenon joinery for catalytic propane dehydrogenation
Source: Nat Commun. 2022 May 17;13:2716. doi: 10.1038/s41467-022-30522-1 (PMC9114386; doi:10.1038/s41467-022-30522-1)
Supplement: Supplementary file 8 — Source Data [file 41467_2022_30522_MOESM8_ESM.zip › allstructures/Pt6Sn2-propene.arc]

!BIOSYM archive 2
PBC=ON
                      Energy         0          0.0457      -2398.932603        C1
!DATE
PBC   20.37460000   20.11910000   13.51960000   90.00000000   89.99990000   90.00000000
Sn       9.462210900    8.625503517    7.756246675 CORE    1 Sn Sn   0.0000    1
Sn       9.942952533   11.967778287    6.790459605 CORE    2 Sn Sn   0.0000    2
Pt       9.372840884   10.590945585    9.633414276 CORE    3 Pt Pt   0.0000    3
Pt       9.288407762    9.831093590    5.369432055 CORE    4 Pt Pt   0.0000    4
Pt      11.473332317   10.323271254    8.189471063 CORE    5 Pt Pt   0.0000    5
Pt       6.763090356   10.675062073    9.710513244 CORE    6 Pt Pt   0.0000    6
Pt       7.558226638   10.407698395    7.200960558 CORE    7 Pt Pt   0.0000    7
Pt       8.091369904   12.627210297    8.561717135 CORE    8 Pt Pt   0.0000    8
Si       3.638208349    2.203044809    0.127742055 CORE    9 Si Si   0.0000    9
Si       3.630470084   19.199051104    0.114116878 CORE   10 Si Si   0.0000   10
Si       6.739402548   19.208818284   13.467267572 CORE   11 Si Si   0.0000   11
Si       3.357537211   14.452755285    0.004597458 CORE   12 Si Si   0.0000   12
Si       6.566136469   14.410983033   13.497680160 CORE   13 Si Si   0.0000   13
Si      15.352841028    5.087700267    2.490544927 CORE   14 Si Si   0.0000   14
Si       7.539160335    4.495290243    1.888055445 CORE   15 Si Si   0.0000   15
Si      15.303186480    8.264456248    2.296929077 CORE   16 Si Si   0.0000   16
Si      10.470425323    8.260693686    2.327747087 CORE   17 Si Si   0.0000   17
Si       2.632831513   16.851946699    1.892004238 CORE   18 Si Si   0.0000   18
Si       7.502972018    9.131707705    2.049658814 CORE   19 Si Si   0.0000   19
Si       2.637371178    4.544355628    1.903545685 CORE   20 Si Si   0.0000   20
Si      10.545670056    5.086073122    2.352953626 CORE   21 Si Si   0.0000   21
Si      15.372948648   13.120007430    2.110094332 CORE   22 Si Si   0.0000   22
Si       7.561749082   16.860598078    1.756362700 CORE   23 Si Si   0.0000   23
Si       2.632509227    9.123622504    2.122536125 CORE   24 Si Si   0.0000   24
Si      10.539345478   16.344801377    2.187652034 CORE   25 Si Si   0.0000   25
Si      10.464866818   13.160983665    2.177240005 CORE   26 Si Si   0.0000   26
Si       7.509896246   12.256948850    2.008237818 CORE   27 Si Si   0.0000   27
Si       2.684874970   12.284620292    2.098907559 CORE   28 Si Si   0.0000   28
Si      15.423201221   16.321779966    2.129048701 CORE   29 Si Si   0.0000   29
Si      12.837238151    9.118666317    4.107718330 CORE   30 Si Si   0.0000   30
Si      12.813303400    4.583694516    4.385682562 CORE   31 Si Si   0.0000   31
Si       0.235149872    8.274331548    3.897032457 CORE   32 Si Si   0.0000   32
Si      12.887782490   12.271515523    3.911828640 CORE   33 Si Si   0.0000   33
Si      17.683874250    9.163521310    4.199789468 CORE   34 Si Si   0.0000   34
Si       5.142521998    5.102175516    3.829293452 CORE   35 Si Si   0.0000   35
Si      17.762956457    4.565865740    4.463227699 CORE   36 Si Si   0.0000   36
Si       0.391071839    5.090322038    3.906553630 CORE   37 Si Si   0.0000   37
Si       0.325044135   16.331461886    3.851861275 CORE   38 Si Si   0.0000   38
Si       0.254604421   13.155246454    3.847553054 CORE   39 Si Si   0.0000   39
Si       5.174729017   16.305346146    3.752391944 CORE   40 Si Si   0.0000   40
Si       5.116688279    8.277866226    3.956333114 CORE   41 Si Si   0.0000   41
Si      17.693090981   12.276971074    4.016090943 CORE   42 Si Si   0.0000   42
Si      12.961874946   16.968898936    3.944200443 CORE   43 Si Si   0.0000   43
Si       5.165608303   13.128013101    3.939829737 CORE   44 Si Si   0.0000   44
Si      17.674426314   16.951963974    4.168766920 CORE   45 Si Si   0.0000   45
Si      13.584326397    7.002326214    6.244366738 CORE   46 Si Si   0.0000   46
Si      13.790901436    2.198161494    6.126211765 CORE   47 Si Si   0.0000   47
Si      16.801507970    7.038023123    6.250312674 CORE   48 Si Si   0.0000   48
Si      16.909846154    2.196165631    6.251080597 CORE   49 Si Si   0.0000   49
Si      13.818110108   19.178320723    5.937183872 CORE   50 Si Si   0.0000   50
Si      13.584936092   14.533417579    5.971148376 CORE   51 Si Si   0.0000   51
Si      16.778257576   14.487590646    6.059064976 CORE   52 Si Si   0.0000   52
Si      16.940286069   19.235215399    6.079488346 CORE   53 Si Si   0.0000   53
Si       4.627217927    4.398156667    6.813078737 CORE   54 Si Si   0.0000   54
Si       1.202214840    9.168139601    6.780663651 CORE   55 Si Si   0.0000   55
Si       1.413334946    4.401069014    6.805805002 CORE   56 Si Si   0.0000   56
Si       4.316566175    9.155424110    6.869796833 CORE   57 Si Si   0.0000   57
Si       1.377355832   17.049793251    6.714941608 CORE   58 Si Si   0.0000   58
Si       1.190592448   12.259332210    6.721646725 CORE   59 Si Si   0.0000   59
Si       4.297231777   12.293352811    6.828964238 CORE   60 Si Si   0.0000   60
Si       4.598483657   17.060557155    6.690360318 CORE   61 Si Si   0.0000   61
Si      13.017550206    6.233421182    9.198133937 CORE   62 Si Si   0.0000   62
Si       0.423229775    6.839034611    8.622218256 CORE   63 Si Si   0.0000   63
Si      13.076184548    3.062658983    9.043631874 CORE   64 Si Si   0.0000   64
Si       5.337132230    6.808883197    8.657939362 CORE   65 Si Si   0.0000   65
Si       5.294847296   14.670095859    8.611832709 CORE   66 Si Si   0.0000   66
Si      17.906780347    3.065997901    9.093988312 CORE   67 Si Si   0.0000   67
Si      17.802913171    6.231207424    9.101011811 CORE   68 Si Si   0.0000   68
Si      13.017089861   18.369631759    8.847154240 CORE   69 Si Si   0.0000   69
Si       0.484462200    2.204634599    8.803975275 CORE   70 Si Si   0.0000   70
Si       0.457014212   14.602847517    8.569279587 CORE   71 Si Si   0.0000   71
Si       0.474226209   19.210730135    8.785238580 CORE   72 Si Si   0.0000   72
Si      17.861726339   15.146092336    8.940250174 CORE   73 Si Si   0.0000   73
Si       5.332842450    2.220935397    8.913654122 CORE   74 Si Si   0.0000   74
Si      12.933671289   15.145231455    8.916013068 CORE   75 Si Si   0.0000   75
Si      17.902531641   18.325004695    8.970264722 CORE   76 Si Si   0.0000   76
Si       5.262995551   19.187454617    8.841543252 CORE   77 Si Si   0.0000   77
Si      15.543074049    2.258875819   10.900103397 CORE   78 Si Si   0.0000   78
Si      15.531349619    6.753901532   11.137370688 CORE   79 Si Si   0.0000   79
Si      10.677275787    2.172567910   10.945754005 CORE   80 Si Si   0.0000   80
Si       7.737138488    3.057408757   10.664282322 CORE   81 Si Si   0.0000   81
Si       2.825233301    6.225595631   10.568134370 CORE   82 Si Si   0.0000   82
Si       7.581005651    6.240155839   10.671819022 CORE   83 Si Si   0.0000   83
Si      10.618826402    6.746314866   11.203294379 CORE   84 Si Si   0.0000   84
Si       2.832907936   15.202607128   10.552858216 CORE   85 Si Si   0.0000   85
Si       2.847865835    3.050203599   10.733032591 CORE   86 Si Si   0.0000   86
Si      15.472292137   19.247845334   10.685401644 CORE   87 Si Si   0.0000   87
Si      10.649232225   19.160548710   10.750861889 CORE   88 Si Si   0.0000   88
Si       7.665722120   18.318385657   10.585573886 CORE   89 Si Si   0.0000   89
Si       2.812995943   18.369358315   10.719908526 CORE   90 Si Si   0.0000   90
Si       7.573671540   15.141521517   10.628769510 CORE   91 Si Si   0.0000   91
Si      10.635462148   14.532412777   10.988779496 CORE   92 Si Si   0.0000   92
Si      15.425096338   14.441094945   10.683723316 CORE   93 Si Si   0.0000   93
Si      14.795001372    4.357844507   13.043991770 CORE   94 Si Si   0.0000   94
Si      14.617111413    9.118397718   12.887993848 CORE   95 Si Si   0.0000   95
Si      11.567883603    4.273218487   13.018040183 CORE   96 Si Si   0.0000   96
Si      11.501993629    9.122351919   13.002045881 CORE   97 Si Si   0.0000   97
Si      14.590293797   12.277689683   12.726774217 CORE   98 Si Si   0.0000   98
Si      11.588462889   16.986896999   12.829333751 CORE   99 Si Si   0.0000   99
Si      11.470673898   12.215502839   12.835674279 CORE  100 Si Si   0.0000  100
Si      14.796453128   16.903764033   12.666370351 CORE  101 Si Si   0.0000  101
Si       6.757069030    2.176443299    0.030966363 CORE  102 Si Si   0.0000  102
Si       6.558058085    6.935134791    0.059913261 CORE  103 Si Si   0.0000  103
Si       3.340703487    6.956918481    0.038117030 CORE  104 Si Si   0.0000  104
O        4.949552508    6.839356522    0.241182717 CORE  105 O  O    0.0000  105
O       15.272235854    4.302267101    1.073118923 CORE  106 O  O    0.0000  106
O       15.342222979    8.879744212    0.800447867 CORE  107 O  O    0.0000  107
O        4.967854147   14.627830094    0.147477276 CORE  108 O  O    0.0000  108
O       10.928302410    9.080458479    1.005631682 CORE  109 O  O    0.0000  109
O       15.400831399   12.743167589    0.535930901 CORE  110 O  O    0.0000  110
O       11.104178157    4.287992326    1.051244857 CORE  111 O  O    0.0000  111
O        3.543790537    0.639052547    0.549197998 CORE  112 O  O    0.0000  112
O        6.864528372    0.618484862    0.478340110 CORE  113 O  O    0.0000  113
O        7.100692903    8.330909206    0.690838096 CORE  114 O  O    0.0000  114
O        2.789643785    8.329753441    0.712202010 CORE  115 O  O    0.0000  115
O       10.964548834   17.077468588    0.801009928 CORE  116 O  O    0.0000  116
O        7.251530959    5.682199784    0.819168535 CORE  117 O  O    0.0000  117
O       10.793091886   12.428126587    0.771313471 CORE  118 O  O    0.0000  118
O        2.641348198   15.721748696    0.722403744 CORE  119 O  O    0.0000  119
O        2.641299883    5.655585372    0.716728157 CORE  120 O  O    0.0000  120
O        2.887288118   13.050328219    0.677124928 CORE  121 O  O    0.0000  121
O       15.557611913   16.754130757    0.572568530 CORE  122 O  O    0.0000  122
O        7.582245038    3.070823834    1.104214776 CORE  123 O  O    0.0000  123
O        7.010075995   12.997046794    0.640835369 CORE  124 O  O    0.0000  124
O        7.343754831   15.632841850    0.709721906 CORE  125 O  O    0.0000  125
O        2.917683021    3.070048710    1.289058994 CORE  126 O  O    0.0000  126
O        2.905884508   18.320786509    1.263972117 CORE  127 O  O    0.0000  127
O        7.614882380   18.255639626    0.923998804 CORE  128 O  O    0.0000  128
O        7.724137250   10.688329400    1.657941887 CORE  129 O  O    0.0000  129
O       15.594370503    6.671670287    2.239861929 CORE  130 O  O    0.0000  130
O        2.907590170   10.699053032    1.846073576 CORE  131 O  O    0.0000  131
O       10.763743807    6.681767677    2.108660291 CORE  132 O  O    0.0000  132
O       10.784639878   14.745802782    2.042534205 CORE  133 O  O    0.0000  133
O       15.596225490   14.715194661    2.317569643 CORE  134 O  O    0.0000  134
O       13.952636682    4.874340783    3.271901535 CORE  135 O  O    0.0000  135
O        8.891638664    8.503025894    2.640209034 CORE  136 O  O    0.0000  136
O        8.976730094    4.748168113    2.597076391 CORE  137 O  O    0.0000  137
O       13.839742623    8.530921844    2.963786392 CORE  138 O  O    0.0000  138
O       16.587042775    4.480063044    3.348788926 CORE  139 O  O    0.0000  139
O        8.978847007   16.658376729    2.521764609 CORE  140 O  O    0.0000  140
O       16.463448488    8.997846085    3.148680870 CORE  141 O  O    0.0000  141
O       13.939219704   12.680141284    2.737847150 CORE  142 O  O    0.0000  142
O        1.121798163    8.931395005    2.700624205 CORE  143 O  O    0.0000  143
O        1.166437251   16.882575192    2.580548173 CORE  144 O  O    0.0000  144
O        1.173227645    4.520479705    2.603603786 CORE  145 O  O    0.0000  145
O        8.896854265   12.925410993    2.538252214 CORE  146 O  O    0.0000  146
O       16.579677486   12.317316468    2.835815517 CORE  147 O  O    0.0000  147
O       11.296809682    8.825765424    3.625367181 CORE  148 O  O    0.0000  148
O        3.745296205   16.494877224    3.015921511 CORE  149 O  O    0.0000  149
O        6.387429289    4.446782985    3.024944657 CORE  150 O  O    0.0000  150
O       13.962648101   16.782962760    2.674680837 CORE  151 O  O    0.0000  151
O        3.759903908    4.916894541    3.010166614 CORE  152 O  O    0.0000  152
O        1.182073879   12.554779012    2.656762353 CORE  153 O  O    0.0000  153
O       11.352791655    4.617223994    3.679008370 CORE  154 O  O    0.0000  154
O        3.700477604    8.533349134    3.196947446 CORE  155 O  O    0.0000  155
O        3.755680594   12.849522688    3.181562913 CORE  156 O  O    0.0000  156
O       19.026735124    8.481083986    3.569229692 CORE  157 O  O    0.0000  157
O       16.600621476   17.069922006    2.958023279 CORE  158 O  O    0.0000  158
O        6.328420843    8.992042489    3.153694773 CORE  159 O  O    0.0000  159
O       11.428836871   16.930266192    3.413007055 CORE  160 O  O    0.0000  160
O       11.379744219   12.527202825    3.363098516 CORE  161 O  O    0.0000  161
O       19.195090850    4.725535972    3.720140415 CORE  162 O  O    0.0000  162
O        6.387603956   12.406640571    3.165916485 CORE  163 O  O    0.0000  163
O        6.368024170   16.926411830    2.849361271 CORE  164 O  O    0.0000  164
O       19.070906107   12.928977677    3.439604841 CORE  165 O  O    0.0000  165
O       19.137322480   16.637362560    3.547709068 CORE  166 O  O    0.0000  166
O        0.570538600   14.735802870    4.045825695 CORE  167 O  O    0.0000  167
O       13.071708241   10.707471729    4.299074747 CORE  168 O  O    0.0000  168
O        0.590135087    6.697808044    4.021700471 CORE  169 O  O    0.0000  169
O        5.408629749    6.685388663    4.059834142 CORE  170 O  O    0.0000  170
O        5.438513256   14.726166548    4.007411393 CORE  171 O  O    0.0000  171
O       17.937722547   10.740955109    4.477116101 CORE  172 O  O    0.0000  172
O       13.013694795    3.112134850    5.037537242 CORE  173 O  O    0.0000  173
O       12.871344998    5.721184128    5.545122067 CORE  174 O  O    0.0000  174
O       17.794037817    3.189074053    5.325308948 CORE  175 O  O    0.0000  175
O       13.209561214   18.409450298    4.647682808 CORE  176 O  O    0.0000  176
O       17.543845739    5.824279311    5.468324869 CORE  177 O  O    0.0000  177
O       13.114044825    8.387166872    5.531042036 CORE  178 O  O    0.0000  178
O       13.210457986   15.780541562    5.013140098 CORE  179 O  O    0.0000  179
O       17.282257797    8.455824567    5.612859094 CORE  180 O  O    0.0000  180
O        5.021692126    4.321808313    5.244979151 CORE  181 O  O    0.0000  181
O        0.568961868    9.017368573    5.297837369 CORE  182 O  O    0.0000  182
O       17.246578328   15.771369418    5.192324132 CORE  183 O  O    0.0000  183
O       13.164755304   13.137943892    5.256431957 CORE  184 O  O    0.0000  184
O        1.010793152    4.394271722    5.238470271 CORE  185 O  O    0.0000  185
O       17.734453616   18.369355613    4.961124267 CORE  186 O  O    0.0000  186
O        0.808577326   17.101405501    5.199844359 CORE  187 O  O    0.0000  187
O        5.148209415   17.105968233    5.166068183 CORE  188 O  O    0.0000  188
O       17.174576333   13.106408093    5.310987110 CORE  189 O  O    0.0000  189
O       13.676308012    0.650505931    5.659342229 CORE  190 O  O    0.0000  190
O        5.032468990    8.911526052    5.438952693 CORE  191 O  O    0.0000  191
O       17.048762764    0.684589829    5.674948001 CORE  192 O  O    0.0000  192
O        5.089686459   12.523860527    5.437195282 CORE  193 O  O    0.0000  193
O        0.541031320   12.373137673    5.240180028 CORE  194 O  O    0.0000  194
O       15.176116433   14.548787716    6.284354028 CORE  195 O  O    0.0000  195
O       15.350230718    2.671793679    6.207031263 CORE  196 O  O    0.0000  196
O       15.196426463    6.846697550    6.093386792 CORE  197 O  O    0.0000  197
O       15.381899370   18.763691518    6.133738053 CORE  198 O  O    0.0000  198
O        3.017863304    4.541222599    6.998396546 CORE  199 O  O    0.0000  199
O        2.754299120    8.678997383    6.758822199 CORE  200 O  O    0.0000  200
O        2.740965194   12.752713470    6.647484476 CORE  201 O  O    0.0000  201
O       13.138374111    7.062306705    7.804057939 CORE  202 O  O    0.0000  202
O       13.103580370    2.356763846    7.586708972 CORE  203 O  O    0.0000  203
O       17.456115542    2.219815430    7.780127090 CORE  204 O  O    0.0000  204
O        1.085725672   10.723401787    7.234420961 CORE  205 O  O    0.0000  205
O        2.987927255   16.859843902    6.716041633 CORE  206 O  O    0.0000  206
O       17.212798960    7.038492203    7.817476980 CORE  207 O  O    0.0000  207
O       12.996255960   18.741654514    7.269412212 CORE  208 O  O    0.0000  208
O        4.342387990   10.732580069    7.262622626 CORE  209 O  O    0.0000  209
O        5.151886077    3.031694575    7.518876350 CORE  210 O  O    0.0000  210
O        0.912124732    2.997445025    7.450845036 CORE  211 O  O    0.0000  211
O        5.348873600    5.694742934    7.472849242 CORE  212 O  O    0.0000  212
O        0.976807857   18.444149435    7.441594330 CORE  213 O  O    0.0000  213
O       12.770919588   14.683562879    7.368459713 CORE  214 O  O    0.0000  214
O       17.542722358   14.503641762    7.484820459 CORE  215 O  O    0.0000  215
O        5.294238547   15.804875787    7.456829512 CORE  216 O  O    0.0000  216
O        0.687490788    5.649329576    7.545995057 CORE  217 O  O    0.0000  217
O        5.003445833   18.455202427    7.414591210 CORE  218 O  O    0.0000  218
O        0.709270042   15.801469181    7.503164768 CORE  219 O  O    0.0000  219
O       17.615182428   19.011992467    7.532318335 CORE  220 O  O    0.0000  220
O        0.371088199    8.265809821    7.844699590 CORE  221 O  O    0.0000  221
O        5.008193544    8.267784531    8.035244041 CORE  222 O  O    0.0000  222
O        4.936251675   13.222995378    7.995678773 CORE  223 O  O    0.0000  223
O        0.379616080   13.188303697    7.776627990 CORE  224 O  O    0.0000  224
O        0.244526491    0.650677289    8.408024880 CORE  225 O  O    0.0000  225
O       12.943008415   16.764070905    9.056234763 CORE  226 O  O    0.0000  226
O       17.562428647   16.741893532    8.895781394 CORE  227 O  O    0.0000  227
O        5.040657525    0.654916640    8.616231624 CORE  228 O  O    0.0000  228
O       12.810148534    4.654251238    8.877051031 CORE  229 O  O    0.0000  229
O       17.625158891    4.640172558    8.817745190 CORE  230 O  O    0.0000  230
O       14.386624340    6.436897919   10.035606560 CORE  231 O  O    0.0000  231
O       19.365764892    6.597512835    9.347043176 CORE  232 O  O    0.0000  232
O       14.500701361    2.831948913    9.789238376 CORE  233 O  O    0.0000  233
O       11.875299937    2.375081247    9.876962988 CORE  234 O  O    0.0000  234
O        6.796276254    6.824442313    9.374292982 CORE  235 O  O    0.0000  235
O       11.749636281    6.792003870   10.039701916 CORE  236 O  O    0.0000  236
O       19.416249119   14.856973213    9.327590006 CORE  237 O  O    0.0000  237
O       19.484331384    2.833298101    9.410512459 CORE  238 O  O    0.0000  238
O        6.852414382    2.384917154    9.474534998 CORE  239 O  O    0.0000  239
O       19.469022460   18.549974966    9.346956460 CORE  240 O  O    0.0000  240
O       11.677530942   14.558515872    9.751878653 CORE  241 O  O    0.0000  241
O       11.722737989   19.065201931    9.536343215 CORE  242 O  O    0.0000  242
O       17.056950484    2.546460521   10.377966367 CORE  243 O  O    0.0000  243
O       14.393748878   18.927153648    9.509098326 CORE  244 O  O    0.0000  244
O        4.267216481   15.060216336    9.801883505 CORE  245 O  O    0.0000  245
O        6.781521728   18.890560686    9.347558550 CORE  246 O  O    0.0000  246
O        6.810555676   14.616159758    9.262207687 CORE  247 O  O    0.0000  247
O        4.216619998    6.412019934    9.764415866 CORE  248 O  O    0.0000  248
O       16.992828264    6.659019541   10.438977912 CORE  249 O  O    0.0000  249
O        1.587157301    6.877730417    9.750393889 CORE  250 O  O    0.0000  250
O        4.286683629    2.786596189   10.024189867 CORE  251 O  O    0.0000  251
O        1.598792834   19.105418248    9.947439483 CORE  252 O  O    0.0000  252
O        1.655003325    2.311578029    9.922578560 CORE  253 O  O    0.0000  253
O       14.336709213   14.556692919    9.483252152 CORE  254 O  O    0.0000  254
O        9.319939542    2.850227134   10.344654289 CORE  255 O  O    0.0000  255
O        4.226686421   18.622791087    9.961113082 CORE  256 O  O    0.0000  256
O        1.653029144   14.536864900    9.665063290 CORE  257 O  O    0.0000  257
O       16.926824665   14.460518874   10.071929447 CORE  258 O  O    0.0000  258
O       16.977529972   19.009726283   10.116635327 CORE  259 O  O    0.0000  259
O        9.238665811   18.525426539   10.235856751 CORE  260 O  O    0.0000  260
O        9.158357958    6.585882702   10.518471495 CORE  261 O  O    0.0000  261
O        9.141964436   14.813393825   10.412475319 CORE  262 O  O    0.0000  262
O        2.548248967    4.642671444   10.799495725 CORE  263 O  O    0.0000  263
O        7.374267835    4.631220047   10.761268967 CORE  264 O  O    0.0000  264
O        7.336890672   16.738159363   10.797126216 CORE  265 O  O    0.0000  265
O       15.312265059    0.674234707   11.145187292 CORE  266 O  O    0.0000  266
O        2.518335634   16.774604535   10.794159853 CORE  267 O  O    0.0000  267
O       10.437076411    0.587857231   11.191078524 CORE  268 O  O    0.0000  268
O       15.360086094    8.255194682   11.732582542 CORE  269 O  O    0.0000  269
O       10.641689589    8.126016869   12.058969986 CORE  270 O  O    0.0000  270
O       15.236774756   13.022620582   11.443976627 CORE  271 O  O    0.0000  271
O       15.441155730    5.676918138   12.350362967 CORE  272 O  O    0.0000  272
O       15.321311238    3.001746019   12.324933460 CORE  273 O  O    0.0000  273
O       10.677450725   13.087180444   11.721998952 CORE  274 O  O    0.0000  274
O       11.091758289    2.857603114   12.367117132 CORE  275 O  O    0.0000  275
O       10.867735625    5.492495182   12.208444688 CORE  276 O  O    0.0000  276
O       10.979224410   15.688764213   12.075382133 CORE  277 O  O    0.0000  277
O        6.965344962    6.900167860   12.018325707 CORE  278 O  O    0.0000  278
O        7.399194270    2.331623474   12.074030602 CORE  279 O  O    0.0000  279
O        2.944353770    6.998590850   11.988373271 CORE  280 O  O    0.0000  280
O        2.911761213   14.413808819   11.966228277 CORE  281 O  O    0.0000  281
O       11.192147314   18.350701374   12.047996890 CORE  282 O  O    0.0000  282
O       15.213319640   18.319314795   11.991048248 CORE  283 O  O    0.0000  283
O       15.244747722   15.679893411   11.710640102 CORE  284 O  O    0.0000  284
O        2.881839171    2.437439045   12.231705633 CORE  285 O  O    0.0000  285
O        7.297449278   19.126074468   11.945181780 CORE  286 O  O    0.0000  286
O        2.878280922   18.984280851   12.213725424 CORE  287 O  O    0.0000  287
O        6.957822418   14.381617031   11.921464721 CORE  288 O  O    0.0000  288
O       14.725644931   10.682284210   12.488464184 CORE  289 O  O    0.0000  289
O       11.381226435   10.641904249   12.449201633 CORE  290 O  O    0.0000  290
O       13.177376837    4.439896129   12.920342941 CORE  291 O  O    0.0000  291
O       13.060746483    8.644841971   12.995186609 CORE  292 O  O    0.0000  292
O       13.026500705   12.702250615   12.890645424 CORE  293 O  O    0.0000  293
O       13.197095332   16.847919849   12.906289600 CORE  294 O  O    0.0000  294
O        5.199267245    2.660596910   13.516741102 CORE  295 O  O    0.0000  295
O        5.183817987   18.722182789   13.496118879 CORE  296 O  O    0.0000  296
C        5.155887988   10.992217347   11.091673962 CORE  297 C  C    0.0000  297
C        5.747461981    9.714777806   11.296955666 CORE  298 C  C    0.0000  298
C        3.765452800   11.133133662   10.528799616 CORE  299 C  C    0.0000  299
H        3.506707867   10.295512432    9.866647235 CORE  300 H  H    0.0000  300
H        3.626357807   12.069712287    9.973313458 CORE  301 H  H    0.0000  301
H        5.193768429    8.821884669   10.993588218 CORE  302 H  H    0.0000  302
H        5.471515632   11.814245826   11.745948464 CORE  303 H  H    0.0000  303
H        3.035739899   11.138885179   11.358599362 CORE  304 H  H    0.0000  304
H        6.465531363    9.565698510   12.105200490 CORE  305 H  H    0.0000  305
end
end
