# Supplementary material for: Zeolite-confined subnanometric PtSn mimicking mortise-and-tenon joinery for catalytic propane dehydrogenation
Source: Nat Commun. 2022 May 17;13:2716. doi: 10.1038/s41467-022-30522-1 (PMC9114386; doi:10.1038/s41467-022-30522-1)
Supplement: Supplementary file 8 — Source Data [file 41467_2022_30522_MOESM8_ESM.zip › allstructures/Pt6Sn2-surf.arc]

!BIOSYM archive 2
PBC=ON
                      Energy         0          0.0485      -2347.740994        C1
!DATE
PBC   20.37460000   20.11910000   13.51960000   90.00000000   89.99990000   90.00000000
Sn       9.675300105    8.807225490    7.248359989 CORE    1 Sn Sn   0.0000    1
Sn       9.626342688   12.622346940    7.139192049 CORE    2 Sn Sn   0.0000    2
Pt       9.968719570   10.741864803    9.068844660 CORE    3 Pt Pt   0.0000    3
Pt       9.786248320   10.645234419    5.213825227 CORE    4 Pt Pt   0.0000    4
Pt      11.696032911   10.798254397    7.139986452 CORE    5 Pt Pt   0.0000    5
Pt       7.646092474    9.441023910    9.156033158 CORE    6 Pt Pt   0.0000    6
Pt       7.759467590   10.681533436    6.800364377 CORE    7 Pt Pt   0.0000    7
Pt       7.656023885   12.026427821    9.126866132 CORE    8 Pt Pt   0.0000    8
Si       3.597135860    2.182698786    0.140954167 CORE    9 Si Si   0.0000    9
Si       3.632395378   19.159607356    0.225161861 CORE   10 Si Si   0.0000   10
Si       6.746128871   19.212731053    0.042003530 CORE   11 Si Si   0.0000   11
Si       3.335610568   14.553404185    0.274924323 CORE   12 Si Si   0.0000   12
Si       6.538480979   14.489046268    0.155224684 CORE   13 Si Si   0.0000   13
Si      15.355176478    5.114518323    2.442527118 CORE   14 Si Si   0.0000   14
Si       7.522434165    4.542815448    1.833702357 CORE   15 Si Si   0.0000   15
Si      15.336650613    8.283398871    2.187945551 CORE   16 Si Si   0.0000   16
Si      10.466924490    8.280854786    2.261508859 CORE   17 Si Si   0.0000   17
Si       2.735414544   16.968083296    2.258506975 CORE   18 Si Si   0.0000   18
Si       7.512491749    9.166629104    2.042905529 CORE   19 Si Si   0.0000   19
Si       2.641593511    4.532276059    1.900737646 CORE   20 Si Si   0.0000   20
Si      10.534017150    5.106549417    2.277206222 CORE   21 Si Si   0.0000   21
Si      15.421571123   13.158954261    2.033298767 CORE   22 Si Si   0.0000   22
Si       7.568056595   16.934531509    1.956100892 CORE   23 Si Si   0.0000   23
Si       2.610593122    9.103885322    2.147259522 CORE   24 Si Si   0.0000   24
Si      10.578836447   16.376345703    2.159455536 CORE   25 Si Si   0.0000   25
Si      10.462888807   13.192966309    2.120125442 CORE   26 Si Si   0.0000   26
Si       7.507509934   12.282612516    2.155394758 CORE   27 Si Si   0.0000   27
Si       2.743030898   12.229385612    2.249450525 CORE   28 Si Si   0.0000   28
Si      15.486532881   16.364946289    1.998169387 CORE   29 Si Si   0.0000   29
Si      12.885914205    9.139316366    3.988380926 CORE   30 Si Si   0.0000   30
Si      12.799405037    4.606058506    4.312790504 CORE   31 Si Si   0.0000   31
Si       0.182953481    8.276413840    3.912254575 CORE   32 Si Si   0.0000   32
Si      12.928598449   12.296509790    3.828359604 CORE   33 Si Si   0.0000   33
Si      17.647928713    9.193950244    4.117750190 CORE   34 Si Si   0.0000   34
Si       5.152166497    5.094224807    3.813183985 CORE   35 Si Si   0.0000   35
Si      17.748615901    4.564335214    4.397363357 CORE   36 Si Si   0.0000   36
Si       0.363188159    5.100084507    3.887033502 CORE   37 Si Si   0.0000   37
Si       0.322238438   16.347434128    4.028120177 CORE   38 Si Si   0.0000   38
Si       0.276217435   13.172846507    3.939166785 CORE   39 Si Si   0.0000   39
Si       5.280387115   16.297426604    4.009979003 CORE   40 Si Si   0.0000   40
Si       5.125875878    8.273234031    3.942069875 CORE   41 Si Si   0.0000   41
Si      17.716044180   12.307481684    3.981188634 CORE   42 Si Si   0.0000   42
Si      13.064991887   17.003644101    3.857496216 CORE   43 Si Si   0.0000   43
Si       5.219603910   13.085187945    4.095280883 CORE   44 Si Si   0.0000   44
Si      17.652282462   16.956891277    4.101020264 CORE   45 Si Si   0.0000   45
Si      13.571882613    7.012256645    6.161969565 CORE   46 Si Si   0.0000   46
Si      13.796826351    2.228081554    6.065950843 CORE   47 Si Si   0.0000   47
Si      16.781253558    7.039904047    6.174039345 CORE   48 Si Si   0.0000   48
Si      16.907478565    2.205864182    6.192996570 CORE   49 Si Si   0.0000   49
Si      13.821470970   19.215626449    5.894933853 CORE   50 Si Si   0.0000   50
Si      13.604353753   14.557746644    5.902591972 CORE   51 Si Si   0.0000   51
Si      16.757814576   14.508330798    6.008939399 CORE   52 Si Si   0.0000   52
Si      16.936193738   19.243275575    6.043663241 CORE   53 Si Si   0.0000   53
Si       4.599711817    4.403204301    6.796656523 CORE   54 Si Si   0.0000   54
Si       1.161574562    9.160803343    6.768211025 CORE   55 Si Si   0.0000   55
Si       1.390780994    4.395683802    6.772223753 CORE   56 Si Si   0.0000   56
Si       4.270345805    9.131781479    6.827563734 CORE   57 Si Si   0.0000   57
Si       1.405380205   16.982416633    6.900803976 CORE   58 Si Si   0.0000   58
Si       1.164831551   12.261295922    6.825129575 CORE   59 Si Si   0.0000   59
Si       4.267412567   12.277420823    6.956496221 CORE   60 Si Si   0.0000   60
Si       4.590866052   16.915864188    6.942786663 CORE   61 Si Si   0.0000   61
Si      12.966556549    6.260635553    9.089570587 CORE   62 Si Si   0.0000   62
Si       0.408791875    6.805103516    8.614680492 CORE   63 Si Si   0.0000   63
Si      13.029247604    3.097654978    8.976197838 CORE   64 Si Si   0.0000   64
Si       5.287791340    6.803632933    8.664536552 CORE   65 Si Si   0.0000   65
Si       5.147343907   14.484430742    8.958623572 CORE   66 Si Si   0.0000   66
Si      17.885463364    3.085748967    9.024291676 CORE   67 Si Si   0.0000   67
Si      17.788940963    6.244648888    9.025030577 CORE   68 Si Si   0.0000   68
Si      12.973318108   18.423972042    8.768927751 CORE   69 Si Si   0.0000   69
Si       0.479167758    2.204972175    8.787999857 CORE   70 Si Si   0.0000   70
Si       0.436615996   14.539878245    8.777432799 CORE   71 Si Si   0.0000   71
Si       0.484376626   19.216176244    8.899918051 CORE   72 Si Si   0.0000   72
Si      17.815483512   15.167181968    8.896601471 CORE   73 Si Si   0.0000   73
Si       5.265858666    2.213756435    8.890154789 CORE   74 Si Si   0.0000   74
Si      12.867536610   15.204465062    8.808830602 CORE   75 Si Si   0.0000   75
Si      17.890117736   18.347843134    8.931186491 CORE   76 Si Si   0.0000   76
Si       5.199575152   19.198050588    8.999579155 CORE   77 Si Si   0.0000   77
Si      15.507329297    2.310994602   10.847443328 CORE   78 Si Si   0.0000   78
Si      15.474843300    6.775896747   11.023059242 CORE   79 Si Si   0.0000   79
Si      10.618053784    2.203359766   10.860632381 CORE   80 Si Si   0.0000   80
Si       7.664866349    3.109747406   10.594591302 CORE   81 Si Si   0.0000   81
Si       2.810613457    6.206403159   10.591604157 CORE   82 Si Si   0.0000   82
Si       7.557995983    6.295006537   10.645450401 CORE   83 Si Si   0.0000   83
Si      10.601986330    6.783670956   11.122419116 CORE   84 Si Si   0.0000   84
Si       2.691355326   15.172438113   10.805950481 CORE   85 Si Si   0.0000   85
Si       2.819310015    3.035714188   10.757858903 CORE   86 Si Si   0.0000   86
Si      15.426065000   19.309946475   10.591189025 CORE   87 Si Si   0.0000   87
Si      10.613000921   19.175564877   10.706201948 CORE   88 Si Si   0.0000   88
Si       7.653672716   18.266842675   10.666554167 CORE   89 Si Si   0.0000   89
Si       2.737062986   18.372573091   10.854489554 CORE   90 Si Si   0.0000   90
Si       7.548097086   15.086556962   10.747845760 CORE   91 Si Si   0.0000   91
Si      10.620671616   14.584574363   10.915982987 CORE   92 Si Si   0.0000   92
Si      15.327337599   14.444004791   10.586900736 CORE   93 Si Si   0.0000   93
Si      14.769160657    4.402806031   12.976954944 CORE   94 Si Si   0.0000   94
Si      14.590075209    9.122752774   12.787364138 CORE   95 Si Si   0.0000   95
Si      11.539991414    4.297710611   12.934852064 CORE   96 Si Si   0.0000   96
Si      11.466124382    9.158289313   12.926449870 CORE   97 Si Si   0.0000   97
Si      14.574721192   12.286610662   12.693403038 CORE   98 Si Si   0.0000   98
Si      11.581195818   17.029576659   12.779007941 CORE   99 Si Si   0.0000   99
Si      11.454325952   12.249903333   12.786537267 CORE  100 Si Si   0.0000  100
Si      14.776525281   16.934109053   12.561525797 CORE  101 Si Si   0.0000  101
Si       6.711732902    2.217469233   13.498124670 CORE  102 Si Si   0.0000  102
Si       6.549591606    7.023586459    0.037463268 CORE  103 Si Si   0.0000  103
Si       3.328141628    6.964788679    0.034027978 CORE  104 Si Si   0.0000  104
O        4.941660678    6.938139134    0.206365843 CORE  105 O  O    0.0000  105
O       15.251386322    4.376893948    1.003380804 CORE  106 O  O    0.0000  106
O       15.366187176    8.797083982    0.655262452 CORE  107 O  O    0.0000  107
O        4.939186604   14.740044048    0.131907908 CORE  108 O  O    0.0000  108
O       10.874339483    9.096610428    0.918407572 CORE  109 O  O    0.0000  109
O       15.442403129   12.744768676    0.468117627 CORE  110 O  O    0.0000  110
O       11.064671835    4.310404009    0.962828234 CORE  111 O  O    0.0000  111
O        3.522644686    0.621084933    0.556976579 CORE  112 O  O    0.0000  112
O        6.858326589    0.665847096    0.430294315 CORE  113 O  O    0.0000  113
O        7.093605038    8.422854285    0.652309644 CORE  114 O  O    0.0000  114
O        2.719764844    8.288559489    0.747480173 CORE  115 O  O    0.0000  115
O       10.937844359   17.095278896    0.745456701 CORE  116 O  O    0.0000  116
O        7.222836097    5.767670043    0.811418098 CORE  117 O  O    0.0000  117
O       10.687864019   12.497916400    0.673806844 CORE  118 O  O    0.0000  118
O        2.747555130   15.722051132    1.225308017 CORE  119 O  O    0.0000  119
O        2.714905154    5.612879371    0.691474695 CORE  120 O  O    0.0000  120
O        2.975775432   13.101190926    0.899474656 CORE  121 O  O    0.0000  121
O       15.594937665   16.782689665    0.435360188 CORE  122 O  O    0.0000  122
O        7.562460079    3.145327444    1.001805742 CORE  123 O  O    0.0000  123
O        6.867647620   13.079874462    0.883743939 CORE  124 O  O    0.0000  124
O        7.255573368   15.724895570    0.918756246 CORE  125 O  O    0.0000  125
O        2.864723448    3.039901008    1.304080633 CORE  126 O  O    0.0000  126
O        3.032360067   18.362740033    1.495612664 CORE  127 O  O    0.0000  127
O        7.534518730   18.356276308    1.169285141 CORE  128 O  O    0.0000  128
O        7.729742871   10.738639883    1.713850064 CORE  129 O  O    0.0000  129
O       15.659350181    6.696254489    2.251429251 CORE  130 O  O    0.0000  130
O        2.896677028   10.669228468    1.840840037 CORE  131 O  O    0.0000  131
O       10.767106932    6.699725590    2.042293283 CORE  132 O  O    0.0000  132
O       10.800435619   14.774704009    2.008607250 CORE  133 O  O    0.0000  133
O       15.626922200   14.758721666    2.194633590 CORE  134 O  O    0.0000  134
O       13.946069750    4.917501505    3.211278628 CORE  135 O  O    0.0000  135
O        8.894027637    8.504863918    2.602289089 CORE  136 O  O    0.0000  136
O        8.964784969    4.778328867    2.535580579 CORE  137 O  O    0.0000  137
O       13.866997750    8.571086179    2.820681873 CORE  138 O  O    0.0000  138
O       16.566702655    4.446589105    3.290938587 CORE  139 O  O    0.0000  139
O        9.048667272   16.717595391    2.581493132 CORE  140 O  O    0.0000  140
O       16.472684519    9.092496513    3.006506692 CORE  141 O  O    0.0000  141
O       13.996320187   12.727912042    2.682166406 CORE  142 O  O    0.0000  142
O        1.112027104    8.932893076    2.753807791 CORE  143 O  O    0.0000  143
O        1.262771894   17.071869257    2.924582007 CORE  144 O  O    0.0000  144
O        1.171025573    4.583797421    2.580067609 CORE  145 O  O    0.0000  145
O        8.918831269   12.977029695    2.574147812 CORE  146 O  O    0.0000  146
O       16.637462674   12.384279805    2.771816306 CORE  147 O  O    0.0000  147
O       11.354958400    8.845488587    3.509683245 CORE  148 O  O    0.0000  148
O        3.836878163   16.745394656    3.426120108 CORE  149 O  O    0.0000  149
O        6.384277348    4.445306575    2.983835361 CORE  150 O  O    0.0000  150
O       14.050343391   16.866392710    2.571972306 CORE  151 O  O    0.0000  151
O        3.756028212    4.874369720    3.025735465 CORE  152 O  O    0.0000  152
O        1.255584949   12.487457071    2.845023016 CORE  153 O  O    0.0000  153
O       11.348182363    4.608265618    3.587995214 CORE  154 O  O    0.0000  154
O        3.698111460    8.526556918    3.208684810 CORE  155 O  O    0.0000  155
O        3.833954702   12.622789833    3.385929612 CORE  156 O  O    0.0000  156
O       18.989694784    8.477747333    3.522671398 CORE  157 O  O    0.0000  157
O       16.701480961   17.089776918    2.792899155 CORE  158 O  O    0.0000  158
O        6.333069743    8.987816224    3.139861054 CORE  159 O  O    0.0000  159
O       11.528547737   16.942602240    3.345539856 CORE  160 O  O    0.0000  160
O       11.432715598   12.513783760    3.234753167 CORE  161 O  O    0.0000  161
O       19.177238981    4.726029122    3.647160572 CORE  162 O  O    0.0000  162
O        6.487423172   12.344478869    3.415761181 CORE  163 O  O    0.0000  163
O        6.481847488   16.970739320    3.157889728 CORE  164 O  O    0.0000  164
O       19.114545196   12.955752027    3.451874924 CORE  165 O  O    0.0000  165
O       19.155237429   16.607445865    3.609147586 CORE  166 O  O    0.0000  166
O        0.634201763   14.752316655    4.060722710 CORE  167 O  O    0.0000  167
O       13.137991820   10.729103262    4.202886945 CORE  168 O  O    0.0000  168
O        0.544799958    6.703606689    4.065320131 CORE  169 O  O    0.0000  169
O        5.408829706    6.679430347    4.026494735 CORE  170 O  O    0.0000  170
O        5.412244260   14.685240412    3.927930912 CORE  171 O  O    0.0000  171
O       17.931844867   10.761272408    4.427508330 CORE  172 O  O    0.0000  172
O       13.016600135    3.145261700    4.983100513 CORE  173 O  O    0.0000  173
O       12.824044458    5.752207179    5.462859245 CORE  174 O  O    0.0000  174
O       17.802893039    3.200388466    5.279638069 CORE  175 O  O    0.0000  175
O       13.283238599   18.437139025    4.581697655 CORE  176 O  O    0.0000  176
O       17.531801994    5.840304205    5.379241488 CORE  177 O  O    0.0000  177
O       13.190741706    8.394612263    5.397997933 CORE  178 O  O    0.0000  178
O       13.374713180   15.805695754    4.900258064 CORE  179 O  O    0.0000  179
O       17.179113185    8.466654038    5.500098289 CORE  180 O  O    0.0000  180
O        5.064874723    4.343332622    5.248157807 CORE  181 O  O    0.0000  181
O        0.443950713    9.030461450    5.323680591 CORE  182 O  O    0.0000  182
O       17.089358142   15.790830323    5.077435463 CORE  183 O  O    0.0000  183
O       13.150950319   13.180056006    5.171753627 CORE  184 O  O    0.0000  184
O        0.954121684    4.366135625    5.213550607 CORE  185 O  O    0.0000  185
O       17.666660485   18.376609066    4.886518605 CORE  186 O  O    0.0000  186
O        0.611859996   16.991339155    5.490194294 CORE  187 O  O    0.0000  187
O        5.398947552   16.823082630    5.540672946 CORE  188 O  O    0.0000  188
O       17.177329510   13.127721207    5.273826248 CORE  189 O  O    0.0000  189
O       13.689701540    0.683233947    5.589405769 CORE  190 O  O    0.0000  190
O        5.064872565    8.890327720    5.438236757 CORE  191 O  O    0.0000  191
O       17.045439578    0.690570448    5.628520370 CORE  192 O  O    0.0000  192
O        5.155425403   12.694256949    5.666516581 CORE  193 O  O    0.0000  193
O        0.442086784   12.468635193    5.391059118 CORE  194 O  O    0.0000  194
O       15.169359320   14.487154497    6.328365756 CORE  195 O  O    0.0000  195
O       15.355753600    2.701842600    6.139768299 CORE  196 O  O    0.0000  196
O       15.180529930    6.784090137    6.086705103 CORE  197 O  O    0.0000  197
O       15.372973085   18.803932400    6.183839927 CORE  198 O  O    0.0000  198
O        2.992996554    4.623584601    6.918592883 CORE  199 O  O    0.0000  199
O        2.713450301    8.679272579    6.635105926 CORE  200 O  O    0.0000  200
O        2.721159042   12.729018117    6.692271090 CORE  201 O  O    0.0000  201
O       13.072755564    7.103236530    7.703895393 CORE  202 O  O    0.0000  202
O       13.120593842    2.368282077    7.533319111 CORE  203 O  O    0.0000  203
O       17.441725894    2.217315797    7.725177169 CORE  204 O  O    0.0000  204
O        1.067793469   10.702405116    7.262839685 CORE  205 O  O    0.0000  205
O        2.998070730   16.798876280    6.657486400 CORE  206 O  O    0.0000  206
O       17.263203457    7.067791871    7.722797773 CORE  207 O  O    0.0000  207
O       12.931319664   18.796691903    7.190085381 CORE  208 O  O    0.0000  208
O        4.333360344   10.689889781    7.257042888 CORE  209 O  O    0.0000  209
O        5.018478837    2.998162713    7.491188121 CORE  210 O  O    0.0000  210
O        0.962913651    2.974998405    7.437352006 CORE  211 O  O    0.0000  211
O        5.359930062    5.647282818    7.527163023 CORE  212 O  O    0.0000  212
O        1.120940036   18.392427806    7.650553348 CORE  213 O  O    0.0000  213
O       12.719005459   14.782195865    7.246861181 CORE  214 O  O    0.0000  214
O       17.603068580   14.606489841    7.387316561 CORE  215 O  O    0.0000  215
O        5.078168351   15.689941430    7.887343596 CORE  216 O  O    0.0000  216
O        0.634753204    5.615907103    7.528818360 CORE  217 O  O    0.0000  217
O        4.935059471   18.330487936    7.655228977 CORE  218 O  O    0.0000  218
O        0.866587725   15.745453617    7.787728132 CORE  219 O  O    0.0000  219
O       17.683582588   18.987324549    7.456713941 CORE  220 O  O    0.0000  220
O        0.392700355    8.239306193    7.856553049 CORE  221 O  O    0.0000  221
O        4.911072672    8.236339973    8.019009233 CORE  222 O  O    0.0000  222
O        4.806595111   13.062426366    8.271237881 CORE  223 O  O    0.0000  223
O        0.410827876   13.137066997    7.962412712 CORE  224 O  O    0.0000  224
O        0.265950184    0.636005918    8.430404596 CORE  225 O  O    0.0000  225
O       12.967094357   16.817237188    8.979122539 CORE  226 O  O    0.0000  226
O       17.529155589   16.766588511    8.914236847 CORE  227 O  O    0.0000  227
O        5.002417551    0.639508751    8.613963437 CORE  228 O  O    0.0000  228
O       12.746213190    4.682035854    8.768683303 CORE  229 O  O    0.0000  229
O       17.608988427    4.656575406    8.721369884 CORE  230 O  O    0.0000  230
O       14.347131305    6.430844590    9.914271615 CORE  231 O  O    0.0000  231
O       19.346797762    6.588869255    9.337621384 CORE  232 O  O    0.0000  232
O       14.428464917    2.899348174    9.778789885 CORE  233 O  O    0.0000  233
O       11.797973396    2.412625209    9.771490083 CORE  234 O  O    0.0000  234
O        6.767675736    6.966248607    9.366318413 CORE  235 O  O    0.0000  235
O       11.711589845    6.829995075    9.942721385 CORE  236 O  O    0.0000  236
O       19.332779789   14.838674333    9.377404106 CORE  237 O  O    0.0000  237
O       19.462470806    2.846008374    9.341635737 CORE  238 O  O    0.0000  238
O        6.798342363    2.441591344    9.391332614 CORE  239 O  O    0.0000  239
O       19.443289283   18.559299590    9.365857310 CORE  240 O  O    0.0000  240
O       11.563349424   14.672097374    9.604496473 CORE  241 O  O    0.0000  241
O       11.661737251   19.074046668    9.470009582 CORE  242 O  O    0.0000  242
O       17.014383314    2.593331584   10.303013457 CORE  243 O  O    0.0000  243
O       14.337273842   19.027215584    9.416103849 CORE  244 O  O    0.0000  244
O        4.148922017   14.774543335   10.200977243 CORE  245 O  O    0.0000  245
O        6.714045486   18.960445634    9.539037425 CORE  246 O  O    0.0000  246
O        6.677222329   14.368666380    9.548606319 CORE  247 O  O    0.0000  247
O        4.217384802    6.380665596    9.802083867 CORE  248 O  O    0.0000  248
O       16.941492830    6.670719859   10.339260152 CORE  249 O  O    0.0000  249
O        1.581557948    6.814428877    9.732575661 CORE  250 O  O    0.0000  250
O        4.250419601    2.768172293   10.034612424 CORE  251 O  O    0.0000  251
O        1.509773336   19.175130175   10.161208179 CORE  252 O  O    0.0000  252
O        1.611032989    2.339995045    9.939491557 CORE  253 O  O    0.0000  253
O       14.213569097   14.533094662    9.411585084 CORE  254 O  O    0.0000  254
O        9.249342629    2.893951841   10.297646217 CORE  255 O  O    0.0000  255
O        4.156083174   18.776379827   10.172565201 CORE  256 O  O    0.0000  256
O        1.502065182   14.423949147    9.997571748 CORE  257 O  O    0.0000  257
O       16.807829628   14.435837879    9.930001286 CORE  258 O  O    0.0000  258
O       16.926622091   19.090081934   10.006220357 CORE  259 O  O    0.0000  259
O        9.210442970   18.478261788   10.245243794 CORE  260 O  O    0.0000  260
O        9.133348221    6.603764597   10.453798347 CORE  261 O  O    0.0000  261
O        9.095259915   14.792121110   10.414699610 CORE  262 O  O    0.0000  262
O        2.554062065    4.630370354   10.866959703 CORE  263 O  O    0.0000  263
O        7.300457930    4.692604429   10.674683357 CORE  264 O  O    0.0000  264
O        7.267666885   16.686768467   10.751554194 CORE  265 O  O    0.0000  265
O       15.275587974    0.725709143   11.088018071 CORE  266 O  O    0.0000  266
O        2.483313362   16.778099963   10.682584601 CORE  267 O  O    0.0000  267
O       10.376805767    0.615259899   11.098367294 CORE  268 O  O    0.0000  268
O       15.278117479    8.287986166   11.578780727 CORE  269 O  O    0.0000  269
O       10.618630266    8.169347289   11.963064889 CORE  270 O  O    0.0000  270
O       15.147605164   13.048400761   11.386834190 CORE  271 O  O    0.0000  271
O       15.377779108    5.728666520   12.262096413 CORE  272 O  O    0.0000  272
O       15.330494066    3.049246607   12.280631994 CORE  273 O  O    0.0000  273
O       10.764786575   13.132954562   11.618266947 CORE  274 O  O    0.0000  274
O       11.051584369    2.889950223   12.275246684 CORE  275 O  O    0.0000  275
O       10.864318086    5.534409847   12.128851667 CORE  276 O  O    0.0000  276
O       10.979391875   15.746299951   11.991979154 CORE  277 O  O    0.0000  277
O        6.959758548    6.964021297   11.992158196 CORE  278 O  O    0.0000  278
O        7.286659548    2.384882813   11.994107054 CORE  279 O  O    0.0000  279
O        2.903179866    7.017043788   11.990889313 CORE  280 O  O    0.0000  280
O        2.629001666   14.677524466   12.343015960 CORE  281 O  O    0.0000  281
O       11.204146784   18.410460700   12.012903363 CORE  282 O  O    0.0000  282
O       15.170288911   18.347880363   11.871557509 CORE  283 O  O    0.0000  283
O       15.179538185   15.710922247   11.584947783 CORE  284 O  O    0.0000  284
O        2.841084006    2.387146185   12.240424883 CORE  285 O  O    0.0000  285
O        7.419995279   18.965133907   12.109416151 CORE  286 O  O    0.0000  286
O        2.774630320   18.774729863   12.421859268 CORE  287 O  O    0.0000  287
O        7.109759176   14.431177755   12.159338269 CORE  288 O  O    0.0000  288
O       14.722199710   10.695850885   12.438381011 CORE  289 O  O    0.0000  289
O       11.340320219   10.681829858   12.386051385 CORE  290 O  O    0.0000  290
O       13.151083607    4.438858652   12.850494295 CORE  291 O  O    0.0000  291
O       13.026550557    8.684795431   12.933196201 CORE  292 O  O    0.0000  292
O       13.016652590   12.688723540   12.949133787 CORE  293 O  O    0.0000  293
O       13.188796377   16.881305635   12.874276356 CORE  294 O  O    0.0000  294
O        5.147046867    2.674458783    0.010237392 CORE  295 O  O    0.0000  295
O        5.187976861   18.739128691   13.504722448 CORE  296 O  O    0.0000  296
end
end
