# Supplementary material for: Zeolite-confined subnanometric PtSn mimicking mortise-and-tenon joinery for catalytic propane dehydrogenation
Source: Nat Commun. 2022 May 17;13:2716. doi: 10.1038/s41467-022-30522-1 (PMC9114386; doi:10.1038/s41467-022-30522-1)
Supplement: Supplementary file 8 — Source Data [file 41467_2022_30522_MOESM8_ESM.zip › allstructures/Pt6Sn2-TS_CH3CH2CH2_H_to_CH3CHCH2_H_H.arc]

!BIOSYM archive 2
PBC=ON
                      Energy         0         -1.8211      -2406.097397        TS
!DATE
PBC   20.37460000   20.11910000   13.51960000   90.00000000   89.99990000   90.00000000
Sn       9.039733248    8.476079439    7.066789416 CORE    1 Sn Sn   0.0000    1
Sn       9.986212278   11.854125268    6.744790391 CORE    2 Sn Sn   0.0000    2
Pt       9.466583094   10.398098647    9.168406339 CORE    3 Pt Pt   0.0000    3
Pt       8.622093715   10.224409514    5.108183288 CORE    4 Pt Pt   0.0000    4
Pt      11.346269154    9.660073654    7.560742260 CORE    5 Pt Pt   0.0000    5
Pt       6.946042241   10.997155620   10.007553614 CORE    6 Pt Pt   0.0000    6
Pt       7.514140030   10.669245187    7.393760038 CORE    7 Pt Pt   0.0000    7
Pt       8.392987403   12.770753200    8.776742214 CORE    8 Pt Pt   0.0000    8
Si       3.619428785    2.210716112    0.148763416 CORE    9 Si Si   0.0000    9
Si       3.620822361   19.202394221    0.149318239 CORE   10 Si Si   0.0000   10
Si       6.723511174   19.228412195   13.473723426 CORE   11 Si Si   0.0000   11
Si       3.346067111   14.461403043    0.083957213 CORE   12 Si Si   0.0000   12
Si       6.550417536   14.416356242    0.045238729 CORE   13 Si Si   0.0000   13
Si      15.382782282    5.104379546    2.474590073 CORE   14 Si Si   0.0000   14
Si       7.539081683    4.489429403    1.920195331 CORE   15 Si Si   0.0000   15
Si      15.338818585    8.267184072    2.274779393 CORE   16 Si Si   0.0000   16
Si      10.481849994    8.243885773    2.326324615 CORE   17 Si Si   0.0000   17
Si       2.630927210   16.863903492    1.961955524 CORE   18 Si Si   0.0000   18
Si       7.517756882    9.116725373    2.062582119 CORE   19 Si Si   0.0000   19
Si       2.657276840    4.570881449    1.910654031 CORE   20 Si Si   0.0000   20
Si      10.550111383    5.077716838    2.316820444 CORE   21 Si Si   0.0000   21
Si      15.360268569   13.104138544    2.092489423 CORE   22 Si Si   0.0000   22
Si       7.555439579   16.884831974    1.783820151 CORE   23 Si Si   0.0000   23
Si       2.655274287    9.106511797    2.143680944 CORE   24 Si Si   0.0000   24
Si      10.521785149   16.355565747    2.206893240 CORE   25 Si Si   0.0000   25
Si      10.426647171   13.162457110    2.190893121 CORE   26 Si Si   0.0000   26
Si       7.486117195   12.234213017    2.043654146 CORE   27 Si Si   0.0000   27
Si       2.694813650   12.270493658    2.166536706 CORE   28 Si Si   0.0000   28
Si      15.411621010   16.312983936    2.093135571 CORE   29 Si Si   0.0000   29
Si      12.857818055    9.094798334    4.108512264 CORE   30 Si Si   0.0000   30
Si      12.831359634    4.611754468    4.360676854 CORE   31 Si Si   0.0000   31
Si       0.257421753    8.285253683    3.925023286 CORE   32 Si Si   0.0000   32
Si      12.874232026   12.252697907    3.891274382 CORE   33 Si Si   0.0000   33
Si      17.693069430    9.172900423    4.176244795 CORE   34 Si Si   0.0000   34
Si       5.151869216    5.100274612    3.867591177 CORE   35 Si Si   0.0000   35
Si      17.777235688    4.566055069    4.454361890 CORE   36 Si Si   0.0000   36
Si       0.411286029    5.108815506    3.935777917 CORE   37 Si Si   0.0000   37
Si       0.306479694   16.323870407    3.895055630 CORE   38 Si Si   0.0000   38
Si       0.255108275   13.149632406    3.882588079 CORE   39 Si Si   0.0000   39
Si       5.192218215   16.308022804    3.782488886 CORE   40 Si Si   0.0000   40
Si       5.125190043    8.265837106    3.984682921 CORE   41 Si Si   0.0000   41
Si      17.686281107   12.284060171    4.018695627 CORE   42 Si Si   0.0000   42
Si      12.974945641   16.977036467    3.924816267 CORE   43 Si Si   0.0000   43
Si       5.175168139   13.130310909    3.986097954 CORE   44 Si Si   0.0000   44
Si      17.651132768   16.934133924    4.154646554 CORE   45 Si Si   0.0000   45
Si      13.579981788    6.999595109    6.249428636 CORE   46 Si Si   0.0000   46
Si      13.808898579    2.215876532    6.096563293 CORE   47 Si Si   0.0000   47
Si      16.791315088    7.039022869    6.228725125 CORE   48 Si Si   0.0000   48
Si      16.926931035    2.196145241    6.243684616 CORE   49 Si Si   0.0000   49
Si      13.821085752   19.193897949    5.937085566 CORE   50 Si Si   0.0000   50
Si      13.565341359   14.524065349    5.946446826 CORE   51 Si Si   0.0000   51
Si      16.750510109   14.482538030    6.060872364 CORE   52 Si Si   0.0000   52
Si      16.944776518   19.232143260    6.070602412 CORE   53 Si Si   0.0000   53
Si       4.617737069    4.394049834    6.842511105 CORE   54 Si Si   0.0000   54
Si       1.216973756    9.189651895    6.791141895 CORE   55 Si Si   0.0000   55
Si       1.410302643    4.392244860    6.818335122 CORE   56 Si Si   0.0000   56
Si       4.329954034    9.171610686    6.883892434 CORE   57 Si Si   0.0000   57
Si       1.353763676   17.048731580    6.764307249 CORE   58 Si Si   0.0000   58
Si       1.199654438   12.273288855    6.762021010 CORE   59 Si Si   0.0000   59
Si       4.311266086   12.315041836    6.885433575 CORE   60 Si Si   0.0000   60
Si       4.568892934   17.039666258    6.716819665 CORE   61 Si Si   0.0000   61
Si      13.007519849    6.227860774    9.208951524 CORE   62 Si Si   0.0000   62
Si       0.418442895    6.838713736    8.608040818 CORE   63 Si Si   0.0000   63
Si      13.043945777    3.064647336    9.015401030 CORE   64 Si Si   0.0000   64
Si       5.335501217    6.815038733    8.661644433 CORE   65 Si Si   0.0000   65
Si       5.258618119   14.675807813    8.680523036 CORE   66 Si Si   0.0000   66
Si      17.889271215    3.082757929    9.089944906 CORE   67 Si Si   0.0000   67
Si      17.796462011    6.246100220    9.078876349 CORE   68 Si Si   0.0000   68
Si      12.996448701   18.378124512    8.830612339 CORE   69 Si Si   0.0000   69
Si       0.464341452    2.213382191    8.826958300 CORE   70 Si Si   0.0000   70
Si       0.431260104   14.601897580    8.640374438 CORE   71 Si Si   0.0000   71
Si       0.465995547   19.218520251    8.816304426 CORE   72 Si Si   0.0000   72
Si      17.821323065   15.142256764    8.946024523 CORE   73 Si Si   0.0000   73
Si       5.310500864    2.206941436    8.946031735 CORE   74 Si Si   0.0000   74
Si      12.883783365   15.150806893    8.876764436 CORE   75 Si Si   0.0000   75
Si      17.901015418   18.322168050    8.958857132 CORE   76 Si Si   0.0000   76
Si       5.221784507   19.171172219    8.876569582 CORE   77 Si Si   0.0000   77
Si      15.507686511    2.271942283   10.885712614 CORE   78 Si Si   0.0000   78
Si      15.530659993    6.749587505   11.123191949 CORE   79 Si Si   0.0000   79
Si      10.674598042    2.169987496   10.920103843 CORE   80 Si Si   0.0000   80
Si       7.725350562    3.057033038   10.670997286 CORE   81 Si Si   0.0000   81
Si       2.819698261    6.232414224   10.567963020 CORE   82 Si Si   0.0000   82
Si       7.601259535    6.241839490   10.653245224 CORE   83 Si Si   0.0000   83
Si      10.604656295    6.772179501   11.188850550 CORE   84 Si Si   0.0000   84
Si       2.786743312   15.205563936   10.625126908 CORE   85 Si Si   0.0000   85
Si       2.829096729    3.055910971   10.759383547 CORE   86 Si Si   0.0000   86
Si      15.461010362   19.257934475   10.656934221 CORE   87 Si Si   0.0000   87
Si      10.627392960   19.164794784   10.752158779 CORE   88 Si Si   0.0000   88
Si       7.645215717   18.347560264   10.615238204 CORE   89 Si Si   0.0000   89
Si       2.779134884   18.371499939   10.767543807 CORE   90 Si Si   0.0000   90
Si       7.534084728   15.185602090   10.701196694 CORE   91 Si Si   0.0000   91
Si      10.615180257   14.537624327   10.975978295 CORE   92 Si Si   0.0000   92
Si      15.354922158   14.435610867   10.662844886 CORE   93 Si Si   0.0000   93
Si      14.785107915    4.377461064   13.033763129 CORE   94 Si Si   0.0000   94
Si      14.572303482    9.111138291   12.865346984 CORE   95 Si Si   0.0000   95
Si      11.564220545    4.297451462   12.984074496 CORE   96 Si Si   0.0000   96
Si      11.465233934    9.126913766   13.007285689 CORE   97 Si Si   0.0000   97
Si      14.549277053   12.268693667   12.725365242 CORE   98 Si Si   0.0000   98
Si      11.568254802   16.989130546   12.830338803 CORE   99 Si Si   0.0000   99
Si      11.434410671   12.230286854   12.842877201 CORE  100 Si Si   0.0000  100
Si      14.772515975   16.917050696   12.644498388 CORE  101 Si Si   0.0000  101
Si       6.734907872    2.190265923    0.048712504 CORE  102 Si Si   0.0000  102
Si       6.586321071    6.925733887    0.061920880 CORE  103 Si Si   0.0000  103
Si       3.363200318    6.970445206    0.024686288 CORE  104 Si Si   0.0000  104
O        4.973350553    6.853305153    0.198258814 CORE  105 O  O    0.0000  105
O       15.258513750    4.310115407    1.064529537 CORE  106 O  O    0.0000  106
O       15.295318161    8.881595369    0.779519661 CORE  107 O  O    0.0000  107
O        4.955346639   14.652717415    0.226730752 CORE  108 O  O    0.0000  108
O       10.914600382    9.101316923    1.017936178 CORE  109 O  O    0.0000  109
O       15.394527956   12.704973093    0.523451696 CORE  110 O  O    0.0000  110
O       11.087963744    4.267168287    1.014124543 CORE  111 O  O    0.0000  111
O        3.534263042    0.646242214    0.574798424 CORE  112 O  O    0.0000  112
O        6.830899410    0.632813674    0.500703521 CORE  113 O  O    0.0000  113
O        7.131659164    8.317912088    0.696625273 CORE  114 O  O    0.0000  114
O        2.830190813    8.342652592    0.717979271 CORE  115 O  O    0.0000  115
O       10.929613895   17.047731078    0.795727849 CORE  116 O  O    0.0000  116
O        7.238088919    5.671077291    0.850612604 CORE  117 O  O    0.0000  117
O       10.717087448   12.473257352    0.754791706 CORE  118 O  O    0.0000  118
O        2.611046147   15.714420865    0.809680106 CORE  119 O  O    0.0000  119
O        2.677972633    5.663220968    0.706334345 CORE  120 O  O    0.0000  120
O        2.903724472   13.045061995    0.748847308 CORE  121 O  O    0.0000  121
O       15.555224977   16.743277581    0.536435028 CORE  122 O  O    0.0000  122
O        7.554565527    3.065346398    1.139198315 CORE  123 O  O    0.0000  123
O        6.974857979   12.985650398    0.684035259 CORE  124 O  O    0.0000  124
O        7.352084115   15.616307764    0.783387193 CORE  125 O  O    0.0000  125
O        2.908956656    3.082829170    1.314588967 CORE  126 O  O    0.0000  126
O        2.925201068   18.320097884    1.314143560 CORE  127 O  O    0.0000  127
O        7.603106953   18.252913682    0.905493514 CORE  128 O  O    0.0000  128
O        7.712374956   10.675143572    1.656290783 CORE  129 O  O    0.0000  129
O       15.665901776    6.680155590    2.209934288 CORE  130 O  O    0.0000  130
O        2.939584032   10.687878612    1.905697294 CORE  131 O  O    0.0000  131
O       10.744112964    6.668771631    2.036449953 CORE  132 O  O    0.0000  132
O       10.739737832   14.750483790    2.099408962 CORE  133 O  O    0.0000  133
O       15.553442772   14.704485128    2.280844790 CORE  134 O  O    0.0000  134
O       13.986239052    4.942141486    3.275203568 CORE  135 O  O    0.0000  135
O        8.906909001    8.499690820    2.660625997 CORE  136 O  O    0.0000  136
O        8.989910806    4.732124026    2.601805952 CORE  137 O  O    0.0000  137
O       13.910297046    8.499183815    3.017396484 CORE  138 O  O    0.0000  138
O       16.610957622    4.472877958    3.327949554 CORE  139 O  O    0.0000  139
O        8.972465927   16.707233767    2.555547248 CORE  140 O  O    0.0000  140
O       16.522399763    9.028536151    3.068354805 CORE  141 O  O    0.0000  141
O       13.928841906   12.655589680    2.719226704 CORE  142 O  O    0.0000  142
O        1.139359893    8.893350748    2.699310510 CORE  143 O  O    0.0000  143
O        1.172939362   16.928391147    2.665037414 CORE  144 O  O    0.0000  144
O        1.195541435    4.593161648    2.613160050 CORE  145 O  O    0.0000  145
O        8.865898873   12.914532341    2.576220129 CORE  146 O  O    0.0000  146
O       16.580312531   12.332424241    2.831221089 CORE  147 O  O    0.0000  147
O       11.354617793    8.733403798    3.606978059 CORE  148 O  O    0.0000  148
O        3.745081961   16.495337247    3.079864939 CORE  149 O  O    0.0000  149
O        6.410776551    4.452740723    3.080935763 CORE  150 O  O    0.0000  150
O       13.960379457   16.802794392    2.641109728 CORE  151 O  O    0.0000  151
O        3.789764426    4.938584061    3.008933192 CORE  152 O  O    0.0000  152
O        1.182262488   12.512456994    2.709589724 CORE  153 O  O    0.0000  153
O       11.383444798    4.628825930    3.632826625 CORE  154 O  O    0.0000  154
O        3.705674490    8.493035104    3.222602549 CORE  155 O  O    0.0000  155
O        3.742059871   12.845365789    3.269136808 CORE  156 O  O    0.0000  156
O       19.051763708    8.485186166    3.590512454 CORE  157 O  O    0.0000  157
O       16.601889266   17.037056628    2.922811939 CORE  158 O  O    0.0000  158
O        6.325380284    8.956785433    3.146656016 CORE  159 O  O    0.0000  159
O       11.437549338   16.953081632    3.406179642 CORE  160 O  O    0.0000  160
O       11.364846136   12.499009846    3.341080483 CORE  161 O  O    0.0000  161
O       19.218104235    4.741051517    3.731361002 CORE  162 O  O    0.0000  162
O        6.356408548   12.354650387    3.198841066 CORE  163 O  O    0.0000  163
O        6.356772532   16.974176191    2.871367622 CORE  164 O  O    0.0000  164
O       19.071491653   12.941529837    3.465469993 CORE  165 O  O    0.0000  165
O       19.120310051   16.600205161    3.558598684 CORE  166 O  O    0.0000  166
O        0.592801143   14.729856065    4.052189248 CORE  167 O  O    0.0000  167
O       13.060965582   10.689983003    4.275347793 CORE  168 O  O    0.0000  168
O        0.602357367    6.712316183    4.120305046 CORE  169 O  O    0.0000  169
O        5.420995959    6.678110840    4.135030644 CORE  170 O  O    0.0000  170
O        5.488164003   14.724195506    3.978649071 CORE  171 O  O    0.0000  171
O       17.939330130   10.747554259    4.473431523 CORE  172 O  O    0.0000  172
O       13.053879880    3.136978712    4.998094813 CORE  173 O  O    0.0000  173
O       12.843179777    5.743804374    5.530011516 CORE  174 O  O    0.0000  174
O       17.813287355    3.190060152    5.319380930 CORE  175 O  O    0.0000  175
O       13.239990034   18.405164260    4.646789442 CORE  176 O  O    0.0000  176
O       17.540107004    5.824439308    5.455646044 CORE  177 O  O    0.0000  177
O       13.120408380    8.414400692    5.571676288 CORE  178 O  O    0.0000  178
O       13.228652552   15.767334756    4.968661459 CORE  179 O  O    0.0000  179
O       17.237288317    8.456648602    5.568245413 CORE  180 O  O    0.0000  180
O        4.993446125    4.302885736    5.270309522 CORE  181 O  O    0.0000  181
O        0.602142484    9.081993520    5.295192948 CORE  182 O  O    0.0000  182
O       17.200466437   15.770584704    5.189028486 CORE  183 O  O    0.0000  183
O       13.146877902   13.127957903    5.231418225 CORE  184 O  O    0.0000  184
O        1.035510694    4.367758917    5.242896604 CORE  185 O  O    0.0000  185
O       17.697666531   18.363550576    4.926318653 CORE  186 O  O    0.0000  186
O        0.716647541   17.071737577    5.277533931 CORE  187 O  O    0.0000  187
O        5.172978195   17.076323708    5.213133488 CORE  188 O  O    0.0000  188
O       17.153852979   13.102849523    5.314366401 CORE  189 O  O    0.0000  189
O       13.691540412    0.664768846    5.637371607 CORE  190 O  O    0.0000  190
O        5.045879339    8.942289244    5.449673509 CORE  191 O  O    0.0000  191
O       17.064686395    0.682814037    5.671683808 CORE  192 O  O    0.0000  192
O        5.120913386   12.589291049    5.509265411 CORE  193 O  O    0.0000  193
O        0.528647470   12.389564802    5.290189384 CORE  194 O  O    0.0000  194
O       15.149457541   14.526249417    6.296586194 CORE  195 O  O    0.0000  195
O       15.370107235    2.678720345    6.194509637 CORE  196 O  O    0.0000  196
O       15.187334849    6.823682360    6.087135101 CORE  197 O  O    0.0000  197
O       15.381216395   18.781917241    6.173621625 CORE  198 O  O    0.0000  198
O        3.010193417    4.547422635    7.043497209 CORE  199 O  O    0.0000  199
O        2.768562003    8.696816985    6.773022245 CORE  200 O  O    0.0000  200
O        2.752868327   12.758062927    6.675143380 CORE  201 O  O    0.0000  201
O       13.142880729    7.047703561    7.810258998 CORE  202 O  O    0.0000  202
O       13.105140363    2.391338707    7.545543487 CORE  203 O  O    0.0000  203
O       17.463063952    2.219746746    7.777564332 CORE  204 O  O    0.0000  204
O        1.102601017   10.735871692    7.276208043 CORE  205 O  O    0.0000  205
O        2.958662622   16.841845224    6.683841114 CORE  206 O  O    0.0000  206
O       17.219606301    7.058522387    7.791543882 CORE  207 O  O    0.0000  207
O       12.968293220   18.777023749    7.257944198 CORE  208 O  O    0.0000  208
O        4.371895547   10.744608606    7.290570467 CORE  209 O  O    0.0000  209
O        5.137097713    3.029522395    7.556411549 CORE  210 O  O    0.0000  210
O        0.902392668    2.993735046    7.469011555 CORE  211 O  O    0.0000  211
O        5.351722164    5.697732820    7.479187591 CORE  212 O  O    0.0000  212
O        1.000900313   18.463045826    7.478075460 CORE  213 O  O    0.0000  213
O       12.726143795   14.695527499    7.326765955 CORE  214 O  O    0.0000  214
O       17.524383463   14.510936504    7.481263110 CORE  215 O  O    0.0000  215
O        5.229738458   15.777977441    7.495990738 CORE  216 O  O    0.0000  216
O        0.666193738    5.646345051    7.530401726 CORE  217 O  O    0.0000  217
O        4.947166466   18.435009877    7.454968452 CORE  218 O  O    0.0000  218
O        0.711103780   15.829039055    7.615334407 CORE  219 O  O    0.0000  219
O       17.658089777   18.988088121    7.502194557 CORE  220 O  O    0.0000  220
O        0.375662240    8.263836801    7.826039614 CORE  221 O  O    0.0000  221
O        5.026760794    8.282465108    8.045347732 CORE  222 O  O    0.0000  222
O        4.925733427   13.209100783    8.091890129 CORE  223 O  O    0.0000  223
O        0.395396053   13.202819064    7.819637064 CORE  224 O  O    0.0000  224
O        0.219675241    0.657038962    8.442999998 CORE  225 O  O    0.0000  225
O       12.926665841   16.769402354    9.016266063 CORE  226 O  O    0.0000  226
O       17.540055185   16.742331382    8.907177485 CORE  227 O  O    0.0000  227
O        5.004404430    0.641303590    8.652758321 CORE  228 O  O    0.0000  228
O       12.749410924    4.655467436    8.889596218 CORE  229 O  O    0.0000  229
O       17.607827666    4.654815412    8.792506837 CORE  230 O  O    0.0000  230
O       14.394842256    6.387093064   10.025989735 CORE  231 O  O    0.0000  231
O       19.360572430    6.602415112    9.332566759 CORE  232 O  O    0.0000  232
O       14.461800375    2.838160269    9.774914510 CORE  233 O  O    0.0000  233
O       11.837488131    2.338139135    9.806924272 CORE  234 O  O    0.0000  234
O        6.785134537    6.852957047    9.389868855 CORE  235 O  O    0.0000  235
O       11.773454089    6.830538790   10.064982305 CORE  236 O  O    0.0000  236
O       19.365278649   14.832076982    9.356968436 CORE  237 O  O    0.0000  237
O       19.464516884    2.852795808    9.425286870 CORE  238 O  O    0.0000  238
O        6.832272566    2.356137532    9.504006534 CORE  239 O  O    0.0000  239
O       19.464040663   18.534212507    9.357886070 CORE  240 O  O    0.0000  240
O       11.607378053   14.585123468    9.699024234 CORE  241 O  O    0.0000  241
O       11.708022448   19.059017628    9.544828583 CORE  242 O  O    0.0000  242
O       17.019895186    2.580823679   10.368187472 CORE  243 O  O    0.0000  243
O       14.379176235   18.928120019    9.486284180 CORE  244 O  O    0.0000  244
O        4.207225988   15.058704181    9.854213276 CORE  245 O  O    0.0000  245
O        6.742824304   18.859012326    9.364831321 CORE  246 O  O    0.0000  246
O        6.760170646   14.712232992    9.337791656 CORE  247 O  O    0.0000  247
O        4.210293769    6.414504011    9.761511892 CORE  248 O  O    0.0000  248
O       16.988692821    6.685269615   10.414401054 CORE  249 O  O    0.0000  249
O        1.584655779    6.871252159    9.734501946 CORE  250 O  O    0.0000  250
O        4.270585046    2.781895787   10.058429753 CORE  251 O  O    0.0000  251
O        1.577310790   19.125555061    9.992697647 CORE  252 O  O    0.0000  252
O        1.634112153    2.325060778    9.945385007 CORE  253 O  O    0.0000  253
O       14.268204498   14.532514274    9.458821866 CORE  254 O  O    0.0000  254
O        9.304850181    2.843963947   10.348100051 CORE  255 O  O    0.0000  255
O        4.198255228   18.611187110   10.011994051 CORE  256 O  O    0.0000  256
O        1.590764943   14.518408925    9.774627028 CORE  257 O  O    0.0000  257
O       16.857908176   14.461513039   10.055756466 CORE  258 O  O    0.0000  258
O       16.964364638   19.039304949   10.075553684 CORE  259 O  O    0.0000  259
O        9.209886666   18.551278933   10.228552007 CORE  260 O  O    0.0000  260
O        9.169942156    6.598065442   10.452646583 CORE  261 O  O    0.0000  261
O        9.101860719   14.843316196   10.448228027 CORE  262 O  O    0.0000  262
O        2.544911526    4.652019068   10.820524114 CORE  263 O  O    0.0000  263
O        7.372368890    4.634940476   10.717758604 CORE  264 O  O    0.0000  264
O        7.334563395   16.779727518   10.922049636 CORE  265 O  O    0.0000  265
O       15.293288545    0.682958258   11.119369771 CORE  266 O  O    0.0000  266
O        2.465010559   16.779983155   10.840433316 CORE  267 O  O    0.0000  267
O       10.432738623    0.591517546   11.200164130 CORE  268 O  O    0.0000  268
O       15.318581279    8.247679036   11.711921861 CORE  269 O  O    0.0000  269
O       10.588651312    8.130478724   12.079263073 CORE  270 O  O    0.0000  270
O       15.169424508   13.025148861   11.436508210 CORE  271 O  O    0.0000  271
O       15.478566887    5.674149873   12.341242662 CORE  272 O  O    0.0000  272
O       15.266482099    3.004004725   12.313829380 CORE  273 O  O    0.0000  273
O       10.674393054   13.089095489   11.696425424 CORE  274 O  O    0.0000  274
O       11.141516657    2.875456895   12.313053970 CORE  275 O  O    0.0000  275
O       10.827550190    5.502121005   12.186218658 CORE  276 O  O    0.0000  276
O       11.006283732   15.679166922   12.060920119 CORE  277 O  O    0.0000  277
O        7.033822841    6.876555384   12.032919127 CORE  278 O  O    0.0000  278
O        7.391748256    2.367838186   12.100593200 CORE  279 O  O    0.0000  279
O        2.939919431    7.021583571   11.980939717 CORE  280 O  O    0.0000  280
O        2.899881919   14.432709529   12.045900551 CORE  281 O  O    0.0000  281
O       11.141491676   18.344873597   12.053369969 CORE  282 O  O    0.0000  282
O       15.215984823   18.319725017   11.958706799 CORE  283 O  O    0.0000  283
O       15.159639301   15.682313337   11.676989665 CORE  284 O  O    0.0000  284
O        2.849628026    2.441493419   12.258371163 CORE  285 O  O    0.0000  285
O        7.282688989   19.201446511   11.948677968 CORE  286 O  O    0.0000  286
O        2.844434392   18.979699837   12.263581766 CORE  287 O  O    0.0000  287
O        6.931704861   14.402687075   11.986263694 CORE  288 O  O    0.0000  288
O       14.670949161   10.675522722   12.462493933 CORE  289 O  O    0.0000  289
O       11.358783256   10.653904205   12.476193070 CORE  290 O  O    0.0000  290
O       13.170412149    4.519150188   12.904615180 CORE  291 O  O    0.0000  291
O       13.018642982    8.630235345   12.972551676 CORE  292 O  O    0.0000  292
O       12.992825931   12.707526460   12.933391757 CORE  293 O  O    0.0000  293
O       13.178943955   16.905265375   12.922221492 CORE  294 O  O    0.0000  294
O        5.177304852    2.675851184   13.518557139 CORE  295 O  O    0.0000  295
O        5.172157691   18.727436790   13.499561776 CORE  296 O  O    0.0000  296
C        5.184856813   10.924131536   11.436190808 CORE  297 C  C    0.0000  297
C        5.914101293    9.692136408   11.294347961 CORE  298 C  C    0.0000  298
C        3.800606401   11.071453691   10.850279577 CORE  299 C  C    0.0000  299
H        3.676842653   10.437286133    9.963050148 CORE  300 H  H    0.0000  300
H        6.044345679   12.115121396   10.730170951 CORE  301 H  H    0.0000  301
H        3.567999033   12.105907186   10.566894502 CORE  302 H  H    0.0000  302
H        5.430217373    8.866112288   10.769234158 CORE  303 H  H    0.0000  303
H        5.346037375   11.472102106   12.372196388 CORE  304 H  H    0.0000  304
H        3.056789086   10.762769060   11.604161260 CORE  305 H  H    0.0000  305
H       10.597709855   10.281043877   10.250161704 CORE  306 H  H    0.0000  306
H        6.601060606    9.400271160   12.089883683 CORE  307 H  H    0.0000  307
end
end
