# Supplementary material for: Zeolite-confined subnanometric PtSn mimicking mortise-and-tenon joinery for catalytic propane dehydrogenation
Source: Nat Commun. 2022 May 17;13:2716. doi: 10.1038/s41467-022-30522-1 (PMC9114386; doi:10.1038/s41467-022-30522-1)
Supplement: Supplementary file 8 — Source Data [file 41467_2022_30522_MOESM8_ESM.zip › allstructures/Pt6Sn2-TS_CH3CHCH2_H_H_to_CH3CHCH2_H2.arc]

!BIOSYM archive 2
PBC=ON
                      Energy         0         -1.0949      -2405.627621        TS
!DATE
PBC   20.37460000   20.11910000   13.51960000   90.00000000   89.99990000   90.00000000
Sn       9.182742024    8.661962560    7.534141726 CORE    1 Sn Sn   0.0000    1
Sn      10.042263739   11.994913250    6.749623017 CORE    2 Sn Sn   0.0000    2
Pt       9.466320516   10.415522267    9.567835641 CORE    3 Pt Pt   0.0000    3
Pt       9.063680997   10.071236559    5.236775893 CORE    4 Pt Pt   0.0000    4
Pt      11.401827842   10.065174630    7.908024771 CORE    5 Pt Pt   0.0000    5
Pt       6.822564512   10.831513981    9.704212266 CORE    6 Pt Pt   0.0000    6
Pt       7.449024176   10.634481338    7.155485780 CORE    7 Pt Pt   0.0000    7
Pt       8.314725211   12.653225049    8.599605134 CORE    8 Pt Pt   0.0000    8
Si       3.623950404    2.204288368    0.137311064 CORE    9 Si Si   0.0000    9
Si       3.623279880   19.193727325    0.117335844 CORE   10 Si Si   0.0000   10
Si       6.731021205   19.213197254   13.455342455 CORE   11 Si Si   0.0000   11
Si       3.363708481   14.449476788    0.015871396 CORE   12 Si Si   0.0000   12
Si       6.567981772   14.403617081   13.505958992 CORE   13 Si Si   0.0000   13
Si      15.345668941    5.095793242    2.510736829 CORE   14 Si Si   0.0000   14
Si       7.543674270    4.496304992    1.889797878 CORE   15 Si Si   0.0000   15
Si      15.298774848    8.265830243    2.334233666 CORE   16 Si Si   0.0000   16
Si      10.467615384    8.271106061    2.348512319 CORE   17 Si Si   0.0000   17
Si       2.633034466   16.841710402    1.900346889 CORE   18 Si Si   0.0000   18
Si       7.504783925    9.132818095    2.055106174 CORE   19 Si Si   0.0000   19
Si       2.634216549    4.551044699    1.905568973 CORE   20 Si Si   0.0000   20
Si      10.555580997    5.098155925    2.361933498 CORE   21 Si Si   0.0000   21
Si      15.366298872   13.115304673    2.106345342 CORE   22 Si Si   0.0000   22
Si       7.561156182   16.860532547    1.744355697 CORE   23 Si Si   0.0000   23
Si       2.632782737    9.120837711    2.130202159 CORE   24 Si Si   0.0000   24
Si      10.536823772   16.340930698    2.187029451 CORE   25 Si Si   0.0000   25
Si      10.450150025   13.156541175    2.179805717 CORE   26 Si Si   0.0000   26
Si       7.504658733   12.246961400    2.012022589 CORE   27 Si Si   0.0000   27
Si       2.685345183   12.282078061    2.115558718 CORE   28 Si Si   0.0000   28
Si      15.410761512   16.319537579    2.125775605 CORE   29 Si Si   0.0000   29
Si      12.825947973    9.127582180    4.139266411 CORE   30 Si Si   0.0000   30
Si      12.808403921    4.615191510    4.428095289 CORE   31 Si Si   0.0000   31
Si       0.241629459    8.284057433    3.911615390 CORE   32 Si Si   0.0000   32
Si      12.880471643   12.277403392    3.907959697 CORE   33 Si Si   0.0000   33
Si      17.692106641    9.164893048    4.228086816 CORE   34 Si Si   0.0000   34
Si       5.144370349    5.110564232    3.833249837 CORE   35 Si Si   0.0000   35
Si      17.758084589    4.575269190    4.480778113 CORE   36 Si Si   0.0000   36
Si       0.399678035    5.104022120    3.928398550 CORE   37 Si Si   0.0000   37
Si       0.321689694   16.320031571    3.863650238 CORE   38 Si Si   0.0000   38
Si       0.250999058   13.145395854    3.858178895 CORE   39 Si Si   0.0000   39
Si       5.182078595   16.293234811    3.746353070 CORE   40 Si Si   0.0000   40
Si       5.115855375    8.284797117    3.962285382 CORE   41 Si Si   0.0000   41
Si      17.684532850   12.278274529    4.016913273 CORE   42 Si Si   0.0000   42
Si      12.954875107   16.983509008    3.950800888 CORE   43 Si Si   0.0000   43
Si       5.170215289   13.119518327    3.945742895 CORE   44 Si Si   0.0000   44
Si      17.665288883   16.949475063    4.165860248 CORE   45 Si Si   0.0000   45
Si      13.572072259    7.037762040    6.277161259 CORE   46 Si Si   0.0000   46
Si      13.789220255    2.212638007    6.159194342 CORE   47 Si Si   0.0000   47
Si      16.789249624    7.052678297    6.269687315 CORE   48 Si Si   0.0000   48
Si      16.907108820    2.198688370    6.269260133 CORE   49 Si Si   0.0000   49
Si      13.807121394   19.191102950    5.939163736 CORE   50 Si Si   0.0000   50
Si      13.573831600   14.546947669    5.976171759 CORE   51 Si Si   0.0000   51
Si      16.762961186   14.488756334    6.058564083 CORE   52 Si Si   0.0000   52
Si      16.929115494   19.235249788    6.079114047 CORE   53 Si Si   0.0000   53
Si       4.625117969    4.403487589    6.823545719 CORE   54 Si Si   0.0000   54
Si       1.214938989    9.171887218    6.784638033 CORE   55 Si Si   0.0000   55
Si       1.416110793    4.399889153    6.815798159 CORE   56 Si Si   0.0000   56
Si       4.318103574    9.158889828    6.872354529 CORE   57 Si Si   0.0000   57
Si       1.376332898   17.046611601    6.721998232 CORE   58 Si Si   0.0000   58
Si       1.201692463   12.258110594    6.722698862 CORE   59 Si Si   0.0000   59
Si       4.300512920   12.298554289    6.834935930 CORE   60 Si Si   0.0000   60
Si       4.594778756   17.044437685    6.683519299 CORE   61 Si Si   0.0000   61
Si      13.022947178    6.244469704    9.229624362 CORE   62 Si Si   0.0000   62
Si       0.416855836    6.837438356    8.619036511 CORE   63 Si Si   0.0000   63
Si      13.079172661    3.076244657    9.074352138 CORE   64 Si Si   0.0000   64
Si       5.340311092    6.817547324    8.658258969 CORE   65 Si Si   0.0000   65
Si       5.286273793   14.668247712    8.615682554 CORE   66 Si Si   0.0000   66
Si      17.907498526    3.061975691    9.109912685 CORE   67 Si Si   0.0000   67
Si      17.793250628    6.227339864    9.115645336 CORE   68 Si Si   0.0000   68
Si      13.010811774   18.373744781    8.842361860 CORE   69 Si Si   0.0000   69
Si       0.484778074    2.201339170    8.809040116 CORE   70 Si Si   0.0000   70
Si       0.452599663   14.597928494    8.579423605 CORE   71 Si Si   0.0000   71
Si       0.472215025   19.206507451    8.785328340 CORE   72 Si Si   0.0000   72
Si      17.852405689   15.132550411    8.935517528 CORE   73 Si Si   0.0000   73
Si       5.331200367    2.211873423    8.915574926 CORE   74 Si Si   0.0000   74
Si      12.919150796   15.149027875    8.919350390 CORE   75 Si Si   0.0000   75
Si      17.897808292   18.312575106    8.966439142 CORE   76 Si Si   0.0000   76
Si       5.254387811   19.167442742    8.847227643 CORE   77 Si Si   0.0000   77
Si      15.545623529    2.255697950   10.923498707 CORE   78 Si Si   0.0000   78
Si      15.539057657    6.747465185   11.178403137 CORE   79 Si Si   0.0000   79
Si      10.668307918    2.177836785   10.967123481 CORE   80 Si Si   0.0000   80
Si       7.727130620    3.065318361   10.663861799 CORE   81 Si Si   0.0000   81
Si       2.826696874    6.226960133   10.564675217 CORE   82 Si Si   0.0000   82
Si       7.580040170    6.252625626   10.671382370 CORE   83 Si Si   0.0000   83
Si      10.613207316    6.749974014   11.218449821 CORE   84 Si Si   0.0000   84
Si       2.822335845   15.196672606   10.562130125 CORE   85 Si Si   0.0000   85
Si       2.849782976    3.048341691   10.735377573 CORE   86 Si Si   0.0000   86
Si      15.466047419   19.239642406   10.675011420 CORE   87 Si Si   0.0000   87
Si      10.647992785   19.165837928   10.752852095 CORE   88 Si Si   0.0000   88
Si       7.671277821   18.315077341   10.590482830 CORE   89 Si Si   0.0000   89
Si       2.800170442   18.360613436   10.728670291 CORE   90 Si Si   0.0000   90
Si       7.560059696   15.135023756   10.637861902 CORE   91 Si Si   0.0000   91
Si      10.613443561   14.507152318   10.986330990 CORE   92 Si Si   0.0000   92
Si      15.415991201   14.426438590   10.679564005 CORE   93 Si Si   0.0000   93
Si      14.784242484    4.344225713   13.061318082 CORE   94 Si Si   0.0000   94
Si      14.614408476    9.116089652   12.929484189 CORE   95 Si Si   0.0000   95
Si      11.562010460    4.276085771   13.024083212 CORE   96 Si Si   0.0000   96
Si      11.518582946    9.114661821   13.036045573 CORE   97 Si Si   0.0000   97
Si      14.576220429   12.275992210   12.732192217 CORE   98 Si Si   0.0000   98
Si      11.564005184   16.964398037   12.815012302 CORE   99 Si Si   0.0000   99
Si      11.475218998   12.211883121   12.848746367 CORE  100 Si Si   0.0000  100
Si      14.776197521   16.886163714   12.651844711 CORE  101 Si Si   0.0000  101
Si       6.740682912    2.183052789    0.036060836 CORE  102 Si Si   0.0000  102
Si       6.562406406    6.935671274    0.062505232 CORE  103 Si Si   0.0000  103
Si       3.345429369    6.957326771    0.037411428 CORE  104 Si Si   0.0000  104
O        4.954391903    6.842407463    0.248961713 CORE  105 O  O    0.0000  105
O       15.211855077    4.293956685    1.105501732 CORE  106 O  O    0.0000  106
O       15.325081195    8.926063181    0.856054255 CORE  107 O  O    0.0000  107
O        4.973066786   14.630887924    0.173485652 CORE  108 O  O    0.0000  108
O       10.915466190    9.102681473    1.027818068 CORE  109 O  O    0.0000  109
O       15.401740516   12.738631512    0.532247952 CORE  110 O  O    0.0000  110
O       11.139123889    4.304069746    1.068635896 CORE  111 O  O    0.0000  111
O        3.535307330    0.636190107    0.547644406 CORE  112 O  O    0.0000  112
O        6.845190871    0.621633664    0.472904449 CORE  113 O  O    0.0000  113
O        7.117521225    8.325193329    0.696030404 CORE  114 O  O    0.0000  114
O        2.797833949    8.327798450    0.719952342 CORE  115 O  O    0.0000  115
O       10.971980604   17.063508232    0.798300416 CORE  116 O  O    0.0000  116
O        7.258640008    5.677812599    0.812432826 CORE  117 O  O    0.0000  117
O       10.766012463   12.421942182    0.769871908 CORE  118 O  O    0.0000  118
O        2.637405577   15.719447723    0.722529540 CORE  119 O  O    0.0000  119
O        2.645808689    5.651573757    0.708203005 CORE  120 O  O    0.0000  120
O        2.897183931   13.049108810    0.695645718 CORE  121 O  O    0.0000  121
O       15.519892472   16.756805039    0.568821467 CORE  122 O  O    0.0000  122
O        7.575426991    3.069024406    1.109868344 CORE  123 O  O    0.0000  123
O        7.011685675   12.987180442    0.642686785 CORE  124 O  O    0.0000  124
O        7.361272308   15.622329168    0.706079643 CORE  125 O  O    0.0000  125
O        2.896108035    3.068715703    1.298429041 CORE  126 O  O    0.0000  126
O        2.917192136   18.312239930    1.277890315 CORE  127 O  O    0.0000  127
O        7.607815733   18.251164250    0.903123743 CORE  128 O  O    0.0000  128
O        7.734925905   10.683653610    1.646295348 CORE  129 O  O    0.0000  129
O       15.591468014    6.675000676    2.228009659 CORE  130 O  O    0.0000  130
O        2.912121666   10.696663090    1.861642139 CORE  131 O  O    0.0000  131
O       10.756336633    6.694446592    2.106933814 CORE  132 O  O    0.0000  132
O       10.776198671   14.739880358    2.045602527 CORE  133 O  O    0.0000  133
O       15.579827279   14.711858914    2.314239440 CORE  134 O  O    0.0000  134
O       13.967959715    4.906730075    3.336684377 CORE  135 O  O    0.0000  135
O        8.887691977    8.511032359    2.670776548 CORE  136 O  O    0.0000  136
O        8.987153802    4.745238588    2.589781572 CORE  137 O  O    0.0000  137
O       13.843629632    8.506671167    3.026706608 CORE  138 O  O    0.0000  138
O       16.598342752    4.490934079    3.346903665 CORE  139 O  O    0.0000  139
O        8.977545845   16.666294441    2.514318982 CORE  140 O  O    0.0000  140
O       16.462066722    8.982139585    3.193232602 CORE  141 O  O    0.0000  141
O       13.929340472   12.673485370    2.727671916 CORE  142 O  O    0.0000  142
O        1.119061144    8.923890457    2.699292507 CORE  143 O  O    0.0000  143
O        1.167856483   16.868590447    2.593205795 CORE  144 O  O    0.0000  144
O        1.171880441    4.552544491    2.611255085 CORE  145 O  O    0.0000  145
O        8.883833732   12.926721186    2.549522529 CORE  146 O  O    0.0000  146
O       16.573280775   12.313168716    2.833342772 CORE  147 O  O    0.0000  147
O       11.299902184    8.824996848    3.638526031 CORE  148 O  O    0.0000  148
O        3.743901882   16.469176546    3.021622754 CORE  149 O  O    0.0000  149
O        6.395836716    4.460543978    3.032785077 CORE  150 O  O    0.0000  150
O       13.957409059   16.786997559    2.684914067 CORE  151 O  O    0.0000  151
O        3.767276820    4.924690789    3.002929295 CORE  152 O  O    0.0000  152
O        1.177985024   12.548264676    2.664577061 CORE  153 O  O    0.0000  153
O       11.359077007    4.646066153    3.696866470 CORE  154 O  O    0.0000  154
O        3.691734117    8.531070064    3.215314165 CORE  155 O  O    0.0000  155
O        3.746386675   12.845654543    3.209819372 CORE  156 O  O    0.0000  156
O       19.030927889    8.482151021    3.589360147 CORE  157 O  O    0.0000  157
O       16.602047797   17.058195060    2.943698530 CORE  158 O  O    0.0000  158
O        6.315828790    9.001951897    3.144222181 CORE  159 O  O    0.0000  159
O       11.424297849   16.926598610    3.413834564 CORE  160 O  O    0.0000  160
O       11.370191212   12.518535814    3.358701615 CORE  161 O  O    0.0000  161
O       19.200376010    4.744727280    3.759353543 CORE  162 O  O    0.0000  162
O        6.369999305   12.374581324    3.158584155 CORE  163 O  O    0.0000  163
O        6.361222811   16.925950593    2.831229219 CORE  164 O  O    0.0000  164
O       19.065163113   12.931947462    3.449005348 CORE  165 O  O    0.0000  165
O       19.132862624   16.624893081    3.560323205 CORE  166 O  O    0.0000  166
O        0.570944101   14.724885916    4.066152116 CORE  167 O  O    0.0000  167
O       13.069704620   10.717689765    4.307898971 CORE  168 O  O    0.0000  168
O        0.600633467    6.710152999    4.066133536 CORE  169 O  O    0.0000  169
O        5.415147776    6.693468357    4.065893675 CORE  170 O  O    0.0000  170
O        5.467196438   14.714945190    3.988402452 CORE  171 O  O    0.0000  171
O       17.937206258   10.746237476    4.485794608 CORE  172 O  O    0.0000  172
O       13.005980684    3.147578315    5.091465078 CORE  173 O  O    0.0000  173
O       12.845359702    5.761523277    5.581715538 CORE  174 O  O    0.0000  174
O       17.786137202    3.197149224    5.342983369 CORE  175 O  O    0.0000  175
O       13.198908289   18.431751412    4.642083096 CORE  176 O  O    0.0000  176
O       17.514240129    5.829376571    5.485978920 CORE  177 O  O    0.0000  177
O       13.078084475    8.430232346    5.588318199 CORE  178 O  O    0.0000  178
O       13.208516420   15.809044477    5.034273409 CORE  179 O  O    0.0000  179
O       17.308669385    8.465632960    5.650933308 CORE  180 O  O    0.0000  180
O        5.007419800    4.334644164    5.251006820 CORE  181 O  O    0.0000  181
O        0.581824578    9.050982651    5.298128836 CORE  182 O  O    0.0000  182
O       17.224805169   15.777496832    5.194974048 CORE  183 O  O    0.0000  183
O       13.154722180   13.162079529    5.240691779 CORE  184 O  O    0.0000  184
O        1.036278196    4.388678032    5.242511556 CORE  185 O  O    0.0000  185
O       17.715062452   18.372527897    4.951353663 CORE  186 O  O    0.0000  186
O        0.795203884   17.094340567    5.211893728 CORE  187 O  O    0.0000  187
O        5.153070792   17.092386404    5.161188332 CORE  188 O  O    0.0000  188
O       17.148775695   13.109685190    5.302809375 CORE  189 O  O    0.0000  189
O       13.675939947    0.668348583    5.676954488 CORE  190 O  O    0.0000  190
O        5.048264731    8.922738813    5.444954848 CORE  191 O  O    0.0000  191
O       17.035830797    0.688610466    5.685680531 CORE  192 O  O    0.0000  192
O        5.107943966   12.534321336    5.451049231 CORE  193 O  O    0.0000  193
O        0.535463901   12.352595969    5.245926529 CORE  194 O  O    0.0000  194
O       15.162883818   14.552099422    6.298851430 CORE  195 O  O    0.0000  195
O       15.349707154    2.684507540    6.237684328 CORE  196 O  O    0.0000  196
O       15.181814815    6.895920845    6.089071499 CORE  197 O  O    0.0000  197
O       15.368837379   18.767534802    6.138946994 CORE  198 O  O    0.0000  198
O        3.017640701    4.558536279    7.028317028 CORE  199 O  O    0.0000  199
O        2.761806782    8.663248154    6.755044003 CORE  200 O  O    0.0000  200
O        2.747559465   12.764772062    6.630005567 CORE  201 O  O    0.0000  201
O       13.157013346    7.087807811    7.845113925 CORE  202 O  O    0.0000  202
O       13.111153779    2.351307011    7.626386457 CORE  203 O  O    0.0000  203
O       17.459141865    2.209439275    7.797726349 CORE  204 O  O    0.0000  204
O        1.114205614   10.724940161    7.250771761 CORE  205 O  O    0.0000  205
O        2.984094108   16.842831932    6.703054781 CORE  206 O  O    0.0000  206
O       17.180295762    7.031950981    7.841325860 CORE  207 O  O    0.0000  207
O       12.977420416   18.742648949    7.263732260 CORE  208 O  O    0.0000  208
O        4.317146003   10.734976237    7.261136929 CORE  209 O  O    0.0000  209
O        5.138515716    3.027534752    7.523162060 CORE  210 O  O    0.0000  210
O        0.916152048    2.992750691    7.455192518 CORE  211 O  O    0.0000  211
O        5.360928489    5.695790039    7.479233427 CORE  212 O  O    0.0000  212
O        0.991069137   18.449479506    7.442147905 CORE  213 O  O    0.0000  213
O       12.754105985   14.685157671    7.372357626 CORE  214 O  O    0.0000  214
O       17.540149969   14.495695667    7.476682992 CORE  215 O  O    0.0000  215
O        5.284641408   15.782180924    7.439105795 CORE  216 O  O    0.0000  216
O        0.666629097    5.641895369    7.544223256 CORE  217 O  O    0.0000  217
O        4.987687010   18.437924152    7.419759410 CORE  218 O  O    0.0000  218
O        0.706876101   15.811144663    7.529575656 CORE  219 O  O    0.0000  219
O       17.609260249   19.001534206    7.528658769 CORE  220 O  O    0.0000  220
O        0.375088377    8.261880527    7.835970409 CORE  221 O  O    0.0000  221
O        5.020575615    8.278190843    8.036387482 CORE  222 O  O    0.0000  222
O        4.934538549   13.212741071    8.014652614 CORE  223 O  O    0.0000  223
O        0.389947786   13.191590493    7.772199020 CORE  224 O  O    0.0000  224
O        0.236174342    0.647940605    8.415486319 CORE  225 O  O    0.0000  225
O       12.925161773   16.768495527    9.059117101 CORE  226 O  O    0.0000  226
O       17.552995962   16.729590777    8.893985414 CORE  227 O  O    0.0000  227
O        5.048532517    0.640567538    8.629157593 CORE  228 O  O    0.0000  228
O       12.822419621    4.668018498    8.887938420 CORE  229 O  O    0.0000  229
O       17.621773187    4.635319975    8.828096728 CORE  230 O  O    0.0000  230
O       14.379192164    6.447381604   10.087523287 CORE  231 O  O    0.0000  231
O       19.357041264    6.603232521    9.343201692 CORE  232 O  O    0.0000  232
O       14.501592768    2.853127432    9.826555252 CORE  233 O  O    0.0000  233
O       11.873596789    2.401078387    9.910647813 CORE  234 O  O    0.0000  234
O        6.797651778    6.845780490    9.377574358 CORE  235 O  O    0.0000  235
O       11.743832706    6.793472986   10.057839425 CORE  236 O  O    0.0000  236
O       19.404199682   14.840720790    9.326888992 CORE  237 O  O    0.0000  237
O       19.487659187    2.834739686    9.419517155 CORE  238 O  O    0.0000  238
O        6.852814658    2.387969885    9.468970313 CORE  239 O  O    0.0000  239
O       19.466623672   18.535349016    9.335190921 CORE  240 O  O    0.0000  240
O       11.667050752   14.558752577    9.760648071 CORE  241 O  O    0.0000  241
O       11.730340720   19.080339993    9.545716706 CORE  242 O  O    0.0000  242
O       17.058700258    2.547112311   10.397824931 CORE  243 O  O    0.0000  243
O       14.399837247   18.927014754    9.483741970 CORE  244 O  O    0.0000  244
O        4.242999466   15.071513796    9.788542002 CORE  245 O  O    0.0000  245
O        6.770467966   18.843462543    9.345556294 CORE  246 O  O    0.0000  246
O        6.785955756   14.656107492    9.277386976 CORE  247 O  O    0.0000  247
O        4.217993523    6.419751819    9.761681320 CORE  248 O  O    0.0000  248
O       16.991425784    6.649540423   10.461121283 CORE  249 O  O    0.0000  249
O        1.585560685    6.871204910    9.743665924 CORE  250 O  O    0.0000  250
O        4.291874755    2.777657993   10.033919036 CORE  251 O  O    0.0000  251
O        1.591628458   19.102826974    9.952539905 CORE  252 O  O    0.0000  252
O        1.660772495    2.305982975    9.922232323 CORE  253 O  O    0.0000  253
O       14.321831647   14.560653397    9.486026958 CORE  254 O  O    0.0000  254
O        9.311392853    2.848969427   10.358876818 CORE  255 O  O    0.0000  255
O        4.217236638   18.611460427    9.972204095 CORE  256 O  O    0.0000  256
O        1.634643091   14.524086053    9.689416857 CORE  257 O  O    0.0000  257
O       16.912614019   14.437507157   10.057539604 CORE  258 O  O    0.0000  258
O       16.975547681   18.996239568   10.117717874 CORE  259 O  O    0.0000  259
O        9.237913149   18.542588947   10.223881094 CORE  260 O  O    0.0000  260
O        9.154713649    6.612087448   10.525758908 CORE  261 O  O    0.0000  261
O        9.116875668   14.741490000   10.385343985 CORE  262 O  O    0.0000  262
O        2.553760445    4.642163832   10.791579930 CORE  263 O  O    0.0000  263
O        7.374130884    4.643047518   10.747001621 CORE  264 O  O    0.0000  264
O        7.384836328   16.734114713   10.851803711 CORE  265 O  O    0.0000  265
O       15.309894541    0.666496308   11.138274013 CORE  266 O  O    0.0000  266
O        2.498402511   16.767513726   10.805138202 CORE  267 O  O    0.0000  267
O       10.440181041    0.590196823   11.204966871 CORE  268 O  O    0.0000  268
O       15.379285093    8.241485580   11.797089369 CORE  269 O  O    0.0000  269
O       10.653746651    8.116152377   12.097529561 CORE  270 O  O    0.0000  270
O       15.212687032   13.007363098   11.436259650 CORE  271 O  O    0.0000  271
O       15.459587073    5.655892789   12.379937633 CORE  272 O  O    0.0000  272
O       15.324654323    2.981751574   12.359578781 CORE  273 O  O    0.0000  273
O       10.675419288   13.060326882   11.718957029 CORE  274 O  O    0.0000  274
O       11.065206674    2.857049704   12.396664315 CORE  275 O  O    0.0000  275
O       10.840828032    5.486017791   12.217294073 CORE  276 O  O    0.0000  276
O       10.906743738   15.678865406   12.072648303 CORE  277 O  O    0.0000  277
O        6.958458110    6.908901183   12.017715136 CORE  278 O  O    0.0000  278
O        7.369591070    2.350398998   12.074451238 CORE  279 O  O    0.0000  279
O        2.951077432    6.998661278   11.986366578 CORE  280 O  O    0.0000  280
O        2.931024399   14.407501340   11.974155007 CORE  281 O  O    0.0000  281
O       11.178198518   18.336659413   12.043598691 CORE  282 O  O    0.0000  282
O       15.179620857   18.304040289   11.971060190 CORE  283 O  O    0.0000  283
O       15.262324105   15.662708678   11.714088368 CORE  284 O  O    0.0000  284
O        2.875546696    2.442976737   12.237323701 CORE  285 O  O    0.0000  285
O        7.293988769   19.148536174   11.933039072 CORE  286 O  O    0.0000  286
O        2.859488566   18.974281660   12.223811433 CORE  287 O  O    0.0000  287
O        6.948308604   14.367706428   11.928095734 CORE  288 O  O    0.0000  288
O       14.688784439   10.676127271   12.503428719 CORE  289 O  O    0.0000  289
O       11.442760995   10.633919321   12.474721203 CORE  290 O  O    0.0000  290
O       13.170256415    4.438683445   12.881244142 CORE  291 O  O    0.0000  291
O       13.066940389    8.607874894   13.040430473 CORE  292 O  O    0.0000  292
O       13.019904080   12.729727306   12.914225067 CORE  293 O  O    0.0000  293
O       13.171969523   16.795027090   12.857578793 CORE  294 O  O    0.0000  294
O        5.183770007    2.671510400    0.018107350 CORE  295 O  O    0.0000  295
O        5.176882797   18.720747600   13.478343412 CORE  296 O  O    0.0000  296
C        5.210326222   11.057374837   11.083330627 CORE  297 C  C    0.0000  297
C        5.855418194    9.804708487   11.283150770 CORE  298 C  C    0.0000  298
C        3.801565827   11.143944951   10.565218205 CORE  299 C  C    0.0000  299
H        3.545191933   10.270213033    9.950971515 CORE  300 H  H    0.0000  300
H        8.768273558   10.497538686   11.700249348 CORE  301 H  H    0.0000  301
H        3.626502759   12.050465535    9.971649137 CORE  302 H  H    0.0000  302
H        5.345640370    8.889078210   10.972563605 CORE  303 H  H    0.0000  303
H        5.511307696   11.888984387   11.733399475 CORE  304 H  H    0.0000  304
H        3.102657566   11.174231293   11.419858586 CORE  305 H  H    0.0000  305
H        9.147828815    9.848781011   11.453322031 CORE  306 H  H    0.0000  306
H        6.579166303    9.674861301   12.089768729 CORE  307 H  H    0.0000  307
end
end
