# Supplementary material for: Zeolite-confined subnanometric PtSn mimicking mortise-and-tenon joinery for catalytic propane dehydrogenation
Source: Nat Commun. 2022 May 17;13:2716. doi: 10.1038/s41467-022-30522-1 (PMC9114386; doi:10.1038/s41467-022-30522-1)
Supplement: Supplementary file 8 — Source Data [file 41467_2022_30522_MOESM8_ESM.zip › allstructures/Pt6Sn2-TS_propane_to_CH3CH2CH2_H.arc]

!BIOSYM archive 2
PBC=ON
                      Energy         0         -1.7583      -2405.667165        TS
!DATE
PBC   20.37460000   20.11910000   13.51960000   90.00000000   89.99990000   90.00000000
Sn       9.773657073    8.869404604    7.475377832 CORE    1 Sn Sn   0.0000    1
Sn       9.946467610   12.293436589    6.688893806 CORE    2 Sn Sn   0.0000    2
Pt       9.655292391   10.718007127    9.408535493 CORE    3 Pt Pt   0.0000    3
Pt       9.331331909   10.203487334    5.207473699 CORE    4 Pt Pt   0.0000    4
Pt      11.698464020   10.700393033    7.837108587 CORE    5 Pt Pt   0.0000    5
Pt       7.044197153   10.631768190    9.733182004 CORE    6 Pt Pt   0.0000    6
Pt       7.665389437   10.498671853    7.171216981 CORE    7 Pt Pt   0.0000    7
Pt       8.153257897   12.703273247    8.533940851 CORE    8 Pt Pt   0.0000    8
Si       3.617952858    2.214099454    0.115436729 CORE    9 Si Si   0.0000    9
Si       3.636029290   19.189331288    0.200218998 CORE   10 Si Si   0.0000   10
Si       6.750315811   19.234077509    0.017276132 CORE   11 Si Si   0.0000   11
Si       3.349773454   14.540145769    0.254012810 CORE   12 Si Si   0.0000   12
Si       6.559351720   14.465500090    0.111264268 CORE   13 Si Si   0.0000   13
Si      15.390869721    5.100002923    2.435256793 CORE   14 Si Si   0.0000   14
Si       7.535062410    4.534119322    1.866937676 CORE   15 Si Si   0.0000   15
Si      15.355145060    8.276752666    2.197621597 CORE   16 Si Si   0.0000   16
Si      10.485201592    8.274782883    2.258023136 CORE   17 Si Si   0.0000   17
Si       2.739971288   16.976940467    2.210712170 CORE   18 Si Si   0.0000   18
Si       7.513396226    9.146379069    2.051356983 CORE   19 Si Si   0.0000   19
Si       2.687795804    4.574426771    1.878896419 CORE   20 Si Si   0.0000   20
Si      10.558924165    5.097340345    2.274637151 CORE   21 Si Si   0.0000   21
Si      15.418594316   13.138773639    2.040274141 CORE   22 Si Si   0.0000   22
Si       7.590125028   16.920833613    1.894847613 CORE   23 Si Si   0.0000   23
Si       2.672137570    9.083705236    2.111169394 CORE   24 Si Si   0.0000   24
Si      10.591154734   16.364271208    2.164295012 CORE   25 Si Si   0.0000   25
Si      10.477116668   13.174262949    2.136377811 CORE   26 Si Si   0.0000   26
Si       7.514734643   12.265108100    2.118888720 CORE   27 Si Si   0.0000   27
Si       2.746551083   12.229333999    2.242029204 CORE   28 Si Si   0.0000   28
Si      15.482004826   16.346515094    2.013723155 CORE   29 Si Si   0.0000   29
Si      12.888850316    9.139388142    4.010783344 CORE   30 Si Si   0.0000   30
Si      12.831040181    4.581547395    4.301683558 CORE   31 Si Si   0.0000   31
Si       0.255505799    8.274073964    3.874645211 CORE   32 Si Si   0.0000   32
Si      12.934280533   12.284752814    3.850606216 CORE   33 Si Si   0.0000   33
Si      17.697978886    9.180963323    4.110483570 CORE   34 Si Si   0.0000   34
Si       5.172098926    5.106848648    3.843305810 CORE   35 Si Si   0.0000   35
Si      17.794691532    4.556975002    4.392870723 CORE   36 Si Si   0.0000   36
Si       0.412535691    5.100144026    3.880321653 CORE   37 Si Si   0.0000   37
Si       0.323130357   16.344144241    3.981781055 CORE   38 Si Si   0.0000   38
Si       0.277857933   13.168001210    3.910909620 CORE   39 Si Si   0.0000   39
Si       5.297275905   16.317088878    3.958731519 CORE   40 Si Si   0.0000   40
Si       5.145100430    8.276863026    3.975818800 CORE   41 Si Si   0.0000   41
Si      17.724635308   12.294959409    3.976657776 CORE   42 Si Si   0.0000   42
Si      13.061464787   16.985351505    3.869694815 CORE   43 Si Si   0.0000   43
Si       5.226875708   13.101258869    4.073080896 CORE   44 Si Si   0.0000   44
Si      17.672159900   16.947172516    4.099537138 CORE   45 Si Si   0.0000   45
Si      13.601027912    6.994583632    6.147516766 CORE   46 Si Si   0.0000   46
Si      13.825011176    2.209846328    6.049748256 CORE   47 Si Si   0.0000   47
Si      16.812245388    7.032039642    6.160600358 CORE   48 Si Si   0.0000   48
Si      16.939892110    2.199339358    6.185858059 CORE   49 Si Si   0.0000   49
Si      13.847833760   19.196697066    5.895210862 CORE   50 Si Si   0.0000   50
Si      13.625682745   14.545252349    5.916656280 CORE   51 Si Si   0.0000   51
Si      16.788910262   14.492379091    6.015539849 CORE   52 Si Si   0.0000   52
Si      16.968659986   19.233117618    6.040871675 CORE   53 Si Si   0.0000   53
Si       4.611764017    4.397187680    6.811807655 CORE   54 Si Si   0.0000   54
Si       1.209149051    9.179653507    6.730366375 CORE   55 Si Si   0.0000   55
Si       1.406371543    4.368132600    6.752301138 CORE   56 Si Si   0.0000   56
Si       4.319767897    9.158445625    6.872262556 CORE   57 Si Si   0.0000   57
Si       1.410139200   17.003785529    6.847437767 CORE   58 Si Si   0.0000   58
Si       1.185743441   12.268580509    6.799222144 CORE   59 Si Si   0.0000   59
Si       4.293685771   12.304655581    6.941531020 CORE   60 Si Si   0.0000   60
Si       4.590129081   16.985471527    6.865701015 CORE   61 Si Si   0.0000   61
Si      13.041394708    6.236402316    9.095741891 CORE   62 Si Si   0.0000   62
Si       0.414580478    6.814920733    8.527332254 CORE   63 Si Si   0.0000   63
Si      13.066845421    3.075295932    8.965548776 CORE   64 Si Si   0.0000   64
Si       5.338839666    6.806429278    8.665130785 CORE   65 Si Si   0.0000   65
Si       5.166849776   14.564395384    8.901893504 CORE   66 Si Si   0.0000   66
Si      17.906003592    3.087963001    9.033203420 CORE   67 Si Si   0.0000   67
Si      17.809839818    6.253819190    9.023613527 CORE   68 Si Si   0.0000   68
Si      13.001827209   18.402612135    8.778174297 CORE   69 Si Si   0.0000   69
Si       0.486854922    2.198552728    8.777252989 CORE   70 Si Si   0.0000   70
Si       0.482288307   14.553091199    8.747654686 CORE   71 Si Si   0.0000   71
Si       0.491484000   19.211615191    8.874162176 CORE   72 Si Si   0.0000   72
Si      17.852727798   15.155467569    8.899982375 CORE   73 Si Si   0.0000   73
Si       5.304055876    2.227381566    8.918874460 CORE   74 Si Si   0.0000   74
Si      12.902747566   15.179925891    8.831120018 CORE   75 Si Si   0.0000   75
Si      17.912762381   18.332242829    8.932712634 CORE   76 Si Si   0.0000   76
Si       5.221151496   19.203133618    8.963024605 CORE   77 Si Si   0.0000   77
Si      15.534337899    2.291752712   10.845462892 CORE   78 Si Si   0.0000   78
Si      15.533590222    6.763822983   11.035260496 CORE   79 Si Si   0.0000   79
Si      10.676902926    2.184768823   10.865416055 CORE   80 Si Si   0.0000   80
Si       7.731247590    3.081912219   10.632414906 CORE   81 Si Si   0.0000   81
Si       2.801088356    6.233888901   10.523448345 CORE   82 Si Si   0.0000   82
Si       7.652359042    6.265983920   10.618435148 CORE   83 Si Si   0.0000   83
Si      10.654432428    6.774390093   11.089910799 CORE   84 Si Si   0.0000   84
Si       2.727007738   15.173215561   10.785940662 CORE   85 Si Si   0.0000   85
Si       2.824163968    3.060955523   10.732765882 CORE   86 Si Si   0.0000   86
Si      15.458086659   19.291013555   10.604242513 CORE   87 Si Si   0.0000   87
Si      10.646570970   19.168506583   10.714667494 CORE   88 Si Si   0.0000   88
Si       7.669753876   18.314655185   10.656657235 CORE   89 Si Si   0.0000   89
Si       2.761342416   18.373095163   10.826651932 CORE   90 Si Si   0.0000   90
Si       7.563407884   15.139061025   10.734149264 CORE   91 Si Si   0.0000   91
Si      10.634893080   14.572057553   10.927636305 CORE   92 Si Si   0.0000   92
Si      15.378751738   14.432978208   10.599658189 CORE   93 Si Si   0.0000   93
Si      14.811727317    4.394494571   12.979619351 CORE   94 Si Si   0.0000   94
Si      14.599880786    9.112772734   12.791305829 CORE   95 Si Si   0.0000   95
Si      11.581962385    4.305384326   12.927839495 CORE   96 Si Si   0.0000   96
Si      11.475767326    9.142324185   12.913717716 CORE   97 Si Si   0.0000   97
Si      14.588556174   12.273493269   12.684557726 CORE   98 Si Si   0.0000   98
Si      11.611794493   17.011428746   12.786616963 CORE   99 Si Si   0.0000   99
Si      11.463759492   12.238140370   12.789361052 CORE  100 Si Si   0.0000  100
Si      14.811611284   16.921080077   12.572111011 CORE  101 Si Si   0.0000  101
Si       6.740277227    2.208700031   13.518688869 CORE  102 Si Si   0.0000  102
Si       6.602514844    6.988415025   13.512786924 CORE  103 Si Si   0.0000  103
Si       3.367622472    6.969125158   13.465645496 CORE  104 Si Si   0.0000  104
O        4.987525007    6.882556046   13.499565427 CORE  105 O  O    0.0000  105
O       15.303568530    4.347798500    1.002510475 CORE  106 O  O    0.0000  106
O       15.364666500    8.812051445    0.671178867 CORE  107 O  O    0.0000  107
O        4.959588388   14.711667810    0.142504634 CORE  108 O  O    0.0000  108
O       10.877203490    9.077295276    0.904481422 CORE  109 O  O    0.0000  109
O       15.435859113   12.721629481    0.476432623 CORE  110 O  O    0.0000  110
O       11.082510581    4.315560277    0.949081902 CORE  111 O  O    0.0000  111
O        3.522684663    0.651299875    0.531069651 CORE  112 O  O    0.0000  112
O        6.857856178    0.664179762    0.485523121 CORE  113 O  O    0.0000  113
O        7.066718360    8.384255305    0.683137185 CORE  114 O  O    0.0000  114
O        2.869601806    8.323380580    0.689861550 CORE  115 O  O    0.0000  115
O       10.986071090   17.082314946    0.759475818 CORE  116 O  O    0.0000  116
O        7.205585394    5.739414208    0.830918090 CORE  117 O  O    0.0000  117
O       10.734714928   12.466644804    0.700289053 CORE  118 O  O    0.0000  118
O        2.753878618   15.735762057    1.166780623 CORE  119 O  O    0.0000  119
O        2.754728245    5.646882785    0.660952701 CORE  120 O  O    0.0000  120
O        2.972486431   13.094028122    0.885346963 CORE  121 O  O    0.0000  121
O       15.612313817   16.769481295    0.455190497 CORE  122 O  O    0.0000  122
O        7.554332358    3.124770258    1.059750649 CORE  123 O  O    0.0000  123
O        6.914804880   13.051189836    0.820663391 CORE  124 O  O    0.0000  124
O        7.301263336   15.691030113    0.869378590 CORE  125 O  O    0.0000  125
O        2.927445917    3.077735840    1.300061029 CORE  126 O  O    0.0000  126
O        3.018467497   18.381807063    1.456681268 CORE  127 O  O    0.0000  127
O        7.572473036   18.323804977    1.075903476 CORE  128 O  O    0.0000  128
O        7.724382330   10.713678049    1.691250858 CORE  129 O  O    0.0000  129
O       15.660974186    6.685992166    2.227541157 CORE  130 O  O    0.0000  130
O        2.928048497   10.665127286    1.859433317 CORE  131 O  O    0.0000  131
O       10.792923244    6.695447337    2.058540730 CORE  132 O  O    0.0000  132
O       10.795910626   14.759220948    2.015041216 CORE  133 O  O    0.0000  133
O       15.627926785   14.738566854    2.202577154 CORE  134 O  O    0.0000  134
O       13.983668276    4.887705934    3.205291990 CORE  135 O  O    0.0000  135
O        8.910469024    8.503518423    2.605698090 CORE  136 O  O    0.0000  136
O        8.990948009    4.776061548    2.538672015 CORE  137 O  O    0.0000  137
O       13.898465899    8.572871737    2.863847170 CORE  138 O  O    0.0000  138
O       16.615800250    4.457064538    3.282006494 CORE  139 O  O    0.0000  139
O        9.056363750   16.719130423    2.556009419 CORE  140 O  O    0.0000  140
O       16.523951206    9.055675175    2.999456189 CORE  141 O  O    0.0000  141
O       13.993331121   12.708118091    2.692142739 CORE  142 O  O    0.0000  142
O        1.153687611    8.836192296    2.640631278 CORE  143 O  O    0.0000  143
O        1.272172556   17.071870328    2.888455196 CORE  144 O  O    0.0000  144
O        1.212914950    4.631715911    2.550315356 CORE  145 O  O    0.0000  145
O        8.927477805   12.938442410    2.567322867 CORE  146 O  O    0.0000  146
O       16.633372656   12.361618820    2.777745962 CORE  147 O  O    0.0000  147
O       11.355343347    8.870527104    3.506894521 CORE  148 O  O    0.0000  148
O        3.850863543   16.745831131    3.368420744 CORE  149 O  O    0.0000  149
O        6.424157985    4.460128431    3.044034382 CORE  150 O  O    0.0000  150
O       14.036556777   16.837644821    2.576174068 CORE  151 O  O    0.0000  151
O        3.801168419    4.934645449    2.999545446 CORE  152 O  O    0.0000  152
O        1.247087944   12.467414998    2.815191768 CORE  153 O  O    0.0000  153
O       11.380453977    4.589513420    3.576739399 CORE  154 O  O    0.0000  154
O        3.731879294    8.505938756    3.201494297 CORE  155 O  O    0.0000  155
O        3.822856128   12.666049480    3.378336290 CORE  156 O  O    0.0000  156
O       19.055272366    8.490311910    3.522447885 CORE  157 O  O    0.0000  157
O       16.680012043   17.079574377    2.823985409 CORE  158 O  O    0.0000  158
O        6.359904061    8.982275708    3.173477017 CORE  159 O  O    0.0000  159
O       11.521083551   16.925677605    3.368844021 CORE  160 O  O    0.0000  160
O       11.433681100   12.516407291    3.273725714 CORE  161 O  O    0.0000  161
O       19.226526854    4.716963715    3.648068989 CORE  162 O  O    0.0000  162
O        6.471984287   12.350464898    3.359415440 CORE  163 O  O    0.0000  163
O        6.486033439   16.976910156    3.078682187 CORE  164 O  O    0.0000  164
O       19.113325151   12.951997066    3.432544806 CORE  165 O  O    0.0000  165
O       19.158450525   16.607649496    3.552133331 CORE  166 O  O    0.0000  166
O        0.637120207   14.748472798    4.009819828 CORE  167 O  O    0.0000  167
O       13.132996332   10.723365586    4.242491304 CORE  168 O  O    0.0000  168
O        0.575990526    6.701403235    4.113035286 CORE  169 O  O    0.0000  169
O        5.437987639    6.686532869    4.105064687 CORE  170 O  O    0.0000  170
O        5.441743072   14.701884294    3.924555777 CORE  171 O  O    0.0000  171
O       17.955184057   10.751696389    4.420946056 CORE  172 O  O    0.0000  172
O       13.039112016    3.115982024    4.962125834 CORE  173 O  O    0.0000  173
O       12.859183794    5.724520907    5.457785978 CORE  174 O  O    0.0000  174
O       17.836444567    3.184633857    5.263546906 CORE  175 O  O    0.0000  175
O       13.292532489   18.419033021    4.588397127 CORE  176 O  O    0.0000  176
O       17.575601099    5.824387236    5.388820726 CORE  177 O  O    0.0000  177
O       13.156677746    8.379892143    5.420984804 CORE  178 O  O    0.0000  178
O       13.369312308   15.789474283    4.916705303 CORE  179 O  O    0.0000  179
O       17.241637266    8.454437837    5.497917074 CORE  180 O  O    0.0000  180
O        5.032487826    4.315560153    5.250594096 CORE  181 O  O    0.0000  181
O        0.612752344    9.104372957    5.223106717 CORE  182 O  O    0.0000  182
O       17.152682445   15.773999083    5.093782321 CORE  183 O  O    0.0000  183
O       13.177276369   13.160256808    5.196884727 CORE  184 O  O    0.0000  184
O        1.030011107    4.330796602    5.176482431 CORE  185 O  O    0.0000  185
O       17.705113558   18.366424225    4.887009640 CORE  186 O  O    0.0000  186
O        0.587702284   16.979299105    5.453941739 CORE  187 O  O    0.0000  187
O        5.419878331   16.884001523    5.475538535 CORE  188 O  O    0.0000  188
O       17.193819152   13.108647585    5.277914014 CORE  189 O  O    0.0000  189
O       13.717770942    0.662488243    5.585102946 CORE  190 O  O    0.0000  190
O        5.057900394    8.941470069    5.445722956 CORE  191 O  O    0.0000  191
O       17.087770544    0.680845429    5.631314038 CORE  192 O  O    0.0000  192
O        5.181105960   12.684702730    5.637490220 CORE  193 O  O    0.0000  193
O        0.456755881   12.474904818    5.366552239 CORE  194 O  O    0.0000  194
O       15.197110986   14.490772212    6.321986952 CORE  195 O  O    0.0000  195
O       15.384574756    2.685189851    6.117343898 CORE  196 O  O    0.0000  196
O       15.210889217    6.801269402    6.014040726 CORE  197 O  O    0.0000  197
O       15.404374703   18.790422382    6.167255482 CORE  198 O  O    0.0000  198
O        3.001570241    4.578057365    6.967674666 CORE  199 O  O    0.0000  199
O        2.760678105    8.686149216    6.726298408 CORE  200 O  O    0.0000  200
O        2.742466624   12.734615583    6.660629233 CORE  201 O  O    0.0000  201
O       13.155439560    7.070587906    7.705788097 CORE  202 O  O    0.0000  202
O       13.145379016    2.364771429    7.513921392 CORE  203 O  O    0.0000  203
O       17.462749055    2.233014464    7.722892109 CORE  204 O  O    0.0000  204
O        1.082597228   10.712659266    7.248836125 CORE  205 O  O    0.0000  205
O        3.000198131   16.881513559    6.554059652 CORE  206 O  O    0.0000  206
O       17.239038278    7.056663059    7.725280571 CORE  207 O  O    0.0000  207
O       12.969490909   18.778268981    7.199682940 CORE  208 O  O    0.0000  208
O        4.357058860   10.725125826    7.290224639 CORE  209 O  O    0.0000  209
O        5.085949688    3.013539303    7.516365960 CORE  210 O  O    0.0000  210
O        0.944596105    2.955727557    7.410460880 CORE  211 O  O    0.0000  211
O        5.350428125    5.672523108    7.498322993 CORE  212 O  O    0.0000  212
O        1.099506498   18.406892458    7.598141023 CORE  213 O  O    0.0000  213
O       12.750843599   14.751677273    7.270894129 CORE  214 O  O    0.0000  214
O       17.622323519   14.570359891    7.401739551 CORE  215 O  O    0.0000  215
O        5.035572056   15.757278944    7.824303061 CORE  216 O  O    0.0000  216
O        0.624872159    5.599086042    7.466579648 CORE  217 O  O    0.0000  217
O        4.940169435   18.396319267    7.583184938 CORE  218 O  O    0.0000  218
O        0.936206407   15.756259589    7.760893728 CORE  219 O  O    0.0000  219
O       17.703950529   18.979085743    7.460901228 CORE  220 O  O    0.0000  220
O        0.353221447    8.227463032    7.727009114 CORE  221 O  O    0.0000  221
O        5.005940925    8.258614950    8.030295352 CORE  222 O  O    0.0000  222
O        4.824245557   13.139539344    8.227855780 CORE  223 O  O    0.0000  223
O        0.432978837   13.152289638    7.931516319 CORE  224 O  O    0.0000  224
O        0.251081909    0.632490622    8.425423354 CORE  225 O  O    0.0000  225
O       12.981066286   16.795345480    8.987788817 CORE  226 O  O    0.0000  226
O       17.545666649   16.752259283    8.904421732 CORE  227 O  O    0.0000  227
O        5.025382017    0.656683549    8.640275270 CORE  228 O  O    0.0000  228
O       12.778041588    4.662714280    8.783104769 CORE  229 O  O    0.0000  229
O       17.621719883    4.660696451    8.750183627 CORE  230 O  O    0.0000  230
O       14.431589862    6.383797368    9.909708661 CORE  231 O  O    0.0000  231
O       19.372728851    6.605455005    9.289267240 CORE  232 O  O    0.0000  232
O       14.473047170    2.869412041    9.753399741 CORE  233 O  O    0.0000  233
O       11.848300543    2.374231841    9.763095798 CORE  234 O  O    0.0000  234
O        6.802088134    6.860052451    9.368708517 CORE  235 O  O    0.0000  235
O       11.815899142    6.844949104    9.961313105 CORE  236 O  O    0.0000  236
O       19.383875737   14.859832699    9.358244207 CORE  237 O  O    0.0000  237
O       19.482833147    2.851563971    9.350393034 CORE  238 O  O    0.0000  238
O        6.831007430    2.426830547    9.445799821 CORE  239 O  O    0.0000  239
O       19.466017417   18.539454991    9.366803977 CORE  240 O  O    0.0000  240
O       11.609674294   14.634348806    9.638304645 CORE  241 O  O    0.0000  241
O       11.691288816   19.058621514    9.475039112 CORE  242 O  O    0.0000  242
O       17.045270296    2.578382825   10.313370694 CORE  243 O  O    0.0000  243
O       14.366445092   18.994766516    9.434069517 CORE  244 O  O    0.0000  244
O        4.196549339   14.825640838   10.175040768 CORE  245 O  O    0.0000  245
O        6.741107505   18.925630309    9.472643419 CORE  246 O  O    0.0000  246
O        6.717991862   14.545374370    9.451657061 CORE  247 O  O    0.0000  247
O        4.235957104    6.419770640    9.794300653 CORE  248 O  O    0.0000  248
O       17.006265479    6.702555180   10.358703382 CORE  249 O  O    0.0000  249
O        1.610970526    6.858558250    9.619763246 CORE  250 O  O    0.0000  250
O        4.273605559    2.789886869   10.047126518 CORE  251 O  O    0.0000  251
O        1.543807193   19.168268829   10.111481121 CORE  252 O  O    0.0000  252
O        1.641045385    2.325409703    9.909272040 CORE  253 O  O    0.0000  253
O       14.265208558   14.526842080    9.421439950 CORE  254 O  O    0.0000  254
O        9.305440434    2.855099928   10.291313545 CORE  255 O  O    0.0000  255
O        4.184973123   18.736154241   10.128845073 CORE  256 O  O    0.0000  256
O        1.550553684   14.419374343    9.963722368 CORE  257 O  O    0.0000  257
O       16.864701061   14.422938146    9.953120022 CORE  258 O  O    0.0000  258
O       16.957745798   19.072036294   10.016416853 CORE  259 O  O    0.0000  259
O        9.229400961   18.510715896   10.242985777 CORE  260 O  O    0.0000  260
O        9.223419715    6.575930506   10.350874413 CORE  261 O  O    0.0000  261
O        9.116123084   14.828286980   10.410167484 CORE  262 O  O    0.0000  262
O        2.528956915    4.654452522   10.779481375 CORE  263 O  O    0.0000  263
O        7.398679125    4.664353601   10.741337547 CORE  264 O  O    0.0000  264
O        7.314243813   16.737670328   10.850550055 CORE  265 O  O    0.0000  265
O       15.302841468    0.708128827   11.093435712 CORE  266 O  O    0.0000  266
O        2.486232035   16.777334351   10.709425101 CORE  267 O  O    0.0000  267
O       10.437883160    0.602776735   11.132339366 CORE  268 O  O    0.0000  268
O       15.294660122    8.269011406   11.593162119 CORE  269 O  O    0.0000  269
O       10.632992443    8.156786693   11.942513569 CORE  270 O  O    0.0000  270
O       15.195340167   13.033933683   11.392872786 CORE  271 O  O    0.0000  271
O       15.454758778    5.707297223   12.268152427 CORE  272 O  O    0.0000  272
O       15.331339391    3.029591900   12.274548511 CORE  273 O  O    0.0000  273
O       10.730976205   13.124190839   11.648030730 CORE  274 O  O    0.0000  274
O       11.124010818    2.888624704   12.267980557 CORE  275 O  O    0.0000  275
O       10.897909073    5.526572177   12.105683426 CORE  276 O  O    0.0000  276
O       11.003975922   15.724273112   12.010624090 CORE  277 O  O    0.0000  277
O        7.180586042    6.965486709   12.004846669 CORE  278 O  O    0.0000  278
O        7.389895146    2.353285674   12.042202802 CORE  279 O  O    0.0000  279
O        2.824630792    7.029856130   11.938463099 CORE  280 O  O    0.0000  280
O        2.670396752   14.634108886   12.308055273 CORE  281 O  O    0.0000  281
O       11.221540004   18.384334147   12.016636558 CORE  282 O  O    0.0000  282
O       15.212444074   18.337517573   11.892450327 CORE  283 O  O    0.0000  283
O       15.229111099   15.698543171   11.599782288 CORE  284 O  O    0.0000  284
O        2.830549954    2.454719556   12.235400434 CORE  285 O  O    0.0000  285
O        7.389320814   19.090290556   12.053057531 CORE  286 O  O    0.0000  286
O        2.796111458   18.822581204   12.380427591 CORE  287 O  O    0.0000  287
O        7.075833028   14.406323200   12.093244585 CORE  288 O  O    0.0000  288
O       14.728086830   10.682572823   12.424838602 CORE  289 O  O    0.0000  289
O       11.353050917   10.670429615   12.384278403 CORE  290 O  O    0.0000  290
O       13.192594305    4.477166805   12.868713763 CORE  291 O  O    0.0000  291
O       13.036182436    8.670265801   12.931198807 CORE  292 O  O    0.0000  292
O       13.027074307   12.688214599   12.906072723 CORE  293 O  O    0.0000  293
O       13.219910759   16.867857413   12.864708329 CORE  294 O  O    0.0000  294
O        5.176362666    2.670493282   13.467034471 CORE  295 O  O    0.0000  295
O        5.192583023   18.755420171   13.499723437 CORE  296 O  O    0.0000  296
C        4.486094171   10.689823407   11.956167733 CORE  297 C  C    0.0000  297
C        5.743047740   10.005540169   11.383764402 CORE  298 C  C    0.0000  298
C        3.308877910   10.755679588   10.987180254 CORE  299 C  C    0.0000  299
H        3.581318123   11.285188315   10.061459500 CORE  300 H  H    0.0000  300
H        4.734393344   11.705083557   12.310195642 CORE  301 H  H    0.0000  301
H        2.451223782   11.275668165   11.439246147 CORE  302 H  H    0.0000  302
H        5.467290367    9.034437377   10.942866869 CORE  303 H  H    0.0000  303
H        4.177995379   10.134163918   12.857207421 CORE  304 H  H    0.0000  304
H        2.973253127    9.744765481   10.707855880 CORE  305 H  H    0.0000  305
H        6.027682866   11.350291744   10.696899837 CORE  306 H  H    0.0000  306
H        6.495377664    9.853855293   12.168830217 CORE  307 H  H    0.0000  307
end
end
