# Supplementary material for: Zeolite-confined subnanometric PtSn mimicking mortise-and-tenon joinery for catalytic propane dehydrogenation
Source: Nat Commun. 2022 May 17;13:2716. doi: 10.1038/s41467-022-30522-1 (PMC9114386; doi:10.1038/s41467-022-30522-1)
Supplement: Supplementary file 8 — Source Data [file 41467_2022_30522_MOESM8_ESM.zip › allstructures/Pt6Sn2-TS_propene_to_CH3CHCH_H.arc]

!BIOSYM archive 2
PBC=ON
                      Energy         0         -3.6455      -2397.804090        TS
!DATE
PBC   20.37460000   20.11910000   13.51960000   90.00000000   89.99990000   90.00000000
Sn       9.751730120    8.710010084    7.788199220 CORE    1 Sn Sn   0.0000    1
Sn      10.340773984   12.040979476    6.786471737 CORE    2 Sn Sn   0.0000    2
Pt       9.139416358   10.192281626    9.999851100 CORE    3 Pt Pt   0.0000    3
Pt       9.707517223    9.849926947    5.332234910 CORE    4 Pt Pt   0.0000    4
Pt      11.311827821   10.604102606    8.751670021 CORE    5 Pt Pt   0.0000    5
Pt       7.003304423   11.619017865    9.324376029 CORE    6 Pt Pt   0.0000    6
Pt       7.974172592   10.562369301    7.032953028 CORE    7 Pt Pt   0.0000    7
Pt       8.081125647   13.104554316    7.535068735 CORE    8 Pt Pt   0.0000    8
Si       3.679152861    2.184223036    0.180875460 CORE    9 Si Si   0.0000    9
Si       3.671190098   19.183925377    0.134647717 CORE   10 Si Si   0.0000   10
Si       6.780191676   19.202639103   13.483946369 CORE   11 Si Si   0.0000   11
Si       3.416419218   14.415225696    0.018305680 CORE   12 Si Si   0.0000   12
Si       6.620624060   14.380684442   13.493602143 CORE   13 Si Si   0.0000   13
Si      15.372722916    5.069968541    2.527532314 CORE   14 Si Si   0.0000   14
Si       7.588042742    4.497559632    1.916133053 CORE   15 Si Si   0.0000   15
Si      15.305616928    8.248035934    2.353458931 CORE   16 Si Si   0.0000   16
Si      10.506534905    8.254443652    2.384651473 CORE   17 Si Si   0.0000   17
Si       2.676918140   16.813339921    1.890171790 CORE   18 Si Si   0.0000   18
Si       7.526383089    9.110330691    2.060026786 CORE   19 Si Si   0.0000   19
Si       2.667420298    4.517666291    1.954512534 CORE   20 Si Si   0.0000   20
Si      10.596218847    5.076573096    2.416426281 CORE   21 Si Si   0.0000   21
Si      15.407107768   13.101382204    2.097916034 CORE   22 Si Si   0.0000   22
Si       7.614985355   16.832737291    1.740392086 CORE   23 Si Si   0.0000   23
Si       2.674707964    9.103601157    2.177627672 CORE   24 Si Si   0.0000   24
Si      10.594100134   16.324466393    2.195118586 CORE   25 Si Si   0.0000   25
Si      10.509435975   13.139958180    2.190673926 CORE   26 Si Si   0.0000   26
Si       7.549998834   12.238896527    2.032801269 CORE   27 Si Si   0.0000   27
Si       2.740019205   12.265812754    2.147213156 CORE   28 Si Si   0.0000   28
Si      15.446758177   16.304178017    2.132030369 CORE   29 Si Si   0.0000   29
Si      12.862858989    9.128147779    4.170487675 CORE   30 Si Si   0.0000   30
Si      12.850245363    4.565691508    4.442921059 CORE   31 Si Si   0.0000   31
Si       0.273977165    8.252095462    3.937645077 CORE   32 Si Si   0.0000   32
Si      12.941438777   12.268990487    3.914372263 CORE   33 Si Si   0.0000   33
Si      17.712115929    9.142603071    4.253983417 CORE   34 Si Si   0.0000   34
Si       5.179019112    5.091887960    3.870693952 CORE   35 Si Si   0.0000   35
Si      17.788543591    4.557664786    4.508533184 CORE   36 Si Si   0.0000   36
Si       0.418728081    5.065846485    3.950508612 CORE   37 Si Si   0.0000   37
Si       0.347203727   16.307747330    3.856699876 CORE   38 Si Si   0.0000   38
Si       0.283264310   13.129769711    3.872764090 CORE   39 Si Si   0.0000   39
Si       5.227296266   16.285688178    3.746645798 CORE   40 Si Si   0.0000   40
Si       5.160534238    8.271791914    4.011412010 CORE   41 Si Si   0.0000   41
Si      17.718744872   12.258317777    4.011018297 CORE   42 Si Si   0.0000   42
Si      12.997378167   16.979187149    3.959404742 CORE   43 Si Si   0.0000   43
Si       5.221618152   13.112339536    3.987919842 CORE   44 Si Si   0.0000   44
Si      17.712819961   16.947779271    4.155234574 CORE   45 Si Si   0.0000   45
Si      13.618202050    7.002022778    6.290534755 CORE   46 Si Si   0.0000   46
Si      13.836891388    2.187422781    6.206064759 CORE   47 Si Si   0.0000   47
Si      16.837985848    7.031496959    6.302910965 CORE   48 Si Si   0.0000   48
Si      16.959331686    2.174952013    6.306278338 CORE   49 Si Si   0.0000   49
Si      13.855409034   19.164851193    5.950035930 CORE   50 Si Si   0.0000   50
Si      13.644141414   14.552148264    5.983893840 CORE   51 Si Si   0.0000   51
Si      16.830835954   14.486760336    6.053397128 CORE   52 Si Si   0.0000   52
Si      16.979665189   19.212820137    6.083860904 CORE   53 Si Si   0.0000   53
Si       4.668989900    4.367160220    6.848927416 CORE   54 Si Si   0.0000   54
Si       1.271173244    9.141569945    6.821499546 CORE   55 Si Si   0.0000   55
Si       1.451958786    4.369693779    6.846421586 CORE   56 Si Si   0.0000   56
Si       4.389773615    9.153902656    6.924203955 CORE   57 Si Si   0.0000   57
Si       1.397841606   17.050178254    6.709173837 CORE   58 Si Si   0.0000   58
Si       1.237958112   12.231191098    6.733955082 CORE   59 Si Si   0.0000   59
Si       4.348394279   12.285295607    6.875464852 CORE   60 Si Si   0.0000   60
Si       4.621124296   17.055083456    6.661900389 CORE   61 Si Si   0.0000   61
Si      13.063016114    6.235995408    9.254670048 CORE   62 Si Si   0.0000   62
Si       0.472197703    6.813340425    8.664145199 CORE   63 Si Si   0.0000   63
Si      13.125593078    3.061344131    9.118361203 CORE   64 Si Si   0.0000   64
Si       5.388762541    6.793535419    8.688194252 CORE   65 Si Si   0.0000   65
Si       5.299243911   14.702366956    8.630480908 CORE   66 Si Si   0.0000   66
Si      17.968474632    3.038302257    9.142497811 CORE   67 Si Si   0.0000   67
Si      17.846988303    6.201245981    9.146444325 CORE   68 Si Si   0.0000   68
Si      13.048091963   18.342880428    8.849464418 CORE   69 Si Si   0.0000   69
Si       0.536794202    2.181085779    8.854336655 CORE   70 Si Si   0.0000   70
Si       0.512221242   14.590788948    8.580153259 CORE   71 Si Si   0.0000   71
Si       0.502890706   19.181064915    8.808599141 CORE   72 Si Si   0.0000   72
Si      17.910991834   15.107783251    8.934539195 CORE   73 Si Si   0.0000   73
Si       5.388592980    2.179785575    8.950931669 CORE   74 Si Si   0.0000   74
Si      12.970605289   15.120966625    8.935241059 CORE   75 Si Si   0.0000   75
Si      17.934322416   18.283204077    8.976558343 CORE   76 Si Si   0.0000   76
Si       5.298063503   19.135274768    8.860777165 CORE   77 Si Si   0.0000   77
Si      15.600423000    2.228188939   10.944502764 CORE   78 Si Si   0.0000   78
Si      15.584649125    6.723029227   11.193638466 CORE   79 Si Si   0.0000   79
Si      10.726314328    2.138413167   11.018518398 CORE   80 Si Si   0.0000   80
Si       7.781401172    3.016894642   10.705319682 CORE   81 Si Si   0.0000   81
Si       2.879425909    6.212745531   10.609992707 CORE   82 Si Si   0.0000   82
Si       7.631353816    6.199385934   10.703156118 CORE   83 Si Si   0.0000   83
Si      10.666495953    6.712580690   11.257114444 CORE   84 Si Si   0.0000   84
Si       2.862760021   15.191669687   10.596207662 CORE   85 Si Si   0.0000   85
Si       2.915493769    3.027481383   10.771501512 CORE   86 Si Si   0.0000   86
Si      15.502616948   19.216550494   10.681863890 CORE   87 Si Si   0.0000   87
Si      10.700146109   19.130055596   10.765538365 CORE   88 Si Si   0.0000   88
Si       7.710991477   18.303864495   10.626039979 CORE   89 Si Si   0.0000   89
Si       2.845331247   18.337568396   10.752130132 CORE   90 Si Si   0.0000   90
Si       7.615940292   15.135755958   10.639091180 CORE   91 Si Si   0.0000   91
Si      10.650140497   14.475635419   10.984948861 CORE   92 Si Si   0.0000   92
Si      15.485251507   14.399240181   10.682416943 CORE   93 Si Si   0.0000   93
Si      14.839524527    4.304314054   13.086875469 CORE   94 Si Si   0.0000   94
Si      14.668128377    9.096953240   12.939584413 CORE   95 Si Si   0.0000   95
Si      11.611116918    4.230727715   13.066936182 CORE   96 Si Si   0.0000   96
Si      11.558468728    9.082037427   13.064368199 CORE   97 Si Si   0.0000   97
Si      14.624430319   12.249082541   12.720094228 CORE   98 Si Si   0.0000   98
Si      11.630523131   16.914617821   12.817820113 CORE   99 Si Si   0.0000   99
Si      11.503520079   12.178929391   12.841031116 CORE  100 Si Si   0.0000  100
Si      14.841306901   16.852001591   12.652848083 CORE  101 Si Si   0.0000  101
Si       6.796714746    2.162136928    0.084931683 CORE  102 Si Si   0.0000  102
Si       6.594785517    6.917574114    0.075771177 CORE  103 Si Si   0.0000  103
Si       3.382486563    6.921825340    0.087636757 CORE  104 Si Si   0.0000  104
O        4.991362581    6.776959130    0.275822504 CORE  105 O  O    0.0000  105
O       15.303107767    4.267517947    1.120133401 CORE  106 O  O    0.0000  106
O       15.359546131    8.911153719    0.877697367 CORE  107 O  O    0.0000  107
O        5.025015196   14.608708963    0.155191303 CORE  108 O  O    0.0000  108
O       11.022738528    9.069378815    1.084480950 CORE  109 O  O    0.0000  109
O       15.432968356   12.736400903    0.522006163 CORE  110 O  O    0.0000  110
O       11.159390778    4.307119516    1.101370725 CORE  111 O  O    0.0000  111
O        3.585249813    0.617990517    0.592857814 CORE  112 O  O    0.0000  112
O        6.908813534    0.602499939    0.526799691 CORE  113 O  O    0.0000  113
O        7.097080117    8.333688942    0.693889969 CORE  114 O  O    0.0000  114
O        2.863286172    8.300673826    0.775376130 CORE  115 O  O    0.0000  115
O       11.048676772   17.033205199    0.805301456 CORE  116 O  O    0.0000  116
O        7.326866163    5.682739115    0.834059529 CORE  117 O  O    0.0000  117
O       10.836617469   12.420934855    0.777685891 CORE  118 O  O    0.0000  118
O        2.689506062   15.691617701    0.712531909 CORE  119 O  O    0.0000  119
O        2.668922061    5.629719888    0.767491444 CORE  120 O  O    0.0000  120
O        2.963293784   13.024727995    0.725389529 CORE  121 O  O    0.0000  121
O       15.571674886   16.742127376    0.577594395 CORE  122 O  O    0.0000  122
O        7.633667545    3.066092619    1.143277052 CORE  123 O  O    0.0000  123
O        7.056035845   12.970372465    0.656513443 CORE  124 O  O    0.0000  124
O        7.411947862   15.600830310    0.695195500 CORE  125 O  O    0.0000  125
O        2.943146697    3.043296126    1.338875553 CORE  126 O  O    0.0000  126
O        2.934651275   18.285622737    1.261613315 CORE  127 O  O    0.0000  127
O        7.665803593   18.227466355    0.908067981 CORE  128 O  O    0.0000  128
O        7.755081329   10.668153095    1.683666829 CORE  129 O  O    0.0000  129
O       15.582231333    6.655018557    2.250293707 CORE  130 O  O    0.0000  130
O        2.945156113   10.677218959    1.891225230 CORE  131 O  O    0.0000  131
O       10.840370887    6.678058014    2.224437747 CORE  132 O  O    0.0000  132
O       10.833394725   14.723660761    2.073494862 CORE  133 O  O    0.0000  133
O       15.621064500   14.696338078    2.319268741 CORE  134 O  O    0.0000  134
O       13.977908371    4.846699871    3.315424591 CORE  135 O  O    0.0000  135
O        8.915821609    8.461016786    2.622360592 CORE  136 O  O    0.0000  136
O        9.021104177    4.750859533    2.635703786 CORE  137 O  O    0.0000  137
O       13.832987666    8.505929690    3.015342746 CORE  138 O  O    0.0000  138
O       16.613895403    4.487200627    3.392342412 CORE  139 O  O    0.0000  139
O        9.031748356   16.644096413    2.508643779 CORE  140 O  O    0.0000  140
O       16.470635830    8.940305894    3.232984597 CORE  141 O  O    0.0000  141
O       13.972579296   12.646362087    2.714069382 CORE  142 O  O    0.0000  142
O        1.156137226    8.904088777    2.733897528 CORE  143 O  O    0.0000  143
O        1.217450011   16.824927370    2.591773477 CORE  144 O  O    0.0000  144
O        1.202869596    4.490901386    2.651932459 CORE  145 O  O    0.0000  145
O        8.942835294   12.901286751    2.553107445 CORE  146 O  O    0.0000  146
O       16.614510320   12.295524102    2.821089510 CORE  147 O  O    0.0000  147
O       11.292290417    8.870177427    3.706925733 CORE  148 O  O    0.0000  148
O        3.796805883   16.458001990    3.006516521 CORE  149 O  O    0.0000  149
O        6.422875539    4.464471877    3.041261802 CORE  150 O  O    0.0000  150
O       13.989258803   16.763169987    2.687817616 CORE  151 O  O    0.0000  151
O        3.790144837    4.897438429    3.061190748 CORE  152 O  O    0.0000  152
O        1.235173785   12.550635860    2.691207835 CORE  153 O  O    0.0000  153
O       11.386808034    4.569453229    3.739287418 CORE  154 O  O    0.0000  154
O        3.731599943    8.536480545    3.277444979 CORE  155 O  O    0.0000  155
O        3.804010098   12.812348013    3.246369892 CORE  156 O  O    0.0000  156
O       19.062976393    8.471987820    3.624860874 CORE  157 O  O    0.0000  157
O       16.625597675   17.052890644    2.956515774 CORE  158 O  O    0.0000  158
O        6.367440613    8.962613154    3.180530078 CORE  159 O  O    0.0000  159
O       11.464785751   16.921087654    3.429572309 CORE  160 O  O    0.0000  160
O       11.427823861   12.503005154    3.373660089 CORE  161 O  O    0.0000  161
O       19.221721593    4.707478003    3.765885460 CORE  162 O  O    0.0000  162
O        6.430673959   12.389183631    3.192746209 CORE  163 O  O    0.0000  163
O        6.417690965   16.892348158    2.830063589 CORE  164 O  O    0.0000  164
O       19.107838058   12.889811797    3.439636061 CORE  165 O  O    0.0000  165
O       19.169111718   16.632301124    3.517575395 CORE  166 O  O    0.0000  166
O        0.572906463   14.713414890    4.089241676 CORE  167 O  O    0.0000  167
O       13.135037670   10.712409436    4.336904175 CORE  168 O  O    0.0000  168
O        0.617972881    6.673186321    4.057185154 CORE  169 O  O    0.0000  169
O        5.429460770    6.675005159    4.123491720 CORE  170 O  O    0.0000  170
O        5.490257504   14.711544798    4.027084262 CORE  171 O  O    0.0000  171
O       17.946589873   10.727421711    4.496009869 CORE  172 O  O    0.0000  172
O       13.068675495    3.110039518    5.119758661 CORE  173 O  O    0.0000  173
O       12.906920576    5.725335071    5.580635856 CORE  174 O  O    0.0000  174
O       17.816915337    3.182150440    5.371339008 CORE  175 O  O    0.0000  175
O       13.247071725   18.433907440    4.636328091 CORE  176 O  O    0.0000  176
O       17.573373348    5.818249844    5.512289615 CORE  177 O  O    0.0000  177
O       13.131985093    8.387406364    5.586918144 CORE  178 O  O    0.0000  178
O       13.255648888   15.821117400    5.060997655 CORE  179 O  O    0.0000  179
O       17.342028357    8.450129646    5.683744106 CORE  180 O  O    0.0000  180
O        5.076179342    4.297635775    5.282355141 CORE  181 O  O    0.0000  181
O        0.645825478    8.981218441    5.336254757 CORE  182 O  O    0.0000  182
O       17.304793969   15.769747085    5.189902830 CORE  183 O  O    0.0000  183
O       13.249568906   13.171104298    5.227665036 CORE  184 O  O    0.0000  184
O        1.038748237    4.371307358    5.282550528 CORE  185 O  O    0.0000  185
O       17.767128618   18.368296830    4.943916141 CORE  186 O  O    0.0000  186
O        0.797186234   17.094318792    5.206230282 CORE  187 O  O    0.0000  187
O        5.196343807   17.111790274    5.146380177 CORE  188 O  O    0.0000  188
O       17.193619016   13.105348558    5.290840919 CORE  189 O  O    0.0000  189
O       13.720396386    0.645332861    5.725268682 CORE  190 O  O    0.0000  190
O        5.115141029    8.921724317    5.492404313 CORE  191 O  O    0.0000  191
O       17.094683814    0.670347543    5.712542871 CORE  192 O  O    0.0000  192
O        5.162033351   12.532753435    5.497774472 CORE  193 O  O    0.0000  193
O        0.557495831   12.338994021    5.264660650 CORE  194 O  O    0.0000  194
O       15.233365187   14.574687500    6.304959268 CORE  195 O  O    0.0000  195
O       15.398665873    2.649815076    6.299072322 CORE  196 O  O    0.0000  196
O       15.231028318    6.861685809    6.130473016 CORE  197 O  O    0.0000  197
O       15.419438260   18.744298443    6.135326766 CORE  198 O  O    0.0000  198
O        3.058790343    4.500340482    7.028091042 CORE  199 O  O    0.0000  199
O        2.831240989    8.664259659    6.819961218 CORE  200 O  O    0.0000  200
O        2.790771850   12.708056959    6.626689913 CORE  201 O  O    0.0000  201
O       13.173291038    7.047023786    7.849652384 CORE  202 O  O    0.0000  202
O       13.142938089    2.347088569    7.663856690 CORE  203 O  O    0.0000  203
O       17.536580232    2.185196085    7.825179362 CORE  204 O  O    0.0000  204
O        1.140645581   10.698908385    7.261511788 CORE  205 O  O    0.0000  205
O        3.008095626   16.896937019    6.660163623 CORE  206 O  O    0.0000  206
O       17.238578926    7.008726507    7.871891466 CORE  207 O  O    0.0000  207
O       13.027778631   18.690180112    7.265761024 CORE  208 O  O    0.0000  208
O        4.425964047   10.727442123    7.323915210 CORE  209 O  O    0.0000  209
O        5.200911850    3.006370253    7.563364607 CORE  210 O  O    0.0000  210
O        0.949994115    2.967502868    7.492550720 CORE  211 O  O    0.0000  211
O        5.366313496    5.680586770    7.505324638 CORE  212 O  O    0.0000  212
O        0.994612249   18.437644736    7.448460815 CORE  213 O  O    0.0000  213
O       12.826797249   14.657418438    7.384268956 CORE  214 O  O    0.0000  214
O       17.619738242   14.482660839    7.465603316 CORE  215 O  O    0.0000  215
O        5.254268255   15.754912683    7.401820707 CORE  216 O  O    0.0000  216
O        0.736060590    5.620266151    7.592164451 CORE  217 O  O    0.0000  217
O        5.048727022   18.426025338    7.419874247 CORE  218 O  O    0.0000  218
O        0.772874352   15.788672808    7.514267670 CORE  219 O  O    0.0000  219
O       17.656524393   18.956914735    7.530287416 CORE  220 O  O    0.0000  220
O        0.438212035    8.237703714    7.881946432 CORE  221 O  O    0.0000  221
O        5.124425141    8.275406907    8.077298719 CORE  222 O  O    0.0000  222
O        4.902825934   13.218184028    8.094976827 CORE  223 O  O    0.0000  223
O        0.449818243   13.172926001    7.793389623 CORE  224 O  O    0.0000  224
O        0.278185435    0.629334756    8.464212936 CORE  225 O  O    0.0000  225
O       12.968635493   16.739914843    9.079532577 CORE  226 O  O    0.0000  226
O       17.588476384   16.700289470    8.916229584 CORE  227 O  O    0.0000  227
O        5.087326779    0.612024590    8.663024549 CORE  228 O  O    0.0000  228
O       12.857002728    4.652689530    8.950560469 CORE  229 O  O    0.0000  229
O       17.676551255    4.609865151    8.857062277 CORE  230 O  O    0.0000  230
O       14.434789856    6.457331718   10.083167883 CORE  231 O  O    0.0000  231
O       19.409291680    6.578870348    9.379613024 CORE  232 O  O    0.0000  232
O       14.558825198    2.837085428    9.850699416 CORE  233 O  O    0.0000  233
O       11.932928204    2.380568763    9.967641645 CORE  234 O  O    0.0000  234
O        6.856607504    6.775499912    9.392262302 CORE  235 O  O    0.0000  235
O       11.797344635    6.804478731   10.095166090 CORE  236 O  O    0.0000  236
O       19.465379217   14.837791648    9.328125479 CORE  237 O  O    0.0000  237
O       19.546152724    2.820369112    9.472681976 CORE  238 O  O    0.0000  238
O        6.912053745    2.342161184    9.504619490 CORE  239 O  O    0.0000  239
O       19.497990531   18.512410012    9.360281762 CORE  240 O  O    0.0000  240
O       11.716953020   14.519644877    9.764943969 CORE  241 O  O    0.0000  241
O       11.758337102   19.050004506    9.535587116 CORE  242 O  O    0.0000  242
O       17.114049641    2.515475602   10.421933566 CORE  243 O  O    0.0000  243
O       14.427698028   18.913294530    9.496591745 CORE  244 O  O    0.0000  244
O        4.283435863   15.126690358    9.817923691 CORE  245 O  O    0.0000  245
O        6.808626491   18.807805205    9.370236252 CORE  246 O  O    0.0000  246
O        6.807714687   14.767525355    9.261537216 CORE  247 O  O    0.0000  247
O        4.266027643    6.439115707    9.804650777 CORE  248 O  O    0.0000  248
O       17.043511628    6.616100018   10.492071906 CORE  249 O  O    0.0000  249
O        1.630912680    6.848656505    9.796934095 CORE  250 O  O    0.0000  250
O        4.357250859    2.754442579   10.071344869 CORE  251 O  O    0.0000  251
O        1.629320222   19.053922190    9.964854475 CORE  252 O  O    0.0000  252
O        1.723988068    2.289279896    9.956432424 CORE  253 O  O    0.0000  253
O       14.377344579   14.546594702    9.504620023 CORE  254 O  O    0.0000  254
O        9.365863168    2.800497904   10.406207459 CORE  255 O  O    0.0000  255
O        4.247716582   18.553345616    9.959584416 CORE  256 O  O    0.0000  256
O        1.689867908   14.535344458    9.693945974 CORE  257 O  O    0.0000  257
O       16.975230842   14.387248357   10.043138197 CORE  258 O  O    0.0000  258
O       17.007167749   18.977237935   10.114780650 CORE  259 O  O    0.0000  259
O        9.273962983   18.538026934   10.249969525 CORE  260 O  O    0.0000  260
O        9.208148931    6.545203491   10.567807063 CORE  261 O  O    0.0000  261
O        9.166187329   14.750507814   10.392272223 CORE  262 O  O    0.0000  262
O        2.630709757    4.623144208   10.822721672 CORE  263 O  O    0.0000  263
O        7.423657368    4.593917148   10.792708817 CORE  264 O  O    0.0000  264
O        7.445222903   16.728786617   10.925132177 CORE  265 O  O    0.0000  265
O       15.357013683    0.640669845   11.155019305 CORE  266 O  O    0.0000  266
O        2.535026523   16.750827256   10.905077278 CORE  267 O  O    0.0000  267
O       10.517366694    0.548402499   11.245870463 CORE  268 O  O    0.0000  268
O       15.445471742    8.211331216   11.826437630 CORE  269 O  O    0.0000  269
O       10.682918784    8.040169792   12.189790346 CORE  270 O  O    0.0000  270
O       15.274148122   12.978031578   11.430569387 CORE  271 O  O    0.0000  271
O       15.475383575    5.622038595   12.382230277 CORE  272 O  O    0.0000  272
O       15.388208886    2.947776191   12.383799370 CORE  273 O  O    0.0000  273
O       10.700046430   13.024774753   11.713520687 CORE  274 O  O    0.0000  274
O       11.105446218    2.805863337   12.458877993 CORE  275 O  O    0.0000  275
O       10.925557948    5.424597673   12.213458951 CORE  276 O  O    0.0000  276
O       10.975061408   15.623661104   12.090861448 CORE  277 O  O    0.0000  277
O        6.984371309    6.887560627   12.025783553 CORE  278 O  O    0.0000  278
O        7.413387735    2.312593851   12.116848203 CORE  279 O  O    0.0000  279
O        2.982444485    6.972698917   12.038839045 CORE  280 O  O    0.0000  280
O        2.972227184   14.346675070   11.977878802 CORE  281 O  O    0.0000  281
O       11.245843216   18.280658590   12.035075064 CORE  282 O  O    0.0000  282
O       15.226911031   18.274776589   11.974040800 CORE  283 O  O    0.0000  283
O       15.362946962   15.634756353   11.723834363 CORE  284 O  O    0.0000  284
O        2.942573054    2.427718160   12.275402502 CORE  285 O  O    0.0000  285
O        7.321542885   19.160475408   11.952605566 CORE  286 O  O    0.0000  286
O        2.934707885   19.009063117   12.220694249 CORE  287 O  O    0.0000  287
O        7.000882927   14.330345771   11.913566501 CORE  288 O  O    0.0000  288
O       14.766611744   10.650948568   12.502148709 CORE  289 O  O    0.0000  289
O       11.428654897   10.594483319   12.500817651 CORE  290 O  O    0.0000  290
O       13.222350666    4.365984454   12.952278185 CORE  291 O  O    0.0000  291
O       13.116352036    8.604402435   13.023265668 CORE  292 O  O    0.0000  292
O       13.058748284   12.672298739   12.870803380 CORE  293 O  O    0.0000  293
O       13.238720479   16.738718547   12.849180951 CORE  294 O  O    0.0000  294
O        5.239747466    2.650476250    0.078815735 CORE  295 O  O    0.0000  295
O        5.226040184   18.708653615    0.003709107 CORE  296 O  O    0.0000  296
C        6.288419695   10.821864502   11.210783064 CORE  297 C  C    0.0000  297
C        7.151620660    9.915510276   10.545239754 CORE  298 C  C    0.0000  298
C        4.815099682   10.537773300   11.380484097 CORE  299 C  C    0.0000  299
H        4.479920208    9.730616157   10.713426108 CORE  300 H  H    0.0000  300
H        4.207827029   11.429441804   11.160186644 CORE  301 H  H    0.0000  301
H        6.725367861    8.994483653   10.145062121 CORE  302 H  H    0.0000  302
H        6.718426143   11.529738470   11.929276700 CORE  303 H  H    0.0000  303
H        4.582233560   10.244564504   12.419495362 CORE  304 H  H    0.0000  304
H        8.464469963    9.570109622   11.340460578 CORE  305 H  H    0.0000  305
end
end
