# Supplementary material for: Zeolite-confined subnanometric PtSn mimicking mortise-and-tenon joinery for catalytic propane dehydrogenation
Source: Nat Commun. 2022 May 17;13:2716. doi: 10.1038/s41467-022-30522-1 (PMC9114386; doi:10.1038/s41467-022-30522-1)
Supplement: Supplementary file 8 — Source Data [file 41467_2022_30522_MOESM8_ESM.zip › allstructures/Pt6Sn2O0-MFI.arc]

!BIOSYM archive 2
PBC=ON
                      Energy         0          0.0464      -2311.357815        C1
!DATE
PBC   20.37460000   20.11910000   13.51960000   90.00000000   89.99990000   90.00000000
Sn       9.468296850    8.658447593    7.336882464 CORE    1 Sn Sn   0.0000    1
Sn       9.662511658   12.463357844    7.221918841 CORE    2 Sn Sn   0.0000    2
Pt       9.781644124   10.630288645    9.161646303 CORE    3 Pt Pt   0.0000    3
Pt       9.666013979   10.463802363    5.276603928 CORE    4 Pt Pt   0.0000    4
Pt      11.558702150   10.466746697    7.274758307 CORE    5 Pt Pt   0.0000    5
Pt       7.446634471    9.336693426    9.251490365 CORE    6 Pt Pt   0.0000    6
Pt       7.709808759   10.677435484    6.938011461 CORE    7 Pt Pt   0.0000    7
Pt       7.445531390   11.869747879    9.309463478 CORE    8 Pt Pt   0.0000    8
Si       3.601365766    2.240525730    0.084756495 CORE    9 Si Si   0.0000    9
Si       3.629582035   19.229512873    0.253054141 CORE   10 Si Si   0.0000   10
Si       6.754811600   19.253302506    0.053679968 CORE   11 Si Si   0.0000   11
Si       3.329194540   14.630850666    0.293554638 CORE   12 Si Si   0.0000   12
Si       6.527128737   14.562849845    0.191771066 CORE   13 Si Si   0.0000   13
Si      15.347420593    5.100600257    2.446764182 CORE   14 Si Si   0.0000   14
Si       7.529050223    4.571251697    1.810797243 CORE   15 Si Si   0.0000   15
Si      15.322336198    8.273210465    2.203440329 CORE   16 Si Si   0.0000   16
Si      10.463910744    8.298552882    2.263790306 CORE   17 Si Si   0.0000   17
Si       2.712778276   17.025701638    2.235993399 CORE   18 Si Si   0.0000   18
Si       7.497258184    9.203316866    2.007402192 CORE   19 Si Si   0.0000   19
Si       2.610435951    4.613174252    1.834674689 CORE   20 Si Si   0.0000   20
Si      10.527432538    5.115726574    2.299776228 CORE   21 Si Si   0.0000   21
Si      15.425987594   13.169693912    2.026719930 CORE   22 Si Si   0.0000   22
Si       7.588701760   16.988551405    1.976303461 CORE   23 Si Si   0.0000   23
Si       2.637179234    9.163024351    2.091075769 CORE   24 Si Si   0.0000   24
Si      10.577638439   16.413816500    2.166689091 CORE   25 Si Si   0.0000   25
Si      10.453061416   13.218785760    2.123000167 CORE   26 Si Si   0.0000   26
Si       7.490029215   12.315117919    2.143867474 CORE   27 Si Si   0.0000   27
Si       2.747176447   12.296901615    2.281991436 CORE   28 Si Si   0.0000   28
Si      15.500176843   16.381110653    1.970891885 CORE   29 Si Si   0.0000   29
Si      12.870377983    9.155096711    4.002574490 CORE   30 Si Si   0.0000   30
Si      12.792950235    4.617181910    4.330721069 CORE   31 Si Si   0.0000   31
Si       0.204397644    8.312006690    3.835207014 CORE   32 Si Si   0.0000   32
Si      12.923308439   12.317374858    3.833791874 CORE   33 Si Si   0.0000   33
Si      17.663188292    9.210373082    4.106313449 CORE   34 Si Si   0.0000   34
Si       5.135183355    5.115568760    3.756818731 CORE   35 Si Si   0.0000   35
Si      17.746294205    4.571406930    4.401324208 CORE   36 Si Si   0.0000   36
Si       0.360702138    5.125750532    3.851722399 CORE   37 Si Si   0.0000   37
Si       0.335182277   16.394136587    4.043981171 CORE   38 Si Si   0.0000   38
Si       0.278687763   13.219993253    3.958962741 CORE   39 Si Si   0.0000   39
Si       5.279493443   16.332841786    4.004721464 CORE   40 Si Si   0.0000   40
Si       5.120169906    8.293258135    3.907814494 CORE   41 Si Si   0.0000   41
Si      17.719167093   12.332955736    3.989101047 CORE   42 Si Si   0.0000   42
Si      13.085563618   17.008266695    3.848932694 CORE   43 Si Si   0.0000   43
Si       5.232587790   13.120918284    4.128033481 CORE   44 Si Si   0.0000   44
Si      17.648081577   16.961757857    4.094682604 CORE   45 Si Si   0.0000   45
Si      13.578458240    7.045443251    6.170712588 CORE   46 Si Si   0.0000   46
Si      13.777249397    2.224254353    6.077352259 CORE   47 Si Si   0.0000   47
Si      16.797297863    7.066398951    6.175443563 CORE   48 Si Si   0.0000   48
Si      16.905468949    2.205965153    6.197692355 CORE   49 Si Si   0.0000   49
Si      13.810658613   19.224489221    5.898607403 CORE   50 Si Si   0.0000   50
Si      13.596624373   14.562004176    5.908209721 CORE   51 Si Si   0.0000   51
Si      16.749574738   14.516475118    6.015761681 CORE   52 Si Si   0.0000   52
Si      16.939126329   19.250771554    6.049303218 CORE   53 Si Si   0.0000   53
Si       4.616577435    4.378282615    6.742247107 CORE   54 Si Si   0.0000   54
Si       1.156472103    9.168095933    6.712355451 CORE   55 Si Si   0.0000   55
Si       1.405039350    4.384254781    6.728732049 CORE   56 Si Si   0.0000   56
Si       4.266611553    9.127644408    6.808526756 CORE   57 Si Si   0.0000   57
Si       1.399939489   16.978519750    6.935201151 CORE   58 Si Si   0.0000   58
Si       1.168729731   12.263258273    6.841049651 CORE   59 Si Si   0.0000   59
Si       4.276714269   12.267661832    6.972007444 CORE   60 Si Si   0.0000   60
Si       4.598168625   16.943708920    6.943699566 CORE   61 Si Si   0.0000   61
Si      12.995451572    6.263860094    9.098756151 CORE   62 Si Si   0.0000   62
Si       0.413811486    6.812487297    8.557828122 CORE   63 Si Si   0.0000   63
Si      13.045975244    3.106545536    8.987594440 CORE   64 Si Si   0.0000   64
Si       5.296555437    6.773920730    8.623457958 CORE   65 Si Si   0.0000   65
Si       5.166737987   14.512522039    8.921695695 CORE   66 Si Si   0.0000   66
Si      17.895084968    3.089101990    9.027060163 CORE   67 Si Si   0.0000   67
Si      17.806994169    6.248904483    9.025172828 CORE   68 Si Si   0.0000   68
Si      12.953078055   18.434409912    8.759624516 CORE   69 Si Si   0.0000   69
Si       0.491048935    2.215801888    8.742099325 CORE   70 Si Si   0.0000   70
Si       0.429763995   14.528345920    8.802629139 CORE   71 Si Si   0.0000   71
Si       0.485376467   19.231713921    8.930422950 CORE   72 Si Si   0.0000   72
Si      17.815684152   15.155145091    8.908858357 CORE   73 Si Si   0.0000   73
Si       5.280256266    2.244307700    8.838201654 CORE   74 Si Si   0.0000   74
Si      12.840554848   15.217196845    8.811819414 CORE   75 Si Si   0.0000   75
Si      17.898101759   18.346978446    8.936895969 CORE   76 Si Si   0.0000   76
Si       5.186600341   19.226428908    9.026247665 CORE   77 Si Si   0.0000   77
Si      15.526924893    2.315054652   10.852062275 CORE   78 Si Si   0.0000   78
Si      15.506893816    6.760780808   11.037526048 CORE   79 Si Si   0.0000   79
Si      10.619672757    2.220510270   10.872347878 CORE   80 Si Si   0.0000   80
Si       7.672294567    3.122613970   10.559491031 CORE   81 Si Si   0.0000   81
Si       2.809603581    6.249860211   10.546856459 CORE   82 Si Si   0.0000   82
Si       7.583493714    6.303569762   10.620165889 CORE   83 Si Si   0.0000   83
Si      10.618040955    6.778291154   11.122564538 CORE   84 Si Si   0.0000   84
Si       2.705515954   15.206992593   10.801974411 CORE   85 Si Si   0.0000   85
Si       2.837888666    3.097338637   10.692352604 CORE   86 Si Si   0.0000   86
Si      15.411424277   19.320662631   10.571154746 CORE   87 Si Si   0.0000   87
Si      10.605998476   19.193573016   10.700447926 CORE   88 Si Si   0.0000   88
Si       7.648820516   18.293436057   10.667443970 CORE   89 Si Si   0.0000   89
Si       2.727595754   18.406146912   10.895272414 CORE   90 Si Si   0.0000   90
Si       7.519325651   15.108412234   10.757521469 CORE   91 Si Si   0.0000   91
Si      10.610745559   14.595591828   10.928787768 CORE   92 Si Si   0.0000   92
Si      15.307171167   14.441430629   10.585363366 CORE   93 Si Si   0.0000   93
Si      14.772848448    4.388257995   12.986397337 CORE   94 Si Si   0.0000   94
Si      14.611432800    9.119430091   12.783298685 CORE   95 Si Si   0.0000   95
Si      11.538906039    4.297549425   12.952402479 CORE   96 Si Si   0.0000   96
Si      11.473180286    9.159053387   12.916923856 CORE   97 Si Si   0.0000   97
Si      14.591603630   12.266368712   12.693029243 CORE   98 Si Si   0.0000   98
Si      11.577922293   17.049455284   12.780493201 CORE   99 Si Si   0.0000   99
Si      11.456781307   12.246065055   12.794473843 CORE  100 Si Si   0.0000  100
Si      14.771204938   16.945746283   12.549031196 CORE  101 Si Si   0.0000  101
Si       6.724043858    2.252654847   13.471571849 CORE  102 Si Si   0.0000  102
Si       6.560559147    7.048603953    0.003490100 CORE  103 Si Si   0.0000  103
Si       3.336845500    7.048094869   13.491963734 CORE  104 Si Si   0.0000  104
O        4.949820561    6.922843180    0.132763088 CORE  105 O  O    0.0000  105
O       15.244894965    4.351224487    1.014782572 CORE  106 O  O    0.0000  106
O       15.343744326    8.807240274    0.677687783 CORE  107 O  O    0.0000  107
O        4.936418152   14.870605915    0.274091741 CORE  108 O  O    0.0000  108
O       10.918808750    9.089034076    0.922797867 CORE  109 O  O    0.0000  109
O       15.452929187   12.716526331    0.473113671 CORE  110 O  O    0.0000  110
O       11.070313639    4.331529419    0.982373670 CORE  111 O  O    0.0000  111
O        3.505061278    0.695700445    0.558324913 CORE  112 O  O    0.0000  112
O        6.885909662    0.708771383    0.420302810 CORE  113 O  O    0.0000  113
O        7.065658443    8.461649730    0.619403007 CORE  114 O  O    0.0000  114
O        2.811034037    8.424331591    0.654071060 CORE  115 O  O    0.0000  115
O       10.931041514   17.123596021    0.745374760 CORE  116 O  O    0.0000  116
O        7.253442260    5.816179797    0.801592730 CORE  117 O  O    0.0000  117
O       10.692051237   12.519136549    0.679217633 CORE  118 O  O    0.0000  118
O        2.641326569   15.839678541    1.127813151 CORE  119 O  O    0.0000  119
O        2.652563654    5.753886049    0.677988344 CORE  120 O  O    0.0000  120
O        2.974067131   13.191911158    0.948561950 CORE  121 O  O    0.0000  121
O       15.604838011   16.821473673    0.415357715 CORE  122 O  O    0.0000  122
O        7.585589244    3.189114985    0.956417290 CORE  123 O  O    0.0000  123
O        6.853739791   13.134879907    0.884999089 CORE  124 O  O    0.0000  124
O        7.322309690   15.769894482    0.930150825 CORE  125 O  O    0.0000  125
O        2.829798925    3.148586784    1.177543975 CORE  126 O  O    0.0000  126
O        3.041060138   18.451514960    1.542157474 CORE  127 O  O    0.0000  127
O        7.538024604   18.410902041    1.193232829 CORE  128 O  O    0.0000  128
O        7.698147157   10.776381718    1.677050528 CORE  129 O  O    0.0000  129
O       15.638927582    6.683606980    2.239139396 CORE  130 O  O    0.0000  130
O        2.925082767   10.741288396    1.866339345 CORE  131 O  O    0.0000  131
O       10.748409112    6.711764324    2.075890251 CORE  132 O  O    0.0000  132
O       10.759549853   14.807603956    2.007503908 CORE  133 O  O    0.0000  133
O       15.625458611   14.772446198    2.140338033 CORE  134 O  O    0.0000  134
O       13.940481506    4.899602491    3.221149277 CORE  135 O  O    0.0000  135
O        8.886542913    8.550891754    2.558825807 CORE  136 O  O    0.0000  136
O        8.957307834    4.783955888    2.548341044 CORE  137 O  O    0.0000  137
O       13.855764885    8.548326433    2.856251005 CORE  138 O  O    0.0000  138
O       16.566142601    4.445671556    3.293988493 CORE  139 O  O    0.0000  139
O        9.065557276   16.798898473    2.617608896 CORE  140 O  O    0.0000  140
O       16.463916143    9.072387727    3.024744615 CORE  141 O  O    0.0000  141
O       14.005391770   12.756350637    2.700755251 CORE  142 O  O    0.0000  142
O        1.122249982    8.930408966    2.642854022 CORE  143 O  O    0.0000  143
O        1.263051323   17.145769143    2.947732636 CORE  144 O  O    0.0000  144
O        1.146304101    4.615309544    2.529478426 CORE  145 O  O    0.0000  145
O        8.910703325   12.982202779    2.572896729 CORE  146 O  O    0.0000  146
O       16.650790127   12.419947979    2.774077723 CORE  147 O  O    0.0000  147
O       11.333211387    8.868637509    3.526456335 CORE  148 O  O    0.0000  148
O        3.840127420   16.691836374    3.352487141 CORE  149 O  O    0.0000  149
O        6.363880080    4.457231122    2.930900624 CORE  150 O  O    0.0000  150
O       14.070263892   16.881810835    2.562243285 CORE  151 O  O    0.0000  151
O        3.739896579    4.914664628    2.960207776 CORE  152 O  O    0.0000  152
O        1.249127153   12.518324057    2.865801711 CORE  153 O  O    0.0000  153
O       11.338651573    4.615994531    3.611780977 CORE  154 O  O    0.0000  154
O        3.695193990    8.543110544    3.162588837 CORE  155 O  O    0.0000  155
O        3.825436340   12.705812381    3.426500105 CORE  156 O  O    0.0000  156
O       19.005803722    8.527571481    3.474121069 CORE  157 O  O    0.0000  157
O       16.727897158   17.081420602    2.765438976 CORE  158 O  O    0.0000  158
O        6.331041177    9.015826554    3.118014906 CORE  159 O  O    0.0000  159
O       11.549638812   16.961707829    3.340273003 CORE  160 O  O    0.0000  160
O       11.429718906   12.558012411    3.242484383 CORE  161 O  O    0.0000  161
O       19.174860434    4.730967264    3.650980079 CORE  162 O  O    0.0000  162
O        6.472585465   12.370524960    3.407246353 CORE  163 O  O    0.0000  163
O        6.485524221   17.007074137    3.161080793 CORE  164 O  O    0.0000  164
O       19.114970709   13.002686851    3.478683555 CORE  165 O  O    0.0000  165
O       19.164396984   16.636545221    3.634756585 CORE  166 O  O    0.0000  166
O        0.654247919   14.798260473    4.058144884 CORE  167 O  O    0.0000  167
O       13.125671974   10.744841253    4.186887637 CORE  168 O  O    0.0000  168
O        0.532214383    6.733646015    4.020606974 CORE  169 O  O    0.0000  169
O        5.409324258    6.697803464    3.985654729 CORE  170 O  O    0.0000  170
O        5.465034612   14.722381171    4.017860969 CORE  171 O  O    0.0000  171
O       17.933044058   10.780343483    4.409812975 CORE  172 O  O    0.0000  172
O       12.994513664    3.163442540    5.017394994 CORE  173 O  O    0.0000  173
O       12.837997578    5.784063497    5.462024018 CORE  174 O  O    0.0000  174
O       17.794591797    3.213527752    5.293309301 CORE  175 O  O    0.0000  175
O       13.319029646   18.436584461    4.575807690 CORE  176 O  O    0.0000  176
O       17.523827480    5.851307568    5.378771242 CORE  177 O  O    0.0000  177
O       13.163768783    8.436060152    5.431713412 CORE  178 O  O    0.0000  178
O       13.377463367   15.795562030    4.882720496 CORE  179 O  O    0.0000  179
O       17.237514610    8.483521140    5.505171884 CORE  180 O  O    0.0000  180
O        5.043150234    4.352110079    5.184085564 CORE  181 O  O    0.0000  181
O        0.513432952    9.090811705    5.226566292 CORE  182 O  O    0.0000  182
O       17.075939209   15.791349784    5.065687271 CORE  183 O  O    0.0000  183
O       13.140893781   13.173481993    5.198071785 CORE  184 O  O    0.0000  184
O        0.992030514    4.396406834    5.163608259 CORE  185 O  O    0.0000  185
O       17.627082488   18.385430997    4.868918012 CORE  186 O  O    0.0000  186
O        0.635276740   17.027404893    5.509430601 CORE  187 O  O    0.0000  187
O        5.342516261   16.944717108    5.505880711 CORE  188 O  O    0.0000  188
O       17.163288486   13.127485586    5.291683888 CORE  189 O  O    0.0000  189
O       13.640916334    0.686888201    5.586928286 CORE  190 O  O    0.0000  190
O        5.043543731    8.905749586    5.405271521 CORE  191 O  O    0.0000  191
O       17.081010031    0.694915662    5.633866779 CORE  192 O  O    0.0000  192
O        5.173539180   12.681893576    5.686826587 CORE  193 O  O    0.0000  193
O        0.442691672   12.527031534    5.416882304 CORE  194 O  O    0.0000  194
O       15.161378185   14.495039717    6.344363871 CORE  195 O  O    0.0000  195
O       15.344905235    2.673962740    6.134796739 CORE  196 O  O    0.0000  196
O       15.190406689    6.850168118    6.071670258 CORE  197 O  O    0.0000  197
O       15.366848801   18.856353406    6.225143009 CORE  198 O  O    0.0000  198
O        3.010007591    4.590315437    6.902820652 CORE  199 O  O    0.0000  199
O        2.708244059    8.675445279    6.637285641 CORE  200 O  O    0.0000  200
O        2.729475580   12.712801458    6.703072446 CORE  201 O  O    0.0000  201
O       13.102120083    7.116754375    7.719947210 CORE  202 O  O    0.0000  202
O       13.115794731    2.357989468    7.553070458 CORE  203 O  O    0.0000  203
O       17.423624673    2.220098881    7.736867721 CORE  204 O  O    0.0000  204
O        1.049804326   10.695881860    7.243668192 CORE  205 O  O    0.0000  205
O        2.996836402   16.779625551    6.728463312 CORE  206 O  O    0.0000  206
O       17.263559025    7.074951267    7.730572748 CORE  207 O  O    0.0000  207
O       12.904690208   18.778166831    7.174068430 CORE  208 O  O    0.0000  208
O        4.331594197   10.677351888    7.270468174 CORE  209 O  O    0.0000  209
O        5.069173994    2.961725224    7.395107026 CORE  210 O  O    0.0000  210
O        0.947078984    2.957218931    7.363491116 CORE  211 O  O    0.0000  211
O        5.386262285    5.608621411    7.496010544 CORE  212 O  O    0.0000  212
O        1.122150236   18.378296485    7.703001356 CORE  213 O  O    0.0000  213
O       12.704823601   14.803113710    7.246304334 CORE  214 O  O    0.0000  214
O       17.605876092   14.626779442    7.386482151 CORE  215 O  O    0.0000  215
O        5.164616451   15.684761689    7.804541405 CORE  216 O  O    0.0000  216
O        0.648868046    5.592239495    7.507237937 CORE  217 O  O    0.0000  217
O        4.930973829   18.342906670    7.690922149 CORE  218 O  O    0.0000  218
O        0.820174553   15.731406942    7.786978913 CORE  219 O  O    0.0000  219
O       17.710351819   18.951654832    7.442874733 CORE  220 O  O    0.0000  220
O        0.343069925    8.215375139    7.742894918 CORE  221 O  O    0.0000  221
O        4.916940593    8.199058581    7.969479653 CORE  222 O  O    0.0000  222
O        4.800904958   13.070656886    8.284671283 CORE  223 O  O    0.0000  223
O        0.435602471   13.113044398    8.010306713 CORE  224 O  O    0.0000  224
O        0.291140722    0.639814041    8.419356515 CORE  225 O  O    0.0000  225
O       12.955613925   16.829240641    8.991547671 CORE  226 O  O    0.0000  226
O       17.566880402   16.760545203    8.950458789 CORE  227 O  O    0.0000  227
O        4.967157549    0.666675202    8.643280760 CORE  228 O  O    0.0000  228
O       12.769327802    4.689752362    8.757219656 CORE  229 O  O    0.0000  229
O       17.622801145    4.660491746    8.720261725 CORE  230 O  O    0.0000  230
O       14.377260380    6.420548580    9.926535065 CORE  231 O  O    0.0000  231
O       19.369850291    6.594031151    9.317044103 CORE  232 O  O    0.0000  232
O       14.456408165    2.912745447    9.776068075 CORE  233 O  O    0.0000  233
O       11.820136712    2.444461081    9.809215474 CORE  234 O  O    0.0000  234
O        6.777711362    6.967935176    9.336960403 CORE  235 O  O    0.0000  235
O       11.743214828    6.828564640    9.958443958 CORE  236 O  O    0.0000  236
O       19.320158590   14.791811596    9.404580317 CORE  237 O  O    0.0000  237
O       19.476917020    2.846503559    9.314853328 CORE  238 O  O    0.0000  238
O        6.814034852    2.459060032    9.345963488 CORE  239 O  O    0.0000  239
O       19.435599314   18.600590944    9.401476119 CORE  240 O  O    0.0000  240
O       11.518025663   14.699912990    9.590600953 CORE  241 O  O    0.0000  241
O       11.642647877   19.091865563    9.454969627 CORE  242 O  O    0.0000  242
O       17.040608274    2.601646925   10.321161217 CORE  243 O  O    0.0000  243
O       14.312529544   19.059571743    9.398192462 CORE  244 O  O    0.0000  244
O        4.145885469   14.878045169   10.123809812 CORE  245 O  O    0.0000  245
O        6.707656340   19.016491458    9.558951079 CORE  246 O  O    0.0000  246
O        6.676844846   14.369748347    9.552872805 CORE  247 O  O    0.0000  247
O        4.232162742    6.362861537    9.769103020 CORE  248 O  O    0.0000  248
O       16.974297137    6.661247206   10.353063898 CORE  249 O  O    0.0000  249
O        1.612171565    6.873999477    9.650805610 CORE  250 O  O    0.0000  250
O        4.265218318    2.904119035    9.931433520 CORE  251 O  O    0.0000  251
O        1.500918702   19.208489526   10.199930308 CORE  252 O  O    0.0000  252
O        1.639787028    2.391348870    9.870098025 CORE  253 O  O    0.0000  253
O       14.173015329   14.526683569    9.426797188 CORE  254 O  O    0.0000  254
O        9.261566302    2.913106214   10.282385076 CORE  255 O  O    0.0000  255
O        4.149028987   18.793902825   10.203179238 CORE  256 O  O    0.0000  256
O        1.500577974   14.456826035   10.020295639 CORE  257 O  O    0.0000  257
O       16.779125774   14.424762880    9.911897398 CORE  258 O  O    0.0000  258
O       16.906312522   19.094107796    9.979265550 CORE  259 O  O    0.0000  259
O        9.202676816   18.500956213   10.238093523 CORE  260 O  O    0.0000  260
O        9.161951342    6.590599966   10.423342156 CORE  261 O  O    0.0000  261
O        9.068610403   14.778425990   10.476787703 CORE  262 O  O    0.0000  262
O        2.523505689    4.682026168   10.861132708 CORE  263 O  O    0.0000  263
O        7.302989310    4.705947002   10.641117161 CORE  264 O  O    0.0000  264
O        7.260387380   16.712662451   10.718066125 CORE  265 O  O    0.0000  265
O       15.284832155    0.731798742   11.084445929 CORE  266 O  O    0.0000  266
O        2.460775031   16.811506842   10.745483276 CORE  267 O  O    0.0000  267
O       10.371845152    0.632196576   11.095134009 CORE  268 O  O    0.0000  268
O       15.321248986    8.269827727   11.599912112 CORE  269 O  O    0.0000  269
O       10.616670184    8.158618710   11.971893160 CORE  270 O  O    0.0000  270
O       15.138890661   13.048738440   11.389621001 CORE  271 O  O    0.0000  271
O       15.397423831    5.710410858   12.274584838 CORE  272 O  O    0.0000  272
O       15.335654845    3.036666432   12.290525890 CORE  273 O  O    0.0000  273
O       10.798329351   13.144807640   11.620952010 CORE  274 O  O    0.0000  274
O       11.029004718    2.890871893   12.303532139 CORE  275 O  O    0.0000  275
O       10.865918736    5.529660760   12.134347754 CORE  276 O  O    0.0000  276
O       10.980001797   15.761507524   11.997089573 CORE  277 O  O    0.0000  277
O        7.000446614    6.986472164   11.965178524 CORE  278 O  O    0.0000  278
O        7.279816959    2.397879039   11.956226335 CORE  279 O  O    0.0000  279
O        2.905931107    7.089890540   11.929257930 CORE  280 O  O    0.0000  280
O        2.722110142   14.647696050   12.315579294 CORE  281 O  O    0.0000  281
O       11.202480842   18.426211462   12.004437343 CORE  282 O  O    0.0000  282
O       15.148917924   18.353394941   11.842539170 CORE  283 O  O    0.0000  283
O       15.173293752   15.711963742   11.583149226 CORE  284 O  O    0.0000  284
O        2.901567400    2.392061768   12.148184615 CORE  285 O  O    0.0000  285
O        7.427363485   18.965938948   12.126501525 CORE  286 O  O    0.0000  286
O        2.768986663   18.821180778   12.458851792 CORE  287 O  O    0.0000  287
O        7.013538964   14.496997568   12.167716265 CORE  288 O  O    0.0000  288
O       14.775019575   10.684109150   12.415962933 CORE  289 O  O    0.0000  289
O       11.307025844   10.682359125   12.389514259 CORE  290 O  O    0.0000  290
O       13.152448017    4.428508951   12.854877195 CORE  291 O  O    0.0000  291
O       13.038462227    8.702934171   12.888316536 CORE  292 O  O    0.0000  292
O       13.029592784   12.636451147   12.968442066 CORE  293 O  O    0.0000  293
O       13.185104252   16.893530927   12.877361255 CORE  294 O  O    0.0000  294
O        5.160532000    2.714763252   13.515427864 CORE  295 O  O    0.0000  295
O        5.186590930   18.808792859    0.008844343 CORE  296 O  O    0.0000  296
end
end
