# Supplementary material for: Zeolite-confined subnanometric PtSn mimicking mortise-and-tenon joinery for catalytic propane dehydrogenation
Source: Nat Commun. 2022 May 17;13:2716. doi: 10.1038/s41467-022-30522-1 (PMC9114386; doi:10.1038/s41467-022-30522-1)
Supplement: Supplementary file 8 — Source Data [file 41467_2022_30522_MOESM8_ESM.zip › allstructures/Pt6Sn2O10-MFI.arc]

!BIOSYM archive 2
PBC=ON
                      Energy         0          0.0341      -2372.121835        C1
!DATE
PBC   20.37460000   20.11910000   13.51960000   90.00000000   89.99990000   90.00000000
Sn       9.354075647   11.030217908    5.296397906 CORE    1 Sn Sn   0.0000    1
Sn       9.786717399   14.350340351    5.907294942 CORE    2 Sn Sn   0.0000    2
Pt      10.718100455    9.226959724    6.928045453 CORE    3 Pt Pt   0.0000    3
Pt      11.035044488   11.681316656    7.807983093 CORE    4 Pt Pt   0.0000    4
Pt      13.490567382   10.952706307    7.705779698 CORE    5 Pt Pt   0.0000    5
Pt       8.370545173    8.820096261    7.932188239 CORE    6 Pt Pt   0.0000    6
Pt       8.352681265   12.423238138    7.690713337 CORE    7 Pt Pt   0.0000    7
Pt       9.233338321   10.632788684   10.027936000 CORE    8 Pt Pt   0.0000    8
Si       3.592246410    2.224281493    0.073620295 CORE    9 Si Si   0.0000    9
Si       3.597869194   19.200924456    0.351453425 CORE   10 Si Si   0.0000   10
Si       6.719770957   19.210407746    0.268528980 CORE   11 Si Si   0.0000   11
Si       3.511450555   14.633751726    0.443597197 CORE   12 Si Si   0.0000   12
Si       6.702590920   14.640432923    0.323489580 CORE   13 Si Si   0.0000   13
Si      15.729710252    5.067852616    1.522755514 CORE   14 Si Si   0.0000   14
Si       7.769168684    4.555871371    1.779961604 CORE   15 Si Si   0.0000   15
Si      15.609762841    8.277127054    1.616372439 CORE   16 Si Si   0.0000   16
Si      10.614943680    8.232839077    1.778882835 CORE   17 Si Si   0.0000   17
Si       3.146879893   17.086652493    2.518568728 CORE   18 Si Si   0.0000   18
Si       7.624452106    9.205257469    1.989249395 CORE   19 Si Si   0.0000   19
Si       2.929793687    4.571238743    2.049664911 CORE   20 Si Si   0.0000   20
Si      10.783872083    5.062813247    1.796063574 CORE   21 Si Si   0.0000   21
Si      15.550139204   13.127153753    1.784650100 CORE   22 Si Si   0.0000   22
Si       7.644124053   17.030176744    2.279404956 CORE   23 Si Si   0.0000   23
Si       3.061548786    9.262997614    2.213529417 CORE   24 Si Si   0.0000   24
Si      10.694879092   16.386085432    1.952796108 CORE   25 Si Si   0.0000   25
Si      10.647327850   13.162099007    2.125936570 CORE   26 Si Si   0.0000   26
Si       7.689328843   12.336142537    2.143492625 CORE   27 Si Si   0.0000   27
Si       2.876696657   12.358771813    2.403800998 CORE   28 Si Si   0.0000   28
Si      15.631631304   16.288447213    2.037335718 CORE   29 Si Si   0.0000   29
Si      13.106819659    9.135308402    3.434305729 CORE   30 Si Si   0.0000   30
Si      13.346575950    4.265932304    3.364944335 CORE   31 Si Si   0.0000   31
Si       0.498380275    8.396192721    3.781299573 CORE   32 Si Si   0.0000   32
Si      13.240416803   12.165216391    3.687413111 CORE   33 Si Si   0.0000   33
Si      17.847308456    9.188028935    3.594017284 CORE   34 Si Si   0.0000   34
Si       5.526137071    5.134305357    3.848591248 CORE   35 Si Si   0.0000   35
Si      17.824128879    4.462480502    3.651773186 CORE   36 Si Si   0.0000   36
Si       0.460577336    5.174424315    3.929924973 CORE   37 Si Si   0.0000   37
Si       0.606246238   16.301746267    4.203807466 CORE   38 Si Si   0.0000   38
Si       0.435526670   13.114218674    4.183363385 CORE   39 Si Si   0.0000   39
Si       5.620965603   16.428477295    4.416386161 CORE   40 Si Si   0.0000   40
Si       5.459712783    8.358701117    4.088366054 CORE   41 Si Si   0.0000   41
Si      17.772288895   12.348404933    3.838070741 CORE   42 Si Si   0.0000   42
Si      13.150448781   16.969270566    3.835335939 CORE   43 Si Si   0.0000   43
Si       5.401114781   13.207990145    4.204275328 CORE   44 Si Si   0.0000   44
Si      17.975945591   16.751312228    4.047960764 CORE   45 Si Si   0.0000   45
Si      13.731697564    6.740281038    5.400824301 CORE   46 Si Si   0.0000   46
Si      13.913256728    2.205673296    5.563263765 CORE   47 Si Si   0.0000   47
Si      16.875571723    6.895485714    5.556725914 CORE   48 Si Si   0.0000   48
Si      17.021438565    2.179003168    5.600837219 CORE   49 Si Si   0.0000   49
Si      13.873332310   19.210909436    5.876025353 CORE   50 Si Si   0.0000   50
Si      13.772225266   14.493944342    5.697096660 CORE   51 Si Si   0.0000   51
Si      16.898040617   14.439865579    5.942485461 CORE   52 Si Si   0.0000   52
Si      17.002009013   19.179986619    5.771241192 CORE   53 Si Si   0.0000   53
Si       4.634051315    4.406333541    6.701045701 CORE   54 Si Si   0.0000   54
Si       1.453976824    9.112460221    6.701033481 CORE   55 Si Si   0.0000   55
Si       1.494204428    4.319825717    6.752655635 CORE   56 Si Si   0.0000   56
Si       4.569423123    9.119657935    6.963613133 CORE   57 Si Si   0.0000   57
Si       1.520538803   16.882682484    7.135136228 CORE   58 Si Si   0.0000   58
Si       1.379385129   12.189829432    7.054415847 CORE   59 Si Si   0.0000   59
Si       4.504147564   12.247715329    7.058038523 CORE   60 Si Si   0.0000   60
Si       4.688952821   17.002470770    7.294233243 CORE   61 Si Si   0.0000   61
Si      12.901997242    6.256612040    8.338384132 CORE   62 Si Si   0.0000   62
Si       0.572000402    6.768910065    8.608121091 CORE   63 Si Si   0.0000   63
Si      12.934177268    3.065515898    8.384117344 CORE   64 Si Si   0.0000   64
Si       5.206419761    6.754117260    8.835736639 CORE   65 Si Si   0.0000   65
Si       5.225980120   14.454706129    9.182494175 CORE   66 Si Si   0.0000   66
Si      17.920814524    3.053025009    8.472944060 CORE   67 Si Si   0.0000   67
Si      17.878673539    6.232816546    8.471456589 CORE   68 Si Si   0.0000   68
Si      12.832460842   18.335644339    8.699078492 CORE   69 Si Si   0.0000   69
Si       0.524584715    2.185953811    8.725418812 CORE   70 Si Si   0.0000   70
Si       0.531123818   14.431128230    8.988975533 CORE   71 Si Si   0.0000   71
Si       0.442131311   19.169689309    9.071439902 CORE   72 Si Si   0.0000   72
Si      17.857971372   15.106461858    8.794751296 CORE   73 Si Si   0.0000   73
Si       5.154481239    2.384764500    8.924913123 CORE   74 Si Si   0.0000   74
Si      12.863821645   15.174304428    8.588032253 CORE   75 Si Si   0.0000   75
Si      17.888209162   18.301428468    8.634606105 CORE   76 Si Si   0.0000   76
Si       5.087153913   19.410707658    9.325458929 CORE   77 Si Si   0.0000   77
Si      15.433590554    2.113215360   10.154883886 CORE   78 Si Si   0.0000   78
Si      15.372118732    7.029598342   10.112977580 CORE   79 Si Si   0.0000   79
Si      10.708626982    2.295428663   10.387268188 CORE   80 Si Si   0.0000   80
Si       7.715426329    3.062201308   10.647141956 CORE   81 Si Si   0.0000   81
Si       2.685518257    6.379309952   10.785120872 CORE   82 Si Si   0.0000   82
Si       7.720775140    6.226265980   10.674512855 CORE   83 Si Si   0.0000   83
Si      10.770260487    6.973055471   10.436747594 CORE   84 Si Si   0.0000   84
Si       2.718957381   15.177040412   10.971668497 CORE   85 Si Si   0.0000   85
Si       2.689467230    3.217183956   10.776346892 CORE   86 Si Si   0.0000   86
Si      15.375287996   19.122614699   10.477188890 CORE   87 Si Si   0.0000   87
Si      10.643036003   19.321921028   10.651727242 CORE   88 Si Si   0.0000   88
Si       7.638343003   18.474078517   10.877923447 CORE   89 Si Si   0.0000   89
Si       2.637621917   18.366774812   11.064746860 CORE   90 Si Si   0.0000   90
Si       7.678851852   15.331921465   10.867891740 CORE   91 Si Si   0.0000   91
Si      10.807204470   14.676336308   10.785084387 CORE   92 Si Si   0.0000   92
Si      15.318212908   14.674338572   10.582477496 CORE   93 Si Si   0.0000   93
Si      14.948692336    4.528952283   12.117543383 CORE   94 Si Si   0.0000   94
Si      14.685605624    9.155325949   12.278542341 CORE   95 Si Si   0.0000   95
Si      11.787590678    4.596906666   12.330740907 CORE   96 Si Si   0.0000   96
Si      11.535139612    9.154826936   12.424621157 CORE   97 Si Si   0.0000   97
Si      14.688949875   12.308151892   12.485942354 CORE   98 Si Si   0.0000   98
Si      11.756591572   17.129748706   12.593424323 CORE   99 Si Si   0.0000   99
Si      11.562457051   12.310028903   12.753731861 CORE  100 Si Si   0.0000  100
Si      14.912125001   17.091348981   12.673923175 CORE  101 Si Si   0.0000  101
Si       6.736134546    2.175147633   13.474288041 CORE  102 Si Si   0.0000  102
Si       6.724992371    7.007522898   13.510861212 CORE  103 Si Si   0.0000  103
Si       3.568052144    7.017731194    0.133621040 CORE  104 Si Si   0.0000  104
O        5.141102213    6.652703195   13.417109719 CORE  105 O  O    0.0000  105
O       15.838305455    4.750378319   13.455979437 CORE  106 O  O    0.0000  106
O       15.550507215    8.645679879    0.038315497 CORE  107 O  O    0.0000  107
O        5.102826681   14.423930502    0.174329207 CORE  108 O  O    0.0000  108
O       10.753083526    8.549203809    0.190677835 CORE  109 O  O    0.0000  109
O       15.653102017   12.690767197    0.222445038 CORE  110 O  O    0.0000  110
O       11.029086620    4.684157255    0.235562630 CORE  111 O  O    0.0000  111
O        3.406505296    0.682224684    0.528922765 CORE  112 O  O    0.0000  112
O        6.889743036    0.678853451    0.556436818 CORE  113 O  O    0.0000  113
O        6.936474565    8.448488164    0.721154918 CORE  114 O  O    0.0000  114
O        3.454685357    8.464035840    0.857153098 CORE  115 O  O    0.0000  115
O       10.887009464   16.836537393    0.408588151 CORE  116 O  O    0.0000  116
O        7.490117630    5.862461743    0.850259179 CORE  117 O  O    0.0000  117
O       10.797002593   12.536618604    0.646833925 CORE  118 O  O    0.0000  118
O        3.301699082   15.886914770    1.443540078 CORE  119 O  O    0.0000  119
O        2.889855485    5.855788416    1.048676216 CORE  120 O  O    0.0000  120
O        2.836985640   13.300387800    1.081146596 CORE  121 O  O    0.0000  121
O       15.703148880   16.954283889    0.562483206 CORE  122 O  O    0.0000  122
O        7.487536574    3.200609685    0.945052817 CORE  123 O  O    0.0000  123
O        7.370549747   13.253593930    0.848457560 CORE  124 O  O    0.0000  124
O        7.006007171   15.815667348    1.403433822 CORE  125 O  O    0.0000  125
O        2.961871896    3.182996709    1.214672424 CORE  126 O  O    0.0000  126
O        3.176198767   18.519805851    1.757678723 CORE  127 O  O    0.0000  127
O        7.288883385   18.448646269    1.578531862 CORE  128 O  O    0.0000  128
O        7.700467220   10.790253127    1.653408619 CORE  129 O  O    0.0000  129
O       15.610186524    6.665574987    1.803210066 CORE  130 O  O    0.0000  130
O        3.205828037   10.848094867    1.910423733 CORE  131 O  O    0.0000  131
O       10.916443701    6.664359994    2.026688228 CORE  132 O  O    0.0000  132
O       10.761397239   14.770147767    2.060470056 CORE  133 O  O    0.0000  133
O       15.232309952   14.716338040    1.920519998 CORE  134 O  O    0.0000  134
O       14.423486663    4.327534483    2.149314798 CORE  135 O  O    0.0000  135
O        9.117097575    8.622801001    2.268252609 CORE  136 O  O    0.0000  136
O        9.318572465    4.550103600    2.243133341 CORE  137 O  O    0.0000  137
O       14.303561193    8.889347285    2.365029923 CORE  138 O  O    0.0000  138
O       17.077783954    4.491703608    2.212597215 CORE  139 O  O    0.0000  139
O        9.246542925   16.895247052    2.457524350 CORE  140 O  O    0.0000  140
O       16.965168613    8.910713209    2.251530651 CORE  141 O  O    0.0000  141
O       14.320082284   12.322918369    2.477766549 CORE  142 O  O    0.0000  142
O        1.545255459    8.875966113    2.640119886 CORE  143 O  O    0.0000  143
O        1.729941385   16.995119323    3.280110094 CORE  144 O  O    0.0000  144
O        1.596163663    4.554289459    2.962796033 CORE  145 O  O    0.0000  145
O        9.183620539   12.717187740    2.730473949 CORE  146 O  O    0.0000  146
O       16.965353424   12.767564551    2.489277497 CORE  147 O  O    0.0000  147
O       11.679174995    9.101351871    2.647352523 CORE  148 O  O    0.0000  148
O        4.354624895   17.023961495    3.596123685 CORE  149 O  O    0.0000  149
O        6.868327139    4.597046936    3.122765438 CORE  150 O  O    0.0000  150
O       14.506420529   17.040026824    2.940947750 CORE  151 O  O    0.0000  151
O        4.235025284    4.645847840    3.003633340 CORE  152 O  O    0.0000  152
O        1.445505601   12.335634141    3.175074073 CORE  153 O  O    0.0000  153
O       11.856064673    4.324799543    2.748678148 CORE  154 O  O    0.0000  154
O        4.068881562    8.872860752    3.427577490 CORE  155 O  O    0.0000  155
O        4.007720510   12.932339933    3.415872275 CORE  156 O  O    0.0000  156
O       19.394707539    8.820841309    3.266732255 CORE  157 O  O    0.0000  157
O       17.087226609   16.445598859    2.726692297 CORE  158 O  O    0.0000  158
O        6.748749075    9.017693047    3.347633969 CORE  159 O  O    0.0000  159
O       11.842894236   17.043487582    2.882097819 CORE  160 O  O    0.0000  160
O       11.770879774   12.582079583    3.130409812 CORE  161 O  O    0.0000  161
O       19.388923671    4.737663526    3.351246157 CORE  162 O  O    0.0000  162
O        6.605132248   12.547454122    3.329125281 CORE  163 O  O    0.0000  163
O        7.009481343   16.979540813    3.773215903 CORE  164 O  O    0.0000  164
O       19.296554814   12.874495095    3.655386993 CORE  165 O  O    0.0000  165
O       19.532070900   16.707202283    3.598701314 CORE  166 O  O    0.0000  166
O        0.811857360   14.690997769    4.180355055 CORE  167 O  O    0.0000  167
O       13.238865814   10.599517862    4.123284878 CORE  168 O  O    0.0000  168
O        0.593093337    6.789875793    3.986552398 CORE  169 O  O    0.0000  169
O        5.542440280    6.751309089    3.936606530 CORE  170 O  O    0.0000  170
O        5.614033983   14.805026594    4.362048308 CORE  171 O  O    0.0000  171
O       17.720343742   10.740541285    4.039007339 CORE  172 O  O    0.0000  172
O       13.461660211    2.859447525    4.155337235 CORE  173 O  O    0.0000  173
O       13.630242275    5.470158644    4.408359865 CORE  174 O  O    0.0000  174
O       17.614586190    3.002227073    4.334732313 CORE  175 O  O    0.0000  175
O       13.107270623   18.249295439    4.825119208 CORE  176 O  O    0.0000  176
O       17.201921842    5.609185539    4.622824303 CORE  177 O  O    0.0000  177
O       13.149062414    8.033567492    4.617726633 CORE  178 O  O    0.0000  178
O       13.098752250   15.596589606    4.705716224 CORE  179 O  O    0.0000  179
O       17.312402611    8.273821173    4.826607534 CORE  180 O  O    0.0000  180
O        5.499957304    4.503767119    5.339001626 CORE  181 O  O    0.0000  181
O        0.836474236    9.123333902    5.197407416 CORE  182 O  O    0.0000  182
O       17.732366797   15.622051211    5.194771292 CORE  183 O  O    0.0000  183
O       13.689078200   13.052357498    4.964043391 CORE  184 O  O    0.0000  184
O        0.583422740    4.576963103    5.438155082 CORE  185 O  O    0.0000  185
O       17.624711593   18.227255666    4.622060465 CORE  186 O  O    0.0000  186
O        0.723617303   16.863189813    5.724185291 CORE  187 O  O    0.0000  187
O        5.583595771   16.965928762    5.942808759 CORE  188 O  O    0.0000  188
O       17.083914937   13.033568283    5.146882055 CORE  189 O  O    0.0000  189
O       13.747112887    0.613312443    5.353596429 CORE  190 O  O    0.0000  190
O        5.474140319    8.814012103    5.644688389 CORE  191 O  O    0.0000  191
O       17.137560110    0.596672242    5.259872352 CORE  192 O  O    0.0000  192
O        5.294191376   12.528637623    5.669339462 CORE  193 O  O    0.0000  193
O        0.556182111   12.537796366    5.697675519 CORE  194 O  O    0.0000  194
O       15.328128282   14.875661940    5.971352194 CORE  195 O  O    0.0000  195
O       15.466948503    2.588976711    5.887871112 CORE  196 O  O    0.0000  196
O       15.278856231    6.951654222    5.855822492 CORE  197 O  O    0.0000  197
O       15.438630880   18.778809502    6.016475932 CORE  198 O  O    0.0000  198
O        3.053816612    4.405218196    6.317108096 CORE  199 O  O    0.0000  199
O        3.026786572    8.681075563    6.646778046 CORE  200 O  O    0.0000  200
O        2.933359252   12.655091964    6.867909831 CORE  201 O  O    0.0000  201
O       12.834789098    6.469476296    6.730686801 CORE  202 O  O    0.0000  202
O       12.985980458    2.753750638    6.788792340 CORE  203 O  O    0.0000  203
O       17.878153431    2.540290324    6.931467578 CORE  204 O  O    0.0000  204
O        1.286766911   10.593062298    7.346568736 CORE  205 O  O    0.0000  205
O        3.121552089   16.892913810    6.872270318 CORE  206 O  O    0.0000  206
O       17.709921294    6.762422392    6.942014193 CORE  207 O  O    0.0000  207
O       13.164611899   19.125038134    7.328572043 CORE  208 O  O    0.0000  208
O        4.623361053   10.671171554    7.413052400 CORE  209 O  O    0.0000  209
O        5.030939885    3.021519255    7.439806171 CORE  210 O  O    0.0000  210
O        1.147879675    2.852485142    7.369764574 CORE  211 O  O    0.0000  211
O        4.961881077    5.677043557    7.653796238 CORE  212 O  O    0.0000  212
O        1.108192260   18.230459805    7.929480428 CORE  213 O  O    0.0000  213
O       12.944661047   14.500010518    7.103777408 CORE  214 O  O    0.0000  214
O       17.475656099   14.276205631    7.448217623 CORE  215 O  O    0.0000  215
O        5.102784725   15.752413375    8.226323300 CORE  216 O  O    0.0000  216
O        1.188919366    5.447137793    7.884704956 CORE  217 O  O    0.0000  217
O        4.990152123   18.392316879    8.071147432 CORE  218 O  O    0.0000  218
O        1.115064665   15.552264562    7.967068657 CORE  219 O  O    0.0000  219
O       17.812557205   19.008280066    7.170915036 CORE  220 O  O    0.0000  220
O        0.645224135    8.051752217    7.620375584 CORE  221 O  O    0.0000  221
O        5.147101970    8.250858436    8.210293013 CORE  222 O  O    0.0000  222
O        5.147770603   13.098902857    8.283822868 CORE  223 O  O    0.0000  223
O        0.720677349   12.958020574    8.323781689 CORE  224 O  O    0.0000  224
O        0.488675469    0.579118054    8.528371240 CORE  225 O  O    0.0000  225
O       12.595709843   16.763713666    8.384828171 CORE  226 O  O    0.0000  226
O       17.820118352   16.694311145    8.441191458 CORE  227 O  O    0.0000  227
O        4.890972866    0.798268705    8.766258056 CORE  228 O  O    0.0000  228
O       12.928933211    4.665461826    8.671046486 CORE  229 O  O    0.0000  229
O       17.559573408    4.636793603    8.545305231 CORE  230 O  O    0.0000  230
O       14.228417816    6.959956901    8.956199444 CORE  231 O  O    0.0000  231
O       19.389471617    6.522374169    8.993015621 CORE  232 O  O    0.0000  232
O       14.241830144    2.421896791    9.095806567 CORE  233 O  O    0.0000  233
O       11.579273644    2.424155901    9.015948492 CORE  234 O  O    0.0000  234
O        6.693151843    6.537755914    9.456921176 CORE  235 O  O    0.0000  235
O       11.562446688    6.912005106    9.014167112 CORE  236 O  O    0.0000  236
O       19.337331462   14.680795756    9.303926782 CORE  237 O  O    0.0000  237
O       19.417261532    2.780917149    9.033629513 CORE  238 O  O    0.0000  238
O        6.634059867    2.699598669    9.502189604 CORE  239 O  O    0.0000  239
O       19.278843005   18.728440106    9.355758787 CORE  240 O  O    0.0000  240
O       11.599293800   14.482073529    9.362047149 CORE  241 O  O    0.0000  241
O       11.472001943   18.966565205    9.304000784 CORE  242 O  O    0.0000  242
O       16.861778619    2.230189197    9.388640033 CORE  243 O  O    0.0000  243
O       14.044464331   18.515660306    9.765367765 CORE  244 O  O    0.0000  244
O        4.002544908   14.476136165   10.260151943 CORE  245 O  O    0.0000  245
O        6.527767728   19.337181313   10.070046945 CORE  246 O  O    0.0000  246
O        6.646222601   14.467983601    9.963820146 CORE  247 O  O    0.0000  247
O        4.091970895    6.588766017    9.997352347 CORE  248 O  O    0.0000  248
O       16.844580955    7.024429894    9.436459245 CORE  249 O  O    0.0000  249
O        1.444658640    7.039165992    9.959053228 CORE  250 O  O    0.0000  250
O        4.061537703    3.067740882    9.917971144 CORE  251 O  O    0.0000  251
O        1.263783476   19.006187278   10.469628258 CORE  252 O  O    0.0000  252
O        1.443199285    2.543492147   10.006745549 CORE  253 O  O    0.0000  253
O       14.250332549   14.969174332    9.396687005 CORE  254 O  O    0.0000  254
O        9.172400135    2.688106154   10.040835445 CORE  255 O  O    0.0000  255
O        3.920897031   19.117422333   10.413981166 CORE  256 O  O    0.0000  256
O        1.347117450   14.520782253   10.393663780 CORE  257 O  O    0.0000  257
O       16.822619546   14.776185957    9.994102408 CORE  258 O  O    0.0000  258
O       16.664647324   18.809675197    9.557653986 CORE  259 O  O    0.0000  259
O        9.099896146   18.930469705   10.355187158 CORE  260 O  O    0.0000  260
O        9.217198824    6.599650963   10.137661534 CORE  261 O  O    0.0000  261
O        9.246292656   15.036343779   10.585063553 CORE  262 O  O    0.0000  262
O        2.411969343    4.795602834   11.020974668 CORE  263 O  O    0.0000  263
O        7.658784606    4.641705076   11.039393439 CORE  264 O  O    0.0000  264
O        7.377651453   16.904644724   10.574338237 CORE  265 O  O    0.0000  265
O       15.248624748    0.602308088   10.713780988 CORE  266 O  O    0.0000  266
O        2.724186866   16.784832450   10.687973132 CORE  267 O  O    0.0000  267
O       10.786393942    0.786882396   10.975820922 CORE  268 O  O    0.0000  268
O       15.220197283    8.415344213   10.940570471 CORE  269 O  O    0.0000  269
O       10.857494721    8.487296230   11.077717223 CORE  270 O  O    0.0000  270
O       15.084365503   13.190030156   11.189837002 CORE  271 O  O    0.0000  271
O       15.213084346    5.751033776   11.094541122 CORE  272 O  O    0.0000  272
O       15.374739198    3.127465858   11.420903656 CORE  273 O  O    0.0000  273
O       10.927187335   13.313851282   11.658195291 CORE  274 O  O    0.0000  274
O       11.282287387    3.283990191   11.537543800 CORE  275 O  O    0.0000  275
O       11.451205192    5.947251424   11.488425421 CORE  276 O  O    0.0000  276
O       11.577240339   15.901500809   11.543634113 CORE  277 O  O    0.0000  277
O        7.362261139    7.068851131   12.016462248 CORE  278 O  O    0.0000  278
O        7.421277997    2.205314330   11.998454485 CORE  279 O  O    0.0000  279
O        2.791842594    7.112894917   12.230272183 CORE  280 O  O    0.0000  280
O        2.755347329   14.920097995   12.565258377 CORE  281 O  O    0.0000  281
O       11.221401377   18.514803227   11.938621451 CORE  282 O  O    0.0000  282
O       15.517929561   18.403663269   11.926956043 CORE  283 O  O    0.0000  283
O       15.138684485   15.760978435   11.776281684 CORE  284 O  O    0.0000  284
O        2.808061261    2.450482863   12.195018804 CORE  285 O  O    0.0000  285
O        7.563836618   18.753527863   12.479863375 CORE  286 O  O    0.0000  286
O        2.663799995   18.606713292   12.673428058 CORE  287 O  O    0.0000  287
O        7.384011802   15.023635791   12.437001008 CORE  288 O  O    0.0000  288
O       14.867486885   10.749790166   12.082958958 CORE  289 O  O    0.0000  289
O       11.327860421   10.753439702   12.366748291 CORE  290 O  O    0.0000  290
O       13.385565728    4.502812645   12.557737822 CORE  291 O  O    0.0000  291
O       13.112801534    8.773361552   12.517984936 CORE  292 O  O    0.0000  292
O       13.149061821   12.611332042   12.936191447 CORE  293 O  O    0.0000  293
O       13.323353544   17.277119169   12.983827653 CORE  294 O  O    0.0000  294
O        5.165229197    2.587737416   13.364209933 CORE  295 O  O    0.0000  295
O        5.153463419   18.842209543    0.005682073 CORE  296 O  O    0.0000  296
O       10.919364904   12.422353803    5.916940076 CORE  297 O  O    0.0000  297
O        8.256706612   12.791073605    5.693532992 CORE  298 O  O    0.0000  298
O        9.226380911    8.142228268    6.276547530 CORE  299 O  O    0.0000  299
O       12.622078457    9.380256563    7.231950410 CORE  300 O  O    0.0000  300
O        7.779376452   10.565273953    7.100502251 CORE  301 O  O    0.0000  301
O       11.037615580   11.132427323    9.699332449 CORE  302 O  O    0.0000  302
O       14.810481481   12.078932205    8.026438756 CORE  303 O  O    0.0000  303
O        8.899695725   14.303413427    7.785754379 CORE  304 O  O    0.0000  304
O        7.929165941    9.265399194    9.787355117 CORE  305 O  O    0.0000  305
O        8.311582352   12.218974911    9.652619832 CORE  306 O  O    0.0000  306
end
end
