# Supplementary material for: Zeolite-confined subnanometric PtSn mimicking mortise-and-tenon joinery for catalytic propane dehydrogenation
Source: Nat Commun. 2022 May 17;13:2716. doi: 10.1038/s41467-022-30522-1 (PMC9114386; doi:10.1038/s41467-022-30522-1)
Supplement: Supplementary file 8 — Source Data [file 41467_2022_30522_MOESM8_ESM.zip › allstructures/Pt6Sn2O2-MFI.arc]

!BIOSYM archive 2
PBC=ON
                      Energy         0          0.0444      -2324.707808        C1
!DATE
PBC   20.37460000   20.11910000   13.51960000   90.00000000   89.99990000   90.00000000
Sn      11.271787672   10.940532363    7.511747763 CORE    1 Sn Sn   0.0000    1
Sn       7.975392772   10.788963351    5.901400437 CORE    2 Sn Sn   0.0000    2
Pt       9.660749912   12.746080982    6.340228159 CORE    3 Pt Pt   0.0000    3
Pt      10.637529136   10.854865285    4.751143408 CORE    4 Pt Pt   0.0000    4
Pt       7.371610564   13.368820824    7.194825106 CORE    5 Pt Pt   0.0000    5
Pt       8.619828032   11.610584076    8.507543977 CORE    6 Pt Pt   0.0000    6
Pt      10.022360827    8.919085339    6.277829007 CORE    7 Pt Pt   0.0000    7
Pt       9.019702749    9.065370743    8.608689493 CORE    8 Pt Pt   0.0000    8
Si       3.563195637    2.241905823    0.074237557 CORE    9 Si Si   0.0000    9
Si       3.504552363   19.237657116    0.111490838 CORE   10 Si Si   0.0000   10
Si       6.639501503   19.240562941   13.474608973 CORE   11 Si Si   0.0000   11
Si       3.230923271   14.563178263   13.381335826 CORE   12 Si Si   0.0000   12
Si       6.396120968   14.432866033    0.033029931 CORE   13 Si Si   0.0000   13
Si      15.589007374    5.177257074    1.840039948 CORE   14 Si Si   0.0000   14
Si       7.691862249    4.575058505    1.900784030 CORE   15 Si Si   0.0000   15
Si      15.511807796    8.300010645    1.782076932 CORE   16 Si Si   0.0000   16
Si      10.577395740    8.336558782    1.974061605 CORE   17 Si Si   0.0000   17
Si       2.753862441   16.932463273    1.977834213 CORE   18 Si Si   0.0000   18
Si       7.553536507    9.131700423    2.139238863 CORE   19 Si Si   0.0000   19
Si       2.847143290    4.467140942    2.158221551 CORE   20 Si Si   0.0000   20
Si      10.746021215    5.172635121    1.955064434 CORE   21 Si Si   0.0000   21
Si      15.419479698   13.281849087    1.790091409 CORE   22 Si Si   0.0000   22
Si       7.298683970   16.865661533    1.920877077 CORE   23 Si Si   0.0000   23
Si       2.901952785    9.416587650    2.259426580 CORE   24 Si Si   0.0000   24
Si      10.354659177   16.322399241    1.956564519 CORE   25 Si Si   0.0000   25
Si      10.425363668   13.155628847    1.902230524 CORE   26 Si Si   0.0000   26
Si       7.435149999   12.288421048    1.987683619 CORE   27 Si Si   0.0000   27
Si       2.658648958   12.502384353    2.013612039 CORE   28 Si Si   0.0000   28
Si      15.394471094   16.460780706    2.081277290 CORE   29 Si Si   0.0000   29
Si      13.120720432    9.111780218    3.681223602 CORE   30 Si Si   0.0000   30
Si      13.138633859    4.765992172    3.918950215 CORE   31 Si Si   0.0000   31
Si       0.386832307    8.383887783    3.823849975 CORE   32 Si Si   0.0000   32
Si      12.983814059   12.267185415    3.529815878 CORE   33 Si Si   0.0000   33
Si      17.771188456    9.203634024    3.829411313 CORE   34 Si Si   0.0000   34
Si       5.360748808    5.253595372    3.890617299 CORE   35 Si Si   0.0000   35
Si      17.763257798    4.592863514    3.940482106 CORE   36 Si Si   0.0000   36
Si       0.465337690    5.210208147    3.979885368 CORE   37 Si Si   0.0000   37
Si       0.340654526   16.433866235    3.804775222 CORE   38 Si Si   0.0000   38
Si       0.232944439   13.244754228    3.917973010 CORE   39 Si Si   0.0000   39
Si       5.151863809   16.435441564    4.023918472 CORE   40 Si Si   0.0000   40
Si       5.232922477    8.432347995    4.122499675 CORE   41 Si Si   0.0000   41
Si      17.623881474   12.344180124    3.846073854 CORE   42 Si Si   0.0000   42
Si      12.730963639   16.966981050    3.830026907 CORE   43 Si Si   0.0000   43
Si       5.128524727   13.288023435    3.876808081 CORE   44 Si Si   0.0000   44
Si      17.713532274   16.993079928    4.129291723 CORE   45 Si Si   0.0000   45
Si      13.722262730    7.138385886    5.984122173 CORE   46 Si Si   0.0000   46
Si      13.748921396    2.312070072    5.710703748 CORE   47 Si Si   0.0000   47
Si      16.896114628    7.021874332    5.905603848 CORE   48 Si Si   0.0000   48
Si      16.878720233    2.267985010    5.810010471 CORE   49 Si Si   0.0000   49
Si      13.660658794   19.336716903    5.687798551 CORE   50 Si Si   0.0000   50
Si      13.427718618   14.519361036    5.623588116 CORE   51 Si Si   0.0000   51
Si      16.592039023   14.528298238    5.784446410 CORE   52 Si Si   0.0000   52
Si      16.779994784   19.337398420    5.933439624 CORE   53 Si Si   0.0000   53
Si       4.679929968    4.598101385    6.851683150 CORE   54 Si Si   0.0000   54
Si       1.226507815    9.178743835    6.805690099 CORE   55 Si Si   0.0000   55
Si       1.510934684    4.482613324    6.891172431 CORE   56 Si Si   0.0000   56
Si       4.383416973    9.240316406    7.008575289 CORE   57 Si Si   0.0000   57
Si       1.237597752   17.051509832    6.702463875 CORE   58 Si Si   0.0000   58
Si       1.136602097   12.290914480    6.828609474 CORE   59 Si Si   0.0000   59
Si       4.278385644   12.349430812    6.767817441 CORE   60 Si Si   0.0000   60
Si       4.410606530   17.155127368    6.970405444 CORE   61 Si Si   0.0000   61
Si      12.883675857    6.361490728    8.825224922 CORE   62 Si Si   0.0000   62
Si       0.564173327    6.873228176    8.807252103 CORE   63 Si Si   0.0000   63
Si      12.836735523    3.172955409    8.563086199 CORE   64 Si Si   0.0000   64
Si       5.117566301    6.996406273    8.922604338 CORE   65 Si Si   0.0000   65
Si       5.074118238   14.685136754    8.773111713 CORE   66 Si Si   0.0000   66
Si      17.834097103    3.082988574    8.702603238 CORE   67 Si Si   0.0000   67
Si      17.894093742    6.257730836    8.767223945 CORE   68 Si Si   0.0000   68
Si      12.805348198   18.414722562    8.534333629 CORE   69 Si Si   0.0000   69
Si       0.430314795    2.273442859    8.759484467 CORE   70 Si Si   0.0000   70
Si       0.143155650   14.698614441    8.485978230 CORE   71 Si Si   0.0000   71
Si       0.323821438   19.245984554    8.786141596 CORE   72 Si Si   0.0000   72
Si      17.483180791   15.312264895    8.670157953 CORE   73 Si Si   0.0000   73
Si       5.277026887    2.447011580    8.961467619 CORE   74 Si Si   0.0000   74
Si      12.728235505   15.261076767    8.561098968 CORE   75 Si Si   0.0000   75
Si      17.665721576   18.469203824    8.785574359 CORE   76 Si Si   0.0000   76
Si       5.034542828   19.488765527    8.928393290 CORE   77 Si Si   0.0000   77
Si      15.328359484    2.211821771   10.342525385 CORE   78 Si Si   0.0000   78
Si      15.507865438    6.907280630   10.632635760 CORE   79 Si Si   0.0000   79
Si      10.631283963    2.298787565   10.637817235 CORE   80 Si Si   0.0000   80
Si       7.665212365    3.161993902   10.850293383 CORE   81 Si Si   0.0000   81
Si       2.685460197    6.419189983   10.902477743 CORE   82 Si Si   0.0000   82
Si       7.519917789    6.313133610   10.723508661 CORE   83 Si Si   0.0000   83
Si      10.578123348    6.839822153   10.926036513 CORE   84 Si Si   0.0000   84
Si       2.521209913   15.301212089   10.452044016 CORE   85 Si Si   0.0000   85
Si       2.710549091    3.231928554   10.736162092 CORE   86 Si Si   0.0000   86
Si      15.197600944   19.188192250   10.498804102 CORE   87 Si Si   0.0000   87
Si      10.513813082   19.270511179   10.565359336 CORE   88 Si Si   0.0000   88
Si       7.532749597   18.473084374   10.555959963 CORE   89 Si Si   0.0000   89
Si       2.668572233   18.481923300   10.755449156 CORE   90 Si Si   0.0000   90
Si       7.461827538   15.279414327   10.728384831 CORE   91 Si Si   0.0000   91
Si      10.512885586   14.663074391   10.625708905 CORE   92 Si Si   0.0000   92
Si      15.148086927   14.798771204   10.655251768 CORE   93 Si Si   0.0000   93
Si      14.909621182    4.438830218   12.455829679 CORE   94 Si Si   0.0000   94
Si      14.601726556    9.277429076   12.486652104 CORE   95 Si Si   0.0000   95
Si      11.723629188    4.394734542   12.625917539 CORE   96 Si Si   0.0000   96
Si      11.466739801    9.264719050   12.658670849 CORE   97 Si Si   0.0000   97
Si      14.527840562   12.393714446   12.452695500 CORE   98 Si Si   0.0000   98
Si      11.380506114   17.073218525   12.620022666 CORE   99 Si Si   0.0000   99
Si      11.394199484   12.331637504   12.521143078 CORE  100 Si Si   0.0000  100
Si      14.550494113   17.144192676   12.738723493 CORE  101 Si Si   0.0000  101
Si       6.710116816    2.192901719    0.168149466 CORE  102 Si Si   0.0000  102
Si       6.620293516    6.920583555    0.085893051 CORE  103 Si Si   0.0000  103
Si       3.451799403    6.967969473    0.344129317 CORE  104 Si Si   0.0000  104
O        5.029475635    6.609600881    0.188511256 CORE  105 O  O    0.0000  105
O       15.383177599    4.321802741    0.480512918 CORE  106 O  O    0.0000  106
O       15.362130439    9.121518470    0.394207679 CORE  107 O  O    0.0000  107
O        4.830057080   14.379885305   13.133272839 CORE  108 O  O    0.0000  108
O       10.919806475    9.243463290    0.673691269 CORE  109 O  O    0.0000  109
O       15.409669019   12.760946844    0.252610154 CORE  110 O  O    0.0000  110
O       11.367320035    4.356934072    0.690045428 CORE  111 O  O    0.0000  111
O        3.348535021    0.687376365    0.468577812 CORE  112 O  O    0.0000  112
O        6.833874115    0.617569911    0.567560622 CORE  113 O  O    0.0000  113
O        6.949504540    8.287270250    0.895213701 CORE  114 O  O    0.0000  114
O        3.258468199    8.424767078    1.030580727 CORE  115 O  O    0.0000  115
O       10.504736783   16.936805920    0.458913150 CORE  116 O  O    0.0000  116
O        7.433154657    5.654004091    0.706194633 CORE  117 O  O    0.0000  117
O       10.612153920   12.572958184    0.405283770 CORE  118 O  O    0.0000  118
O        2.985082225   15.893246415    0.754772613 CORE  119 O  O    0.0000  119
O        2.757098202    5.819852373    1.259189841 CORE  120 O  O    0.0000  120
O        2.577674342   13.263104943    0.582851600 CORE  121 O  O    0.0000  121
O       15.346850879   17.194210621    0.632593335 CORE  122 O  O    0.0000  122
O        7.321443777    3.075228989    1.387150411 CORE  123 O  O    0.0000  123
O        6.851705044   12.995645643    0.643821416 CORE  124 O  O    0.0000  124
O        6.632303541   15.591760581    1.151154471 CORE  125 O  O    0.0000  125
O        2.879608773    3.146346142    1.225628570 CORE  126 O  O    0.0000  126
O        3.010438084   18.434667890    1.429083707 CORE  127 O  O    0.0000  127
O        7.338408993   18.170474819    0.956064730 CORE  128 O  O    0.0000  128
O        7.539222349   10.697059811    1.720868321 CORE  129 O  O    0.0000  129
O       15.803303575    6.740905007    1.450377032 CORE  130 O  O    0.0000  130
O        2.985800993   10.943199081    1.720325988 CORE  131 O  O    0.0000  131
O       10.715379310    6.764757069    1.596468863 CORE  132 O  O    0.0000  132
O       10.754618361   14.741407273    1.947541050 CORE  133 O  O    0.0000  133
O       15.697983978   14.878286551    1.866931175 CORE  134 O  O    0.0000  134
O       14.299601570    5.019291674    2.813800701 CORE  135 O  O    0.0000  135
O        9.067435780    8.648154448    2.485256971 CORE  136 O  O    0.0000  136
O        9.259712682    4.625275903    2.310199510 CORE  137 O  O    0.0000  137
O       14.135194958    8.371630878    2.644047727 CORE  138 O  O    0.0000  138
O       16.930673769    4.618853452    2.553274049 CORE  139 O  O    0.0000  139
O        8.807532741   16.518948798    2.413400819 CORE  140 O  O    0.0000  140
O       16.741350425    8.951937729    2.606149420 CORE  141 O  O    0.0000  141
O       13.958232900   12.984728100    2.442556638 CORE  142 O  O    0.0000  142
O        1.403603649    9.155105684    2.824491774 CORE  143 O  O    0.0000  143
O        1.225680923   16.836866390    2.508312992 CORE  144 O  O    0.0000  144
O        1.511225533    4.368000010    3.073088978 CORE  145 O  O    0.0000  145
O        8.899734497   12.885268342    2.378857474 CORE  146 O  O    0.0000  146
O       16.608796185   12.511482044    2.585500144 CORE  147 O  O    0.0000  147
O       11.606052092    8.752953702    3.174384537 CORE  148 O  O    0.0000  148
O        3.754017153   16.612739103    3.216414757 CORE  149 O  O    0.0000  149
O        6.801036533    4.954534020    3.205252082 CORE  150 O  O    0.0000  150
O       13.968572342   16.679620030    2.821198476 CORE  151 O  O    0.0000  151
O        4.184236665    4.473022770    3.086289158 CORE  152 O  O    0.0000  152
O        1.245902291   12.636660222    2.801990084 CORE  153 O  O    0.0000  153
O       11.673257450    4.935300745    3.255628718 CORE  154 O  O    0.0000  154
O        3.987972282    9.244522665    3.462345601 CORE  155 O  O    0.0000  155
O        3.859621306   13.205348861    2.866215815 CORE  156 O  O    0.0000  156
O       19.241455015    8.698722283    3.348140959 CORE  157 O  O    0.0000  157
O       16.593432907   17.116886165    2.960162819 CORE  158 O  O    0.0000  158
O        6.648098408    8.905134874    3.474980152 CORE  159 O  O    0.0000  159
O       11.338458230   17.083430465    2.999129709 CORE  160 O  O    0.0000  160
O       11.445500912   12.376830625    2.938913278 CORE  161 O  O    0.0000  161
O       19.327423251    4.797344514    3.579552854 CORE  162 O  O    0.0000  162
O        6.437486645   12.574610145    3.239417623 CORE  163 O  O    0.0000  163
O        6.377315566   17.156447900    3.231684159 CORE  164 O  O    0.0000  164
O       19.075566182   12.968637325    3.448027876 CORE  165 O  O    0.0000  165
O       19.186141198   16.858391509    3.461348977 CORE  166 O  O    0.0000  166
O        0.474706840   14.838308738    4.080321526 CORE  167 O  O    0.0000  167
O       13.461821873   10.710698725    3.641464864 CORE  168 O  O    0.0000  168
O        0.696213717    6.796637797    3.728380784 CORE  169 O  O    0.0000  169
O        5.021119277    6.846778173    3.847940633 CORE  170 O  O    0.0000  170
O        5.446398684   14.842494623    4.219537296 CORE  171 O  O    0.0000  171
O       17.796950693   10.777345566    4.207287303 CORE  172 O  O    0.0000  172
O       13.247062520    3.253052196    4.493346082 CORE  173 O  O    0.0000  173
O       13.271121311    5.831694088    5.135290649 CORE  174 O  O    0.0000  174
O       17.548508015    3.144831627    4.630307601 CORE  175 O  O    0.0000  175
O       12.934241665   18.384138234    4.596037224 CORE  176 O  O    0.0000  176
O       17.221821245    5.762272439    4.933544658 CORE  177 O  O    0.0000  177
O       13.380346123    8.511208836    5.171159359 CORE  178 O  O    0.0000  178
O       12.617322578   15.724052770    4.885409733 CORE  179 O  O    0.0000  179
O       17.307435199    8.404989313    5.166735820 CORE  180 O  O    0.0000  180
O        5.428553030    4.745016265    5.423917387 CORE  181 O  O    0.0000  181
O        0.572802541    8.904433461    5.349401543 CORE  182 O  O    0.0000  182
O       17.469963770   15.685187878    5.064302824 CORE  183 O  O    0.0000  183
O       13.118515713   13.071142786    4.939923238 CORE  184 O  O    0.0000  184
O        0.707468192    4.881951702    5.547586841 CORE  185 O  O    0.0000  185
O       17.693121043   18.319465969    5.066244811 CORE  186 O  O    0.0000  186
O        0.880595145   17.222392491    5.127613772 CORE  187 O  O    0.0000  187
O        5.043141487   17.138340506    5.479172749 CORE  188 O  O    0.0000  188
O       17.016595424   13.083471556    5.169409088 CORE  189 O  O    0.0000  189
O       13.573041279    0.770544435    5.215635013 CORE  190 O  O    0.0000  190
O        5.257485580    8.768206815    5.713922427 CORE  191 O  O    0.0000  191
O       16.987502785    0.715310290    5.346952346 CORE  192 O  O    0.0000  192
O        4.764217111   12.481760284    5.232940144 CORE  193 O  O    0.0000  193
O        0.512859645   12.520791135    5.347300723 CORE  194 O  O    0.0000  194
O       15.021121435   14.830846989    5.499415000 CORE  195 O  O    0.0000  195
O       15.311783351    2.655736852    6.047043287 CORE  196 O  O    0.0000  196
O       15.319752891    7.047200547    6.272290620 CORE  197 O  O    0.0000  197
O       15.220319137   18.873572407    5.828795378 CORE  198 O  O    0.0000  198
O        3.096758334    4.306134235    6.597121444 CORE  199 O  O    0.0000  199
O        2.822803048    8.861326226    6.734285683 CORE  200 O  O    0.0000  200
O        2.706323223   12.736137801    6.851473996 CORE  201 O  O    0.0000  201
O       12.947034277    7.172329429    7.411862454 CORE  202 O  O    0.0000  202
O       12.869280463    2.580519788    7.051065443 CORE  203 O  O    0.0000  203
O       17.701015994    2.529380103    7.182411594 CORE  204 O  O    0.0000  204
O        0.977936849   10.727272246    7.233070042 CORE  205 O  O    0.0000  205
O        2.828905938   16.782018903    6.907062125 CORE  206 O  O    0.0000  206
O       17.753785083    6.890268775    7.274369480 CORE  207 O  O    0.0000  207
O       12.920285756   19.208218592    7.127845043 CORE  208 O  O    0.0000  208
O        4.541613152   10.838941632    7.278542740 CORE  209 O  O    0.0000  209
O        5.397612952    3.367178578    7.629918892 CORE  210 O  O    0.0000  210
O        0.917334188    3.068902430    7.426056405 CORE  211 O  O    0.0000  211
O        4.818453081    5.968971217    7.703006791 CORE  212 O  O    0.0000  212
O        0.817410020   18.410653165    7.479904468 CORE  213 O  O    0.0000  213
O       12.976333530   14.436726622    7.180892709 CORE  214 O  O    0.0000  214
O       16.868039115   14.526889770    7.383159361 CORE  215 O  O    0.0000  215
O        5.161185782   16.060801820    7.917076887 CORE  216 O  O    0.0000  216
O        1.283233740    5.656107995    7.994487311 CORE  217 O  O    0.0000  217
O        4.638486799   18.625958636    7.609409536 CORE  218 O  O    0.0000  218
O        0.424746725   15.765035800    7.283413815 CORE  219 O  O    0.0000  219
O       17.244100799   19.361913292    7.492775141 CORE  220 O  O    0.0000  220
O        0.514864068    8.223558272    7.904531063 CORE  221 O  O    0.0000  221
O        4.927912339    8.505662187    8.344094348 CORE  222 O  O    0.0000  222
O        5.108054971   13.414617591    7.716813023 CORE  223 O  O    0.0000  223
O        0.366687994   13.185454859    7.937930245 CORE  224 O  O    0.0000  224
O        0.359635866    0.696592680    8.391291286 CORE  225 O  O    0.0000  225
O       12.546328352   16.841603951    8.228859554 CORE  226 O  O    0.0000  226
O       17.478581037   16.909628078    8.368976038 CORE  227 O  O    0.0000  227
O        4.963317780    0.927151315    8.491027299 CORE  228 O  O    0.0000  228
O       12.663846360    4.782217525    8.524591060 CORE  229 O  O    0.0000  229
O       17.512369780    4.676035399    8.738197231 CORE  230 O  O    0.0000  230
O       14.282215864    6.586374543    9.620548920 CORE  231 O  O    0.0000  231
O       19.431330277    6.464907592    9.248744317 CORE  232 O  O    0.0000  232
O       14.232364991    2.822980612    9.315933224 CORE  233 O  O    0.0000  233
O       11.580855144    2.494840393    9.334155583 CORE  234 O  O    0.0000  234
O        6.628261768    6.818880433    9.469336872 CORE  235 O  O    0.0000  235
O       11.651818771    6.920689836    9.713958403 CORE  236 O  O    0.0000  236
O       18.985833196   14.809313118    8.982335321 CORE  237 O  O    0.0000  237
O       19.342351669    2.804809784    9.233596510 CORE  238 O  O    0.0000  238
O        6.671717430    2.433539482    9.791604035 CORE  239 O  O    0.0000  239
O       19.200053013   18.779179774    9.210377734 CORE  240 O  O    0.0000  240
O       11.386202803   14.677210844    9.256894288 CORE  241 O  O    0.0000  241
O       11.564631910   19.050024904    9.352854745 CORE  242 O  O    0.0000  242
O       16.803253298    2.290678272    9.670984020 CORE  243 O  O    0.0000  243
O       14.189395613   18.572953665    9.376316000 CORE  244 O  O    0.0000  244
O        3.672591127   14.555962057    9.575778738 CORE  245 O  O    0.0000  245
O        6.526124231   19.107594728    9.450621494 CORE  246 O  O    0.0000  246
O        6.310148599   14.584966168    9.812960350 CORE  247 O  O    0.0000  247
O        4.087941113    6.741892203   10.152598691 CORE  248 O  O    0.0000  248
O       16.900922447    7.012310512    9.802433074 CORE  249 O  O    0.0000  249
O        1.442038539    7.150219593   10.147481580 CORE  250 O  O    0.0000  250
O        4.082376373    3.042553366    9.889097008 CORE  251 O  O    0.0000  251
O        1.290338492   18.977665172   10.063514780 CORE  252 O  O    0.0000  252
O        1.468232841    2.525092275    9.977110992 CORE  253 O  O    0.0000  253
O       14.000243905   15.075808457    9.547835933 CORE  254 O  O    0.0000  254
O        9.193063431    2.994051015   10.327588709 CORE  255 O  O    0.0000  255
O        3.960795623   19.245518378   10.129838297 CORE  256 O  O    0.0000  256
O        1.081969434   15.024643556    9.766704165 CORE  257 O  O    0.0000  257
O       16.608087488   14.986818193    9.986415475 CORE  258 O  O    0.0000  258
O       16.726399809   18.852191918   10.054922030 CORE  259 O  O    0.0000  259
O        9.062673372   18.722998120   10.067558562 CORE  260 O  O    0.0000  260
O        9.078185141    6.573474437   10.383321838 CORE  261 O  O    0.0000  261
O        8.956908506   14.903197741   10.230436295 CORE  262 O  O    0.0000  262
O        2.429774060    4.815015777   10.939407832 CORE  263 O  O    0.0000  263
O        7.257478477    4.725260880   10.966453208 CORE  264 O  O    0.0000  264
O        7.234897336   16.885159365   10.692441273 CORE  265 O  O    0.0000  265
O       14.970877890    0.663510913   10.661357410 CORE  266 O  O    0.0000  266
O        2.857386086   16.889100893   10.493959237 CORE  267 O  O    0.0000  267
O       10.429311577    0.721455242   10.942091576 CORE  268 O  O    0.0000  268
O       15.298509462    8.344705569   11.360621318 CORE  269 O  O    0.0000  269
O       10.614084636    8.227902152   11.764151492 CORE  270 O  O    0.0000  270
O       15.040696072   13.273716484   11.192230570 CORE  271 O  O    0.0000  271
O       15.628318561    5.711168784   11.735702997 CORE  272 O  O    0.0000  272
O       15.321594323    3.045531795   11.733868693 CORE  273 O  O    0.0000  273
O       10.706630034   13.228675837   11.362079819 CORE  274 O  O    0.0000  274
O       11.310652115    2.968563838   11.960569591 CORE  275 O  O    0.0000  275
O       10.912549234    5.604494024   11.927878105 CORE  276 O  O    0.0000  276
O       11.042579606   15.841907712   11.617860010 CORE  277 O  O    0.0000  277
O        7.073052500    7.122102892   12.065285549 CORE  278 O  O    0.0000  278
O        7.537611550    2.468321080   12.316632147 CORE  279 O  O    0.0000  279
O        2.739254922    7.008644832   12.410519648 CORE  280 O  O    0.0000  280
O        2.483014055   14.703634575   11.952845220 CORE  281 O  O    0.0000  281
O       11.004599919   18.478055324   11.899996578 CORE  282 O  O    0.0000  282
O       14.898437041   18.511109371   11.939832820 CORE  283 O  O    0.0000  283
O       15.008910462   15.832018890   11.898118271 CORE  284 O  O    0.0000  284
O        2.833210315    2.513341804   12.177109394 CORE  285 O  O    0.0000  285
O        7.333898488   19.181605279   12.007620055 CORE  286 O  O    0.0000  286
O        2.596402922   18.814247993   12.344589650 CORE  287 O  O    0.0000  287
O        7.307459385   14.746200039   12.254662264 CORE  288 O  O    0.0000  288
O       14.711391373   10.834242085   12.038424460 CORE  289 O  O    0.0000  289
O       11.290542793   10.772869159   12.084611879 CORE  290 O  O    0.0000  290
O       13.303402208    4.660727224   12.388608179 CORE  291 O  O    0.0000  291
O       13.040754949    8.832641967   12.646192254 CORE  292 O  O    0.0000  292
O       12.958557481   12.740636461   12.746269300 CORE  293 O  O    0.0000  293
O       12.951728710   17.049774216   13.019587131 CORE  294 O  O    0.0000  294
O        5.147859196    2.595699587   13.451565218 CORE  295 O  O    0.0000  295
O        5.060877869   18.873576358   13.305897079 CORE  296 O  O    0.0000  296
O        8.621167020   10.323475181    9.996738724 CORE  297 O  O    0.0000  297
O        9.172507967    7.530919976    7.460384692 CORE  298 O  O    0.0000  298
end
end
