# Supplementary material for: Zeolite-confined subnanometric PtSn mimicking mortise-and-tenon joinery for catalytic propane dehydrogenation
Source: Nat Commun. 2022 May 17;13:2716. doi: 10.1038/s41467-022-30522-1 (PMC9114386; doi:10.1038/s41467-022-30522-1)
Supplement: Supplementary file 8 — Source Data [file 41467_2022_30522_MOESM8_ESM.zip › allstructures/Pt6Sn2O4-MFI.arc]

!BIOSYM archive 2
PBC=ON
                      Energy         0          0.0490      -2336.569519        C1
!DATE
PBC   20.37460000   20.11910000   13.51960000   90.00000000   89.99990000   90.00000000
Sn       8.681221499   10.106412581    5.530253632 CORE    1 Sn Sn   0.0000    1
Sn       9.543467562   14.552126356    6.805688564 CORE    2 Sn Sn   0.0000    2
Pt       8.929429244    7.396344308    5.788852056 CORE    3 Pt Pt   0.0000    3
Pt      10.613579585   11.408199763    7.789773697 CORE    4 Pt Pt   0.0000    4
Pt      10.547574684    8.909578410    7.048465364 CORE    5 Pt Pt   0.0000    5
Pt       8.133928428    8.726102969    7.799738872 CORE    6 Pt Pt   0.0000    6
Pt       8.464193689   12.798410828    5.056870656 CORE    7 Pt Pt   0.0000    7
Pt       8.023049044   11.469123523    8.095432447 CORE    8 Pt Pt   0.0000    8
Si       3.555035961    2.229155709    0.055099588 CORE    9 Si Si   0.0000    9
Si       3.568335742   19.213463149    0.188723848 CORE   10 Si Si   0.0000   10
Si       6.705698814   19.253085619    0.067156343 CORE   11 Si Si   0.0000   11
Si       3.403221124   14.482674003    0.118415278 CORE   12 Si Si   0.0000   12
Si       6.640351910   14.547898678    0.090271776 CORE   13 Si Si   0.0000   13
Si      15.404331564    5.096482678    1.842943924 CORE   14 Si Si   0.0000   14
Si       7.568824416    4.550614579    1.645864739 CORE   15 Si Si   0.0000   15
Si      15.360254861    8.310217472    1.887977094 CORE   16 Si Si   0.0000   16
Si      10.429052087    8.238565216    1.985280463 CORE   17 Si Si   0.0000   17
Si       2.736521424   16.930113200    2.093743719 CORE   18 Si Si   0.0000   18
Si       7.460851049    9.165756073    1.903239488 CORE   19 Si Si   0.0000   19
Si       2.629686579    4.594579472    1.886852216 CORE   20 Si Si   0.0000   20
Si      10.560923312    5.043509012    2.039489517 CORE   21 Si Si   0.0000   21
Si      15.356289124   13.204248201    2.212630167 CORE   22 Si Si   0.0000   22
Si       7.485686559   17.012849791    2.014434280 CORE   23 Si Si   0.0000   23
Si       2.751270847    9.140027275    2.088735888 CORE   24 Si Si   0.0000   24
Si      10.504560496   16.359693857    2.339746582 CORE   25 Si Si   0.0000   25
Si      10.414465739   13.160545328    2.298625788 CORE   26 Si Si   0.0000   26
Si       7.466788338   12.279861966    2.065565400 CORE   27 Si Si   0.0000   27
Si       2.668149318   12.297962008    2.196453989 CORE   28 Si Si   0.0000   28
Si      15.378968876   16.371388922    2.440100004 CORE   29 Si Si   0.0000   29
Si      12.869476800    9.171874305    3.684137742 CORE   30 Si Si   0.0000   30
Si      13.010637099    4.383030018    3.711560767 CORE   31 Si Si   0.0000   31
Si       0.256351584    8.297795420    3.751214535 CORE   32 Si Si   0.0000   32
Si      12.893253143   12.306145936    4.021404403 CORE   33 Si Si   0.0000   33
Si      17.678104651    9.113344187    3.847034398 CORE   34 Si Si   0.0000   34
Si       5.236579869    5.074365572    3.689291637 CORE   35 Si Si   0.0000   35
Si      17.600330030    4.414608911    3.903254472 CORE   36 Si Si   0.0000   36
Si       0.245796736    5.107617967    3.812147889 CORE   37 Si Si   0.0000   37
Si       0.394052407   16.310600140    3.945132153 CORE   38 Si Si   0.0000   38
Si       0.253176955   13.112755541    3.917663265 CORE   39 Si Si   0.0000   39
Si       5.197352536   16.363078613    4.021357354 CORE   40 Si Si   0.0000   40
Si       5.206574541    8.243115039    3.910758645 CORE   41 Si Si   0.0000   41
Si      17.682237699   12.223634685    4.146698588 CORE   42 Si Si   0.0000   42
Si      12.832707136   16.789777488    4.360122822 CORE   43 Si Si   0.0000   43
Si       5.108568855   13.165877491    4.014137125 CORE   44 Si Si   0.0000   44
Si      17.769969763   16.851395552    4.436441784 CORE   45 Si Si   0.0000   45
Si      13.551022735    6.852915373    5.723391229 CORE   46 Si Si   0.0000   46
Si      13.812720150    2.212174716    5.767039814 CORE   47 Si Si   0.0000   47
Si      16.724770008    6.840829397    5.843054911 CORE   48 Si Si   0.0000   48
Si      16.947498364    2.203085673    5.893518715 CORE   49 Si Si   0.0000   49
Si      13.784215730   19.236792200    6.066478307 CORE   50 Si Si   0.0000   50
Si      13.613633399   14.352831479    6.205196000 CORE   51 Si Si   0.0000   51
Si      16.825392855   14.344918704    6.208572000 CORE   52 Si Si   0.0000   52
Si      16.917512544   19.215723904    6.250627972 CORE   53 Si Si   0.0000   53
Si       4.509877772    4.334222955    6.569525787 CORE   54 Si Si   0.0000   54
Si       1.208484249    9.130709859    6.632957672 CORE   55 Si Si   0.0000   55
Si       1.315169660    4.325376515    6.655772874 CORE   56 Si Si   0.0000   56
Si       4.338929443    9.090875127    6.797416944 CORE   57 Si Si   0.0000   57
Si       1.406737421   16.958332190    6.865945120 CORE   58 Si Si   0.0000   58
Si       1.220275503   12.201163606    6.813684198 CORE   59 Si Si   0.0000   59
Si       4.351655122   12.226581763    6.919046718 CORE   60 Si Si   0.0000   60
Si       4.628444600   16.963857330    7.016952135 CORE   61 Si Si   0.0000   61
Si      12.857516685    6.256606803    8.671453510 CORE   62 Si Si   0.0000   62
Si       0.406564524    6.796072720    8.541895128 CORE   63 Si Si   0.0000   63
Si      12.961041850    3.034574521    8.637115043 CORE   64 Si Si   0.0000   64
Si       5.182546084    6.684332781    8.587590259 CORE   65 Si Si   0.0000   65
Si       5.320747444   14.481514128    8.848718527 CORE   66 Si Si   0.0000   66
Si      17.889253344    3.130297746    8.776943587 CORE   67 Si Si   0.0000   67
Si      17.769691685    6.285949547    8.788597586 CORE   68 Si Si   0.0000   68
Si      13.061396318   18.383117360    8.938320732 CORE   69 Si Si   0.0000   69
Si       0.448728163    2.179774918    8.701199969 CORE   70 Si Si   0.0000   70
Si       0.425147046   14.511471350    8.673557225 CORE   71 Si Si   0.0000   71
Si       0.456101131   19.189671922    8.857441540 CORE   72 Si Si   0.0000   72
Si      17.803380780   15.137393563    9.101626332 CORE   73 Si Si   0.0000   73
Si       5.134998041    2.291514808    8.790422133 CORE   74 Si Si   0.0000   74
Si      13.090026301   15.270495766    9.095238749 CORE   75 Si Si   0.0000   75
Si      17.874717471   18.322220422    9.119656585 CORE   76 Si Si   0.0000   76
Si       5.259908433   19.277990310    9.047308936 CORE   77 Si Si   0.0000   77
Si      15.450687559    2.160735241   10.427560662 CORE   78 Si Si   0.0000   78
Si      15.307649049    7.103719437   10.442206437 CORE   79 Si Si   0.0000   79
Si      10.600718710    2.247021099   10.577735337 CORE   80 Si Si   0.0000   80
Si       7.613114940    3.053325576   10.478774315 CORE   81 Si Si   0.0000   81
Si       2.692676590    6.243464335   10.556052039 CORE   82 Si Si   0.0000   82
Si       7.528155034    6.227393927   10.583365117 CORE   83 Si Si   0.0000   83
Si      10.590999735    6.923206638   10.753734562 CORE   84 Si Si   0.0000   84
Si       2.782086299   15.154491170   10.657143695 CORE   85 Si Si   0.0000   85
Si       2.705689031    3.091295430   10.689603373 CORE   86 Si Si   0.0000   86
Si      15.482963399   19.192856913   10.860915963 CORE   87 Si Si   0.0000   87
Si      10.677572540   19.237701810   10.902974058 CORE   88 Si Si   0.0000   88
Si       7.704767128   18.383903912   10.676266756 CORE   89 Si Si   0.0000   89
Si       2.786812348   18.370039946   10.813724187 CORE   90 Si Si   0.0000   90
Si       7.663381949   15.217909749   10.662801936 CORE   91 Si Si   0.0000   91
Si      10.663786301   14.738657844   11.124490493 CORE   92 Si Si   0.0000   92
Si      15.510583500   14.756264138   11.085488316 CORE   93 Si Si   0.0000   93
Si      14.783088441    4.573597401   12.368923271 CORE   94 Si Si   0.0000   94
Si      14.546566969    9.222366904   12.546943389 CORE   95 Si Si   0.0000   95
Si      11.566071025    4.492589377   12.605099282 CORE   96 Si Si   0.0000   96
Si      11.406106405    9.206524208   12.624842885 CORE   97 Si Si   0.0000   97
Si      14.516011317   12.357046218   12.848690295 CORE   98 Si Si   0.0000   98
Si      11.549420707   17.147702922   13.009182104 CORE   99 Si Si   0.0000   99
Si      11.370292999   12.307403836   12.939025770 CORE  100 Si Si   0.0000  100
Si      14.775527398   17.125390958   13.016474122 CORE  101 Si Si   0.0000  101
Si       6.678171026    2.204062144   13.333478735 CORE  102 Si Si   0.0000  102
Si       6.525967092    7.014473815   13.441641899 CORE  103 Si Si   0.0000  103
Si       3.339238814    6.984689819   13.510922526 CORE  104 Si Si   0.0000  104
O        4.941159806    6.712696739    0.099912670 CORE  105 O  O    0.0000  105
O       15.529957824    4.705249147    0.279930911 CORE  106 O  O    0.0000  106
O       15.397143482    8.707828750    0.316644428 CORE  107 O  O    0.0000  107
O        5.026435603   14.454352122    0.028689645 CORE  108 O  O    0.0000  108
O       10.658140731    8.797586080    0.485279886 CORE  109 O  O    0.0000  109
O       15.332613562   12.590607819    0.713360361 CORE  110 O  O    0.0000  110
O       11.000711714    4.435794245    0.601256303 CORE  111 O  O    0.0000  111
O        3.426176940    0.677983748    0.508825482 CORE  112 O  O    0.0000  112
O        6.843149826    0.710272714    0.423379989 CORE  113 O  O    0.0000  113
O        6.896117905    8.473389958    0.545199782 CORE  114 O  O    0.0000  114
O        2.980034528    8.430021863    0.644435818 CORE  115 O  O    0.0000  115
O       11.081126480   17.154240707    1.044858123 CORE  116 O  O    0.0000  116
O        7.359670701    5.876574913    0.726851866 CORE  117 O  O    0.0000  117
O       10.643601950   12.395791136    0.886754198 CORE  118 O  O    0.0000  118
O        2.940938881   15.787769736    0.960738334 CORE  119 O  O    0.0000  119
O        2.572218024    5.774586191    0.764733818 CORE  120 O  O    0.0000  120
O        2.871394456   13.111369491    0.806038472 CORE  121 O  O    0.0000  121
O       15.270977918   17.185787927    1.040696430 CORE  122 O  O    0.0000  122
O        7.561918408    3.229578814    0.702891177 CORE  123 O  O    0.0000  123
O        7.251337434   13.191538429    0.751897753 CORE  124 O  O    0.0000  124
O        7.090207145   15.823771792    0.980393945 CORE  125 O  O    0.0000  125
O        2.883697061    3.148011073    1.203563596 CORE  126 O  O    0.0000  126
O        2.970453952   18.402447483    1.456358758 CORE  127 O  O    0.0000  127
O        7.465235315   18.436815152    1.241931128 CORE  128 O  O    0.0000  128
O        7.675447747   10.748713004    1.605018175 CORE  129 O  O    0.0000  129
O       15.515056864    6.704409315    2.069246358 CORE  130 O  O    0.0000  130
O        3.011315565   10.733831383    1.927415695 CORE  131 O  O    0.0000  131
O       10.767941743    6.656427899    2.045970979 CORE  132 O  O    0.0000  132
O       10.571614700   14.751875008    2.064178560 CORE  133 O  O    0.0000  133
O       15.641339107   14.798020162    2.141225270 CORE  134 O  O    0.0000  134
O       13.975095393    4.565401926    2.413100857 CORE  135 O  O    0.0000  135
O        8.867626225    8.496272834    2.373871267 CORE  136 O  O    0.0000  136
O        9.016086613    4.662708800    2.370618418 CORE  137 O  O    0.0000  137
O       13.941162769    8.796381767    2.518171252 CORE  138 O  O    0.0000  138
O       16.627821819    4.364605174    2.610175554 CORE  139 O  O    0.0000  139
O        8.965436070   16.775351796    2.630108981 CORE  140 O  O    0.0000  140
O       16.589927236    9.054807011    2.642443256 CORE  141 O  O    0.0000  141
O       13.927781564   12.944601513    2.942043114 CORE  142 O  O    0.0000  142
O        1.233217147    8.860453022    2.585259945 CORE  143 O  O    0.0000  143
O        1.221454350   16.873627484    2.668140600 CORE  144 O  O    0.0000  144
O        1.203634328    4.516774005    2.648117833 CORE  145 O  O    0.0000  145
O        8.868187800   12.792038186    2.833400205 CORE  146 O  O    0.0000  146
O       16.533025968   12.469282966    3.034779692 CORE  147 O  O    0.0000  147
O       11.370587752    9.025964659    3.057241207 CORE  148 O  O    0.0000  148
O        3.774262147   16.684115184    3.316610212 CORE  149 O  O    0.0000  149
O        6.414441600    4.429443035    2.779722074 CORE  150 O  O    0.0000  150
O       13.983332261   16.547405181    3.245581097 CORE  151 O  O    0.0000  151
O        3.799718701    4.921833912    2.960635050 CORE  152 O  O    0.0000  152
O        1.137278852   12.453321816    2.720186175 CORE  153 O  O    0.0000  153
O       11.465611974    4.392308474    3.216610642 CORE  154 O  O    0.0000  154
O        3.778485025    8.502561514    3.180901219 CORE  155 O  O    0.0000  155
O        3.649892975   12.917268822    3.339619208 CORE  156 O  O    0.0000  156
O       19.106453987    8.585875081    3.271302476 CORE  157 O  O    0.0000  157
O       16.613403031   16.972163525    3.303397802 CORE  158 O  O    0.0000  158
O        6.393108241    9.015071568    3.116674185 CORE  159 O  O    0.0000  159
O       11.372937759   16.743486153    3.651033596 CORE  160 O  O    0.0000  160
O       11.395303024   12.626806222    3.463616326 CORE  161 O  O    0.0000  161
O       19.088110434    4.797005340    3.387197199 CORE  162 O  O    0.0000  162
O        6.216942608   12.403586714    3.087530447 CORE  163 O  O    0.0000  163
O        6.421351906   17.064503138    3.230356385 CORE  164 O  O    0.0000  164
O       19.064769158   12.855894486    3.565904406 CORE  165 O  O    0.0000  165
O       19.212978686   16.707798950    3.710483965 CORE  166 O  O    0.0000  166
O        0.565505444   14.698177692    4.035709381 CORE  167 O  O    0.0000  167
O       13.094622750   10.706701342    4.158065654 CORE  168 O  O    0.0000  168
O        0.493253607    6.706585758    3.976341973 CORE  169 O  O    0.0000  169
O        5.537552596    6.654125123    3.944185064 CORE  170 O  O    0.0000  170
O        5.429724299   14.752958524    4.057971909 CORE  171 O  O    0.0000  171
O       17.827132548   10.630601310    4.400479420 CORE  172 O  O    0.0000  172
O       13.291607274    2.958535377    4.428975851 CORE  173 O  O    0.0000  173
O       13.280710230    5.583337365    4.760891072 CORE  174 O  O    0.0000  174
O       17.599980542    2.946182983    4.604841416 CORE  175 O  O    0.0000  175
O       13.003623576   18.242635691    5.054896054 CORE  176 O  O    0.0000  176
O       17.059421242    5.519785485    4.964241512 CORE  177 O  O    0.0000  177
O       13.075973550    8.212075475    4.974725497 CORE  178 O  O    0.0000  178
O       12.885512631   15.621564729    5.488827011 CORE  179 O  O    0.0000  179
O       17.218534238    8.186558851    5.093960177 CORE  180 O  O    0.0000  180
O        5.206805520    4.278415408    5.103990477 CORE  181 O  O    0.0000  181
O        0.554239761    9.075744858    5.147785440 CORE  182 O  O    0.0000  182
O       17.541499625   15.563284629    5.404406278 CORE  183 O  O    0.0000  183
O       13.112176827   12.978990584    5.485496297 CORE  184 O  O    0.0000  184
O        0.545713835    4.378744095    5.232514504 CORE  185 O  O    0.0000  185
O       17.789490303   18.204470431    5.333376293 CORE  186 O  O    0.0000  186
O        0.979631474   16.986427606    5.304364831 CORE  187 O  O    0.0000  187
O        5.190826524   17.003060344    5.503318687 CORE  188 O  O    0.0000  188
O       17.297824729   12.923694433    5.568712576 CORE  189 O  O    0.0000  189
O       13.661673540    0.622753835    5.483652838 CORE  190 O  O    0.0000  190
O        5.159765995    8.843029789    5.415118005 CORE  191 O  O    0.0000  191
O       17.119059915    0.603642306    5.686072399 CORE  192 O  O    0.0000  192
O        5.092022486   12.540968693    5.505880215 CORE  193 O  O    0.0000  193
O        0.603724287   12.401250657    5.330702903 CORE  194 O  O    0.0000  194
O       15.221155385   14.507436139    6.035164388 CORE  195 O  O    0.0000  195
O       15.372496733    2.595092103    6.051051143 CORE  196 O  O    0.0000  196
O       15.128294658    6.930672246    6.093842013 CORE  197 O  O    0.0000  197
O       15.346980781   18.779067729    6.177144354 CORE  198 O  O    0.0000  198
O        2.904659996    4.524337693    6.407085839 CORE  199 O  O    0.0000  199
O        2.777203424    8.694569795    6.543833793 CORE  200 O  O    0.0000  200
O        2.784216288   12.662614206    6.806614195 CORE  201 O  O    0.0000  201
O       12.715000304    6.656666729    7.102644169 CORE  202 O  O    0.0000  202
O       12.925891523    2.674671791    7.052397079 CORE  203 O  O    0.0000  203
O       17.731195906    2.689496235    7.224507191 CORE  204 O  O    0.0000  204
O        1.078090060   10.637050532    7.224360122 CORE  205 O  O    0.0000  205
O        3.013242480   16.807980810    7.029292074 CORE  206 O  O    0.0000  206
O       17.510227143    6.739797531    7.252885709 CORE  207 O  O    0.0000  207
O       13.104031508   19.208242427    7.542248971 CORE  208 O  O    0.0000  208
O        4.478411401   10.642747526    7.245970464 CORE  209 O  O    0.0000  209
O        4.826116329    2.939718563    7.335021723 CORE  210 O  O    0.0000  210
O        1.014814829    2.883227973    7.343751471 CORE  211 O  O    0.0000  211
O        5.117671197    5.598377267    7.385335893 CORE  212 O  O    0.0000  212
O        0.922477941   18.348708072    7.546804103 CORE  213 O  O    0.0000  213
O       13.219169092   14.330715734    7.776482821 CORE  214 O  O    0.0000  214
O       17.248799140   14.369518415    7.774236480 CORE  215 O  O    0.0000  215
O        5.290978905   15.683056318    7.757932254 CORE  216 O  O    0.0000  216
O        0.771811541    5.498652154    7.635189867 CORE  217 O  O    0.0000  217
O        5.072123421   18.348714763    7.732479740 CORE  218 O  O    0.0000  218
O        0.694096619   15.692734613    7.588528556 CORE  219 O  O    0.0000  219
O       17.435015219   19.154266161    7.789999639 CORE  220 O  O    0.0000  220
O        0.412217254    8.131162101    7.623342760 CORE  221 O  O    0.0000  221
O        4.931731090    8.172382140    7.993192536 CORE  222 O  O    0.0000  222
O        5.030151638   13.049471470    8.140612253 CORE  223 O  O    0.0000  223
O        0.402527304   13.080517876    7.903189842 CORE  224 O  O    0.0000  224
O        0.222442658    0.605607564    8.387692034 CORE  225 O  O    0.0000  225
O       12.854707262   16.806878542    8.605845710 CORE  226 O  O    0.0000  226
O       17.624587421   16.737918377    8.861479024 CORE  227 O  O    0.0000  227
O        4.934602007    0.691662017    8.639145803 CORE  228 O  O    0.0000  228
O       12.972463883    4.642976351    8.850920094 CORE  229 O  O    0.0000  229
O       17.486594761    4.692288287    8.959340330 CORE  230 O  O    0.0000  230
O       14.193121806    6.958026558    9.269552362 CORE  231 O  O    0.0000  231
O       19.305800195    6.621386845    9.190456487 CORE  232 O  O    0.0000  232
O       14.312390186    2.411662360    9.292264575 CORE  233 O  O    0.0000  233
O       11.651466930    2.385538964    9.345673889 CORE  234 O  O    0.0000  234
O        6.650681650    6.617058586    9.274899665 CORE  235 O  O    0.0000  235
O       11.533080505    6.771092478    9.445569154 CORE  236 O  O    0.0000  236
O       19.358204702   14.756848823    9.370815959 CORE  237 O  O    0.0000  237
O       19.439100994    2.880337267    9.197332074 CORE  238 O  O    0.0000  238
O        6.656884513    2.657663778    9.227287658 CORE  239 O  O    0.0000  239
O       19.444706906   18.580654351    9.455750517 CORE  240 O  O    0.0000  240
O       11.891667505   14.819827628   10.079691124 CORE  241 O  O    0.0000  241
O       11.815118739   18.940251061    9.795576304 CORE  242 O  O    0.0000  242
O       16.921439257    2.249286521    9.738399859 CORE  243 O  O    0.0000  243
O       14.453307292   18.593200209    9.750291695 CORE  244 O  O    0.0000  244
O        4.213510902   14.767934034   10.002452145 CORE  245 O  O    0.0000  245
O        6.790244567   19.191179443    9.598175468 CORE  246 O  O    0.0000  246
O        6.789427920   14.429528861    9.543148117 CORE  247 O  O    0.0000  247
O        4.073726402    6.341408158    9.717312454 CORE  248 O  O    0.0000  248
O       16.792496735    7.100194088    9.790209184 CORE  249 O  O    0.0000  249
O        1.480786409    6.955940756    9.748052937 CORE  250 O  O    0.0000  250
O        4.126020560    2.898849851    9.917798602 CORE  251 O  O    0.0000  251
O        1.594268088   19.127285205   10.016258574 CORE  252 O  O    0.0000  252
O        1.526191677    2.322231622    9.900375564 CORE  253 O  O    0.0000  253
O       14.487047101   15.199374120    9.911688583 CORE  254 O  O    0.0000  254
O        9.137312012    2.710826414   10.037888055 CORE  255 O  O    0.0000  255
O        4.242232620   18.795881388   10.222984797 CORE  256 O  O    0.0000  256
O        1.570150944   14.481365236    9.820018145 CORE  257 O  O    0.0000  257
O       16.994927891   14.667143321   10.430522902 CORE  258 O  O    0.0000  258
O       17.000888002   18.843997238   10.387212069 CORE  259 O  O    0.0000  259
O        9.277115154   18.618761352   10.342943827 CORE  260 O  O    0.0000  260
O        9.058247727    6.664419126   10.304144261 CORE  261 O  O    0.0000  261
O        9.238845568   14.959033349   10.371330955 CORE  262 O  O    0.0000  262
O        2.354805098    4.673007818   10.808171787 CORE  263 O  O    0.0000  263
O        7.449470005    4.625076732   10.856626682 CORE  264 O  O    0.0000  264
O        7.329317237   16.807393061   10.569211779 CORE  265 O  O    0.0000  265
O       15.274491513    0.670859135   11.041537456 CORE  266 O  O    0.0000  266
O        2.586775443   16.767435417   10.664489715 CORE  267 O  O    0.0000  267
O       10.541758584    0.718166908   11.118380516 CORE  268 O  O    0.0000  268
O       15.129675256    8.520454448   11.209695827 CORE  269 O  O    0.0000  269
O       10.735171346    8.414301387   11.380781058 CORE  270 O  O    0.0000  270
O       15.113656354   13.302738096   11.679619204 CORE  271 O  O    0.0000  271
O       15.150859915    5.876918730   11.488298879 CORE  272 O  O    0.0000  272
O       15.315131351    3.229532252   11.636493218 CORE  273 O  O    0.0000  273
O       10.649449790   13.308741707   11.893412557 CORE  274 O  O    0.0000  274
O       11.040275653    3.171227861   11.833918021 CORE  275 O  O    0.0000  275
O       11.018253741    5.843303057   11.894723838 CORE  276 O  O    0.0000  276
O       10.818404619   15.916847207   12.245046553 CORE  277 O  O    0.0000  277
O        6.932188566    7.006838252   11.877891200 CORE  278 O  O    0.0000  278
O        7.198975103    2.183728773   11.793289644 CORE  279 O  O    0.0000  279
O        2.860308957    7.021734349   11.966491439 CORE  280 O  O    0.0000  280
O        2.743753672   14.565118618   12.163978605 CORE  281 O  O    0.0000  281
O       11.095919099   18.559059656   12.328226897 CORE  282 O  O    0.0000  282
O       15.206883761   18.522773579   12.313286681 CORE  283 O  O    0.0000  283
O       15.492134456   15.862889898   12.279730415 CORE  284 O  O    0.0000  284
O        2.779374157    2.438251584   12.167714183 CORE  285 O  O    0.0000  285
O        7.420853416   18.929617534   12.173812427 CORE  286 O  O    0.0000  286
O        2.729264767   18.809890218   12.374649199 CORE  287 O  O    0.0000  287
O        7.269609718   14.665972139   12.133752899 CORE  288 O  O    0.0000  288
O       14.696527539   10.824373109   12.365982048 CORE  289 O  O    0.0000  289
O       11.225202443   10.797910333   12.375388404 CORE  290 O  O    0.0000  290
O       13.182766201    4.494751646   12.602122001 CORE  291 O  O    0.0000  291
O       12.982615289    8.815684954   12.759212238 CORE  292 O  O    0.0000  292
O       12.942089268   12.709652222   13.112117032 CORE  293 O  O    0.0000  293
O       13.159089004   16.950742854   12.923040369 CORE  294 O  O    0.0000  294
O        5.115816177    2.662907829   13.386847918 CORE  295 O  O    0.0000  295
O        5.137420858   18.815001710   13.499325769 CORE  296 O  O    0.0000  296
O       11.909604060    9.982215662    7.899968381 CORE  297 O  O    0.0000  297
O       10.529053811   13.300542547    8.062699374 CORE  298 O  O    0.0000  298
O        7.575591521    9.940143248    9.198584537 CORE  299 O  O    0.0000  299
O        7.937517675   13.125839724    6.971375248 CORE  300 O  O    0.0000  300
end
end
