# Supplementary material for: Zeolite-confined subnanometric PtSn mimicking mortise-and-tenon joinery for catalytic propane dehydrogenation
Source: Nat Commun. 2022 May 17;13:2716. doi: 10.1038/s41467-022-30522-1 (PMC9114386; doi:10.1038/s41467-022-30522-1)
Supplement: Supplementary file 8 — Source Data [file 41467_2022_30522_MOESM8_ESM.zip › allstructures/Pt6Sn2O6-MFI.arc]

!BIOSYM archive 2
PBC=ON
                      Energy         0          0.0438      -2348.401129        C1
!DATE
PBC   20.37460000   20.11910000   13.51960000   90.00000000   89.99990000   90.00000000
Sn       8.212166600   10.637294462    5.477836083 CORE    1 Sn Sn   0.0000    1
Sn       9.679823714   13.538241054    7.300898639 CORE    2 Sn Sn   0.0000    2
Pt      10.258042294    8.018524860    5.344430211 CORE    3 Pt Pt   0.0000    3
Pt       9.978093162   11.482256104    9.068945067 CORE    4 Pt Pt   0.0000    4
Pt      10.293290471   10.035619919    6.961913021 CORE    5 Pt Pt   0.0000    5
Pt       8.391650788    8.532934614    7.867467773 CORE    6 Pt Pt   0.0000    6
Pt       7.547391371   11.088679012    8.081765393 CORE    7 Pt Pt   0.0000    7
Pt       7.240530941   10.929878326   10.876847714 CORE    8 Pt Pt   0.0000    8
Si       3.645336778    2.213643346    0.042507796 CORE    9 Si Si   0.0000    9
Si       3.649357553   19.211572046    0.012828287 CORE   10 Si Si   0.0000   10
Si       6.772568169   19.243083115   13.427622113 CORE   11 Si Si   0.0000   11
Si       3.408270119   14.454021755   13.440419084 CORE   12 Si Si   0.0000   12
Si       6.604412036   14.467928037   13.445911939 CORE   13 Si Si   0.0000   13
Si      15.403096961    5.146569447    2.477313157 CORE   14 Si Si   0.0000   14
Si       7.598152676    4.562166184    1.752627018 CORE   15 Si Si   0.0000   15
Si      15.380481920    8.347543729    2.204245798 CORE   16 Si Si   0.0000   16
Si      10.588078529    8.307129464    2.276166421 CORE   17 Si Si   0.0000   17
Si       2.663425296   16.858232963    1.777036542 CORE   18 Si Si   0.0000   18
Si       7.576219721    9.154250833    1.910406032 CORE   19 Si Si   0.0000   19
Si       2.686512604    4.562505499    1.793693175 CORE   20 Si Si   0.0000   20
Si      10.613271026    5.119303989    2.281463577 CORE   21 Si Si   0.0000   21
Si      15.407083799   13.210214663    2.193631280 CORE   22 Si Si   0.0000   22
Si       7.615237505   16.904615310    1.718049229 CORE   23 Si Si   0.0000   23
Si       2.682762232    9.138787423    2.017240317 CORE   24 Si Si   0.0000   24
Si      10.617879238   16.349633643    2.183878993 CORE   25 Si Si   0.0000   25
Si      10.484682281   13.163004065    2.173835935 CORE   26 Si Si   0.0000   26
Si       7.528795958   12.293763804    1.954253956 CORE   27 Si Si   0.0000   27
Si       2.694012698   12.290196184    1.992219342 CORE   28 Si Si   0.0000   28
Si      15.465393968   16.428923456    2.087980266 CORE   29 Si Si   0.0000   29
Si      13.004346538    9.235178815    4.042380234 CORE   30 Si Si   0.0000   30
Si      12.852635521    4.590080807    4.318251350 CORE   31 Si Si   0.0000   31
Si       0.275632491    8.312583334    3.818080252 CORE   32 Si Si   0.0000   32
Si      12.894139378   12.393396666    3.966232443 CORE   33 Si Si   0.0000   33
Si      17.719824063    9.205201106    4.096864728 CORE   34 Si Si   0.0000   34
Si       5.185493570    5.110067707    3.742567990 CORE   35 Si Si   0.0000   35
Si      17.834581645    4.531962381    4.380807442 CORE   36 Si Si   0.0000   36
Si       0.439424796    5.120781381    3.810408724 CORE   37 Si Si   0.0000   37
Si       0.402638282   16.325497856    3.787817727 CORE   38 Si Si   0.0000   38
Si       0.320060534   13.143904078    3.790557807 CORE   39 Si Si   0.0000   39
Si       5.196544969   16.320295450    3.687675218 CORE   40 Si Si   0.0000   40
Si       5.174491517    8.285714417    3.863433073 CORE   41 Si Si   0.0000   41
Si      17.766008486   12.315268304    4.132273756 CORE   42 Si Si   0.0000   42
Si      13.018316567   16.990774711    3.986539320 CORE   43 Si Si   0.0000   43
Si       5.146759377   13.141949462    3.871906859 CORE   44 Si Si   0.0000   44
Si      17.721748467   16.945075689    4.125943272 CORE   45 Si Si   0.0000   45
Si      13.688788449    7.030562256    6.153432046 CORE   46 Si Si   0.0000   46
Si      13.849254423    2.235025007    6.105536571 CORE   47 Si Si   0.0000   47
Si      16.889461225    7.001593557    6.170831955 CORE   48 Si Si   0.0000   48
Si      16.979381774    2.180462454    6.176817055 CORE   49 Si Si   0.0000   49
Si      13.820023329   19.217201278    5.921164867 CORE   50 Si Si   0.0000   50
Si      13.676781350   14.587659788    6.043492032 CORE   51 Si Si   0.0000   51
Si      16.870822004   14.515175798    6.084653235 CORE   52 Si Si   0.0000   52
Si      16.964938761   19.200700144    6.090341259 CORE   53 Si Si   0.0000   53
Si       4.707064427    4.339145743    6.688124521 CORE   54 Si Si   0.0000   54
Si       1.262891834    9.200371569    6.689739017 CORE   55 Si Si   0.0000   55
Si       1.491576849    4.409439507    6.687684679 CORE   56 Si Si   0.0000   56
Si       4.392217155    9.166324325    6.760447627 CORE   57 Si Si   0.0000   57
Si       1.439197393   17.053490961    6.666791319 CORE   58 Si Si   0.0000   58
Si       1.259888932   12.273205755    6.691284632 CORE   59 Si Si   0.0000   59
Si       4.381496979   12.284942203    6.804041961 CORE   60 Si Si   0.0000   60
Si       4.666598056   17.060105167    6.643235310 CORE   61 Si Si   0.0000   61
Si      13.061870973    6.333757695    9.083988876 CORE   62 Si Si   0.0000   62
Si       0.544738231    6.851303216    8.529158793 CORE   63 Si Si   0.0000   63
Si      13.150892771    3.163495355    9.030865426 CORE   64 Si Si   0.0000   64
Si       5.421663590    6.762716836    8.516608213 CORE   65 Si Si   0.0000   65
Si       5.411597550   14.664904426    8.529833562 CORE   66 Si Si   0.0000   66
Si      17.979592226    3.112233614    9.017569698 CORE   67 Si Si   0.0000   67
Si      17.944312599    6.278041064    9.001282077 CORE   68 Si Si   0.0000   68
Si      13.150728990   18.454222270    8.855780760 CORE   69 Si Si   0.0000   69
Si       0.553717209    2.231942360    8.696137471 CORE   70 Si Si   0.0000   70
Si       0.515342734   14.604804146    8.520259443 CORE   71 Si Si   0.0000   71
Si       0.545660623   19.242887709    8.691036909 CORE   72 Si Si   0.0000   72
Si      17.949111137   15.218586782    9.006730375 CORE   73 Si Si   0.0000   73
Si       5.415212325    2.212945956    8.825907957 CORE   74 Si Si   0.0000   74
Si      13.065462442   15.243047019    9.011750375 CORE   75 Si Si   0.0000   75
Si      17.964548641   18.391454628    9.043508838 CORE   76 Si Si   0.0000   76
Si       5.391283642   19.167608320    8.790196833 CORE   77 Si Si   0.0000   77
Si      15.631158678    2.378964213   10.896100656 CORE   78 Si Si   0.0000   78
Si      15.617071011    6.846741567   10.955315257 CORE   79 Si Si   0.0000   79
Si      10.757214109    2.228227855   10.907955087 CORE   80 Si Si   0.0000   80
Si       7.795491612    3.090620327   10.592634223 CORE   81 Si Si   0.0000   81
Si       2.947900241    6.241325691   10.467136269 CORE   82 Si Si   0.0000   82
Si       7.667439184    6.280978130   10.560884528 CORE   83 Si Si   0.0000   83
Si      10.701468310    6.836735904   11.133495956 CORE   84 Si Si   0.0000   84
Si       2.917703406   15.188666425   10.453282200 CORE   85 Si Si   0.0000   85
Si       2.922842042    3.069056208   10.631471273 CORE   86 Si Si   0.0000   86
Si      15.543178635   19.388864377   10.666856181 CORE   87 Si Si   0.0000   87
Si      10.761718461   19.215115750   10.784437733 CORE   88 Si Si   0.0000   88
Si       7.785642246   18.342241583   10.561035730 CORE   89 Si Si   0.0000   89
Si       2.903734812   18.352143178   10.608752654 CORE   90 Si Si   0.0000   90
Si       7.635291692   15.147866303   10.575426435 CORE   91 Si Si   0.0000   91
Si      10.688711294   14.616034534   11.037838111 CORE   92 Si Si   0.0000   92
Si      15.557359557   14.471571250   10.767500525 CORE   93 Si Si   0.0000   93
Si      14.892845992    4.498794395   12.958951932 CORE   94 Si Si   0.0000   94
Si      14.739586269    9.114239928   12.762367536 CORE   95 Si Si   0.0000   95
Si      11.662946507    4.352021216   12.936870433 CORE   96 Si Si   0.0000   96
Si      11.638051621    9.158799594   12.951045814 CORE   97 Si Si   0.0000   97
Si      14.728149816   12.278318084   12.837979092 CORE   98 Si Si   0.0000   98
Si      11.657630115   17.033285227   12.839353155 CORE   99 Si Si   0.0000   99
Si      11.608184618   12.246874717   12.882756426 CORE  100 Si Si   0.0000  100
Si      14.859707477   16.986438736   12.604571838 CORE  101 Si Si   0.0000  101
Si       6.771130080    2.213865329   13.477578483 CORE  102 Si Si   0.0000  102
Si       6.632510247    6.991278876   13.429291884 CORE  103 Si Si   0.0000  103
Si       3.424156564    6.982879405   13.453940417 CORE  104 Si Si   0.0000  104
O        5.033481542    6.918362950    0.164647786 CORE  105 O  O    0.0000  105
O       15.379743941    4.551140182    0.977772334 CORE  106 O  O    0.0000  106
O       15.476736742    8.698810849    0.629843036 CORE  107 O  O    0.0000  107
O        5.008090607   14.633597546    0.160709791 CORE  108 O  O    0.0000  108
O       11.181609556    9.109628171    1.000797622 CORE  109 O  O    0.0000  109
O       15.518449530   12.608287833    0.695876996 CORE  110 O  O    0.0000  110
O       11.206154420    4.374242615    0.970258004 CORE  111 O  O    0.0000  111
O        3.537080069    0.649174112    0.449070781 CORE  112 O  O    0.0000  112
O        6.895192558    0.661807789    0.409128291 CORE  113 O  O    0.0000  113
O        7.224987530    8.363639598    0.540601745 CORE  114 O  O    0.0000  114
O        2.822316635    8.325926781    0.619114880 CORE  115 O  O    0.0000  115
O       11.196604869   17.116896433    0.871008039 CORE  116 O  O    0.0000  116
O        7.340909035    5.715578674    0.632705113 CORE  117 O  O    0.0000  117
O       10.859802764   12.395460315    0.795788861 CORE  118 O  O    0.0000  118
O        2.665024399   15.730738992    0.607186511 CORE  119 O  O    0.0000  119
O        2.757263382    5.652916518    0.590017583 CORE  120 O  O    0.0000  120
O        2.882753325   13.069495195    0.583765076 CORE  121 O  O    0.0000  121
O       15.531759760   16.955589828    0.558364634 CORE  122 O  O    0.0000  122
O        7.608376407    3.112511080    1.019041848 CORE  123 O  O    0.0000  123
O        7.143426366   13.105705143    0.612730608 CORE  124 O  O    0.0000  124
O        7.376041816   15.721005151    0.630139991 CORE  125 O  O    0.0000  125
O        2.894825308    3.070225202    1.194081512 CORE  126 O  O    0.0000  126
O        2.901622070   18.331031234    1.144327346 CORE  127 O  O    0.0000  127
O        7.626545211   18.329350044    0.938124403 CORE  128 O  O    0.0000  128
O        7.684347572   10.728440246    1.575522839 CORE  129 O  O    0.0000  129
O       15.579655285    6.761300179    2.462517135 CORE  130 O  O    0.0000  130
O        2.934710987   10.710576672    1.728857690 CORE  131 O  O    0.0000  131
O       10.848771602    6.723538144    2.090683420 CORE  132 O  O    0.0000  132
O       10.758981158   14.745479188    1.965856141 CORE  133 O  O    0.0000  133
O       15.636588364   14.813820202    2.164123175 CORE  134 O  O    0.0000  134
O       13.999438215    4.761438274    3.184467555 CORE  135 O  O    0.0000  135
O        9.020785170    8.642320199    2.475137364 CORE  136 O  O    0.0000  136
O        9.036574370    4.800633258    2.465163745 CORE  137 O  O    0.0000  137
O       13.911212601    8.810102981    2.760660515 CORE  138 O  O    0.0000  138
O       16.648489898    4.486213242    3.275399166 CORE  139 O  O    0.0000  139
O        9.060240794   16.726948768    2.444366059 CORE  140 O  O    0.0000  140
O       16.552706721    9.157575518    2.969205167 CORE  141 O  O    0.0000  141
O       13.936783499   12.878710152    2.813880801 CORE  142 O  O    0.0000  142
O        1.186405866    8.923432815    2.620156196 CORE  143 O  O    0.0000  143
O        1.207101330   16.868966568    2.491154229 CORE  144 O  O    0.0000  144
O        1.219363178    4.619890823    2.481559969 CORE  145 O  O    0.0000  145
O        8.932817793   12.867153512    2.562931122 CORE  146 O  O    0.0000  146
O       16.546970385   12.491710824    3.082865020 CORE  147 O  O    0.0000  147
O       11.425321670    8.816403527    3.645060815 CORE  148 O  O    0.0000  148
O        3.812685126   16.528623206    2.874188978 CORE  149 O  O    0.0000  149
O        6.457396856    4.580278910    2.897836433 CORE  150 O  O    0.0000  150
O       14.024259997   16.849372553    2.716486193 CORE  151 O  O    0.0000  151
O        3.816176455    4.891892005    2.908063414 CORE  152 O  O    0.0000  152
O        1.189065627   12.532341142    2.563623592 CORE  153 O  O    0.0000  153
O       11.391185639    4.604967309    3.607820976 CORE  154 O  O    0.0000  154
O        3.782773718    8.586349448    3.084382303 CORE  155 O  O    0.0000  155
O        3.753606567   12.858962202    3.089299003 CORE  156 O  O    0.0000  156
O       19.077524691    8.556205149    3.468850103 CORE  157 O  O    0.0000  157
O       16.688650934   17.137431250    2.887155145 CORE  158 O  O    0.0000  158
O        6.444109554    8.875167097    3.041535435 CORE  159 O  O    0.0000  159
O       11.483454599   16.799554627    3.484869329 CORE  160 O  O    0.0000  160
O       11.378524409   12.602808164    3.414142934 CORE  161 O  O    0.0000  161
O       19.258333315    4.700381217    3.625334471 CORE  162 O  O    0.0000  162
O        6.388185101   12.444829756    3.097438316 CORE  163 O  O    0.0000  163
O        6.458202267   16.898938272    2.852605990 CORE  164 O  O    0.0000  164
O       19.120015842   12.911878959    3.452883059 CORE  165 O  O    0.0000  165
O       19.206436761   16.651150719    3.552389370 CORE  166 O  O    0.0000  166
O        0.629528605   14.726318122    3.964450290 CORE  167 O  O    0.0000  167
O       13.107674458   10.819865459    4.308127266 CORE  168 O  O    0.0000  168
O        0.580817690    6.729762082    3.980726118 CORE  169 O  O    0.0000  169
O        5.352679099    6.690267771    4.076667226 CORE  170 O  O    0.0000  170
O        5.405353396   14.737493487    3.985203327 CORE  171 O  O    0.0000  171
O       17.967917153   10.752094869    4.508101931 CORE  172 O  O    0.0000  172
O       13.021300336    3.167254633    5.073664782 CORE  173 O  O    0.0000  173
O       12.938355398    5.817895984    5.377923895 CORE  174 O  O    0.0000  174
O       17.866471669    3.134482343    5.211976347 CORE  175 O  O    0.0000  175
O       13.160783353   18.468850917    4.642390160 CORE  176 O  O    0.0000  176
O       17.632689974    5.772669101    5.412202718 CORE  177 O  O    0.0000  177
O       13.465900456    8.447766823    5.375055378 CORE  178 O  O    0.0000  178
O       13.388772365   15.877552230    5.106581783 CORE  179 O  O    0.0000  179
O       17.242799677    8.401586458    5.427907676 CORE  180 O  O    0.0000  180
O        5.108009978    4.256009425    5.120320686 CORE  181 O  O    0.0000  181
O        0.611071236    9.070265041    5.212559773 CORE  182 O  O    0.0000  182
O       17.208169608   15.705330252    5.038985008 CORE  183 O  O    0.0000  183
O       13.112647520   13.248285010    5.323961453 CORE  184 O  O    0.0000  184
O        1.095214060    4.412144770    5.118681358 CORE  185 O  O    0.0000  185
O       17.772323337   18.309769002    5.003317923 CORE  186 O  O    0.0000  186
O        0.967920199   17.066581452    5.118445896 CORE  187 O  O    0.0000  187
O        5.114013538   17.137125453    5.087633425 CORE  188 O  O    0.0000  188
O       17.417737622   13.098675063    5.513290500 CORE  189 O  O    0.0000  189
O       13.672850692    0.688958624    5.656365032 CORE  190 O  O    0.0000  190
O        5.139905543    9.011866985    5.319581872 CORE  191 O  O    0.0000  191
O       17.140369639    0.643185272    5.683370432 CORE  192 O  O    0.0000  192
O        5.066121667   12.478590983    5.346749849 CORE  193 O  O    0.0000  193
O        0.690947049   12.381479184    5.175711767 CORE  194 O  O    0.0000  194
O       15.267845537   14.445953399    6.315900715 CORE  195 O  O    0.0000  195
O       15.423307578    2.659578430    6.082634505 CORE  196 O  O    0.0000  196
O       15.288677809    6.725693557    6.166747194 CORE  197 O  O    0.0000  197
O       15.387202193   18.789460647    6.074840284 CORE  198 O  O    0.0000  198
O        3.099451026    4.506757772    6.873239040 CORE  199 O  O    0.0000  199
O        2.826474785    8.738676310    6.611273956 CORE  200 O  O    0.0000  200
O        2.819954524   12.744762303    6.715285541 CORE  201 O  O    0.0000  201
O       13.117267060    7.133541159    7.668386459 CORE  202 O  O    0.0000  202
O       13.261488012    2.413915883    7.602784230 CORE  203 O  O    0.0000  203
O       17.494739234    2.268821069    7.714621047 CORE  204 O  O    0.0000  204
O        1.132450253   10.735949882    7.192131022 CORE  205 O  O    0.0000  205
O        3.051954197   16.917346225    6.778049581 CORE  206 O  O    0.0000  206
O       17.432023392    7.102956092    7.696028267 CORE  207 O  O    0.0000  207
O       13.027267558   18.765513353    7.268944751 CORE  208 O  O    0.0000  208
O        4.500997071   10.718170880    7.242130869 CORE  209 O  O    0.0000  209
O        5.211734935    2.972387685    7.404457238 CORE  210 O  O    0.0000  210
O        0.950999014    3.023895429    7.334144313 CORE  211 O  O    0.0000  211
O        5.428111442    5.633440755    7.352803114 CORE  212 O  O    0.0000  212
O        0.940036649   18.447262518    7.330397562 CORE  213 O  O    0.0000  213
O       12.905492235   14.790534885    7.459857998 CORE  214 O  O    0.0000  214
O       17.621043031   14.786187185    7.482672822 CORE  215 O  O    0.0000  215
O        5.368044687   15.761356601    7.328214601 CORE  216 O  O    0.0000  216
O        0.796260153    5.671055454    7.437489149 CORE  217 O  O    0.0000  217
O        5.160724206   18.431568099    7.360943868 CORE  218 O  O    0.0000  218
O        0.754332509   15.807583153    7.450160499 CORE  219 O  O    0.0000  219
O       17.580842028   18.929496772    7.562317359 CORE  220 O  O    0.0000  220
O        0.463842631    8.272978017    7.750549418 CORE  221 O  O    0.0000  221
O        5.079789005    8.207880269    7.869408485 CORE  222 O  O    0.0000  222
O        5.114376946   13.184072992    7.935436386 CORE  223 O  O    0.0000  223
O        0.399228451   13.204439530    7.702619492 CORE  224 O  O    0.0000  224
O        0.346726529    0.679106388    8.291868656 CORE  225 O  O    0.0000  225
O       13.216451798   16.855383476    9.130217729 CORE  226 O  O    0.0000  226
O       17.654046916   16.805995449    9.172246842 CORE  227 O  O    0.0000  227
O        5.151387437    0.635137984    8.577691445 CORE  228 O  O    0.0000  228
O       12.838320248    4.743146922    8.816028044 CORE  229 O  O    0.0000  229
O       17.732316929    4.689319739    8.722887785 CORE  230 O  O    0.0000  230
O       14.485370412    6.540374675    9.835150222 CORE  231 O  O    0.0000  231
O       19.509932182    6.599732503    9.295739866 CORE  232 O  O    0.0000  232
O       14.549845437    2.993034272    9.842414900 CORE  233 O  O    0.0000  233
O       11.934117098    2.456446718    9.823099551 CORE  234 O  O    0.0000  234
O        6.916285856    6.777312525    9.191065170 CORE  235 O  O    0.0000  235
O       11.841428169    6.926517050    9.977844270 CORE  236 O  O    0.0000  236
O       19.503099343   14.868955878    9.327496476 CORE  237 O  O    0.0000  237
O       19.551661316    2.836078351    9.322681010 CORE  238 O  O    0.0000  238
O        6.931294490    2.446792013    9.373252639 CORE  239 O  O    0.0000  239
O       19.539715615   18.662987809    9.332118766 CORE  240 O  O    0.0000  240
O       11.726302275   14.778895172    9.799649067 CORE  241 O  O    0.0000  241
O       11.853427642   19.084441917    9.591327488 CORE  242 O  O    0.0000  242
O       17.128742988    2.628989647   10.314092989 CORE  243 O  O    0.0000  243
O       14.523051589   19.124141476    9.420180520 CORE  244 O  O    0.0000  244
O        4.329395886   15.062619321    9.668798486 CORE  245 O  O    0.0000  245
O        6.910754640   18.899712597    9.309067569 CORE  246 O  O    0.0000  246
O        6.894940301   14.677074854    9.203551808 CORE  247 O  O    0.0000  247
O        4.354528918    6.386841363    9.674386978 CORE  248 O  O    0.0000  248
O       17.096627716    6.728288953   10.305676442 CORE  249 O  O    0.0000  249
O        1.739939732    6.908575801    9.620035623 CORE  250 O  O    0.0000  250
O        4.364257879    2.790789899    9.929409518 CORE  251 O  O    0.0000  251
O        1.729360010   19.103558004    9.787812435 CORE  252 O  O    0.0000  252
O        1.731063238    2.353243702    9.802839411 CORE  253 O  O    0.0000  253
O       14.379628119   14.536623408    9.645303941 CORE  254 O  O    0.0000  254
O        9.377651932    2.851798079   10.308635220 CORE  255 O  O    0.0000  255
O        4.348578488   18.581100632    9.895425375 CORE  256 O  O    0.0000  256
O        1.729255409   14.505571221    9.588404888 CORE  257 O  O    0.0000  257
O       17.008440705   14.404626567   10.046233428 CORE  258 O  O    0.0000  258
O       17.073596905   19.165916583   10.162105687 CORE  259 O  O    0.0000  259
O        9.358414580   18.597877558   10.240800892 CORE  260 O  O    0.0000  260
O        9.238388801    6.672698309   10.448118315 CORE  261 O  O    0.0000  261
O        9.190116899   14.697731070   10.420805932 CORE  262 O  O    0.0000  262
O        2.642689958    4.665067260   10.705548615 CORE  263 O  O    0.0000  263
O        7.484840637    4.676579876   10.700391216 CORE  264 O  O    0.0000  264
O        7.519648878   16.756823036   10.751274514 CORE  265 O  O    0.0000  265
O       15.373377348    0.802016810   11.164151367 CORE  266 O  O    0.0000  266
O        2.583426183   16.763103893   10.689269936 CORE  267 O  O    0.0000  267
O       10.568111522    0.647645125   11.196703211 CORE  268 O  O    0.0000  268
O       15.455924237    8.360321043   11.520973666 CORE  269 O  O    0.0000  269
O       10.708891325    8.188303158   12.042961984 CORE  270 O  O    0.0000  270
O       15.396817876   13.109806618   11.624546670 CORE  271 O  O    0.0000  271
O       15.485181236    5.797043786   12.187181713 CORE  272 O  O    0.0000  272
O       15.484036329    3.126768587   12.327680380 CORE  273 O  O    0.0000  273
O       10.911680681   13.185984369   11.763162674 CORE  274 O  O    0.0000  274
O       11.170225947    2.933131635   12.316977392 CORE  275 O  O    0.0000  275
O       10.963776036    5.559846974   12.107901852 CORE  276 O  O    0.0000  276
O       10.868406422   15.803991158   12.128975178 CORE  277 O  O    0.0000  277
O        6.967140268    6.982070808   11.846200450 CORE  278 O  O    0.0000  278
O        7.389137941    2.373775065   11.989507780 CORE  279 O  O    0.0000  279
O        3.059452440    7.024456717   11.878773798 CORE  280 O  O    0.0000  280
O        3.027637017   14.415292067   11.869337815 CORE  281 O  O    0.0000  281
O       11.269137143   18.431100346   12.115859534 CORE  282 O  O    0.0000  282
O       15.188517008   18.418332653   11.917553251 CORE  283 O  O    0.0000  283
O       15.491091883   15.783465470   11.721317686 CORE  284 O  O    0.0000  284
O        2.925995755    2.451872324   12.127593245 CORE  285 O  O    0.0000  285
O        7.367082603   19.126379268   11.921215099 CORE  286 O  O    0.0000  286
O        2.931312220   18.990170248   12.095562465 CORE  287 O  O    0.0000  287
O        6.950363746   14.456121175   11.866896143 CORE  288 O  O    0.0000  288
O       14.861748220   10.703372515   12.496397663 CORE  289 O  O    0.0000  289
O       11.537892111   10.690175003   12.431585224 CORE  290 O  O    0.0000  290
O       13.273006773    4.506533396   12.835081650 CORE  291 O  O    0.0000  291
O       13.180147187    8.644250675   12.843872079 CORE  292 O  O    0.0000  292
O       13.166991291   12.706284562   13.025693602 CORE  293 O  O    0.0000  293
O       13.253229637   16.768719351   12.721815427 CORE  294 O  O    0.0000  294
O        5.208086835    2.683386917   13.473480411 CORE  295 O  O    0.0000  295
O        5.214825772   18.758799317   13.431915474 CORE  296 O  O    0.0000  296
O        7.996684192   12.511029120    6.593801232 CORE  297 O  O    0.0000  297
O        9.064824553    7.248322492    6.612472682 CORE  298 O  O    0.0000  298
O       11.108090659   11.913882147    7.364014022 CORE  299 O  O    0.0000  299
O        9.163156099   11.019459206   10.725119067 CORE  300 O  O    0.0000  300
O        7.391795675    9.528892848    9.328424053 CORE  301 O  O    0.0000  301
O        5.912312065   11.485096868   11.917267527 CORE  302 O  O    0.0000  302
end
end
