# Supplementary material for: Zeolite-confined subnanometric PtSn mimicking mortise-and-tenon joinery for catalytic propane dehydrogenation
Source: Nat Commun. 2022 May 17;13:2716. doi: 10.1038/s41467-022-30522-1 (PMC9114386; doi:10.1038/s41467-022-30522-1)
Supplement: Supplementary file 8 — Source Data [file 41467_2022_30522_MOESM8_ESM.zip › allstructures/Pt6Sn2O8-MFI.arc]

!BIOSYM archive 2
PBC=ON
                      Energy         0          0.0496      -2359.151321        C1
!DATE
PBC   20.37460000   20.11910000   13.51960000   90.00000000   89.99990000   90.00000000
Sn      10.411575255   10.513894214    6.342429886 CORE    1 Sn Sn   0.0000    1
Sn       9.537877770   14.359447178    5.565203344 CORE    2 Sn Sn   0.0000    2
Pt       9.776138378    8.001169603    7.489221742 CORE    3 Pt Pt   0.0000    3
Pt      10.172826712   12.931539547    7.739529351 CORE    4 Pt Pt   0.0000    4
Pt      10.866181957   10.571028307    9.171534722 CORE    5 Pt Pt   0.0000    5
Pt       8.247886863    8.846868885    5.629519829 CORE    6 Pt Pt   0.0000    6
Pt       8.058726233   12.127340583    6.187403260 CORE    7 Pt Pt   0.0000    7
Pt       7.480198932   11.157083785    9.795266514 CORE    8 Pt Pt   0.0000    8
Si       3.601976231    2.268475222    0.080937789 CORE    9 Si Si   0.0000    9
Si       3.579939476   19.238263283   13.513333087 CORE   10 Si Si   0.0000   10
Si       6.703945084   19.241932118   13.518099097 CORE   11 Si Si   0.0000   11
Si       3.437420530   14.543366222    0.245641371 CORE   12 Si Si   0.0000   12
Si       6.624587800   14.484138224    0.017973906 CORE   13 Si Si   0.0000   13
Si      15.421706622    5.087880243    2.521361403 CORE   14 Si Si   0.0000   14
Si       7.580317454    4.554769979    1.832988664 CORE   15 Si Si   0.0000   15
Si      15.466908481    8.266615476    2.257006874 CORE   16 Si Si   0.0000   16
Si      10.548486671    8.290687025    2.191961384 CORE   17 Si Si   0.0000   17
Si       2.745560272   17.062654515    2.058516370 CORE   18 Si Si   0.0000   18
Si       7.526970010    9.134868535    1.977993575 CORE   19 Si Si   0.0000   19
Si       2.680757571    4.527134450    1.883175087 CORE   20 Si Si   0.0000   20
Si      10.597814751    5.093591601    2.335419175 CORE   21 Si Si   0.0000   21
Si      15.492406127   13.214811159    2.132072375 CORE   22 Si Si   0.0000   22
Si       7.655513090   16.878084637    1.823150560 CORE   23 Si Si   0.0000   23
Si       2.675740321    9.018945200    1.954577167 CORE   24 Si Si   0.0000   24
Si      10.689185146   16.362565468    2.108031241 CORE   25 Si Si   0.0000   25
Si      10.521517339   13.172022368    2.051213530 CORE   26 Si Si   0.0000   26
Si       7.502679674   12.312270534    2.048044855 CORE   27 Si Si   0.0000   27
Si       2.798655920   12.110485630    2.139835118 CORE   28 Si Si   0.0000   28
Si      15.536540259   16.419316268    1.990803826 CORE   29 Si Si   0.0000   29
Si      12.943833917    9.199365977    3.968140168 CORE   30 Si Si   0.0000   30
Si      12.845460390    4.621589084    4.391918172 CORE   31 Si Si   0.0000   31
Si       0.345830050    8.288984739    3.854718362 CORE   32 Si Si   0.0000   32
Si      12.955859288   12.386182056    3.858723172 CORE   33 Si Si   0.0000   33
Si      17.776801306    9.193793468    4.169284035 CORE   34 Si Si   0.0000   34
Si       5.172217962    5.059461051    3.838427470 CORE   35 Si Si   0.0000   35
Si      17.809223463    4.523518428    4.436128278 CORE   36 Si Si   0.0000   36
Si       0.437337058    5.109712171    3.886646474 CORE   37 Si Si   0.0000   37
Si       0.378851927   16.266448012    3.845874485 CORE   38 Si Si   0.0000   38
Si       0.361439211   13.108262462    3.752462931 CORE   39 Si Si   0.0000   39
Si       5.241868677   16.336137741    3.812575719 CORE   40 Si Si   0.0000   40
Si       5.110280146    8.212685325    3.885774147 CORE   41 Si Si   0.0000   41
Si      17.821050990   12.305540931    4.088996684 CORE   42 Si Si   0.0000   42
Si      13.111594927   16.937870343    3.902974253 CORE   43 Si Si   0.0000   43
Si       5.126816393   13.135621031    3.988595739 CORE   44 Si Si   0.0000   44
Si      17.729003732   16.953367247    4.036806450 CORE   45 Si Si   0.0000   45
Si      13.596707814    7.102461124    6.171995468 CORE   46 Si Si   0.0000   46
Si      13.870524773    2.175406488    6.081511531 CORE   47 Si Si   0.0000   47
Si      16.818664559    7.036673411    6.188225451 CORE   48 Si Si   0.0000   48
Si      17.001033268    2.157104339    6.228160817 CORE   49 Si Si   0.0000   49
Si      13.872613940   19.205626612    5.821253154 CORE   50 Si Si   0.0000   50
Si      13.732647587   14.541644914    5.983119422 CORE   51 Si Si   0.0000   51
Si      16.904253238   14.543842410    6.007396999 CORE   52 Si Si   0.0000   52
Si      17.017218059   19.184376327    6.027375152 CORE   53 Si Si   0.0000   53
Si       4.699949494    4.342321238    6.778342804 CORE   54 Si Si   0.0000   54
Si       1.282715123    9.237240079    6.721004283 CORE   55 Si Si   0.0000   55
Si       1.490484610    4.410200071    6.737650225 CORE   56 Si Si   0.0000   56
Si       4.406981141    9.194446744    6.799331256 CORE   57 Si Si   0.0000   57
Si       1.430104425   17.006443956    6.759552049 CORE   58 Si Si   0.0000   58
Si       1.260327007   12.334597850    6.733487301 CORE   59 Si Si   0.0000   59
Si       4.396485269   12.344956150    6.920895997 CORE   60 Si Si   0.0000   60
Si       4.624873636   17.013093463    6.763847295 CORE   61 Si Si   0.0000   61
Si      13.175676491    6.188517902    9.054410253 CORE   62 Si Si   0.0000   62
Si       0.485748026    6.882958523    8.489441896 CORE   63 Si Si   0.0000   63
Si      13.214174942    3.083319692    8.941910212 CORE   64 Si Si   0.0000   64
Si       5.468338397    6.815609962    8.539693961 CORE   65 Si Si   0.0000   65
Si       5.222712293   14.614958734    8.843961642 CORE   66 Si Si   0.0000   66
Si      17.964713413    3.064878432    9.072029883 CORE   67 Si Si   0.0000   67
Si      17.885350424    6.229755041    9.020347050 CORE   68 Si Si   0.0000   68
Si      13.175723345   18.456028448    8.755775286 CORE   69 Si Si   0.0000   69
Si       0.548094848    2.199990217    8.756887633 CORE   70 Si Si   0.0000   70
Si       0.573018797   14.594953719    8.725804507 CORE   71 Si Si   0.0000   71
Si       0.505493194   19.220477978    8.681493442 CORE   72 Si Si   0.0000   72
Si      17.929245266   15.236977261    8.936117763 CORE   73 Si Si   0.0000   73
Si       5.378021939    2.160015067    8.907045328 CORE   74 Si Si   0.0000   74
Si      13.079277165   15.264699329    8.930704027 CORE   75 Si Si   0.0000   75
Si      17.939714798   18.376945232    9.006850364 CORE   76 Si Si   0.0000   76
Si       5.377782544   19.116840383    8.878804685 CORE   77 Si Si   0.0000   77
Si      15.615020361    2.323239304   10.937827938 CORE   78 Si Si   0.0000   78
Si      15.638829044    6.782763763   11.035492047 CORE   79 Si Si   0.0000   79
Si      10.788781839    2.262304626   10.879049615 CORE   80 Si Si   0.0000   80
Si       7.771644854    3.052905380   10.637295162 CORE   81 Si Si   0.0000   81
Si       2.894713134    6.250112371   10.380154719 CORE   82 Si Si   0.0000   82
Si       7.700028365    6.249991688   10.590367482 CORE   83 Si Si   0.0000   83
Si      10.742453173    6.704311365   11.113089116 CORE   84 Si Si   0.0000   84
Si       2.770606319   15.124916444   10.770296911 CORE   85 Si Si   0.0000   85
Si       2.881077885    3.066487075   10.652769652 CORE   86 Si Si   0.0000   86
Si      15.514358604   19.383642975   10.622535235 CORE   87 Si Si   0.0000   87
Si      10.821543563   19.208365429   10.723516196 CORE   88 Si Si   0.0000   88
Si       7.805760057   18.343366125   10.684204335 CORE   89 Si Si   0.0000   89
Si       2.842736128   18.308497409   10.626419574 CORE   90 Si Si   0.0000   90
Si       7.656075224   15.146415944   10.669689553 CORE   91 Si Si   0.0000   91
Si      10.701032248   14.650206987   10.972813520 CORE   92 Si Si   0.0000   92
Si      15.545866672   14.396221683   10.665660761 CORE   93 Si Si   0.0000   93
Si      14.836065034    4.462480288   13.016885535 CORE   94 Si Si   0.0000   94
Si      14.787703205    9.089225521   12.825287145 CORE   95 Si Si   0.0000   95
Si      11.614834326    4.343797497   13.009868042 CORE   96 Si Si   0.0000   96
Si      11.653919316    9.132743305   12.847608601 CORE   97 Si Si   0.0000   97
Si      14.796830717   12.247209116   12.789484568 CORE   98 Si Si   0.0000   98
Si      11.699020327   17.014465866   12.773056229 CORE   99 Si Si   0.0000   99
Si      11.667974998   12.241118704   12.779500569 CORE  100 Si Si   0.0000  100
Si      14.880915115   16.900743612   12.504193221 CORE  101 Si Si   0.0000  101
Si       6.727176055    2.218293965    0.007088798 CORE  102 Si Si   0.0000  102
Si       6.643452410    6.988663977   13.472122518 CORE  103 Si Si   0.0000  103
Si       3.416027412    6.873083309   13.420525445 CORE  104 Si Si   0.0000  104
O        5.032001447    6.849814653    0.065307818 CORE  105 O  O    0.0000  105
O       15.294857304    4.434898481    1.047452072 CORE  106 O  O    0.0000  106
O       15.524482678    8.699210204    0.698809100 CORE  107 O  O    0.0000  107
O        5.039641626   14.804448875    0.159638946 CORE  108 O  O    0.0000  108
O       10.979003303    9.006834194    0.798935123 CORE  109 O  O    0.0000  109
O       15.602582123   12.642991793    0.622971487 CORE  110 O  O    0.0000  110
O       11.190697923    4.284934086    1.052791839 CORE  111 O  O    0.0000  111
O        3.479050438    0.684080600    0.375167339 CORE  112 O  O    0.0000  112
O        6.816725998    0.667494121    0.488126717 CORE  113 O  O    0.0000  113
O        7.129252973    8.408560429    0.580014579 CORE  114 O  O    0.0000  114
O        2.795842063    8.222550093    0.551091861 CORE  115 O  O    0.0000  115
O       11.273951443   17.154852658    0.815217524 CORE  116 O  O    0.0000  116
O        7.330429404    5.760079457    0.769005353 CORE  117 O  O    0.0000  117
O       10.887343791   12.397856742    0.679504914 CORE  118 O  O    0.0000  118
O        2.777657439   15.712074745    1.158445315 CORE  119 O  O    0.0000  119
O        2.801614513    5.561328706    0.636893282 CORE  120 O  O    0.0000  120
O        3.130927268   13.090672087    0.895253004 CORE  121 O  O    0.0000  121
O       15.577010062   16.898832053    0.447437687 CORE  122 O  O    0.0000  122
O        7.572178214    3.128121404    1.050901738 CORE  123 O  O    0.0000  123
O        6.978593442   13.058453482    0.705959103 CORE  124 O  O    0.0000  124
O        7.462249821   15.677317072    0.746507664 CORE  125 O  O    0.0000  125
O        2.888301287    3.016804530    1.328222401 CORE  126 O  O    0.0000  126
O        2.817066545   18.389433644    1.137154190 CORE  127 O  O    0.0000  127
O        7.453052342   18.315360632    1.099006595 CORE  128 O  O    0.0000  128
O        7.576035237   10.731488250    1.731442390 CORE  129 O  O    0.0000  129
O       15.739607350    6.678005279    2.415623881 CORE  130 O  O    0.0000  130
O        2.966132466   10.581319476    1.639101852 CORE  131 O  O    0.0000  131
O       10.810100798    6.692409918    2.095446111 CORE  132 O  O    0.0000  132
O       10.762451410   14.760076554    1.834249339 CORE  133 O  O    0.0000  133
O       15.755818280   14.813179198    2.125658900 CORE  134 O  O    0.0000  134
O       14.019662774    4.854878510    3.296262677 CORE  135 O  O    0.0000  135
O        8.981896132    8.602997936    2.488175957 CORE  136 O  O    0.0000  136
O        9.025395105    4.753990519    2.542939949 CORE  137 O  O    0.0000  137
O       14.004420892    8.629113215    2.878549697 CORE  138 O  O    0.0000  138
O       16.646645012    4.367953610    3.309213612 CORE  139 O  O    0.0000  139
O        9.163932970   16.813613958    2.426874832 CORE  140 O  O    0.0000  140
O       16.618293413    9.088691415    3.039542301 CORE  141 O  O    0.0000  141
O       14.006227240   12.905514280    2.734169151 CORE  142 O  O    0.0000  142
O        1.181293073    8.823834235    2.568001811 CORE  143 O  O    0.0000  143
O        1.338415918   17.127514439    2.864189600 CORE  144 O  O    0.0000  144
O        1.198445838    4.632951761    2.535590978 CORE  145 O  O    0.0000  145
O        8.978557980   12.878412052    2.467760629 CORE  146 O  O    0.0000  146
O       16.592548539   12.460157677    3.043475102 CORE  147 O  O    0.0000  147
O       11.436020135    8.917038550    3.414724899 CORE  148 O  O    0.0000  148
O        3.997723649   17.092318883    3.098697502 CORE  149 O  O    0.0000  149
O        6.436157348    4.535895655    2.976403602 CORE  150 O  O    0.0000  150
O       14.086493546   16.819622673    2.610514858 CORE  151 O  O    0.0000  151
O        3.791496928    4.856850915    3.015510607 CORE  152 O  O    0.0000  152
O        1.277913532   12.318161404    2.672934823 CORE  153 O  O    0.0000  153
O       11.396787232    4.609295226    3.661566203 CORE  154 O  O    0.0000  154
O        3.762223233    8.426335831    3.011358407 CORE  155 O  O    0.0000  155
O        3.830952977   12.377204568    3.373826671 CORE  156 O  O    0.0000  156
O       19.139463845    8.538393210    3.570444563 CORE  157 O  O    0.0000  157
O       16.735666416   17.187975906    2.771007216 CORE  158 O  O    0.0000  158
O        6.415362933    8.775195487    3.105541622 CORE  159 O  O    0.0000  159
O       11.572940315   16.718156819    3.425488768 CORE  160 O  O    0.0000  160
O       11.438711083   12.644406733    3.302365000 CORE  161 O  O    0.0000  161
O       19.240566812    4.742159233    3.706544622 CORE  162 O  O    0.0000  162
O        6.495429173   12.638882443    3.278183565 CORE  163 O  O    0.0000  163
O        6.635155388   16.698967166    3.068642808 CORE  164 O  O    0.0000  164
O       19.175901806   12.851799126    3.371416155 CORE  165 O  O    0.0000  165
O       19.202455781   16.571038091    3.477489729 CORE  166 O  O    0.0000  166
O        0.709256196   14.689221753    3.648113404 CORE  167 O  O    0.0000  167
O       13.156752323   10.803685907    4.167260856 CORE  168 O  O    0.0000  168
O        0.626045151    6.710600076    4.101797140 CORE  169 O  O    0.0000  169
O        5.326160381    6.637132668    4.190054116 CORE  170 O  O    0.0000  170
O        4.964203150   14.734781422    3.760156893 CORE  171 O  O    0.0000  171
O       18.000445501   10.757565174    4.528705722 CORE  172 O  O    0.0000  172
O       13.044264548    3.192574651    5.132916881 CORE  173 O  O    0.0000  173
O       12.864240623    5.837049875    5.469409443 CORE  174 O  O    0.0000  174
O       17.897147528    3.162156778    5.323210784 CORE  175 O  O    0.0000  175
O       13.231431218   18.413109935    4.560570387 CORE  176 O  O    0.0000  176
O       17.504243309    5.785169193    5.415434006 CORE  177 O  O    0.0000  177
O       13.142659205    8.489757544    5.425935299 CORE  178 O  O    0.0000  178
O       13.507851261   15.814611932    5.003895475 CORE  179 O  O    0.0000  179
O       17.331049180    8.434654013    5.536767771 CORE  180 O  O    0.0000  180
O        5.115982591    4.204078407    5.216137946 CORE  181 O  O    0.0000  181
O        0.805611903    9.117767646    5.173456556 CORE  182 O  O    0.0000  182
O       17.118443058   15.744971033    4.939382962 CORE  183 O  O    0.0000  183
O       13.138231218   13.204013254    5.256646976 CORE  184 O  O    0.0000  184
O        1.083502228    4.343100908    5.168534929 CORE  185 O  O    0.0000  185
O       17.818981732   18.320912629    4.909778019 CORE  186 O  O    0.0000  186
O        0.643220427   16.669061506    5.391229907 CORE  187 O  O    0.0000  187
O        5.392068208   16.836135892    5.345592619 CORE  188 O  O    0.0000  188
O       17.517843587   13.154576593    5.440656305 CORE  189 O  O    0.0000  189
O       13.723968349    0.668889522    5.495120851 CORE  190 O  O    0.0000  190
O        4.967697248    9.013481223    5.284978962 CORE  191 O  O    0.0000  191
O       17.200277692    0.640563539    5.680631546 CORE  192 O  O    0.0000  192
O        5.212412336   12.789846858    5.575094384 CORE  193 O  O    0.0000  193
O        0.629457229   12.563103506    5.257819065 CORE  194 O  O    0.0000  194
O       15.314886615   14.355620067    6.287547634 CORE  195 O  O    0.0000  195
O       15.440197625    2.618413475    6.112321485 CORE  196 O  O    0.0000  196
O       15.206937622    6.930658781    6.034179541 CORE  197 O  O    0.0000  197
O       15.437175955   18.782101720    6.000601018 CORE  198 O  O    0.0000  198
O        3.093692099    4.571108234    6.918097995 CORE  199 O  O    0.0000  199
O        2.835097527    8.759550556    6.851994165 CORE  200 O  O    0.0000  200
O        2.833525028   12.755158495    6.705173413 CORE  201 O  O    0.0000  201
O       13.167975747    7.157698033    7.740820965 CORE  202 O  O    0.0000  202
O       13.268726680    2.182453172    7.592749852 CORE  203 O  O    0.0000  203
O       17.476767749    2.196013279    7.783273591 CORE  204 O  O    0.0000  204
O        1.093653952   10.783299109    7.180974089 CORE  205 O  O    0.0000  205
O        3.025232668   17.122520013    6.491060432 CORE  206 O  O    0.0000  206
O       17.245817948    7.026438543    7.752339967 CORE  207 O  O    0.0000  207
O       13.065333788   18.796689252    7.173055185 CORE  208 O  O    0.0000  208
O        4.540595727   10.757887699    7.206802555 CORE  209 O  O    0.0000  209
O        5.129145587    2.959404918    7.516830993 CORE  210 O  O    0.0000  210
O        0.996567281    3.033475381    7.437892955 CORE  211 O  O    0.0000  211
O        5.458158378    5.619934512    7.435384825 CORE  212 O  O    0.0000  212
O        0.857581730   18.422355733    7.309495584 CORE  213 O  O    0.0000  213
O       12.937208998   14.805669070    7.373616861 CORE  214 O  O    0.0000  214
O       17.690942056   14.895092005    7.370408648 CORE  215 O  O    0.0000  215
O        4.930811590   15.735033859    7.706650745 CORE  216 O  O    0.0000  216
O        0.754961863    5.684950236    7.422639057 CORE  217 O  O    0.0000  217
O        5.190147710   18.374650474    7.445798104 CORE  218 O  O    0.0000  218
O        1.146565808   15.835444286    7.845103210 CORE  219 O  O    0.0000  219
O       17.625707697   18.853595473    7.489605297 CORE  220 O  O    0.0000  220
O        0.378733247    8.294458808    7.685159621 CORE  221 O  O    0.0000  221
O        5.239805629    8.259626610    7.828690361 CORE  222 O  O    0.0000  222
O        5.004636219   13.143825040    8.191492726 CORE  223 O  O    0.0000  223
O        0.472096280   13.256091647    7.811927800 CORE  224 O  O    0.0000  224
O        0.319980870    0.662764520    8.297009502 CORE  225 O  O    0.0000  225
O       13.394631965   16.862764651    8.988047668 CORE  226 O  O    0.0000  226
O       17.585942410   16.803770475    9.188306304 CORE  227 O  O    0.0000  227
O        5.135972307    0.580456240    8.636361288 CORE  228 O  O    0.0000  228
O       13.163819301    4.650913464    8.518421187 CORE  229 O  O    0.0000  229
O       17.715446839    4.635514810    8.744667230 CORE  230 O  O    0.0000  230
O       14.531638142    6.467842143    9.894659828 CORE  231 O  O    0.0000  231
O       19.445144162    6.617883736    9.235352900 CORE  232 O  O    0.0000  232
O       14.552635530    2.840610220    9.823777480 CORE  233 O  O    0.0000  233
O       11.890691491    2.665350962    9.764841800 CORE  234 O  O    0.0000  234
O        6.904585647    6.830024926    9.300192530 CORE  235 O  O    0.0000  235
O       11.896950828    6.402016897   10.019100830 CORE  236 O  O    0.0000  236
O       19.474728641   14.932289825    9.316645170 CORE  237 O  O    0.0000  237
O       19.540549936    2.804036681    9.371766559 CORE  238 O  O    0.0000  238
O        6.901488106    2.400548067    9.426844589 CORE  239 O  O    0.0000  239
O       19.506989920   18.642065729    9.341089026 CORE  240 O  O    0.0000  240
O       11.699388819   14.993024949    9.737641073 CORE  241 O  O    0.0000  241
O       11.800378507   18.953191951    9.453868052 CORE  242 O  O    0.0000  242
O       17.120332407    2.607139877   10.384640229 CORE  243 O  O    0.0000  243
O       14.461984243   19.233572895    9.383656789 CORE  244 O  O    0.0000  244
O        4.209866376   14.812768684   10.096771646 CORE  245 O  O    0.0000  245
O        6.876873604   18.858532100    9.453316473 CORE  246 O  O    0.0000  246
O        6.735519559   14.769667732    9.395184230 CORE  247 O  O    0.0000  247
O        4.298122915    6.535542461    9.630382272 CORE  248 O  O    0.0000  248
O       17.116751478    6.644140115   10.385860014 CORE  249 O  O    0.0000  249
O        1.667309673    6.966504583    9.596418670 CORE  250 O  O    0.0000  250
O        4.343276672    2.674959933   10.055520189 CORE  251 O  O    0.0000  251
O        1.708857088   19.055251425    9.750568166 CORE  252 O  O    0.0000  252
O        1.700919768    2.248060717    9.899036938 CORE  253 O  O    0.0000  253
O       14.312484810   14.463563162    9.610376218 CORE  254 O  O    0.0000  254
O        9.345205228    2.782449530   10.342526387 CORE  255 O  O    0.0000  255
O        4.307263193   18.509017349    9.946630251 CORE  256 O  O    0.0000  256
O        1.579860200   14.352121801    9.976651909 CORE  257 O  O    0.0000  257
O       16.959227171   14.335462188    9.870271209 CORE  258 O  O    0.0000  258
O       17.030916420   19.202915667   10.067453171 CORE  259 O  O    0.0000  259
O        9.347740836   18.675667834   10.303544356 CORE  260 O  O    0.0000  260
O        9.283058488    6.582798960   10.407168646 CORE  261 O  O    0.0000  261
O        9.182657556   14.651731262   10.398715883 CORE  262 O  O    0.0000  262
O        2.610706036    4.651470602   10.448264132 CORE  263 O  O    0.0000  263
O        7.475844103    4.644513669   10.717817339 CORE  264 O  O    0.0000  264
O        7.624384984   16.752695511   10.912268696 CORE  265 O  O    0.0000  265
O       15.388705237    0.749898942   11.252662378 CORE  266 O  O    0.0000  266
O        2.496373089   16.729101433   10.739853614 CORE  267 O  O    0.0000  267
O       10.769446909    0.660285553   11.098477821 CORE  268 O  O    0.0000  268
O       15.475268159    8.299387914   11.589445912 CORE  269 O  O    0.0000  269
O       10.892983915    8.176898587   11.784696440 CORE  270 O  O    0.0000  270
O       15.433136551   13.032361630   11.529134957 CORE  271 O  O    0.0000  271
O       15.491039993    5.756762318   12.286703952 CORE  272 O  O    0.0000  272
O       15.387151698    3.096913849   12.341361562 CORE  273 O  O    0.0000  273
O       11.027152023   13.208032887   11.649355501 CORE  274 O  O    0.0000  274
O       11.167304271    2.944628558   12.309158890 CORE  275 O  O    0.0000  275
O       10.842403270    5.589405262   12.301610694 CORE  276 O  O    0.0000  276
O       10.828099012   15.810374307   12.113070502 CORE  277 O  O    0.0000  277
O        7.120615943    6.958383302   11.929848220 CORE  278 O  O    0.0000  278
O        7.361757787    2.347273377   12.041089084 CORE  279 O  O    0.0000  279
O        2.975882949    6.867531596   11.869142726 CORE  280 O  O    0.0000  280
O        2.766695488   14.582415325   12.293859057 CORE  281 O  O    0.0000  281
O       11.381989700   18.424895339   12.036803736 CORE  282 O  O    0.0000  282
O       15.173068651   18.326964486   11.800208789 CORE  283 O  O    0.0000  283
O       15.529335991   15.698071102   11.636216374 CORE  284 O  O    0.0000  284
O        2.843550105    2.671003240   12.223121486 CORE  285 O  O    0.0000  285
O        7.408339037   19.110341479   12.061528949 CORE  286 O  O    0.0000  286
O        2.841749322   18.985670456   12.094780937 CORE  287 O  O    0.0000  287
O        7.069112444   14.410996665   11.990157692 CORE  288 O  O    0.0000  288
O       14.951194663   10.665011795   12.511830500 CORE  289 O  O    0.0000  289
O       11.554149745   10.678599005   12.336917800 CORE  290 O  O    0.0000  290
O       13.219750105    4.550731613   12.870301168 CORE  291 O  O    0.0000  291
O       13.215383232    8.678782321   12.943679610 CORE  292 O  O    0.0000  292
O       13.230717072   12.653271230   12.990227316 CORE  293 O  O    0.0000  293
O       13.277902364   16.656667577   12.640731523 CORE  294 O  O    0.0000  294
O        5.171357008    2.711991283   13.501093841 CORE  295 O  O    0.0000  295
O        5.143043845   18.776873888   13.410549430 CORE  296 O  O    0.0000  296
O        8.523583793    7.093187090    6.354340895 CORE  297 O  O    0.0000  297
O       10.946397429    8.694879329    8.814770650 CORE  298 O  O    0.0000  298
O        7.753054682   10.594388855    5.076048852 CORE  299 O  O    0.0000  299
O        9.296760147   10.969041517   10.283643718 CORE  300 O  O    0.0000  300
O       11.738770773   12.227561596    8.648580471 CORE  301 O  O    0.0000  301
O        8.394432641   13.873151771    7.244909518 CORE  302 O  O    0.0000  302
O        7.445269991   11.053416885    7.962959672 CORE  303 O  O    0.0000  303
O        6.195859118   11.183311866   11.016327635 CORE  304 O  O    0.0000  304
end
end
