# Supplementary material for: Zeolite-confined subnanometric PtSn mimicking mortise-and-tenon joinery for catalytic propane dehydrogenation
Source: Nat Commun. 2022 May 17;13:2716. doi: 10.1038/s41467-022-30522-1 (PMC9114386; doi:10.1038/s41467-022-30522-1)
Supplement: Supplementary file 8 — Source Data [file 41467_2022_30522_MOESM8_ESM.zip › allstructures/Pt6Sn4-CH3CH2CH2_H.arc]

!BIOSYM archive 2
PBC=ON
                      Energy         0          0.0448      -2414.788371        C1
!DATE
PBC   20.37460000   20.11910000   13.51960000   90.00000000   89.99990000   90.00000000
Pt       9.243382632   13.146457755    0.275353385 CORE    1 Pt Pt   0.0000    1
Pt       9.191411415   17.757392432    0.970550535 CORE    2 Pt Pt   0.0000    2
Pt      13.983706370   13.297547064    1.509545718 CORE    3 Pt Pt   0.0000    3
Pt      10.092813888   15.925057272    2.471296573 CORE    4 Pt Pt   0.0000    4
Pt      10.698931439   13.704823583    3.896780852 CORE    5 Pt Pt   0.0000    5
Pt      13.196925037   14.425605974    3.628486813 CORE    6 Pt Pt   0.0000    6
Sn      11.300785932   12.365258417    1.715252735 CORE    7 Sn Sn   0.0000    7
Sn      12.391678938   15.383358330    1.285230846 CORE    8 Sn Sn   0.0000    8
Sn       8.422101687   13.882254940    2.634304224 CORE    9 Sn Sn   0.0000    9
Sn       9.834385998   15.642348740   13.240001016 CORE   10 Sn Sn   0.0000   10
Si      17.899574758   10.407565213    0.086030521 CORE   11 Si Si   0.0000   11
Si      18.012619955    5.648646740    0.147413771 CORE   12 Si Si   0.0000   12
Si      17.754331321   17.912844831    0.109436629 CORE   13 Si Si   0.0000   13
Si      17.891982794    2.584411012    0.170895675 CORE   14 Si Si   0.0000   14
Si       2.259287573   12.614239532    0.715059789 CORE   15 Si Si   0.0000   15
Si       2.487675950    7.736741778    0.742912161 CORE   16 Si Si   0.0000   16
Si       5.706958624    7.778828169    0.829111479 CORE   17 Si Si   0.0000   17
Si       5.355457583   12.641924603    0.923596883 CORE   18 Si Si   0.0000   18
Si       2.188613207   15.706988195    1.062739277 CORE   19 Si Si   0.0000   19
Si       2.376862403    0.203098290    1.142598073 CORE   20 Si Si   0.0000   20
Si       5.291462773   15.764046597    1.140917136 CORE   21 Si Si   0.0000   21
Si       5.559745101    0.221705069    1.366197244 CORE   22 Si Si   0.0000   22
Si       1.514991889   10.241516729    2.509584141 CORE   23 Si Si   0.0000   23
Si       6.399192021   10.244543461    2.674456644 CORE   24 Si Si   0.0000   24
Si       1.545586586    5.634174170    2.747826806 CORE   25 Si Si   0.0000   25
Si      13.950909056    1.795061825    2.822354038 CORE   26 Si Si   0.0000   26
Si      18.915399066    9.679810381    2.970814779 CORE   27 Si Si   0.0000   27
Si      18.978248582    6.505365323    3.012571158 CORE   28 Si Si   0.0000   28
Si      14.118085973    6.473700902    2.987619559 CORE   29 Si Si   0.0000   29
Si      13.885134310   18.692222478    2.817704838 CORE   30 Si Si   0.0000   30
Si      18.739643369   18.605719736    2.979520672 CORE   31 Si Si   0.0000   31
Si      18.843686194    1.642946906    3.007414626 CORE   32 Si Si   0.0000   32
Si      14.095332761    9.681326519    3.025799262 CORE   33 Si Si   0.0000   33
Si       1.356501783   17.916050873    3.000482278 CORE   34 Si Si   0.0000   34
Si       6.398385207    5.742385689    2.996910255 CORE   35 Si Si   0.0000   35
Si       1.443947756    2.529722006    3.102700590 CORE   36 Si Si   0.0000   36
Si       6.140412968    2.634848116    3.278435885 CORE   37 Si Si   0.0000   37
Si       6.121188910   17.882932327    3.316370012 CORE   38 Si Si   0.0000   38
Si       3.857105221    9.785328080    4.539070040 CORE   39 Si Si   0.0000   39
Si       8.726536746    9.755229827    4.653323324 CORE   40 Si Si   0.0000   40
Si      16.386793376    2.493363974    4.796373918 CORE   41 Si Si   0.0000   41
Si       3.876737226    6.635612702    4.683044624 CORE   42 Si Si   0.0000   42
Si      16.598726229    5.616618565    4.823030118 CORE   43 Si Si   0.0000   43
Si      16.562171083   10.329051581    4.832753836 CORE   44 Si Si   0.0000   44
Si      16.251081605   18.027056537    4.799143825 CORE   45 Si Si   0.0000   45
Si      11.604474603    2.490122627    4.798574307 CORE   46 Si Si   0.0000   46
Si      11.746282105    5.631421242    4.817825814 CORE   47 Si Si   0.0000   47
Si       8.798705825    6.583629211    4.782761149 CORE   48 Si Si   0.0000   48
Si       8.624001567    1.616738836    4.904338390 CORE   49 Si Si   0.0000   49
Si      11.778638940   10.256701395    5.026737883 CORE   50 Si Si   0.0000   50
Si      11.687194635   18.102799175    4.961231572 CORE   51 Si Si   0.0000   51
Si       8.573923391   18.564474308    5.037275366 CORE   52 Si Si   0.0000   52
Si       3.605323782   18.681890441    5.025579489 CORE   53 Si Si   0.0000   53
Si       3.691876626    1.744136454    5.071605632 CORE   54 Si Si   0.0000   54
Si      15.738347393   12.585909220    6.785347570 CORE   55 Si Si   0.0000   55
Si      15.734905317   15.743910607    6.764413384 CORE   56 Si Si   0.0000   56
Si      12.572994324   15.744509856    6.824628197 CORE   57 Si Si   0.0000   57
Si      15.657627787    0.280651024    6.905221807 CORE   58 Si Si   0.0000   58
Si      15.897953362    7.888530132    6.847205687 CORE   59 Si Si   0.0000   59
Si      12.704794493    7.757754791    6.864555504 CORE   60 Si Si   0.0000   60
Si      12.571511963   12.628504573    6.911798569 CORE   61 Si Si   0.0000   61
Si      12.530783257    0.406303050    6.928181676 CORE   62 Si Si   0.0000   62
Si       7.702452814   10.547622772    7.494173044 CORE   63 Si Si   0.0000   63
Si       4.476046138   10.558654200    7.462719833 CORE   64 Si Si   0.0000   64
Si       4.584523534    5.703998748    7.577186539 CORE   65 Si Si   0.0000   65
Si       7.752639280    5.669342054    7.629045491 CORE   66 Si Si   0.0000   66
Si       7.720243296    2.574121517    7.791231412 CORE   67 Si Si   0.0000   67
Si       7.469191521   17.954600921    7.912787783 CORE   68 Si Si   0.0000   68
Si       4.569261980    2.584640087    7.903230008 CORE   69 Si Si   0.0000   69
Si       4.326703913   18.150172485    7.978147829 CORE   70 Si Si   0.0000   70
Si       3.750806586    8.127147663    9.374906463 CORE   71 Si Si   0.0000   71
Si       8.551334260    8.127188533    9.411917366 CORE   72 Si Si   0.0000   72
Si      16.497508414   16.601135362    9.615881107 CORE   73 Si Si   0.0000   73
Si      16.489624624   19.807591211    9.798697724 CORE   74 Si Si   0.0000   74
Si      16.455496787   11.711870372    9.752872370 CORE   75 Si Si   0.0000   75
Si      11.514523974   16.704691218    9.655450993 CORE   76 Si Si   0.0000   76
Si       3.761312006   12.675937486    9.594179858 CORE   77 Si Si   0.0000   77
Si      16.576360237    8.524651913    9.796354086 CORE   78 Si Si   0.0000   78
Si      11.581358101    8.527036647    9.673492890 CORE   79 Si Si   0.0000   79
Si       8.592555694   12.587423863    9.658471689 CORE   80 Si Si   0.0000   80
Si      11.599962708   11.700141633    9.778756632 CORE   81 Si Si   0.0000   81
Si       8.422107462    0.274392586    9.813106703 CORE   82 Si Si   0.0000   82
Si      11.474868310   19.879433008    9.744345363 CORE   83 Si Si   0.0000   83
Si       8.516585956   15.764796272    9.821418719 CORE   84 Si Si   0.0000   84
Si       3.723664978   15.775133355    9.944735623 CORE   85 Si Si   0.0000   85
Si       3.902845834    0.480998168   10.040045167 CORE   86 Si Si   0.0000   86
Si       1.359030385   11.775859970   11.364739644 CORE   87 Si Si   0.0000   87
Si      13.990245528   15.734597815   11.317662947 CORE   88 Si Si   0.0000   88
Si      13.986398815    8.022220548   11.505118726 CORE   89 Si Si   0.0000   89
Si       1.489289932    8.599454498   11.402460358 CORE   90 Si Si   0.0000   90
Si      13.931606065    0.447998298   11.518374313 CORE   91 Si Si   0.0000   91
Si       6.158024740    8.655338217   11.441418689 CORE   92 Si Si   0.0000   92
Si      18.786694423   12.649567375   11.583194821 CORE   93 Si Si   0.0000   93
Si      13.965597975   12.597562014   11.567701008 CORE   94 Si Si   0.0000   94
Si      18.738082285   15.762511497   11.615569961 CORE   95 Si Si   0.0000   95
Si       6.156327636   11.811111590   11.578912239 CORE   96 Si Si   0.0000   96
Si       1.298933454   16.681218057   11.725521814 CORE   97 Si Si   0.0000   97
Si       1.435017048   19.853256003   11.695378825 CORE   98 Si Si   0.0000   98
Si       6.238156267   16.609885551   11.788426341 CORE   99 Si Si   0.0000   99
Si      18.873225855    7.922735428   11.821605953 CORE  100 Si Si   0.0000  100
Si      18.797547355    0.238753206   11.852358209 CORE  101 Si Si   0.0000  101
Si       6.276670140   19.832754558   11.918185783 CORE  102 Si Si   0.0000  102
Si      14.679247383   10.366446956    0.004306733 CORE  103 Si Si   0.0000  103
Si      14.796968069    2.677877967   13.487954917 CORE  104 Si Si   0.0000  104
Si      14.573915837   18.081623274   13.397210128 CORE  105 Si Si   0.0000  105
Si      14.917983388    5.810289322    0.013377814 CORE  106 Si Si   0.0000  106
O       16.285894671   10.218834434    0.051056737 CORE  107 O  O    0.0000  107
O       16.488109219    6.230702478    0.134151782 CORE  108 O  O    0.0000  108
O       16.323665557    2.139874507    0.172375671 CORE  109 O  O    0.0000  109
O       16.168615032   18.243037015    0.093697482 CORE  110 O  O    0.0000  110
O        3.816365470   12.129473273    0.758176123 CORE  111 O  O    0.0000  111
O        3.737276078   16.182312047    0.877063696 CORE  112 O  O    0.0000  112
O        3.981775686   20.115129147    1.058390713 CORE  113 O  O    0.0000  113
O        4.089380879    7.786021152    0.990041457 CORE  114 O  O    0.0000  114
O       13.968805404    2.451531934    1.343026339 CORE  115 O  O    0.0000  115
O        1.885244739    6.334957883    1.314315292 CORE  116 O  O    0.0000  116
O        2.102863090   14.108289103    1.320979783 CORE  117 O  O    0.0000  117
O       14.012824941   10.028640399    1.438860056 CORE  118 O  O    0.0000  118
O       14.167134043    6.108544282    1.415372033 CORE  119 O  O    0.0000  119
O       13.841212802   18.016289325    1.332400258 CORE  120 O  O    0.0000  120
O        5.381159746   14.171994879    1.464497152 CORE  121 O  O    0.0000  121
O        6.331651625    9.112323998    1.515122810 CORE  122 O  O    0.0000  122
O        1.375908557   11.588206194    1.608510313 CORE  123 O  O    0.0000  123
O       18.600141171    5.700909348    1.655559082 CORE  124 O  O    0.0000  124
O       18.429612719   10.434051958    1.615234539 CORE  125 O  O    0.0000  125
O       18.473435709    2.505956839    1.683466977 CORE  126 O  O    0.0000  126
O       18.278530922   17.807042781    1.639515234 CORE  127 O  O    0.0000  127
O        6.323620535    6.452643744    1.536289441 CORE  128 O  O    0.0000  128
O        1.812262190    8.977255572    1.537771238 CORE  129 O  O    0.0000  129
O        1.719710629   19.037238183    1.881113854 CORE  130 O  O    0.0000  130
O        5.816752643    1.698716974    1.991876435 CORE  131 O  O    0.0000  131
O        2.045645662    1.570270711    1.942523415 CORE  132 O  O    0.0000  132
O        6.103327466   11.698157985    2.010694475 CORE  133 O  O    0.0000  133
O        6.095367669   19.225116191    2.406873443 CORE  134 O  O    0.0000  134
O        1.533591699   16.436434358    2.352989358 CORE  135 O  O    0.0000  135
O        5.866724583   16.550103034    2.430118728 CORE  136 O  O    0.0000  136
O        1.394652726    4.038638097    2.508700943 CORE  137 O  O    0.0000  137
O       18.794442959    0.069990849    2.615758832 CORE  138 O  O    0.0000  138
O       18.682515111    8.083116714    2.779853665 CORE  139 O  O    0.0000  139
O        6.040687625    4.176823275    2.790835044 CORE  140 O  O    0.0000  140
O       14.042357732    0.181851323    2.695691408 CORE  141 O  O    0.0000  141
O       13.980144048    8.072846519    3.227647866 CORE  142 O  O    0.0000  142
O        0.104666023    9.994796268    3.274437309 CORE  143 O  O    0.0000  143
O        0.170259500    6.254762487    3.366921368 CORE  144 O  O    0.0000  144
O        7.875775257   10.261297762    3.360083523 CORE  145 O  O    0.0000  145
O       20.193141188   18.093017085    3.475096650 CORE  146 O  O    0.0000  146
O       12.562305998    2.248922626    3.514807451 CORE  147 O  O    0.0000  147
O       15.219719073    2.337574919    3.677957228 CORE  148 O  O    0.0000  148
O       15.517331579   10.209736920    3.593368573 CORE  149 O  O    0.0000  149
O       15.486322209    5.953627396    3.687061825 CORE  150 O  O    0.0000  150
O       12.812080272    5.731333572    3.596224320 CORE  151 O  O    0.0000  151
O       20.325073938    2.050522499    3.531236794 CORE  152 O  O    0.0000  152
O       15.171543457   18.095594588    3.595804991 CORE  153 O  O    0.0000  153
O        2.696698956   10.433707516    3.606496951 CORE  154 O  O    0.0000  154
O       12.510238338   18.318990751    3.582390087 CORE  155 O  O    0.0000  155
O       12.863816087   10.384847748    3.820106345 CORE  156 O  O    0.0000  156
O        7.891380322    5.900990718    3.619594221 CORE  157 O  O    0.0000  157
O        2.748064006    5.900120656    3.795071565 CORE  158 O  O    0.0000  158
O        7.632881784    2.362282949    3.858216457 CORE  159 O  O    0.0000  159
O        5.305561310    9.926204130    3.828810233 CORE  160 O  O    0.0000  160
O        7.545958226   17.753002040    4.082119452 CORE  161 O  O    0.0000  161
O        5.344456657    6.457968794    4.010557443 CORE  162 O  O    0.0000  162
O       17.794159406    1.949125861    4.201411489 CORE  163 O  O    0.0000  163
O       17.724172835   18.334366447    4.208282519 CORE  164 O  O    0.0000  164
O       18.080676591    5.951320113    4.245777421 CORE  165 O  O    0.0000  165
O       18.069558194   10.216774835    4.246027861 CORE  166 O  O    0.0000  166
O       10.309056905   10.008068094    4.385636013 CORE  167 O  O    0.0000  167
O        2.293832309   18.050957545    4.313380521 CORE  168 O  O    0.0000  168
O        5.055590144    2.387823843    4.465410006 CORE  169 O  O    0.0000  169
O       10.158539305    1.848251102    4.428928555 CORE  170 O  O    0.0000  170
O        2.385903994    2.470018532    4.429298849 CORE  171 O  O    0.0000  171
O       10.363309358    6.375744926    4.388816528 CORE  172 O  O    0.0000  172
O        4.948595831   17.984480900    4.445258886 CORE  173 O  O    0.0000  173
O       10.109215771   18.245069000    4.635759206 CORE  174 O  O    0.0000  174
O        3.649995047    0.160512675    4.716265108 CORE  175 O  O    0.0000  175
O        3.534714488    8.216480872    4.808767752 CORE  176 O  O    0.0000  176
O        8.452638787    8.167124297    4.901029062 CORE  177 O  O    0.0000  177
O        8.266960965    0.036084397    4.911348260 CORE  178 O  O    0.0000  178
O       16.515404446    4.050349861    5.223502949 CORE  179 O  O    0.0000  179
O       11.458105137    4.069336361    5.137313848 CORE  180 O  O    0.0000  180
O       12.019804036   16.641808759    5.595388772 CORE  181 O  O    0.0000  181
O       16.420809323   11.767790412    5.566267805 CORE  182 O  O    0.0000  182
O       16.228741387   16.536559991    5.440493219 CORE  183 O  O    0.0000  183
O       11.752734781   11.614239849    5.937782781 CORE  184 O  O    0.0000  184
O       15.891294761   19.120626353    5.940560351 CORE  185 O  O    0.0000  185
O       16.285859566    9.132964975    5.889149917 CORE  186 O  O    0.0000  186
O       12.183748647    8.998861762    5.965477502 CORE  187 O  O    0.0000  187
O       16.035036745    1.656249271    6.138147765 CORE  188 O  O    0.0000  188
O        8.268434184   10.583754967    5.977032997 CORE  189 O  O    0.0000  189
O        3.893306612   10.588226885    5.949154893 CORE  190 O  O    0.0000  190
O       12.254420689    1.775291480    6.106054369 CORE  191 O  O    0.0000  191
O       16.337490962    6.482921371    6.168955053 CORE  192 O  O    0.0000  192
O        3.857702183    5.952383189    6.150168285 CORE  193 O  O    0.0000  193
O       12.378734140    6.339976797    6.140747983 CORE  194 O  O    0.0000  194
O       16.026106340   14.162973435    6.568203320 CORE  195 O  O    0.0000  195
O       12.138092618   19.230849127    6.039395354 CORE  196 O  O    0.0000  196
O        8.516138259    5.859046376    6.209801436 CORE  197 O  O    0.0000  197
O        8.471437499    2.228615356    6.398800401 CORE  198 O  O    0.0000  198
O       12.316090545   14.174293117    6.454798715 CORE  199 O  O    0.0000  199
O        8.364227210   18.097285285    6.577229800 CORE  200 O  O    0.0000  200
O        3.475371866   18.410971185    6.621528322 CORE  201 O  O    0.0000  201
O        3.682769377    1.971916081    6.680631039 CORE  202 O  O    0.0000  202
O       14.155697121   16.012583505    7.068226342 CORE  203 O  O    0.0000  203
O       14.146790959   12.263164614    6.832958041 CORE  204 O  O    0.0000  204
O       14.298553264    7.896995616    7.121078983 CORE  205 O  O    0.0000  205
O       14.095196829    0.319811070    7.350904364 CORE  206 O  O    0.0000  206
O        6.175035301    6.008579021    7.422900092 CORE  207 O  O    0.0000  207
O        6.090661266   10.404932242    7.470095246 CORE  208 O  O    0.0000  208
O        5.889129797   17.991239069    7.563778362 CORE  209 O  O    0.0000  209
O        6.135754709    2.257526151    7.610572045 CORE  210 O  O    0.0000  210
O        4.327364541    4.178300120    8.047962679 CORE  211 O  O    0.0000  211
O       16.389996488   12.091047580    8.186423612 CORE  212 O  O    0.0000  212
O       16.579198466    0.142971054    8.239627704 CORE  213 O  O    0.0000  213
O       11.745559666   16.098090520    8.171057103 CORE  214 O  O    0.0000  214
O       16.591757293   16.316774020    8.025085997 CORE  215 O  O    0.0000  215
O       16.697613530    8.046677339    8.252017492 CORE  216 O  O    0.0000  216
O        7.952369160    4.143087325    8.153741707 CORE  217 O  O    0.0000  217
O       11.920525999    7.770519168    8.279989095 CORE  218 O  O    0.0000  218
O        4.049864206   11.955139412    8.169908082 CORE  219 O  O    0.0000  219
O        8.127511538   11.932485725    8.239208844 CORE  220 O  O    0.0000  220
O        8.341551656    9.272770497    8.276026163 CORE  221 O  O    0.0000  221
O       12.052448471   12.513907975    8.446604874 CORE  222 O  O    0.0000  222
O        3.846497507    9.287955574    8.248515503 CORE  223 O  O    0.0000  223
O       11.625256595    0.435542608    8.272375550 CORE  224 O  O    0.0000  224
O        7.797482694   16.506174080    8.572040530 CORE  225 O  O    0.0000  225
O        3.936224165    6.670019506    8.699321610 CORE  226 O  O    0.0000  226
O        3.754931150   16.811696585    8.696623015 CORE  227 O  O    0.0000  227
O        7.838948943   19.167289021    8.921935164 CORE  228 O  O    0.0000  228
O        8.381374695    6.658264225    8.746736137 CORE  229 O  O    0.0000  229
O        8.336982196    1.673039450    8.989997228 CORE  230 O  O    0.0000  230
O        4.178824075   19.407510009    8.981684324 CORE  231 O  O    0.0000  231
O        3.858289509   14.273748201    9.347955601 CORE  232 O  O    0.0000  232
O        4.119409990    1.912182901    9.307212897 CORE  233 O  O    0.0000  233
O       16.530514060   18.189666607    9.937487559 CORE  234 O  O    0.0000  234
O        8.686988039   14.194379774    9.468144036 CORE  235 O  O    0.0000  235
O       16.768259884   10.132238066    9.936791375 CORE  236 O  O    0.0000  236
O       11.861170274   10.121859222    9.512095696 CORE  237 O  O    0.0000  237
O       11.824977026   18.294157472    9.651486927 CORE  238 O  O    0.0000  238
O       10.033085609    8.255111595   10.057902901 CORE  239 O  O    0.0000  239
O        9.975080819   16.434258601   10.096753889 CORE  240 O  O    0.0000  240
O        2.279126600   12.257614853   10.117455021 CORE  241 O  O    0.0000  241
O        2.282872516    8.186413038   10.053981816 CORE  242 O  O    0.0000  242
O       10.035970713   11.982047450   10.102536793 CORE  243 O  O    0.0000  243
O       15.103536811    0.256764734   10.415160350 CORE  244 O  O    0.0000  244
O       17.754587762   15.871385897   10.329128792 CORE  245 O  O    0.0000  245
O       15.107269031    8.095220399   10.334979070 CORE  246 O  O    0.0000  246
O       17.648983813   12.571751999   10.427408305 CORE  247 O  O    0.0000  247
O        9.955494891   20.106216158   10.250172584 CORE  248 O  O    0.0000  248
O       15.038427720   12.059724959   10.476133124 CORE  249 O  O    0.0000  249
O       15.093903487   15.986530862   10.158237242 CORE  250 O  O    0.0000  250
O       17.751124240    0.299647341   10.613171602 CORE  251 O  O    0.0000  251
O        4.869245952    8.339864006   10.522394220 CORE  252 O  O    0.0000  252
O       17.744136136    7.801020499   10.659885649 CORE  253 O  O    0.0000  253
O        2.379646398    0.435211592   10.583090071 CORE  254 O  O    0.0000  254
O       12.504905194   15.978718089   10.716702883 CORE  255 O  O    0.0000  255
O        7.507030212    8.312701916   10.627429030 CORE  256 O  O    0.0000  256
O        2.314833626   15.873814056   10.750085866 CORE  257 O  O    0.0000  257
O       12.506716091    7.923964896   10.858719229 CORE  258 O  O    0.0000  258
O        4.861789337   12.210431676   10.691964860 CORE  259 O  O    0.0000  259
O        7.523783050   12.225677157   10.820831035 CORE  260 O  O    0.0000  260
O       12.485036356    0.466135584   10.793749634 CORE  261 O  O    0.0000  261
O       12.474664379   12.205332812   11.059638538 CORE  262 O  O    0.0000  262
O        4.953835360   16.068006560   10.960334844 CORE  263 O  O    0.0000  263
O       20.177510897   12.051497333   10.981003841 CORE  264 O  O    0.0000  264
O        7.553686322    0.387328432   11.178029278 CORE  265 O  O    0.0000  265
O       20.145142119   16.475626023   11.208271896 CORE  266 O  O    0.0000  266
O        7.600104040   15.966771676   11.156712821 CORE  267 O  O    0.0000  267
O       20.324038537    8.160995554   11.147203555 CORE  268 O  O    0.0000  268
O        4.902831425    0.337778931   11.312198936 CORE  269 O  O    0.0000  269
O       20.289432529    0.073457960   11.248326238 CORE  270 O  O    0.0000  270
O        6.284162569   18.224816735   11.684482853 CORE  271 O  O    0.0000  271
O        1.599806949   10.199678081   11.671322063 CORE  272 O  O    0.0000  272
O        1.705708078   18.250071608   11.695978978 CORE  273 O  O    0.0000  273
O       18.974755719   14.204735057   12.006848974 CORE  274 O  O    0.0000  274
O        6.133219987   10.218484781   11.872653448 CORE  275 O  O    0.0000  275
O       14.104104850   14.189881861   11.802433506 CORE  276 O  O    0.0000  276
O       14.101269119    1.875308403   12.267132404 CORE  277 O  O    0.0000  277
O       14.203582706    6.690695916   12.387252951 CORE  278 O  O    0.0000  278
O       14.062977547    9.368319936   12.412749228 CORE  279 O  O    0.0000  279
O       13.989579877   19.356040494   12.596763530 CORE  280 O  O    0.0000  280
O       18.926149124    6.534537298   12.663614332 CORE  281 O  O    0.0000  281
O       18.726092870    1.621970767   12.695512224 CORE  282 O  O    0.0000  282
O        1.741167787   12.629296669   12.695805444 CORE  283 O  O    0.0000  283
O        2.133615777    7.830117388   12.683638810 CORE  284 O  O    0.0000  284
O       14.269237753   16.705754877   12.589070169 CORE  285 O  O    0.0000  285
O       18.330582060   11.795056791   12.887835590 CORE  286 O  O    0.0000  286
O        6.115881947    7.739145859   12.779470260 CORE  287 O  O    0.0000  287
O       18.519768760   19.105786349   12.846529274 CORE  288 O  O    0.0000  288
O       18.052494782   16.494003771   12.898768839 CORE  289 O  O    0.0000  289
O       18.561595312    9.150189769   12.832772564 CORE  290 O  O    0.0000  290
O       14.267160145   11.899858851   13.041557539 CORE  291 O  O    0.0000  291
O        6.095243251   12.597213480   12.996275361 CORE  292 O  O    0.0000  292
O       14.783209561    4.253028032   13.112388292 CORE  293 O  O    0.0000  293
O       18.044028878    4.109526178   13.155497914 CORE  294 O  O    0.0000  294
O        1.743269709    0.330506608   13.175460600 CORE  295 O  O    0.0000  295
O        1.368095058   16.110646946   13.243089150 CORE  296 O  O    0.0000  296
O        6.137890464   16.123233709   13.326603119 CORE  297 O  O    0.0000  297
O        6.382048610    0.080975046   13.492951671 CORE  298 O  O    0.0000  298
C       16.086255712   13.410642367    1.504134986 CORE  299 C  C    0.0000  299
C       16.888434641   14.167197505    2.557780327 CORE  300 C  C    0.0000  300
C       18.397851063   14.125581006    2.280470799 CORE  301 C  C    0.0000  301
H       16.280739169   13.831714042    0.497913424 CORE  302 H  H    0.0000  302
H       16.424741106   12.360782343    1.495458896 CORE  303 H  H    0.0000  303
H       18.652813182   14.679937329    1.365309723 CORE  304 H  H    0.0000  304
H       16.691002823   13.732776966    3.549470889 CORE  305 H  H    0.0000  305
H       18.967474320   14.568790213    3.112711147 CORE  306 H  H    0.0000  306
H       18.749962171   13.090971650    2.147585489 CORE  307 H  H    0.0000  307
H       16.555908233   15.216042665    2.615213798 CORE  308 H  H    0.0000  308
H       14.677400102   14.760415268    4.025627159 CORE  309 H  H    0.0000  309
end
end
