# Supplementary material for: Zeolite-confined subnanometric PtSn mimicking mortise-and-tenon joinery for catalytic propane dehydrogenation
Source: Nat Commun. 2022 May 17;13:2716. doi: 10.1038/s41467-022-30522-1 (PMC9114386; doi:10.1038/s41467-022-30522-1)
Supplement: Supplementary file 8 — Source Data [file 41467_2022_30522_MOESM8_ESM.zip › allstructures/Pt6Sn4-CH3CHCH2_H2.arc]

!BIOSYM archive 2
PBC=ON
                      Energy         0          0.0483      -2415.021568        C1
!DATE
PBC   20.37460000   20.11910000   13.51960000   90.00000000   89.99990000   90.00000000
Pt      10.900234080   13.999898115   13.045019154 CORE    1 Pt Pt   0.0000    1
Pt       9.194842263   17.965344696    1.549511564 CORE    2 Pt Pt   0.0000    2
Pt      14.371803252   13.864003513    2.442781547 CORE    3 Pt Pt   0.0000    3
Pt       9.814592833   15.665663084    2.482318374 CORE    4 Pt Pt   0.0000    4
Pt       9.337448503   13.047541594    3.112882461 CORE    5 Pt Pt   0.0000    5
Pt      11.909108952   13.731271087    3.352865035 CORE    6 Pt Pt   0.0000    6
Sn      11.216102256   12.098475716    1.469041798 CORE    7 Sn Sn   0.0000    7
Sn      12.453474080   15.280100248    1.416279558 CORE    8 Sn Sn   0.0000    8
Sn       8.610263953   14.026614062    0.832978241 CORE    9 Sn Sn   0.0000    9
Sn      10.419936749   16.672243256   13.338261882 CORE   10 Sn Sn   0.0000   10
Si      17.900052827   10.391485739    0.146890628 CORE   11 Si Si   0.0000   11
Si      17.986450982    5.639652317    0.061430846 CORE   12 Si Si   0.0000   12
Si      17.815093093   17.892299825    0.156311588 CORE   13 Si Si   0.0000   13
Si      17.937263065    2.555803595    0.156300843 CORE   14 Si Si   0.0000   14
Si       2.243918243   12.580905482    0.786438719 CORE   15 Si Si   0.0000   15
Si       2.442720429    7.776662297    0.752283988 CORE   16 Si Si   0.0000   16
Si       5.643451571    7.835183517    0.782155426 CORE   17 Si Si   0.0000   17
Si       5.326953860   12.544312715    0.968266779 CORE   18 Si Si   0.0000   18
Si       2.262058899   15.679856483    1.084879680 CORE   19 Si Si   0.0000   19
Si       2.484171716    0.174831316    1.114805117 CORE   20 Si Si   0.0000   20
Si       5.358172806   15.690738366    1.174145674 CORE   21 Si Si   0.0000   21
Si       5.672748764    0.161928570    1.423792931 CORE   22 Si Si   0.0000   22
Si       1.454981750   10.216292433    2.539085333 CORE   23 Si Si   0.0000   23
Si       6.412628468   10.184529101    2.698659012 CORE   24 Si Si   0.0000   24
Si       1.584442762    5.591828442    2.777813193 CORE   25 Si Si   0.0000   25
Si      14.032345434    1.711354567    2.951994176 CORE   26 Si Si   0.0000   26
Si      18.897823840    9.647445110    3.066558112 CORE   27 Si Si   0.0000   27
Si      18.967267661    6.454286272    2.989357060 CORE   28 Si Si   0.0000   28
Si      14.149164257    6.452180535    2.850143275 CORE   29 Si Si   0.0000   29
Si      13.966089671   18.648752609    2.847909627 CORE   30 Si Si   0.0000   30
Si      18.723477316   18.644941529    3.021233039 CORE   31 Si Si   0.0000   31
Si      18.840494437    1.676053805    3.019567498 CORE   32 Si Si   0.0000   32
Si      14.117186465    9.671588460    3.006178874 CORE   33 Si Si   0.0000   33
Si       1.374610427   17.946810418    2.936926403 CORE   34 Si Si   0.0000   34
Si       6.336036032    5.751610548    2.933299582 CORE   35 Si Si   0.0000   35
Si       1.493798232    2.486766827    3.052219033 CORE   36 Si Si   0.0000   36
Si       6.220534852    2.645373106    3.299623379 CORE   37 Si Si   0.0000   37
Si       6.218913208   17.796619613    3.321501611 CORE   38 Si Si   0.0000   38
Si       3.844180204    9.708223244    4.523662674 CORE   39 Si Si   0.0000   39
Si       8.708610725    9.737802548    4.733928973 CORE   40 Si Si   0.0000   40
Si      16.461185417    2.432724058    4.956580216 CORE   41 Si Si   0.0000   41
Si       3.858911169    6.561686836    4.754437177 CORE   42 Si Si   0.0000   42
Si      16.555674034    5.547433204    4.706345444 CORE   43 Si Si   0.0000   43
Si      16.515764903   10.399532982    4.854259869 CORE   44 Si Si   0.0000   44
Si      16.340247918   18.128799556    4.925889374 CORE   45 Si Si   0.0000   45
Si      11.643912044    2.537052883    4.795918017 CORE   46 Si Si   0.0000   46
Si      11.719628541    5.691508566    4.723578413 CORE   47 Si Si   0.0000   47
Si       8.760219577    6.583984800    4.682205020 CORE   48 Si Si   0.0000   48
Si       8.696114805    1.610938294    4.925151948 CORE   49 Si Si   0.0000   49
Si      11.770481533   10.241363244    5.058239183 CORE   50 Si Si   0.0000   50
Si      11.764559411   18.153054490    4.964080704 CORE   51 Si Si   0.0000   51
Si       8.649840082   18.588529569    5.055757306 CORE   52 Si Si   0.0000   52
Si       3.667319832   18.657477522    4.975768195 CORE   53 Si Si   0.0000   53
Si       3.755821609    1.736764836    5.057174350 CORE   54 Si Si   0.0000   54
Si      15.746719293   12.665370900    6.830017708 CORE   55 Si Si   0.0000   55
Si      15.752410116   15.816121640    6.841187166 CORE   56 Si Si   0.0000   56
Si      12.602534320   15.757936431    6.842307333 CORE   57 Si Si   0.0000   57
Si      15.762897571    0.338361124    7.069447115 CORE   58 Si Si   0.0000   58
Si      15.854882298    7.880990020    6.757287735 CORE   59 Si Si   0.0000   59
Si      12.657142273    7.752096875    6.887327499 CORE   60 Si Si   0.0000   60
Si      12.587271444   12.681627978    6.856789557 CORE   61 Si Si   0.0000   61
Si      12.617644871    0.494613789    6.898446534 CORE   62 Si Si   0.0000   62
Si       7.618875506   10.542578963    7.542945480 CORE   63 Si Si   0.0000   63
Si       4.405763250   10.478150783    7.451150457 CORE   64 Si Si   0.0000   64
Si       4.648820490    5.686974076    7.656520160 CORE   65 Si Si   0.0000   65
Si       7.808963800    5.632757008    7.510878101 CORE   66 Si Si   0.0000   66
Si       7.792044926    2.546997417    7.792630166 CORE   67 Si Si   0.0000   67
Si       7.547684406   17.975556083    7.900491590 CORE   68 Si Si   0.0000   68
Si       4.656561623    2.556873642    7.881658867 CORE   69 Si Si   0.0000   69
Si       4.435105523   18.055938496    7.898504579 CORE   70 Si Si   0.0000   70
Si       3.731068485    8.110766078    9.403758518 CORE   71 Si Si   0.0000   71
Si       8.573430698    8.053460213    9.343989371 CORE   72 Si Si   0.0000   72
Si      16.494633155   16.561400321    9.734143051 CORE   73 Si Si   0.0000   73
Si      16.510484609   19.759236105   10.005960933 CORE   74 Si Si   0.0000   74
Si      16.443402748   11.717303839    9.725280731 CORE   75 Si Si   0.0000   75
Si      11.574111649   16.660870398    9.671999995 CORE   76 Si Si   0.0000   76
Si       3.781100113   12.583628826    9.615489015 CORE   77 Si Si   0.0000   77
Si      16.518750783    8.504045991    9.694160202 CORE   78 Si Si   0.0000   78
Si      11.572334904    8.528652964    9.672414808 CORE   79 Si Si   0.0000   79
Si       8.533469753   12.634291400    9.637994118 CORE   80 Si Si   0.0000   80
Si      11.498655792   11.682522690    9.633297253 CORE   81 Si Si   0.0000   81
Si       8.463360278    0.265556599    9.830766156 CORE   82 Si Si   0.0000   82
Si      11.538318437   19.834593114    9.693221620 CORE   83 Si Si   0.0000   83
Si       8.579612669   15.767908598    9.829758514 CORE   84 Si Si   0.0000   84
Si       3.828516997   15.708722032    9.926844217 CORE   85 Si Si   0.0000   85
Si       4.010337053    0.376220882    9.973847249 CORE   86 Si Si   0.0000   86
Si       1.376078311   11.752725704   11.416842015 CORE   87 Si Si   0.0000   87
Si      14.009235876   15.617225703   11.386470602 CORE   88 Si Si   0.0000   88
Si      14.007823319    7.916982167   11.492946645 CORE   89 Si Si   0.0000   89
Si       1.452483009    8.585338118   11.420718470 CORE   90 Si Si   0.0000   90
Si      13.900103003    0.322278002   11.655900307 CORE   91 Si Si   0.0000   91
Si       6.218730313    8.599789099   11.356684875 CORE   92 Si Si   0.0000   92
Si      18.809818215   12.592353363   11.657824293 CORE   93 Si Si   0.0000   93
Si      13.883222646   12.484541004   11.470574825 CORE   94 Si Si   0.0000   94
Si      18.810118632   15.726596277   11.687123943 CORE   95 Si Si   0.0000   95
Si       6.208521720   11.748954512   11.551541125 CORE   96 Si Si   0.0000   96
Si       1.391411671   16.612211803   11.705797004 CORE   97 Si Si   0.0000   97
Si       1.574926226   19.791906906   11.665560083 CORE   98 Si Si   0.0000   98
Si       6.313684681   16.547759630   11.813313862 CORE   99 Si Si   0.0000   99
Si      18.804827001    7.944560375   11.765832615 CORE  100 Si Si   0.0000  100
Si      18.930977209    0.184934584   11.962182653 CORE  101 Si Si   0.0000  101
Si       6.353202357   19.774188951   11.937931011 CORE  102 Si Si   0.0000  102
Si      14.675182327   10.307191672    0.015473467 CORE  103 Si Si   0.0000  103
Si      14.856254858    2.568271604    0.059381418 CORE  104 Si Si   0.0000  104
Si      14.646062155   17.938823831   13.401541192 CORE  105 Si Si   0.0000  105
Si      14.873358089    5.695545942   13.411963687 CORE  106 Si Si   0.0000  106
O       16.282674708   10.390395051    0.157106620 CORE  107 O  O    0.0000  107
O       16.436476276    6.150039180    0.029478562 CORE  108 O  O    0.0000  108
O       16.397751935    2.033232096    0.012065284 CORE  109 O  O    0.0000  109
O       16.244296173   18.224897007   13.421655267 CORE  110 O  O    0.0000  110
O        3.780054377   12.037630734    0.872836839 CORE  111 O  O    0.0000  111
O        3.813866343   16.166380650    0.958049798 CORE  112 O  O    0.0000  112
O        4.079398706   20.041223001    1.235287300 CORE  113 O  O    0.0000  113
O        4.035530136    8.054668698    0.908468937 CORE  114 O  O    0.0000  114
O       14.319710574    2.525948184    1.586057642 CORE  115 O  O    0.0000  115
O        2.047160783    6.338878601    1.404387724 CORE  116 O  O    0.0000  116
O        2.149942905   14.087249139    1.379279397 CORE  117 O  O    0.0000  117
O       13.968989331   10.135947977    1.461911852 CORE  118 O  O    0.0000  118
O       14.104452288    6.092961526    1.269262698 CORE  119 O  O    0.0000  119
O       14.076129602   17.915353411    1.401316089 CORE  120 O  O    0.0000  120
O        5.376887205   14.090144256    1.458399516 CORE  121 O  O    0.0000  121
O        6.404417192    9.075304573    1.509142009 CORE  122 O  O    0.0000  122
O        1.312945805   11.589480048    1.674257482 CORE  123 O  O    0.0000  123
O       18.593325974    5.812416535    1.550709162 CORE  124 O  O    0.0000  124
O       18.453019576   10.324182929    1.662074392 CORE  125 O  O    0.0000  125
O       18.390824469    2.540723217    1.718007721 CORE  126 O  O    0.0000  126
O       18.121727244   17.819920181    1.750369699 CORE  127 O  O    0.0000  127
O        6.065220456    6.434377454    1.484329484 CORE  128 O  O    0.0000  128
O        1.643745848    8.960539768    1.523530382 CORE  129 O  O    0.0000  129
O        1.709893236   19.025640128    1.767479252 CORE  130 O  O    0.0000  130
O        5.977847058    1.622062124    2.064018166 CORE  131 O  O    0.0000  131
O        2.096552235    1.549295341    1.875612938 CORE  132 O  O    0.0000  132
O        6.121126614   11.647099935    2.059349879 CORE  133 O  O    0.0000  133
O        6.276010264   19.130225832    2.392003109 CORE  134 O  O    0.0000  134
O        1.564777272   16.448553715    2.332763111 CORE  135 O  O    0.0000  135
O        6.015167679   16.445095792    2.445423085 CORE  136 O  O    0.0000  136
O        1.464287886    4.003700450    2.476841237 CORE  137 O  O    0.0000  137
O       18.731470149    0.103406242    2.630403618 CORE  138 O  O    0.0000  138
O       18.652788409    8.044723366    2.979602495 CORE  139 O  O    0.0000  139
O        6.129715758    4.158615536    2.727909279 CORE  140 O  O    0.0000  140
O       13.917586754    0.132149438    2.615391406 CORE  141 O  O    0.0000  141
O       14.211855347    8.052409430    3.102895263 CORE  142 O  O    0.0000  142
O        0.084041280    9.980843763    3.376017973 CORE  143 O  O    0.0000  143
O        0.163769738    6.189377292    3.305256985 CORE  144 O  O    0.0000  144
O        7.872303963   10.194679602    3.413992136 CORE  145 O  O    0.0000  145
O       20.207923703   18.123201296    3.395878414 CORE  146 O  O    0.0000  146
O       12.639533726    2.276407591    3.545103397 CORE  147 O  O    0.0000  147
O       15.238613025    1.938136682    4.009677595 CORE  148 O  O    0.0000  148
O       15.476076665   10.318047734    3.608422319 CORE  149 O  O    0.0000  149
O       15.489971143    5.800159229    3.501149275 CORE  150 O  O    0.0000  150
O       12.804512493    5.842851974    3.525101859 CORE  151 O  O    0.0000  151
O       20.362270381    2.028975224    3.450612151 CORE  152 O  O    0.0000  152
O       15.276843927   18.255594418    3.712502008 CORE  153 O  O    0.0000  153
O        2.702193277   10.349079389    3.567272853 CORE  154 O  O    0.0000  154
O       12.607173122   18.144896110    3.574316075 CORE  155 O  O    0.0000  155
O       12.814727738   10.170129610    3.824364189 CORE  156 O  O    0.0000  156
O        7.848097587    6.092067094    3.429511016 CORE  157 O  O    0.0000  157
O        2.694900202    5.797752981    3.937091008 CORE  158 O  O    0.0000  158
O        7.688158489    2.445580756    3.966443098 CORE  159 O  O    0.0000  159
O        5.299048163    9.818486064    3.819261945 CORE  160 O  O    0.0000  160
O        7.581958722   17.702686985    4.207384403 CORE  161 O  O    0.0000  161
O        5.305810981    6.341636110    4.047973725 CORE  162 O  O    0.0000  162
O       17.878686164    2.038194516    4.270779314 CORE  163 O  O    0.0000  163
O       17.823691479   18.409617917    4.344862005 CORE  164 O  O    0.0000  164
O       18.069981176    5.746743670    4.145922459 CORE  165 O  O    0.0000  165
O       18.029430545   10.272176968    4.284573095 CORE  166 O  O    0.0000  166
O       10.279555584   10.027830611    4.456162179 CORE  167 O  O    0.0000  167
O        2.305945276   18.160171651    4.245324871 CORE  168 O  O    0.0000  168
O        5.077872158    2.452375064    4.440361094 CORE  169 O  O    0.0000  169
O       10.222353772    1.841133715    4.419978484 CORE  170 O  O    0.0000  170
O        2.413508713    2.369914003    4.391385762 CORE  171 O  O    0.0000  171
O       10.320958764    6.389676584    4.265564035 CORE  172 O  O    0.0000  172
O        4.948565525   17.903619158    4.335964066 CORE  173 O  O    0.0000  173
O       10.192145008   18.340629333    4.629094555 CORE  174 O  O    0.0000  174
O        3.831018987    0.143083744    4.751421434 CORE  175 O  O    0.0000  175
O        3.513294272    8.145833821    4.809319863 CORE  176 O  O    0.0000  176
O        8.468095843    8.149605608    5.020465569 CORE  177 O  O    0.0000  177
O        8.285938469    0.042145340    4.842561668 CORE  178 O  O    0.0000  178
O       16.378968953    4.025751169    5.231949170 CORE  179 O  O    0.0000  179
O       11.454561842    4.125594694    5.041792607 CORE  180 O  O    0.0000  180
O       11.967834940   16.744455835    5.734516049 CORE  181 O  O    0.0000  181
O       16.379459888   11.833671299    5.593545566 CORE  182 O  O    0.0000  182
O       16.318519619   16.639314005    5.563889610 CORE  183 O  O    0.0000  183
O       11.860924431   11.676231210    5.813023392 CORE  184 O  O    0.0000  184
O       15.980912961   19.194029613    6.085430982 CORE  185 O  O    0.0000  185
O       16.214213106    9.204073194    5.901297399 CORE  186 O  O    0.0000  186
O       12.088076031    9.065385093    6.128867129 CORE  187 O  O    0.0000  187
O       16.344589126    1.695977746    6.397457933 CORE  188 O  O    0.0000  188
O        8.219538467   10.581987720    6.036646638 CORE  189 O  O    0.0000  189
O        3.867537894   10.533205446    5.921515055 CORE  190 O  O    0.0000  190
O       12.276664956    1.897148479    6.153362887 CORE  191 O  O    0.0000  191
O       16.297029801    6.543345659    5.958052875 CORE  192 O  O    0.0000  192
O        3.880819285    5.951685258    6.253062951 CORE  193 O  O    0.0000  193
O       12.282311929    6.398492943    6.075145093 CORE  194 O  O    0.0000  194
O       15.989666400   14.241652283    6.550636094 CORE  195 O  O    0.0000  195
O       12.319649136   19.374254476    5.891177444 CORE  196 O  O    0.0000  196
O        8.418800085    5.692569273    6.002591439 CORE  197 O  O    0.0000  197
O        8.616636710    2.121424898    6.464122975 CORE  198 O  O    0.0000  198
O       12.409395978   14.217907237    6.347696568 CORE  199 O  O    0.0000  199
O        8.522229562   18.177704440    6.624986404 CORE  200 O  O    0.0000  200
O        3.545320443   18.298661112    6.559487040 CORE  201 O  O    0.0000  201
O        3.726973818    2.007150361    6.660497965 CORE  202 O  O    0.0000  202
O       14.171102632   16.110972143    7.111590558 CORE  203 O  O    0.0000  203
O       14.165309608   12.309438427    6.986500499 CORE  204 O  O    0.0000  204
O       14.262180404    7.860062112    7.041987003 CORE  205 O  O    0.0000  205
O       14.171038360    0.479255120    7.369519643 CORE  206 O  O    0.0000  206
O        6.229571664    6.022861482    7.463638767 CORE  207 O  O    0.0000  207
O        6.018768741   10.301670986    7.487996835 CORE  208 O  O    0.0000  208
O        5.993032034   17.954927410    7.437048594 CORE  209 O  O    0.0000  209
O        6.214850669    2.239474285    7.524128520 CORE  210 O  O    0.0000  210
O        4.434342298    4.146160499    8.107842520 CORE  211 O  O    0.0000  211
O       16.512507563   12.253091535    8.201753456 CORE  212 O  O    0.0000  212
O       16.570860839    0.095303832    8.452670588 CORE  213 O  O    0.0000  213
O       11.799192436   15.944785309    8.241082209 CORE  214 O  O    0.0000  214
O       16.601757473   16.321097642    8.136176861 CORE  215 O  O    0.0000  215
O       16.649832286    7.947522030    8.173914863 CORE  216 O  O    0.0000  216
O        8.016896845    4.130055995    8.100379788 CORE  217 O  O    0.0000  217
O       11.980505033    7.662644497    8.358180561 CORE  218 O  O    0.0000  218
O        3.970132882   11.867195454    8.170532958 CORE  219 O  O    0.0000  219
O        7.935206680   11.962831936    8.275724133 CORE  220 O  O    0.0000  220
O        8.309056666    9.329503439    8.372274013 CORE  221 O  O    0.0000  221
O       11.882483343   12.549894193    8.316238605 CORE  222 O  O    0.0000  222
O        3.744195708    9.194010470    8.194220325 CORE  223 O  O    0.0000  223
O       11.689079152    0.394958226    8.224866371 CORE  224 O  O    0.0000  224
O        7.861983288   16.546778229    8.600729435 CORE  225 O  O    0.0000  225
O        4.025672801    6.627929883    8.820188179 CORE  226 O  O    0.0000  226
O        3.925170214   16.700957330    8.641230176 CORE  227 O  O    0.0000  227
O        7.809764241   19.198238452    8.932667319 CORE  228 O  O    0.0000  228
O        8.584750181    6.683818408    8.471153083 CORE  229 O  O    0.0000  229
O        8.337545956    1.693541383    9.061728880 CORE  230 O  O    0.0000  230
O        4.294474441   19.309512185    8.909742718 CORE  231 O  O    0.0000  231
O        3.982912931   14.179011079    9.404690364 CORE  232 O  O    0.0000  232
O        4.250428275    1.814802822    9.264054116 CORE  233 O  O    0.0000  233
O       16.426071205   18.138668970   10.115294850 CORE  234 O  O    0.0000  234
O        8.758220886   14.220090353    9.391000551 CORE  235 O  O    0.0000  235
O       16.683153913   10.116908110    9.755983626 CORE  236 O  O    0.0000  236
O       11.779120173   10.109861365    9.336460096 CORE  237 O  O    0.0000  237
O       11.886405684   18.249727794    9.570250437 CORE  238 O  O    0.0000  238
O       10.022558533    8.226729353   10.059787713 CORE  239 O  O    0.0000  239
O       10.032010052   16.436479438   10.128947435 CORE  240 O  O    0.0000  240
O        2.289599356   12.265883737   10.178048354 CORE  241 O  O    0.0000  241
O        2.264602444    8.127502292   10.094171214 CORE  242 O  O    0.0000  242
O        9.939523277   11.914506265   10.023087952 CORE  243 O  O    0.0000  243
O       15.201428117    0.308793312   10.688269245 CORE  244 O  O    0.0000  244
O       17.784697336   15.886256301   10.440167579 CORE  245 O  O    0.0000  245
O       15.055725770    8.082190391   10.262426348 CORE  246 O  O    0.0000  246
O       17.611957667   12.449224967   10.574730164 CORE  247 O  O    0.0000  247
O       10.012664562   20.063766748   10.186438855 CORE  248 O  O    0.0000  248
O       14.982686852   12.061750923   10.349411628 CORE  249 O  O    0.0000  249
O       15.129759493   15.841801121   10.238604461 CORE  250 O  O    0.0000  250
O       17.844535118    0.169467398   10.758794977 CORE  251 O  O    0.0000  251
O        4.832576103    8.505890392   10.526373770 CORE  252 O  O    0.0000  252
O       17.707285459    7.844119065   10.576688445 CORE  253 O  O    0.0000  253
O        2.471165477    0.308182317   10.474608961 CORE  254 O  O    0.0000  254
O       12.554273125   16.005421302   10.787693275 CORE  255 O  O    0.0000  255
O        7.433993599    7.960483393   10.495425779 CORE  256 O  O    0.0000  256
O        2.390018165   15.845031729   10.677230786 CORE  257 O  O    0.0000  257
O       12.495032265    8.095883916   10.935702805 CORE  258 O  O    0.0000  258
O        4.872248462   11.986818300   10.663629510 CORE  259 O  O    0.0000  259
O        7.492593163   12.462333070   10.871095509 CORE  260 O  O    0.0000  260
O       12.544455386    0.397756533   10.768845453 CORE  261 O  O    0.0000  261
O       12.399895422   12.178604283   10.889864710 CORE  262 O  O    0.0000  262
O        5.019195787   16.036220152   10.979728587 CORE  263 O  O    0.0000  263
O       20.190999602   12.000541370   11.020488617 CORE  264 O  O    0.0000  264
O        7.651887112    0.330484734   11.234716751 CORE  265 O  O    0.0000  265
O       20.225738477   16.395015963   11.228873720 CORE  266 O  O    0.0000  266
O        7.675724336   15.911423868   11.180391784 CORE  267 O  O    0.0000  267
O       20.264122010    8.257120774   11.136873976 CORE  268 O  O    0.0000  268
O        4.985896806    0.228555943   11.265620984 CORE  269 O  O    0.0000  269
O        0.034185928    0.036210465   11.319247529 CORE  270 O  O    0.0000  270
O        6.385100386   18.162085546   11.751802661 CORE  271 O  O    0.0000  271
O        1.652183917   10.176854946   11.708220663 CORE  272 O  O    0.0000  272
O        1.789148424   18.182541981   11.707770466 CORE  273 O  O    0.0000  273
O       18.999843642   14.156129190   12.043379873 CORE  274 O  O    0.0000  274
O        6.511728101   10.161738648   11.690396815 CORE  275 O  O    0.0000  275
O       14.026229392   14.059477863   11.825517250 CORE  276 O  O    0.0000  276
O       13.946937894    1.633800398   12.614543698 CORE  277 O  O    0.0000  277
O       14.165778040    6.446088415   12.159987105 CORE  278 O  O    0.0000  278
O       14.300169781    9.022777346   12.633231093 CORE  279 O  O    0.0000  279
O       13.874036419   19.086155947   12.556285575 CORE  280 O  O    0.0000  280
O       18.865274245    6.515253049   12.536383612 CORE  281 O  O    0.0000  281
O       18.877052903    1.589644372   12.778169634 CORE  282 O  O    0.0000  282
O        1.747250474   12.601103143   12.757689245 CORE  283 O  O    0.0000  283
O        2.009140382    7.759921192   12.709335113 CORE  284 O  O    0.0000  284
O       14.363084918   16.494219811   12.709690429 CORE  285 O  O    0.0000  285
O       18.454076733   11.769414594   13.012936331 CORE  286 O  O    0.0000  286
O        6.088796703    7.767404825   12.743622311 CORE  287 O  O    0.0000  287
O       18.697630117   19.073072708   12.999824484 CORE  288 O  O    0.0000  288
O       18.215414425   16.464290535   13.013713426 CORE  289 O  O    0.0000  289
O       18.417593842    9.109767453   12.825305529 CORE  290 O  O    0.0000  290
O       14.100814284   11.653138867   12.841553876 CORE  291 O  O    0.0000  291
O        5.999435263   12.400975948   13.017494246 CORE  292 O  O    0.0000  292
O       14.776449297    4.109410375   13.088330013 CORE  293 O  O    0.0000  293
O       18.076721430    4.080239541   13.136707902 CORE  294 O  O    0.0000  294
O        2.028523699    0.313897595   13.087374065 CORE  295 O  O    0.0000  295
O        1.507065119   16.020472786   13.211984962 CORE  296 O  O    0.0000  296
O        6.195455539   16.037955547   13.345559761 CORE  297 O  O    0.0000  297
O        6.403376479    0.069456603   13.500531440 CORE  298 O  O    0.0000  298
C       16.021477722   13.629162514    1.105181679 CORE  299 C  C    0.0000  299
C       16.395354365   14.583719774    2.068745650 CORE  300 C  C    0.0000  300
C       17.397685225   14.281279977    3.148702850 CORE  301 C  C    0.0000  301
H       15.679627757   13.928916274    0.114677061 CORE  302 H  H    0.0000  302
H       16.441054084   12.625267821    1.177714508 CORE  303 H  H    0.0000  303
H       18.402074573   14.609054617    2.824205207 CORE  304 H  H    0.0000  304
H       14.240889981   15.996018250    4.468609349 CORE  305 H  H    0.0000  305
H       17.168739417   14.806270654    4.083506697 CORE  306 H  H    0.0000  306
H       17.451981048   13.204119801    3.359562819 CORE  307 H  H    0.0000  307
H       16.304812635   15.645249379    1.813601962 CORE  308 H  H    0.0000  308
H       14.179810144   15.351954896    4.038175162 CORE  309 H  H    0.0000  309
end
end
