# Supplementary material for: Zeolite-confined subnanometric PtSn mimicking mortise-and-tenon joinery for catalytic propane dehydrogenation
Source: Nat Commun. 2022 May 17;13:2716. doi: 10.1038/s41467-022-30522-1 (PMC9114386; doi:10.1038/s41467-022-30522-1)
Supplement: Supplementary file 8 — Source Data [file 41467_2022_30522_MOESM8_ESM.zip › allstructures/Pt6Sn4-CH3CHCH2_H_H.arc]

!BIOSYM archive 2
PBC=ON
                      Energy         0          0.0480      -2415.340475        C1
!DATE
PBC   20.37460000   20.11910000   13.51960000   90.00000000   89.99990000   90.00000000
Pt      10.705531696   13.620309820   13.243011196 CORE    1 Pt Pt   0.0000    1
Pt       9.497770062   17.976222541    1.540989868 CORE    2 Pt Pt   0.0000    2
Pt      14.302950415   13.573919752    1.967199056 CORE    3 Pt Pt   0.0000    3
Pt       9.974973944   15.703928380    2.593077922 CORE    4 Pt Pt   0.0000    4
Pt      10.254484023   13.236988244    3.630904465 CORE    5 Pt Pt   0.0000    5
Pt      12.354408277   14.860499274    3.616175556 CORE    6 Pt Pt   0.0000    6
Sn      11.810045202   12.249846765    1.742931046 CORE    7 Sn Sn   0.0000    7
Sn      12.465592037   15.266921481    1.083848332 CORE    8 Sn Sn   0.0000    8
Sn       8.799143854   13.532975993    1.513230545 CORE    9 Sn Sn   0.0000    9
Sn       9.959368914   16.227234438   13.351887721 CORE   10 Sn Sn   0.0000   10
Si      17.924780670   10.324783335    0.103137491 CORE   11 Si Si   0.0000   11
Si      18.006467625    5.622567325    0.039061337 CORE   12 Si Si   0.0000   12
Si      17.799515879   17.889145274    0.180525429 CORE   13 Si Si   0.0000   13
Si      17.968839421    2.535734576    0.217734755 CORE   14 Si Si   0.0000   14
Si       2.266162930   12.593450583    0.707133617 CORE   15 Si Si   0.0000   15
Si       2.433228384    7.763666382    0.705250954 CORE   16 Si Si   0.0000   16
Si       5.644137565    7.793955389    0.769325387 CORE   17 Si Si   0.0000   17
Si       5.364535963   12.579287288    0.926463798 CORE   18 Si Si   0.0000   18
Si       2.253611011   15.689345964    1.072462109 CORE   19 Si Si   0.0000   19
Si       2.413096879    0.164888897    1.131510666 CORE   20 Si Si   0.0000   20
Si       5.365841893   15.712787468    1.171323500 CORE   21 Si Si   0.0000   21
Si       5.608199880    0.182495131    1.411200874 CORE   22 Si Si   0.0000   22
Si       1.483980443   10.231168841    2.498840982 CORE   23 Si Si   0.0000   23
Si       6.403841061   10.177473205    2.674567299 CORE   24 Si Si   0.0000   24
Si       1.565571214    5.611919399    2.732180282 CORE   25 Si Si   0.0000   25
Si      14.025720106    1.715514546    2.941830649 CORE   26 Si Si   0.0000   26
Si      18.909171279    9.684629762    3.038042057 CORE   27 Si Si   0.0000   27
Si      18.968950176    6.489193608    2.964588986 CORE   28 Si Si   0.0000   28
Si      14.147799993    6.387331575    2.831427356 CORE   29 Si Si   0.0000   29
Si      13.913698019   18.655643339    2.871899094 CORE   30 Si Si   0.0000   30
Si      18.759253214   18.611180899    3.044483704 CORE   31 Si Si   0.0000   31
Si      18.910417737    1.641650181    3.058861239 CORE   32 Si Si   0.0000   32
Si      14.167315692    9.604387272    2.962538497 CORE   33 Si Si   0.0000   33
Si       1.374831770   17.898211321    3.002602738 CORE   34 Si Si   0.0000   34
Si       6.308877340    5.742349013    2.940820899 CORE   35 Si Si   0.0000   35
Si       1.508516146    2.507466919    3.064187882 CORE   36 Si Si   0.0000   36
Si       6.203797902    2.629668788    3.305063666 CORE   37 Si Si   0.0000   37
Si       6.173278730   17.826722649    3.340579329 CORE   38 Si Si   0.0000   38
Si       3.846291786    9.747822153    4.521298161 CORE   39 Si Si   0.0000   39
Si       8.729196624    9.727504231    4.664728987 CORE   40 Si Si   0.0000   40
Si      16.486207201    2.417940234    4.933198577 CORE   41 Si Si   0.0000   41
Si       3.842478663    6.608991682    4.722169042 CORE   42 Si Si   0.0000   42
Si      16.567663432    5.528586927    4.707026282 CORE   43 Si Si   0.0000   43
Si      16.542670139   10.366398153    4.835112913 CORE   44 Si Si   0.0000   44
Si      16.300662401   18.103513851    4.890048742 CORE   45 Si Si   0.0000   45
Si      11.640454002    2.527386399    4.847106977 CORE   46 Si Si   0.0000   46
Si      11.713658333    5.682021214    4.692749385 CORE   47 Si Si   0.0000   47
Si       8.751069681    6.565924791    4.662134587 CORE   48 Si Si   0.0000   48
Si       8.662568855    1.639644552    4.909868100 CORE   49 Si Si   0.0000   49
Si      11.797561332   10.238606826    4.999919887 CORE   50 Si Si   0.0000   50
Si      11.699160165   18.216450588    5.080590307 CORE   51 Si Si   0.0000   51
Si       8.588897648   18.630079253    5.055094938 CORE   52 Si Si   0.0000   52
Si       3.634722503   18.631865146    5.034020591 CORE   53 Si Si   0.0000   53
Si       3.759270336    1.714076880    5.079662488 CORE   54 Si Si   0.0000   54
Si      15.721474714   12.644918030    6.789104785 CORE   55 Si Si   0.0000   55
Si      15.726101797   15.795664023    6.801369808 CORE   56 Si Si   0.0000   56
Si      12.561082306   15.777584395    6.927395791 CORE   57 Si Si   0.0000   57
Si      15.733710636    0.314274277    7.043649021 CORE   58 Si Si   0.0000   58
Si      15.871844555    7.861064517    6.753549310 CORE   59 Si Si   0.0000   59
Si      12.668488488    7.765317052    6.851706226 CORE   60 Si Si   0.0000   60
Si      12.548740236   12.671175664    6.836287462 CORE   61 Si Si   0.0000   61
Si      12.581014765    0.553070693    7.003352697 CORE   62 Si Si   0.0000   62
Si       7.665647532   10.565502217    7.482287363 CORE   63 Si Si   0.0000   63
Si       4.447886913   10.538211882    7.426778251 CORE   64 Si Si   0.0000   64
Si       4.599574450    5.695159232    7.608221375 CORE   65 Si Si   0.0000   65
Si       7.770363883    5.639740650    7.500662110 CORE   66 Si Si   0.0000   66
Si       7.742458989    2.568678035    7.803559484 CORE   67 Si Si   0.0000   67
Si       7.508479377   17.993483888    7.934475974 CORE   68 Si Si   0.0000   68
Si       4.588830693    2.579662094    7.913667047 CORE   69 Si Si   0.0000   69
Si       4.367391965   18.078600517    7.976305654 CORE   70 Si Si   0.0000   70
Si       3.736080399    8.144260586    9.369572590 CORE   71 Si Si   0.0000   71
Si       8.550305571    8.078599796    9.328463970 CORE   72 Si Si   0.0000   72
Si      16.475968872   16.546237358    9.690511483 CORE   73 Si Si   0.0000   73
Si      16.476549586   19.743400480    9.962251659 CORE   74 Si Si   0.0000   74
Si      16.428407437   11.705748412    9.674290535 CORE   75 Si Si   0.0000   75
Si      11.566041212   16.696443310    9.774573564 CORE   76 Si Si   0.0000   76
Si       3.785338957   12.610179592    9.608431353 CORE   77 Si Si   0.0000   77
Si      16.501518349    8.484939903    9.686931241 CORE   78 Si Si   0.0000   78
Si      11.563297529    8.473693239    9.665133418 CORE   79 Si Si   0.0000   79
Si       8.550096072   12.623728444    9.597965381 CORE   80 Si Si   0.0000   80
Si      11.497361118   11.646298267    9.649063621 CORE   81 Si Si   0.0000   81
Si       8.420634787    0.297319666    9.852015377 CORE   82 Si Si   0.0000   82
Si      11.489227942   19.876292505    9.785597022 CORE   83 Si Si   0.0000   83
Si       8.571271483   15.772639183    9.829968469 CORE   84 Si Si   0.0000   84
Si       3.759013442   15.720335876    9.977410287 CORE   85 Si Si   0.0000   85
Si       3.930722083    0.426919088   10.016620120 CORE   86 Si Si   0.0000   86
Si       1.355596924   11.768598015   11.343592259 CORE   87 Si Si   0.0000   87
Si      14.025006869   15.661249033   11.406335368 CORE   88 Si Si   0.0000   88
Si      13.985892981    7.845972619   11.454205548 CORE   89 Si Si   0.0000   89
Si       1.435428164    8.589205782   11.358899122 CORE   90 Si Si   0.0000   90
Si      13.892999947    0.295428790   11.668400182 CORE   91 Si Si   0.0000   91
Si       6.194204046    8.607106932   11.370858911 CORE   92 Si Si   0.0000   92
Si      18.790569930   12.579293101   11.606573113 CORE   93 Si Si   0.0000   93
Si      13.898443887   12.506931739   11.429192410 CORE   94 Si Si   0.0000   94
Si      18.730062096   15.698662615   11.684353141 CORE   95 Si Si   0.0000   95
Si       6.195606976   11.761029519   11.548646632 CORE   96 Si Si   0.0000   96
Si       1.318789383   16.610709815   11.706695342 CORE   97 Si Si   0.0000   97
Si       1.476824687   19.786028949   11.658920024 CORE   98 Si Si   0.0000   98
Si       6.265431698   16.584501633   11.813863602 CORE   99 Si Si   0.0000   99
Si      18.827606974    7.891952507   11.746248709 CORE  100 Si Si   0.0000  100
Si      18.865620703    0.185784784   11.945376674 CORE  101 Si Si   0.0000  101
Si       6.298167633   19.812011220   11.940106902 CORE  102 Si Si   0.0000  102
Si      14.692354968   10.251119713   13.456633022 CORE  103 Si Si   0.0000  103
Si      14.879552648    2.555764106    0.087173457 CORE  104 Si Si   0.0000  104
Si      14.640587485   17.947500176   13.474300509 CORE  105 Si Si   0.0000  105
Si      14.908780175    5.663174283   13.389618619 CORE  106 Si Si   0.0000  106
O       16.308128007   10.267780786    0.026070537 CORE  107 O  O    0.0000  107
O       16.462452615    6.151186817   13.512719136 CORE  108 O  O    0.0000  108
O       16.419675299    2.022387533    0.181538347 CORE  109 O  O    0.0000  109
O       16.223710385   18.281443679    0.090689607 CORE  110 O  O    0.0000  110
O        3.816696460   12.091624789    0.758060820 CORE  111 O  O    0.0000  111
O        3.811279007   16.153482218    0.928118592 CORE  112 O  O    0.0000  112
O        4.020005929   20.081994048    1.153420986 CORE  113 O  O    0.0000  113
O        4.031893119    7.984724036    0.875882940 CORE  114 O  O    0.0000  114
O       14.202999930    2.543517994    1.560545889 CORE  115 O  O    0.0000  115
O        1.980057290    6.325277464    1.324165440 CORE  116 O  O    0.0000  116
O        2.139193512   14.089571563    1.318083554 CORE  117 O  O    0.0000  117
O       14.036464279   10.059349125    1.410800101 CORE  118 O  O    0.0000  118
O       14.136588924    6.035183239    1.250423567 CORE  119 O  O    0.0000  119
O       13.944659328   17.888366459    1.427906082 CORE  120 O  O    0.0000  120
O        5.421873089   14.112402022    1.457023234 CORE  121 O  O    0.0000  121
O        6.376023383    9.045844381    1.507299968 CORE  122 O  O    0.0000  122
O        1.366006969   11.584624953    1.604953721 CORE  123 O  O    0.0000  123
O       18.608305815    5.848221109    1.523015126 CORE  124 O  O    0.0000  124
O       18.412900858   10.359709888    1.645884958 CORE  125 O  O    0.0000  125
O       18.518743754    2.520604240    1.747355967 CORE  126 O  O    0.0000  126
O       18.233048230   17.783156174    1.742595391 CORE  127 O  O    0.0000  127
O        6.083087949    6.396539278    1.470111124 CORE  128 O  O    0.0000  128
O        1.678390128    8.952755038    1.513736508 CORE  129 O  O    0.0000  129
O        1.713694382   19.027193875    1.882763695 CORE  130 O  O    0.0000  130
O        5.914038913    1.646973588    2.045722882 CORE  131 O  O    0.0000  131
O        2.044771601    1.561593816    1.862655784 CORE  132 O  O    0.0000  132
O        6.094351208   11.631820570    2.022290497 CORE  133 O  O    0.0000  133
O        6.163316735   19.156660107    2.409682908 CORE  134 O  O    0.0000  134
O        1.572259947   16.421604597    2.349869779 CORE  135 O  O    0.0000  135
O        5.971481426   16.477582067    2.460964872 CORE  136 O  O    0.0000  136
O        1.440058241    4.017502364    2.473763322 CORE  137 O  O    0.0000  137
O       18.830968256    0.069889389    2.653615752 CORE  138 O  O    0.0000  138
O       18.672190676    8.081794459    2.948827740 CORE  139 O  O    0.0000  139
O        6.016074930    4.155997014    2.792664129 CORE  140 O  O    0.0000  140
O       13.974051862    0.135444945    2.587822774 CORE  141 O  O    0.0000  141
O       14.217880663    7.988654741    3.074096675 CORE  142 O  O    0.0000  142
O        0.096614439   10.031410393    3.318248358 CORE  143 O  O    0.0000  143
O        0.159787744    6.211118906    3.295281337 CORE  144 O  O    0.0000  144
O        7.878529926   10.208367169    3.362732940 CORE  145 O  O    0.0000  145
O       20.213409649   18.057509158    3.489621359 CORE  146 O  O    0.0000  146
O       12.641669414    2.204382518    3.616023044 CORE  147 O  O    0.0000  147
O       15.273252894    2.013840828    3.933803768 CORE  148 O  O    0.0000  148
O       15.537839130   10.224320706    3.565347562 CORE  149 O  O    0.0000  149
O       15.458957189    5.722806193    3.528916869 CORE  150 O  O    0.0000  150
O       12.776581710    5.802380355    3.470807030 CORE  151 O  O    0.0000  151
O        0.034074364    2.025130343    3.551817313 CORE  152 O  O    0.0000  152
O       15.249519529   18.200203824    3.666817956 CORE  153 O  O    0.0000  153
O        2.711061677   10.381485791    3.550289542 CORE  154 O  O    0.0000  154
O       12.583461451   18.302644143    3.721687788 CORE  155 O  O    0.0000  155
O       12.882293912   10.144222184    3.794988831 CORE  156 O  O    0.0000  156
O        7.833238372    6.023638804    3.434485685 CORE  157 O  O    0.0000  157
O        2.704015509    5.867647105    3.850709187 CORE  158 O  O    0.0000  158
O        7.718025684    2.472535062    3.880404461 CORE  159 O  O    0.0000  159
O        5.305047379    9.837389857    3.819949582 CORE  160 O  O    0.0000  160
O        7.566265080   17.730737581    4.172290937 CORE  161 O  O    0.0000  161
O        5.300724031    6.420410804    4.027614109 CORE  162 O  O    0.0000  162
O       17.900350609    1.968094179    4.279573332 CORE  163 O  O    0.0000  163
O       17.786712429   18.401165375    4.321218765 CORE  164 O  O    0.0000  164
O       18.057999126    5.797377782    4.116803645 CORE  165 O  O    0.0000  165
O       18.068868476   10.296338503    4.285669865 CORE  166 O  O    0.0000  166
O       10.310900872    9.993051521    4.390084369 CORE  167 O  O    0.0000  167
O        2.306080318   18.047685579    4.316279261 CORE  168 O  O    0.0000  168
O        5.154662934    2.328028957    4.512419515 CORE  169 O  O    0.0000  169
O       10.216057543    1.833442309    4.479028093 CORE  170 O  O    0.0000  170
O        2.497432419    2.437521816    4.353880645 CORE  171 O  O    0.0000  171
O       10.309657384    6.369247762    4.241312140 CORE  172 O  O    0.0000  172
O        4.953189602   17.920889917    4.418282700 CORE  173 O  O    0.0000  173
O       10.140957401   18.384496687    4.669320247 CORE  174 O  O    0.0000  174
O        3.709780284    0.119458569    4.778628828 CORE  175 O  O    0.0000  175
O        3.499809427    8.192052822    4.835977616 CORE  176 O  O    0.0000  176
O        8.459194552    8.143208777    4.941550842 CORE  177 O  O    0.0000  177
O        8.221927038    0.080015244    4.821851719 CORE  178 O  O    0.0000  178
O       16.481454228    4.005513847    5.246408914 CORE  179 O  O    0.0000  179
O       11.456872620    4.123551243    5.039563005 CORE  180 O  O    0.0000  180
O       11.854743543   16.844979439    5.938666338 CORE  181 O  O    0.0000  181
O       16.325989210   11.806141709    5.543541221 CORE  182 O  O    0.0000  182
O       16.269613977   16.603867229    5.506992379 CORE  183 O  O    0.0000  183
O       11.870229087   11.703900390    5.714023813 CORE  184 O  O    0.0000  184
O       15.918319792   19.165565152    6.051534369 CORE  185 O  O    0.0000  185
O       16.272538105    9.173071957    5.894820568 CORE  186 O  O    0.0000  186
O       12.118485557    9.098186816    6.107785062 CORE  187 O  O    0.0000  187
O       16.304183715    1.666292784    6.356835788 CORE  188 O  O    0.0000  188
O        8.273072381   10.574420288    5.978272889 CORE  189 O  O    0.0000  189
O        3.871622154   10.593346139    5.908948708 CORE  190 O  O    0.0000  190
O       12.255933820    1.951487069    6.240760816 CORE  191 O  O    0.0000  191
O       16.291781990    6.511787423    5.964826705 CORE  192 O  O    0.0000  192
O        3.834014419    5.944370459    6.199352779 CORE  193 O  O    0.0000  193
O       12.299896404    6.423445691    6.017400800 CORE  194 O  O    0.0000  194
O       15.970638855   14.220644520    6.518256941 CORE  195 O  O    0.0000  195
O       12.179717187   19.433662237    6.045898835 CORE  196 O  O    0.0000  196
O        8.425782142    5.715879480    6.013443232 CORE  197 O  O    0.0000  197
O        8.510811095    2.166929366    6.436450581 CORE  198 O  O    0.0000  198
O       12.314220425   14.236275330    6.446118214 CORE  199 O  O    0.0000  199
O        8.411292310   18.242330683    6.620871197 CORE  200 O  O    0.0000  200
O        3.506845434   18.304086885    6.619573656 CORE  201 O  O    0.0000  201
O        3.694347251    1.996420830    6.680372616 CORE  202 O  O    0.0000  202
O       14.150148800   16.096400856    7.061447031 CORE  203 O  O    0.0000  203
O       14.134126066   12.326611075    6.954938622 CORE  204 O  O    0.0000  204
O       14.274556158    7.868174140    7.027437371 CORE  205 O  O    0.0000  205
O       14.155610069    0.475573536    7.394010550 CORE  206 O  O    0.0000  206
O        6.185507854    5.991732395    7.400201370 CORE  207 O  O    0.0000  207
O        6.060660110   10.359560504    7.420185729 CORE  208 O  O    0.0000  208
O        5.932557628   17.934681254    7.562457152 CORE  209 O  O    0.0000  209
O        6.156432967    2.263730251    7.609891684 CORE  210 O  O    0.0000  210
O        4.344825969    4.171765755    8.095726992 CORE  211 O  O    0.0000  211
O       16.509760529   12.209539656    8.139482257 CORE  212 O  O    0.0000  212
O       16.577971231    0.076023230    8.409139308 CORE  213 O  O    0.0000  213
O       11.880346525   15.914703388    8.396538164 CORE  214 O  O    0.0000  214
O       16.583719564   16.302362569    8.092166178 CORE  215 O  O    0.0000  215
O       16.665114248    7.917893199    8.172571248 CORE  216 O  O    0.0000  216
O        7.984741390    4.148146740    8.113304485 CORE  217 O  O    0.0000  217
O       11.958738716    7.671555599    8.306362390 CORE  218 O  O    0.0000  218
O        4.048207877   11.932469421    8.156509345 CORE  219 O  O    0.0000  219
O        8.021564167   11.991147180    8.187917818 CORE  220 O  O    0.0000  220
O        8.321684404    9.348567372    8.338310609 CORE  221 O  O    0.0000  221
O       11.835256648   12.423577687    8.269077572 CORE  222 O  O    0.0000  222
O        3.796890070    9.264650546    8.196328373 CORE  223 O  O    0.0000  223
O       11.704948974    0.517420421    8.367432891 CORE  224 O  O    0.0000  224
O        7.921871735   16.558115149    8.569886064 CORE  225 O  O    0.0000  225
O        4.005845692    6.672444330    8.752802806 CORE  226 O  O    0.0000  226
O        3.822495605   16.738101467    8.714785176 CORE  227 O  O    0.0000  227
O        7.784374230   19.205487026    8.974947765 CORE  228 O  O    0.0000  228
O        8.502757857    6.698327640    8.480701651 CORE  229 O  O    0.0000  229
O        8.338316948    1.704584078    9.041445251 CORE  230 O  O    0.0000  230
O        4.203850416   19.356525470    8.952785294 CORE  231 O  O    0.0000  231
O        3.972244758   14.209924151    9.426197256 CORE  232 O  O    0.0000  232
O        4.155311853    1.866465907    9.302373768 CORE  233 O  O    0.0000  233
O       16.503932987   18.122406936   10.074502269 CORE  234 O  O    0.0000  234
O        8.761620522   14.220753277    9.408629022 CORE  235 O  O    0.0000  235
O       16.636194438   10.101269307    9.734036802 CORE  236 O  O    0.0000  236
O       11.814127374   10.066940786    9.448749016 CORE  237 O  O    0.0000  237
O       11.814406987   18.290889903    9.594559365 CORE  238 O  O    0.0000  238
O       10.007562278    8.198983231   10.033154383 CORE  239 O  O    0.0000  239
O       10.018801960   16.426162549   10.202163019 CORE  240 O  O    0.0000  240
O        2.277675448   12.253393955   10.099209473 CORE  241 O  O    0.0000  241
O        2.256429098    8.159675443   10.030067529 CORE  242 O  O    0.0000  242
O        9.939527944   11.896662396   10.030837191 CORE  243 O  O    0.0000  243
O       15.094453148    0.205339826   10.579945600 CORE  244 O  O    0.0000  244
O       17.724898037   15.807946017   10.412158676 CORE  245 O  O    0.0000  245
O       15.036291679    8.037695989   10.228578966 CORE  246 O  O    0.0000  246
O       17.601606354   12.439635138   10.514266331 CORE  247 O  O    0.0000  247
O        9.956199372   20.093910016   10.255810335 CORE  248 O  O    0.0000  248
O       14.972823308   12.098316303   10.277801569 CORE  249 O  O    0.0000  249
O       15.062239121   15.907336285   10.181920572 CORE  250 O  O    0.0000  250
O       17.738862233    0.228720301   10.780175898 CORE  251 O  O    0.0000  251
O        4.817144424    8.474634622   10.530944047 CORE  252 O  O    0.0000  252
O       17.681012711    7.859128323   10.602030907 CORE  253 O  O    0.0000  253
O        2.398316654    0.377748030   10.534480550 CORE  254 O  O    0.0000  254
O       12.535590292   16.128773863   10.953752078 CORE  255 O  O    0.0000  255
O        7.431454292    8.039467491   10.496780185 CORE  256 O  O    0.0000  256
O        2.308610034   15.787725982   10.712292458 CORE  257 O  O    0.0000  257
O       12.467480312    7.930984634   10.895655220 CORE  258 O  O    0.0000  258
O        4.829084313   12.021990907   10.709299632 CORE  259 O  O    0.0000  259
O        7.463546239   12.389806098   10.772890383 CORE  260 O  O    0.0000  260
O       12.463755661    0.391993582   10.914437443 CORE  261 O  O    0.0000  261
O       12.400701027   12.242467096   10.860767201 CORE  262 O  O    0.0000  262
O        4.927634200   16.076042651   11.048833442 CORE  263 O  O    0.0000  263
O       20.183637564   12.066572540   10.935375993 CORE  264 O  O    0.0000  264
O        7.573169444    0.406349827   11.230703916 CORE  265 O  O    0.0000  265
O       20.149565170   16.372282762   11.250994309 CORE  266 O  O    0.0000  266
O        7.595739268   15.928329185   11.130088116 CORE  267 O  O    0.0000  267
O       20.263584296    8.196133462   11.063012123 CORE  268 O  O    0.0000  268
O        4.916692673    0.269229294   11.299935319 CORE  269 O  O    0.0000  269
O       20.321365678    0.024860104   11.257147251 CORE  270 O  O    0.0000  270
O        6.352311804   18.199995302   11.725395707 CORE  271 O  O    0.0000  271
O        1.577425221   10.186069393   11.639412306 CORE  272 O  O    0.0000  272
O        1.716184091   18.179288990   11.617114604 CORE  273 O  O    0.0000  273
O       18.925212207   14.132078793   12.065832400 CORE  274 O  O    0.0000  274
O        6.419090369   10.167972400   11.756426480 CORE  275 O  O    0.0000  275
O       14.052915407   14.084593481   11.789086583 CORE  276 O  O    0.0000  276
O       14.050263641    1.625521979   12.577764565 CORE  277 O  O    0.0000  277
O       14.183853372    6.392303206   12.139771958 CORE  278 O  O    0.0000  278
O       14.220250580    8.988233052   12.569607169 CORE  279 O  O    0.0000  279
O       13.896953204   19.085953152   12.601210457 CORE  280 O  O    0.0000  280
O       18.888560032    6.437374159   12.467621029 CORE  281 O  O    0.0000  281
O       18.858026895    1.573415420   12.787395784 CORE  282 O  O    0.0000  282
O        1.742406146   12.606096981   12.687157769 CORE  283 O  O    0.0000  283
O        2.011378242    7.794095408   12.658721562 CORE  284 O  O    0.0000  284
O       14.495506256   16.504701012   12.723301836 CORE  285 O  O    0.0000  285
O       18.471115395   11.681358175   12.920868726 CORE  286 O  O    0.0000  286
O        6.101868566    7.730739685   12.733803711 CORE  287 O  O    0.0000  287
O       18.652754578   19.053959647   12.962612753 CORE  288 O  O    0.0000  288
O       18.095641763   16.461381412   12.979334107 CORE  289 O  O    0.0000  289
O       18.527666350    9.016564271   12.880736024 CORE  290 O  O    0.0000  290
O       14.145401152   11.611632664   12.759076264 CORE  291 O  O    0.0000  291
O        6.095108275   12.482030925   12.997463370 CORE  292 O  O    0.0000  292
O       14.843898226    4.078942328   13.066456959 CORE  293 O  O    0.0000  293
O       18.084445125    4.050178654   13.172278044 CORE  294 O  O    0.0000  294
O        1.852231284    0.235703630   13.133316148 CORE  295 O  O    0.0000  295
O        1.461188781   16.094493069   13.237601484 CORE  296 O  O    0.0000  296
O        6.221215120   16.090825245   13.358857928 CORE  297 O  O    0.0000  297
O        6.376836990    0.073143991   13.509523103 CORE  298 O  O    0.0000  298
C       16.176186889   13.610892142    0.957733191 CORE  299 C  C    0.0000  299
C       16.339180030   14.501986078    2.039377802 CORE  300 C  C    0.0000  300
C       17.236421984   14.192307106    3.200641864 CORE  301 C  C    0.0000  301
H       15.992221943   13.989682598   13.469927310 CORE  302 H  H    0.0000  302
H       16.697858079   12.655055065    1.013517792 CORE  303 H  H    0.0000  303
H       18.227369676   14.646939091    3.016982960 CORE  304 H  H    0.0000  304
H       13.800178876   13.993357452    3.648615466 CORE  305 H  H    0.0000  305
H       16.864731690   14.605457255    4.144060491 CORE  306 H  H    0.0000  306
H       17.387697065   13.112063599    3.325055297 CORE  307 H  H    0.0000  307
H       16.156949155   15.567015378    1.866789974 CORE  308 H  H    0.0000  308
H       13.511158571   15.882349946    3.972927351 CORE  309 H  H    0.0000  309
end
end
