# Supplementary material for: Zeolite-confined subnanometric PtSn mimicking mortise-and-tenon joinery for catalytic propane dehydrogenation
Source: Nat Commun. 2022 May 17;13:2716. doi: 10.1038/s41467-022-30522-1 (PMC9114386; doi:10.1038/s41467-022-30522-1)
Supplement: Supplementary file 8 — Source Data [file 41467_2022_30522_MOESM8_ESM.zip › allstructures/Pt6Sn4-propane.arc]

!BIOSYM archive 2
PBC=ON
                      Energy         0          0.0483      -2415.658171        C1
!DATE
PBC   20.37460000   20.11910000   13.51960000   90.00000000   89.99990000   90.00000000
Pt       8.596866708   13.528149630    0.559271162 CORE    1 Pt Pt   0.0000    1
Pt       9.299829021   17.952248028    0.808231208 CORE    2 Pt Pt   0.0000    2
Pt      12.983696166   12.757701648    1.465681529 CORE    3 Pt Pt   0.0000    3
Pt      10.181423285   16.167957951    2.390726911 CORE    4 Pt Pt   0.0000    4
Pt      11.336385513   13.853704886    3.299105702 CORE    5 Pt Pt   0.0000    5
Pt      13.978793244   14.279152803    3.312102536 CORE    6 Pt Pt   0.0000    6
Sn      10.496633205   12.107799329    1.483462271 CORE    7 Sn Sn   0.0000    7
Sn      12.557659944   15.390713592    1.420555696 CORE    8 Sn Sn   0.0000    8
Sn       8.644103764   14.178318583    3.168301366 CORE    9 Sn Sn   0.0000    9
Sn       9.872206448   15.695610258   13.309461921 CORE   10 Sn Sn   0.0000   10
Si      17.849701772   10.538353729    0.106007815 CORE   11 Si Si   0.0000   11
Si      17.991377750    5.723785083    0.156963856 CORE   12 Si Si   0.0000   12
Si      17.735100503   17.988673908    0.006009803 CORE   13 Si Si   0.0000   13
Si      17.922781438    2.633575015    0.080231036 CORE   14 Si Si   0.0000   14
Si       2.253793359   12.677083097    0.710709257 CORE   15 Si Si   0.0000   15
Si       2.426463597    7.801394383    0.747312394 CORE   16 Si Si   0.0000   16
Si       5.649860663    7.834477881    0.779431572 CORE   17 Si Si   0.0000   17
Si       5.349589015   12.667642315    0.910648442 CORE   18 Si Si   0.0000   18
Si       2.253330633   15.778518786    1.019408768 CORE   19 Si Si   0.0000   19
Si       2.389378785    0.288080964    1.125212994 CORE   20 Si Si   0.0000   20
Si       5.342930650   15.784092517    1.101172043 CORE   21 Si Si   0.0000   21
Si       5.576196810    0.269940561    1.377606437 CORE   22 Si Si   0.0000   22
Si       1.498973590   10.311587781    2.517342412 CORE   23 Si Si   0.0000   23
Si       6.368585610   10.259998641    2.654725173 CORE   24 Si Si   0.0000   24
Si       1.519791162    5.690315159    2.800989288 CORE   25 Si Si   0.0000   25
Si      13.960124941    1.823264064    2.850889986 CORE   26 Si Si   0.0000   26
Si      18.918589135    9.766706539    2.973183029 CORE   27 Si Si   0.0000   27
Si      18.956836775    6.588294383    3.026680003 CORE   28 Si Si   0.0000   28
Si      14.125581240    6.473252573    3.004159578 CORE   29 Si Si   0.0000   29
Si      13.883537060   18.721213988    2.766373063 CORE   30 Si Si   0.0000   30
Si      18.710332553   18.582035057    2.892492351 CORE   31 Si Si   0.0000   31
Si      18.854774181    1.628171685    2.917417133 CORE   32 Si Si   0.0000   32
Si      14.078980647    9.665857513    3.067795128 CORE   33 Si Si   0.0000   33
Si       1.363428507   17.984553277    2.976738176 CORE   34 Si Si   0.0000   34
Si       6.349591182    5.800957223    2.947636821 CORE   35 Si Si   0.0000   35
Si       1.429656004    2.567634090    3.083951247 CORE   36 Si Si   0.0000   36
Si       6.141983646    2.702106751    3.285887454 CORE   37 Si Si   0.0000   37
Si       6.088434798   17.904517277    3.309042893 CORE   38 Si Si   0.0000   38
Si       3.844814619    9.811057255    4.534298532 CORE   39 Si Si   0.0000   39
Si       8.667589341    9.777282738    4.652336895 CORE   40 Si Si   0.0000   40
Si      16.422512139    2.509046098    4.771555039 CORE   41 Si Si   0.0000   41
Si       3.864148718    6.671871297    4.711291826 CORE   42 Si Si   0.0000   42
Si      16.585280171    5.605427226    4.818100385 CORE   43 Si Si   0.0000   43
Si      16.538192871   10.379192919    4.815322827 CORE   44 Si Si   0.0000   44
Si      16.225125818   17.989261513    4.704744588 CORE   45 Si Si   0.0000   45
Si      11.598719072    2.538505039    4.761815115 CORE   46 Si Si   0.0000   46
Si      11.712384547    5.676615683    4.818331806 CORE   47 Si Si   0.0000   47
Si       8.755316346    6.610396277    4.721093046 CORE   48 Si Si   0.0000   48
Si       8.624489730    1.673757252    4.885564648 CORE   49 Si Si   0.0000   49
Si      11.700331511   10.260731453    5.049707556 CORE   50 Si Si   0.0000   50
Si      11.663367715   18.137218620    4.863184900 CORE   51 Si Si   0.0000   51
Si       8.549260596   18.649122082    4.995106590 CORE   52 Si Si   0.0000   52
Si       3.574979745   18.714425583    5.025686905 CORE   53 Si Si   0.0000   53
Si       3.685672806    1.784119956    5.063234706 CORE   54 Si Si   0.0000   54
Si      15.657323950   12.620172888    6.804020016 CORE   55 Si Si   0.0000   55
Si      15.672945269   15.767497682    6.717114249 CORE   56 Si Si   0.0000   56
Si      12.486875513   15.775331691    6.739649856 CORE   57 Si Si   0.0000   57
Si      15.674780291    0.242750965    6.823645808 CORE   58 Si Si   0.0000   58
Si      15.852960965    7.916528836    6.780890287 CORE   59 Si Si   0.0000   59
Si      12.647010953    7.796001515    6.887358265 CORE   60 Si Si   0.0000   60
Si      12.472625169   12.691444896    6.858711400 CORE   61 Si Si   0.0000   61
Si      12.553164561    0.421507784    6.833218681 CORE   62 Si Si   0.0000   62
Si       7.643736461   10.583486033    7.499005497 CORE   63 Si Si   0.0000   63
Si       4.419279660   10.577429378    7.468515602 CORE   64 Si Si   0.0000   64
Si       4.599656807    5.754007913    7.627131591 CORE   65 Si Si   0.0000   65
Si       7.771493675    5.684470777    7.576050509 CORE   66 Si Si   0.0000   66
Si       7.734884787    2.597357733    7.774899429 CORE   67 Si Si   0.0000   67
Si       7.491701789   18.027606917    7.889676723 CORE   68 Si Si   0.0000   68
Si       4.589893603    2.629877376    7.876897343 CORE   69 Si Si   0.0000   69
Si       4.348580573   18.152200706    7.965252261 CORE   70 Si Si   0.0000   70
Si       3.695020918    8.180492938    9.389643318 CORE   71 Si Si   0.0000   71
Si       8.556038838    8.129223367    9.361668077 CORE   72 Si Si   0.0000   72
Si      16.462057851   16.621078449    9.579964075 CORE   73 Si Si   0.0000   73
Si      16.487042826   19.805523767    9.737219097 CORE   74 Si Si   0.0000   74
Si      16.369771769   11.717837244    9.778709188 CORE   75 Si Si   0.0000   75
Si      11.548940207   16.745538233    9.624539046 CORE   76 Si Si   0.0000   76
Si       3.731859924   12.672060246    9.611745032 CORE   77 Si Si   0.0000   77
Si      16.496895005    8.521675311    9.749260046 CORE   78 Si Si   0.0000   78
Si      11.573272562    8.572740945    9.709935735 CORE   79 Si Si   0.0000   79
Si       8.553673606   12.662210435    9.600717617 CORE   80 Si Si   0.0000   80
Si      11.528957373   11.741446312    9.729553016 CORE   81 Si Si   0.0000   81
Si       8.435814078    0.312167898    9.822224788 CORE   82 Si Si   0.0000   82
Si      11.504919996   19.916935925    9.667909966 CORE   83 Si Si   0.0000   83
Si       8.561643783   15.824292637    9.768917890 CORE   84 Si Si   0.0000   84
Si       3.762453278   15.791895556    9.949579498 CORE   85 Si Si   0.0000   85
Si       3.957895540    0.498852344   10.023719446 CORE   86 Si Si   0.0000   86
Si       1.321164081   11.817042720   11.375392377 CORE   87 Si Si   0.0000   87
Si      13.999100664   15.716808952   11.321605980 CORE   88 Si Si   0.0000   88
Si      13.989305952    7.998606435   11.508640266 CORE   89 Si Si   0.0000   89
Si       1.419937567    8.647555292   11.411318630 CORE   90 Si Si   0.0000   90
Si      13.950430226    0.532772148   11.409675617 CORE   91 Si Si   0.0000   91
Si       6.165989380    8.671568509   11.380850744 CORE   92 Si Si   0.0000   92
Si      18.749672858   12.701338929   11.563108297 CORE   93 Si Si   0.0000   93
Si      13.862946218   12.607359573   11.595355937 CORE   94 Si Si   0.0000   94
Si      18.744028009   15.836478419   11.509364030 CORE   95 Si Si   0.0000   95
Si       6.160331275   11.823327423   11.534744302 CORE   96 Si Si   0.0000   96
Si       1.326859802   16.736559646   11.698304986 CORE   97 Si Si   0.0000   97
Si       1.470636899   19.907994911   11.665510991 CORE   98 Si Si   0.0000   98
Si       6.287323789   16.640816189   11.774240628 CORE   99 Si Si   0.0000   99
Si      18.770213714    8.021647157   11.801155292 CORE  100 Si Si   0.0000  100
Si      18.823973925    0.288731001   11.760873792 CORE  101 Si Si   0.0000  101
Si       6.326407924   19.864145809   11.934620587 CORE  102 Si Si   0.0000  102
Si      14.639105516   10.372428674    0.061955767 CORE  103 Si Si   0.0000  103
Si      14.816115132    2.672685400   13.479729145 CORE  104 Si Si   0.0000  104
Si      14.560844080   18.163028816   13.289136110 CORE  105 Si Si   0.0000  105
Si      14.886746152    5.830994974    0.026527900 CORE  106 Si Si   0.0000  106
O       16.234330758   10.511582701    0.240735816 CORE  107 O  O    0.0000  107
O       16.452474149    6.268215731    0.151666911 CORE  108 O  O    0.0000  108
O       16.359383311    2.171830436    0.111615209 CORE  109 O  O    0.0000  109
O       16.157438577   18.353795325   13.485300327 CORE  110 O  O    0.0000  110
O        3.801749422   12.175673821    0.728348089 CORE  111 O  O    0.0000  111
O        3.802863893   16.220720517    0.772826016 CORE  112 O  O    0.0000  112
O        3.994220327    0.081022849    1.059794280 CORE  113 O  O    0.0000  113
O        4.033531236    7.914792461    0.926820512 CORE  114 O  O    0.0000  114
O       14.013111015    2.356583777    1.327476288 CORE  115 O  O    0.0000  115
O        1.896595244    6.395361102    1.378831032 CORE  116 O  O    0.0000  116
O        2.133955669   14.184381822    1.292518528 CORE  117 O  O    0.0000  117
O       13.944774975    9.942173046    1.465314877 CORE  118 O  O    0.0000  118
O       14.127503573    6.205050883    1.409016255 CORE  119 O  O    0.0000  119
O       13.836797044   18.199827844    1.225612581 CORE  120 O  O    0.0000  120
O        5.386284954   14.196944707    1.444937473 CORE  121 O  O    0.0000  121
O        6.322536734    9.133759812    1.485751457 CORE  122 O  O    0.0000  122
O        1.378108904   11.670411182    1.635316149 CORE  123 O  O    0.0000  123
O       18.589403652    5.784777274    1.663315730 CORE  124 O  O    0.0000  124
O       18.501120365   10.498156129    1.584847260 CORE  125 O  O    0.0000  125
O       18.557065206    2.475944875    1.565495281 CORE  126 O  O    0.0000  126
O       18.221515060   17.809616880    1.544994575 CORE  127 O  O    0.0000  127
O        6.205231634    6.479498083    1.478912771 CORE  128 O  O    0.0000  128
O        1.740406896    9.046105929    1.529225405 CORE  129 O  O    0.0000  129
O        1.717537510   19.151782066    1.902267070 CORE  130 O  O    0.0000  130
O        5.875841512    1.734243605    2.012119046 CORE  131 O  O    0.0000  131
O        2.064237142    1.684966451    1.879654891 CORE  132 O  O    0.0000  132
O        6.058530799   11.709907234    2.006155765 CORE  133 O  O    0.0000  133
O        6.075044553   19.256543570    2.416091136 CORE  134 O  O    0.0000  134
O        1.675930000   16.527941080    2.333186174 CORE  135 O  O    0.0000  135
O        5.891609176   16.582245005    2.394257535 CORE  136 O  O    0.0000  136
O        1.323474507    4.099688697    2.558836332 CORE  137 O  O    0.0000  137
O       18.766620893    0.050490129    2.556576441 CORE  138 O  O    0.0000  138
O       18.664877499    8.169924394    2.803832773 CORE  139 O  O    0.0000  139
O        6.014150201    4.229824083    2.765580739 CORE  140 O  O    0.0000  140
O       14.076327511    0.208503873    2.857201585 CORE  141 O  O    0.0000  141
O       14.107456708    8.061924438    3.331299408 CORE  142 O  O    0.0000  142
O        0.099462388   10.082786468    3.312085109 CORE  143 O  O    0.0000  143
O        0.147145958    6.343548520    3.395224564 CORE  144 O  O    0.0000  144
O        7.847242702   10.276577871    3.338167146 CORE  145 O  O    0.0000  145
O       20.165145062   18.047362080    3.355228505 CORE  146 O  O    0.0000  146
O       12.549404553    2.325866489    3.464705201 CORE  147 O  O    0.0000  147
O       15.193695912    2.436320106    3.711430526 CORE  148 O  O    0.0000  148
O       15.474605050   10.310023770    3.585906610 CORE  149 O  O    0.0000  149
O       15.462699902    5.821179725    3.658135641 CORE  150 O  O    0.0000  150
O       12.783013606    5.792301468    3.602836517 CORE  151 O  O    0.0000  151
O       20.329504788    2.006824888    3.480027431 CORE  152 O  O    0.0000  152
O       15.159548118   18.022280566    3.484400923 CORE  153 O  O    0.0000  153
O        2.699121911   10.471840048    3.595860845 CORE  154 O  O    0.0000  154
O       12.493879983   18.291802590    3.475845590 CORE  155 O  O    0.0000  155
O       12.820745981   10.284705299    3.876522733 CORE  156 O  O    0.0000  156
O        7.865753061    6.011158166    3.499467540 CORE  157 O  O    0.0000  157
O        2.713410740    5.907793750    3.872168260 CORE  158 O  O    0.0000  158
O        7.628273989    2.508234140    3.913423088 CORE  159 O  O    0.0000  159
O        5.292413369    9.913857083    3.817394391 CORE  160 O  O    0.0000  160
O        7.494475874   17.784681176    4.115740435 CORE  161 O  O    0.0000  161
O        5.314635375    6.498338559    3.997092443 CORE  162 O  O    0.0000  162
O       17.782219672    1.974832751    4.074965902 CORE  163 O  O    0.0000  163
O       17.708673880   18.282997501    4.129269262 CORE  164 O  O    0.0000  164
O       18.046268779    6.035471029    4.250830686 CORE  165 O  O    0.0000  165
O       18.041539455   10.350166035    4.206588133 CORE  166 O  O    0.0000  166
O       10.241036002   10.067057608    4.360499144 CORE  167 O  O    0.0000  167
O        2.206981950   18.161378159    4.349370915 CORE  168 O  O    0.0000  168
O        5.033930742    2.447843724    4.447584108 CORE  169 O  O    0.0000  169
O       10.155903129    1.889702776    4.391869126 CORE  170 O  O    0.0000  170
O        2.365707666    2.477070089    4.412217782 CORE  171 O  O    0.0000  171
O       10.330453816    6.411655483    4.367547976 CORE  172 O  O    0.0000  172
O        4.865476943   17.967151666    4.388218411 CORE  173 O  O    0.0000  173
O       10.083050438   18.344422363    4.574558030 CORE  174 O  O    0.0000  174
O        3.686535013    0.194151783    4.737578345 CORE  175 O  O    0.0000  175
O        3.498091800    8.249300737    4.813454293 CORE  176 O  O    0.0000  176
O        8.421315255    8.189688818    4.916984169 CORE  177 O  O    0.0000  177
O        8.215815836    0.108368867    4.789949441 CORE  178 O  O    0.0000  178
O       16.616259422    4.045163865    5.254496752 CORE  179 O  O    0.0000  179
O       11.431948939    4.110884715    5.125156712 CORE  180 O  O    0.0000  180
O       11.935768951   16.684234198    5.524606457 CORE  181 O  O    0.0000  181
O       16.365478953   11.772268738    5.621206055 CORE  182 O  O    0.0000  182
O       16.190262053   16.503692076    5.365359638 CORE  183 O  O    0.0000  183
O       11.687143153   11.647583896    5.897398029 CORE  184 O  O    0.0000  184
O       15.846293043   19.097360892    5.825407753 CORE  185 O  O    0.0000  185
O       16.331758281    9.109507526    5.798127899 CORE  186 O  O    0.0000  186
O       11.979708499    9.019785039    6.060007785 CORE  187 O  O    0.0000  187
O       16.129376977    1.614196831    6.089418348 CORE  188 O  O    0.0000  188
O        8.176865519   10.599285765    5.967260629 CORE  189 O  O    0.0000  189
O        3.891965391   10.626402626    5.935534346 CORE  190 O  O    0.0000  190
O       12.270503072    1.815640133    6.053639531 CORE  191 O  O    0.0000  191
O       16.237863670    6.475523694    6.143450675 CORE  192 O  O    0.0000  192
O        3.893014557    6.026274978    6.194486929 CORE  193 O  O    0.0000  193
O       12.320924021    6.378227494    6.158488701 CORE  194 O  O    0.0000  194
O       16.002586789   14.186729282    6.578284027 CORE  195 O  O    0.0000  195
O       12.196103854   19.276694853    5.892731376 CORE  196 O  O    0.0000  196
O        8.415051054    5.807632537    6.091482923 CORE  197 O  O    0.0000  197
O        8.529482761    2.190777557    6.422503930 CORE  198 O  O    0.0000  198
O       12.169487598   14.218350575    6.404577937 CORE  199 O  O    0.0000  199
O        8.384586798   18.264010703    6.564812879 CORE  200 O  O    0.0000  200
O        3.479580857   18.419231841    6.620331297 CORE  201 O  O    0.0000  201
O        3.670272591    2.039093704    6.668673183 CORE  202 O  O    0.0000  202
O       14.083944818   16.008667481    6.948173834 CORE  203 O  O    0.0000  203
O       14.059540811   12.352876592    6.797895252 CORE  204 O  O    0.0000  204
O       14.249819778    8.017125137    7.005396874 CORE  205 O  O    0.0000  205
O       14.115955803    0.347062456    7.273165899 CORE  206 O  O    0.0000  206
O        6.191360091    6.058644283    7.500817360 CORE  207 O  O    0.0000  207
O        6.033263866   10.406688254    7.529242928 CORE  208 O  O    0.0000  208
O        5.910561742   18.023094504    7.533373034 CORE  209 O  O    0.0000  209
O        6.149935491    2.323947324    7.526899729 CORE  210 O  O    0.0000  210
O        4.336617308    4.218973898    8.068379791 CORE  211 O  O    0.0000  211
O       16.262095628   12.125946857    8.223548045 CORE  212 O  O    0.0000  212
O       16.591454304    0.029168945    8.151092407 CORE  213 O  O    0.0000  213
O       11.730203559   16.189220266    8.115529464 CORE  214 O  O    0.0000  214
O       16.480129802   16.415722518    7.972934993 CORE  215 O  O    0.0000  215
O       16.633815517    8.076490828    8.196674484 CORE  216 O  O    0.0000  216
O        7.984934233    4.167841721    8.120970044 CORE  217 O  O    0.0000  217
O       11.996614101    7.754956386    8.371624133 CORE  218 O  O    0.0000  218
O        3.978934640   11.974957868    8.166740707 CORE  219 O  O    0.0000  219
O        8.063347929   11.995465617    8.194199469 CORE  220 O  O    0.0000  220
O        8.320041426    9.341679630    8.302778343 CORE  221 O  O    0.0000  221
O       11.955813172   12.556050921    8.395188934 CORE  222 O  O    0.0000  222
O        3.742111268    9.305588601    8.219652115 CORE  223 O  O    0.0000  223
O       11.622183601    0.390043340    8.158837233 CORE  224 O  O    0.0000  224
O        7.874592631   16.573433692    8.503941944 CORE  225 O  O    0.0000  225
O        3.950474398    6.708753701    8.762306069 CORE  226 O  O    0.0000  226
O        3.808868646   16.789296874    8.667490562 CORE  227 O  O    0.0000  227
O        7.809340541   19.209959980    8.952526710 CORE  228 O  O    0.0000  228
O        8.516811152    6.701214262    8.592324727 CORE  229 O  O    0.0000  229
O        8.287091501    1.717039908    9.018559826 CORE  230 O  O    0.0000  230
O        4.185601943   19.393852057    8.988324675 CORE  231 O  O    0.0000  231
O        3.908433559   14.269194140    9.410148634 CORE  232 O  O    0.0000  232
O        4.192943293    1.917046986    9.273571278 CORE  233 O  O    0.0000  233
O       16.381831134   18.196714732    9.969589937 CORE  234 O  O    0.0000  234
O        8.732120402   14.258420249    9.388284267 CORE  235 O  O    0.0000  235
O       16.656023571   10.129358606    9.919731989 CORE  236 O  O    0.0000  236
O       11.828194564   10.164025373    9.481856543 CORE  237 O  O    0.0000  237
O       11.880875967   18.334075556    9.675502529 CORE  238 O  O    0.0000  238
O       10.013643373    8.294618957   10.059074520 CORE  239 O  O    0.0000  239
O       10.015851934   16.478410962   10.091712591 CORE  240 O  O    0.0000  240
O        2.230487853   12.318769807   10.127659495 CORE  241 O  O    0.0000  241
O        2.224398778    8.194943046   10.077199184 CORE  242 O  O    0.0000  242
O        9.959062292   11.985032256   10.063650706 CORE  243 O  O    0.0000  243
O       15.166013531    0.405494916   10.341210583 CORE  244 O  O    0.0000  244
O       17.821013840   15.964921438   10.177137956 CORE  245 O  O    0.0000  245
O       15.029883826    8.042008727   10.261737255 CORE  246 O  O    0.0000  246
O       17.600594891   12.545341095   10.427876799 CORE  247 O  O    0.0000  247
O        9.989576590    0.033272813   10.180501525 CORE  248 O  O    0.0000  248
O       14.983744327   12.070980909   10.552161184 CORE  249 O  O    0.0000  249
O       15.155850184   15.869160900   10.190021179 CORE  250 O  O    0.0000  250
O       17.809330634    0.242018566   10.494293548 CORE  251 O  O    0.0000  251
O        4.805315937    8.506798207   10.522313991 CORE  252 O  O    0.0000  252
O       17.677276298    7.812613012   10.613953456 CORE  253 O  O    0.0000  253
O        2.438365610    0.497430214   10.579372872 CORE  254 O  O    0.0000  254
O       12.547432043   15.973239503   10.647142670 CORE  255 O  O    0.0000  255
O        7.436210959    8.148725846   10.528262710 CORE  256 O  O    0.0000  256
O        2.343234095   15.914403580   10.734684909 CORE  257 O  O    0.0000  257
O       12.464912541    8.054589237   10.964356334 CORE  258 O  O    0.0000  258
O        4.802670446   12.093345954   10.689621135 CORE  259 O  O    0.0000  259
O        7.452679944   12.402559932   10.758235470 CORE  260 O  O    0.0000  260
O       12.525667387    0.592628433   10.644353029 CORE  261 O  O    0.0000  261
O       12.389991766   12.284646553   11.002045333 CORE  262 O  O    0.0000  262
O        4.979833926   16.118977544   10.967063208 CORE  263 O  O    0.0000  263
O       20.134104311   12.065157757   10.988612628 CORE  264 O  O    0.0000  264
O        7.631875701    0.403561236   11.228471940 CORE  265 O  O    0.0000  265
O       20.176570078   16.529904090   11.172552952 CORE  266 O  O    0.0000  266
O        7.628471814   16.015432899   11.090845982 CORE  267 O  O    0.0000  267
O       20.228851264    8.302232422   11.154546193 CORE  268 O  O    0.0000  268
O        4.972233956    0.369614124   11.283839320 CORE  269 O  O    0.0000  269
O       20.332468157    0.131157639   11.196820474 CORE  270 O  O    0.0000  270
O        6.317452401   18.256694285   11.714426849 CORE  271 O  O    0.0000  271
O        1.593171101   10.243694796   11.677049596 CORE  272 O  O    0.0000  272
O        1.735530156   18.304380458   11.652694178 CORE  273 O  O    0.0000  273
O       18.942863701   14.274906850   11.904754519 CORE  274 O  O    0.0000  274
O        6.345335714   10.232976885   11.784275177 CORE  275 O  O    0.0000  275
O       14.052847545   14.190322667   11.887167012 CORE  276 O  O    0.0000  276
O       14.107691717    1.918814899   12.235911799 CORE  277 O  O    0.0000  277
O       14.170305039    6.623823319   12.334799803 CORE  278 O  O    0.0000  278
O       14.276390975    9.274382302   12.463475713 CORE  279 O  O    0.0000  279
O       13.962452036   19.377552083   12.411886223 CORE  280 O  O    0.0000  280
O       18.870307534    6.661705039   12.686331972 CORE  281 O  O    0.0000  281
O       18.709405923    1.720875843   12.519129801 CORE  282 O  O    0.0000  282
O        1.686441418   12.674404086   12.707111692 CORE  283 O  O    0.0000  283
O        2.006367336    7.844032122   12.700263956 CORE  284 O  O    0.0000  284
O       14.268888259   16.740147145   12.555998471 CORE  285 O  O    0.0000  285
O       18.307897835   11.930214879   12.926900106 CORE  286 O  O    0.0000  286
O        6.072117810    7.783290412   12.734582253 CORE  287 O  O    0.0000  287
O       18.547699356   19.200269246   12.816410598 CORE  288 O  O    0.0000  288
O       18.010415585   16.583031244   12.757939498 CORE  289 O  O    0.0000  289
O       18.337789974    9.266557272   12.750885355 CORE  290 O  O    0.0000  290
O       14.034847987   11.814955445   13.039340064 CORE  291 O  O    0.0000  291
O        6.056416055   12.582235270   12.965491794 CORE  292 O  O    0.0000  292
O       14.768582280    4.260949476   13.194705624 CORE  293 O  O    0.0000  293
O       18.059095958    4.189171068   13.148534143 CORE  294 O  O    0.0000  294
O        1.758124465    0.372655745   13.154356212 CORE  295 O  O    0.0000  295
O        1.389402406   16.192319567   13.227966721 CORE  296 O  O    0.0000  296
O        6.228547888   16.111794129   13.302343123 CORE  297 O  O    0.0000  297
O        6.395851876    0.128742595   13.505511523 CORE  298 O  O    0.0000  298
C       16.858506061   13.963365312    2.739778439 CORE  299 C  C    0.0000  299
C       18.164995861   14.038864792    3.518745051 CORE  300 C  C    0.0000  300
C       19.366158123   14.068954347    2.577052027 CORE  301 C  C    0.0000  301
H       16.763554637   14.772832363    2.003094538 CORE  302 H  H    0.0000  302
H       16.748204277   13.004470399    2.213483800 CORE  303 H  H    0.0000  303
H       19.351745411   14.983315763    1.964668869 CORE  304 H  H    0.0000  304
H       18.233936501   13.175447380    4.198571837 CORE  305 H  H    0.0000  305
H       20.314254955   14.046424841    3.130916553 CORE  306 H  H    0.0000  306
H       19.356527205   13.209380062    1.890290674 CORE  307 H  H    0.0000  307
H       18.169742075   14.935446552    4.157923795 CORE  308 H  H    0.0000  308
H       15.981462998   14.035540447    3.453533437 CORE  309 H  H    0.0000  309
end
end
