# Supplementary material for: Zeolite-confined subnanometric PtSn mimicking mortise-and-tenon joinery for catalytic propane dehydrogenation
Source: Nat Commun. 2022 May 17;13:2716. doi: 10.1038/s41467-022-30522-1 (PMC9114386; doi:10.1038/s41467-022-30522-1)
Supplement: Supplementary file 8 — Source Data [file 41467_2022_30522_MOESM8_ESM.zip › allstructures/Pt6Sn4-propene.arc]

!BIOSYM archive 2
PBC=ON
                      Energy         0          0.0494      -2408.376224        C1
!DATE
PBC   20.37460000   20.11910000   13.51960000   90.00000000   89.99990000   90.00000000
Pt      11.026094091   14.037437432   13.122891720 CORE    1 Pt Pt   0.0000    1
Pt       9.117641521   17.962465847    1.491489585 CORE    2 Pt Pt   0.0000    2
Pt      14.403238751   13.907927976    2.543085885 CORE    3 Pt Pt   0.0000    3
Pt       9.731613076   15.669360115    2.442875294 CORE    4 Pt Pt   0.0000    4
Pt       9.389905437   13.064278267    3.086458882 CORE    5 Pt Pt   0.0000    5
Pt      11.963169004   13.780046909    3.509654674 CORE    6 Pt Pt   0.0000    6
Sn      11.366230814   12.178396807    1.556979910 CORE    7 Sn Sn   0.0000    7
Sn      12.476004864   15.351724116    1.589800146 CORE    8 Sn Sn   0.0000    8
Sn       8.664425296   13.965665438    0.766440624 CORE    9 Sn Sn   0.0000    9
Sn      10.507466788   16.686175825   13.390654656 CORE   10 Sn Sn   0.0000   10
Si      17.902511586   10.392485680    0.146972107 CORE   11 Si Si   0.0000   11
Si      17.975148981    5.644010321    0.056118222 CORE   12 Si Si   0.0000   12
Si      17.818461512   17.902292960    0.141364656 CORE   13 Si Si   0.0000   13
Si      17.937720885    2.561187123    0.146584348 CORE   14 Si Si   0.0000   14
Si       2.248936112   12.585254250    0.788445027 CORE   15 Si Si   0.0000   15
Si       2.438558531    7.776249274    0.758924949 CORE   16 Si Si   0.0000   16
Si       5.637247118    7.841231200    0.786241057 CORE   17 Si Si   0.0000   17
Si       5.338639719   12.554405551    0.965128893 CORE   18 Si Si   0.0000   18
Si       2.262941765   15.682926811    1.091523000 CORE   19 Si Si   0.0000   19
Si       2.479003390    0.177692274    1.121359063 CORE   20 Si Si   0.0000   20
Si       5.366453528   15.702445302    1.176255516 CORE   21 Si Si   0.0000   21
Si       5.668940112    0.162046402    1.426235529 CORE   22 Si Si   0.0000   22
Si       1.454765662   10.214953791    2.545257147 CORE   23 Si Si   0.0000   23
Si       6.407646662   10.190285451    2.693063621 CORE   24 Si Si   0.0000   24
Si       1.574607544    5.591321745    2.781450205 CORE   25 Si Si   0.0000   25
Si      14.027046487    1.714965985    2.936305796 CORE   26 Si Si   0.0000   26
Si      18.896538984    9.646845180    3.066004087 CORE   27 Si Si   0.0000   27
Si      18.952244576    6.452158331    2.986142403 CORE   28 Si Si   0.0000   28
Si      14.138907765    6.441217730    2.849657660 CORE   29 Si Si   0.0000   29
Si      13.937508854   18.665728144    2.802846571 CORE   30 Si Si   0.0000   30
Si      18.709308612   18.630634554    3.012912573 CORE   31 Si Si   0.0000   31
Si      18.835608404    1.666573542    3.010093622 CORE   32 Si Si   0.0000   32
Si      14.116446209    9.660761759    3.001325210 CORE   33 Si Si   0.0000   33
Si       1.365089642   17.948075824    2.940855403 CORE   34 Si Si   0.0000   34
Si       6.333638829    5.750528611    2.942654171 CORE   35 Si Si   0.0000   35
Si       1.485692841    2.486313746    3.056170020 CORE   36 Si Si   0.0000   36
Si       6.220544974    2.643279190    3.302385744 CORE   37 Si Si   0.0000   37
Si       6.228599275   17.802763250    3.326595703 CORE   38 Si Si   0.0000   38
Si       3.846266715    9.704248082    4.526443879 CORE   39 Si Si   0.0000   39
Si       8.698821817    9.739964488    4.732755996 CORE   40 Si Si   0.0000   40
Si      16.454755066    2.417416954    4.947775839 CORE   41 Si Si   0.0000   41
Si       3.847798618    6.557378338    4.763015024 CORE   42 Si Si   0.0000   42
Si      16.546503583    5.536249222    4.705372279 CORE   43 Si Si   0.0000   43
Si      16.512346382   10.395674128    4.853794462 CORE   44 Si Si   0.0000   44
Si      16.296745236   18.109208512    4.893261812 CORE   45 Si Si   0.0000   45
Si      11.641397596    2.517082111    4.797902019 CORE   46 Si Si   0.0000   46
Si      11.712534426    5.676560632    4.732496568 CORE   47 Si Si   0.0000   47
Si       8.757136909    6.588408346    4.694697783 CORE   48 Si Si   0.0000   48
Si       8.694191728    1.606113716    4.943121685 CORE   49 Si Si   0.0000   49
Si      11.762583350   10.221001804    5.051637860 CORE   50 Si Si   0.0000   50
Si      11.764181235   18.129026023    4.936017000 CORE   51 Si Si   0.0000   51
Si       8.650139674   18.584827286    5.071339768 CORE   52 Si Si   0.0000   52
Si       3.667998548   18.656848727    4.973637058 CORE   53 Si Si   0.0000   53
Si       3.748912209    1.737586478    5.053544390 CORE   54 Si Si   0.0000   54
Si      15.744066579   12.655781449    6.827554137 CORE   55 Si Si   0.0000   55
Si      15.719174030   15.810746359    6.806419322 CORE   56 Si Si   0.0000   56
Si      12.575778581   15.744252389    6.816672890 CORE   57 Si Si   0.0000   57
Si      15.766380020    0.308521005    7.060324803 CORE   58 Si Si   0.0000   58
Si      15.849427384    7.876773676    6.754223295 CORE   59 Si Si   0.0000   59
Si      12.649437100    7.736951081    6.886827060 CORE   60 Si Si   0.0000   60
Si      12.584413384   12.658844091    6.855213572 CORE   61 Si Si   0.0000   61
Si      12.621651006    0.450371766    6.892606368 CORE   62 Si Si   0.0000   62
Si       7.622974221   10.543858214    7.546797293 CORE   63 Si Si   0.0000   63
Si       4.410437516   10.474811633    7.455992352 CORE   64 Si Si   0.0000   64
Si       4.653668475    5.686992562    7.659895874 CORE   65 Si Si   0.0000   65
Si       7.811641031    5.637321752    7.521755661 CORE   66 Si Si   0.0000   66
Si       7.800685111    2.552239694    7.805767377 CORE   67 Si Si   0.0000   67
Si       7.542870910   17.983925015    7.913527719 CORE   68 Si Si   0.0000   68
Si       4.664558161    2.553968778    7.878513787 CORE   69 Si Si   0.0000   69
Si       4.427156593   18.050958175    7.899962139 CORE   70 Si Si   0.0000   70
Si       3.733927524    8.109270550    9.401932573 CORE   71 Si Si   0.0000   71
Si       8.573538222    8.057800811    9.353347924 CORE   72 Si Si   0.0000   72
Si      16.507775209   16.561078768    9.680959186 CORE   73 Si Si   0.0000   73
Si      16.503173350   19.748692813    9.998764200 CORE   74 Si Si   0.0000   74
Si      16.453373815   11.707735417    9.719149740 CORE   75 Si Si   0.0000   75
Si      11.584072120   16.654789944    9.665356998 CORE   76 Si Si   0.0000   76
Si       3.783257574   12.582171734    9.622980744 CORE   77 Si Si   0.0000   77
Si      16.524704702    8.496266860    9.690275738 CORE   78 Si Si   0.0000   78
Si      11.571603156    8.528805124    9.674126231 CORE   79 Si Si   0.0000   79
Si       8.542115496   12.637020679    9.636422309 CORE   80 Si Si   0.0000   80
Si      11.507705318   11.683382258    9.640732737 CORE   81 Si Si   0.0000   81
Si       8.458522802    0.274244895    9.836686303 CORE   82 Si Si   0.0000   82
Si      11.535520022   19.826994179    9.698405336 CORE   83 Si Si   0.0000   83
Si       8.592868999   15.769768608    9.845619526 CORE   84 Si Si   0.0000   84
Si       3.828120930   15.708222484    9.926715470 CORE   85 Si Si   0.0000   85
Si       4.003355680    0.377399678    9.970490593 CORE   86 Si Si   0.0000   86
Si       1.375014142   11.751903050   11.420278009 CORE   87 Si Si   0.0000   87
Si      14.049430566   15.611054004   11.352522833 CORE   88 Si Si   0.0000   88
Si      14.009093520    7.923037681   11.485298350 CORE   89 Si Si   0.0000   89
Si       1.455332426    8.579987425   11.419849996 CORE   90 Si Si   0.0000   90
Si      13.895665322    0.335689491   11.647220523 CORE   91 Si Si   0.0000   91
Si       6.215114582    8.599467338   11.360153528 CORE   92 Si Si   0.0000   92
Si      18.805688413   12.599242399   11.654136079 CORE   93 Si Si   0.0000   93
Si      13.902333906   12.488899527   11.471234249 CORE   94 Si Si   0.0000   94
Si      18.806900513   15.738571534   11.653048164 CORE   95 Si Si   0.0000   95
Si       6.216081748   11.747080203   11.553122160 CORE   96 Si Si   0.0000   96
Si       1.398846315   16.618564121   11.710077469 CORE   97 Si Si   0.0000   97
Si       1.574116112   19.798116356   11.669882262 CORE   98 Si Si   0.0000   98
Si       6.316121642   16.555328461   11.809342896 CORE   99 Si Si   0.0000   99
Si      18.808693776    7.943329639   11.765963695 CORE  100 Si Si   0.0000  100
Si      18.932695450    0.183477525   11.960200798 CORE  101 Si Si   0.0000  101
Si       6.346943110   19.778929559   11.933218658 CORE  102 Si Si   0.0000  102
Si      14.679696762   10.310447281    0.013630638 CORE  103 Si Si   0.0000  103
Si      14.855459968    2.581280537    0.055177822 CORE  104 Si Si   0.0000  104
Si      14.659923986   17.953317839   13.370038992 CORE  105 Si Si   0.0000  105
Si      14.864573493    5.701323150   13.405803319 CORE  106 Si Si   0.0000  106
O       16.286197795   10.377708564    0.170105240 CORE  107 O  O    0.0000  107
O       16.427672217    6.160014504    0.010105953 CORE  108 O  O    0.0000  108
O       16.396052159    2.045655975    0.010481692 CORE  109 O  O    0.0000  109
O       16.253788754   18.269550807   13.406148270 CORE  110 O  O    0.0000  110
O        3.790222443   12.057469171    0.857453847 CORE  111 O  O    0.0000  111
O        3.816022236   16.167731208    0.977735634 CORE  112 O  O    0.0000  112
O        4.074225259   20.039638799    1.246052734 CORE  113 O  O    0.0000  113
O        4.029738694    8.056668355    0.924709844 CORE  114 O  O    0.0000  114
O       14.326154893    2.552982465    1.586855535 CORE  115 O  O    0.0000  115
O        2.044797977    6.336823955    1.409541646 CORE  116 O  O    0.0000  116
O        2.148859730   14.090432624    1.384896829 CORE  117 O  O    0.0000  117
O       13.969064278   10.132984060    1.458710525 CORE  118 O  O    0.0000  118
O       14.097070861    6.084786838    1.268213197 CORE  119 O  O    0.0000  119
O       14.081797556   17.916626587    1.367903735 CORE  120 O  O    0.0000  120
O        5.404911334   14.101012070    1.447751671 CORE  121 O  O    0.0000  121
O        6.400239645    9.093975028    1.490797230 CORE  122 O  O    0.0000  122
O        1.328282966   11.589087221    1.680846168 CORE  123 O  O    0.0000  123
O       18.561542640    5.808776770    1.553726315 CORE  124 O  O    0.0000  124
O       18.460087379   10.329961432    1.661373308 CORE  125 O  O    0.0000  125
O       18.402859034    2.534940743    1.704507101 CORE  126 O  O    0.0000  126
O       18.127736510   17.800552857    1.733990475 CORE  127 O  O    0.0000  127
O        6.065917312    6.448045677    1.500131542 CORE  128 O  O    0.0000  128
O        1.635265757    8.957375808    1.529455226 CORE  129 O  O    0.0000  129
O        1.701081555   19.032868800    1.776466993 CORE  130 O  O    0.0000  130
O        5.977972079    1.622065753    2.064294582 CORE  131 O  O    0.0000  131
O        2.094647187    1.554210166    1.878961485 CORE  132 O  O    0.0000  132
O        6.113232378   11.658560515    2.070881276 CORE  133 O  O    0.0000  133
O        6.285725540   19.135703070    2.393769013 CORE  134 O  O    0.0000  134
O        1.546747162   16.451838930    2.328114792 CORE  135 O  O    0.0000  135
O        6.018182150   16.452881871    2.451418640 CORE  136 O  O    0.0000  136
O        1.455070068    4.003256938    2.481123805 CORE  137 O  O    0.0000  137
O       18.709930825    0.092301321    2.629063076 CORE  138 O  O    0.0000  138
O       18.647959538    8.044722610    2.972815314 CORE  139 O  O    0.0000  139
O        6.146431318    4.156378756    2.726664270 CORE  140 O  O    0.0000  140
O       13.890939039    0.146269961    2.556136824 CORE  141 O  O    0.0000  141
O       14.208344052    8.042033904    3.092217249 CORE  142 O  O    0.0000  142
O        0.081240506    9.983325862    3.379720966 CORE  143 O  O    0.0000  143
O        0.148854536    6.185007147    3.295869508 CORE  144 O  O    0.0000  144
O        7.865407139   10.197843064    3.412061564 CORE  145 O  O    0.0000  145
O       20.199489386   18.131730922    3.405754690 CORE  146 O  O    0.0000  146
O       12.637448754    2.268107142    3.544846253 CORE  147 O  O    0.0000  147
O       15.233612911    1.912916226    4.001002658 CORE  148 O  O    0.0000  148
O       15.474233615   10.305310445    3.606990734 CORE  149 O  O    0.0000  149
O       15.476290998    5.785357686    3.503081905 CORE  150 O  O    0.0000  150
O       12.793300902    5.839531667    3.530157285 CORE  151 O  O    0.0000  151
O       20.356463973    2.017141088    3.449094215 CORE  152 O  O    0.0000  152
O       15.232281983   18.291166106    3.692583143 CORE  153 O  O    0.0000  153
O        2.698270532   10.344503217    3.577961687 CORE  154 O  O    0.0000  154
O       12.573875134   18.159021535    3.524105750 CORE  155 O  O    0.0000  155
O       12.812409367   10.154373392    3.821739471 CORE  156 O  O    0.0000  156
O        7.841647469    6.094906865    3.445927215 CORE  157 O  O    0.0000  157
O        2.674513783    5.800587358    3.950664675 CORE  158 O  O    0.0000  158
O        7.678299028    2.433291357    3.986637619 CORE  159 O  O    0.0000  159
O        5.294393709    9.804916393    3.807015379 CORE  160 O  O    0.0000  160
O        7.590340701   17.701966936    4.211300164 CORE  161 O  O    0.0000  161
O        5.291638078    6.319781213    4.056540896 CORE  162 O  O    0.0000  162
O       17.872122439    2.034698443    4.258048545 CORE  163 O  O    0.0000  163
O       17.787538888   18.368310174    4.317056824 CORE  164 O  O    0.0000  164
O       18.059959774    5.744241346    4.146069869 CORE  165 O  O    0.0000  165
O       18.026321566   10.263982594    4.286228094 CORE  166 O  O    0.0000  166
O       10.270479557   10.022175613    4.448107501 CORE  167 O  O    0.0000  167
O        2.314225817   18.142508164    4.240247794 CORE  168 O  O    0.0000  168
O        5.066078009    2.457032255    4.431871530 CORE  169 O  O    0.0000  169
O       10.216061838    1.828991530    4.421641483 CORE  170 O  O    0.0000  170
O        2.403209277    2.373705617    4.397351296 CORE  171 O  O    0.0000  171
O       10.317738239    6.387042835    4.279555389 CORE  172 O  O    0.0000  172
O        4.963935317   17.918701045    4.346305760 CORE  173 O  O    0.0000  173
O       10.189622151   18.337585033    4.639372533 CORE  174 O  O    0.0000  174
O        3.815238705    0.144036481    4.745147922 CORE  175 O  O    0.0000  175
O        3.512481011    8.143359917    4.816230421 CORE  176 O  O    0.0000  176
O        8.455485097    8.153510559    5.026740547 CORE  177 O  O    0.0000  177
O        8.280941652    0.038641122    4.876450750 CORE  178 O  O    0.0000  178
O       16.372581873    4.011432180    5.229217261 CORE  179 O  O    0.0000  179
O       11.455542968    4.107314929    5.047423519 CORE  180 O  O    0.0000  180
O       11.980771030   16.691080698    5.651892938 CORE  181 O  O    0.0000  181
O       16.376715701   11.835047960    5.583626671 CORE  182 O  O    0.0000  182
O       16.203707420   16.597979383    5.474411993 CORE  183 O  O    0.0000  183
O       11.859845444   11.651184851    5.813773370 CORE  184 O  O    0.0000  184
O       15.987552742   19.153033003    6.088529735 CORE  185 O  O    0.0000  185
O       16.206930228    9.208723125    5.910177497 CORE  186 O  O    0.0000  186
O       12.069999573    9.039093070    6.117495323 CORE  187 O  O    0.0000  187
O       16.340986110    1.666294142    6.380791759 CORE  188 O  O    0.0000  188
O        8.213897778   10.586159582    6.036288637 CORE  189 O  O    0.0000  189
O        3.886143695   10.534671848    5.921207598 CORE  190 O  O    0.0000  190
O       12.271954013    1.849085191    6.142912941 CORE  191 O  O    0.0000  191
O       16.291228315    6.540972459    5.951153719 CORE  192 O  O    0.0000  192
O        3.871979668    5.956024222    6.265186828 CORE  193 O  O    0.0000  193
O       12.275253273    6.374215400    6.089252065 CORE  194 O  O    0.0000  194
O       15.981716765   14.234338771    6.563749268 CORE  195 O  O    0.0000  195
O       12.344949215   19.312959080    5.897101912 CORE  196 O  O    0.0000  196
O        8.426837620    5.697832961    6.017465401 CORE  197 O  O    0.0000  197
O        8.631530342    2.128302050    6.479964974 CORE  198 O  O    0.0000  198
O       12.382162782   14.195126284    6.350514724 CORE  199 O  O    0.0000  199
O        8.520753218   18.168745520    6.638384721 CORE  200 O  O    0.0000  200
O        3.544733092   18.298464930    6.556868295 CORE  201 O  O    0.0000  201
O        3.735508232    2.005824434    6.656927744 CORE  202 O  O    0.0000  202
O       14.140786091   16.088296830    7.093836170 CORE  203 O  O    0.0000  203
O       14.163612781   12.296294115    6.985195664 CORE  204 O  O    0.0000  204
O       14.255371048    7.852200088    7.032021083 CORE  205 O  O    0.0000  205
O       14.174402011    0.445827046    7.364808369 CORE  206 O  O    0.0000  206
O        6.232691479    6.027047633    7.461188436 CORE  207 O  O    0.0000  207
O        6.023321199   10.297719642    7.506489234 CORE  208 O  O    0.0000  208
O        5.988295791   17.941167462    7.451155288 CORE  209 O  O    0.0000  209
O        6.225515098    2.233459554    7.532606907 CORE  210 O  O    0.0000  210
O        4.447156919    4.143660860    8.104518549 CORE  211 O  O    0.0000  211
O       16.514936194   12.236633711    8.192987762 CORE  212 O  O    0.0000  212
O       16.577583604    0.087864702    8.446501398 CORE  213 O  O    0.0000  213
O       11.763380322   15.983184706    8.202617758 CORE  214 O  O    0.0000  214
O       16.589411825   16.367614368    8.070912392 CORE  215 O  O    0.0000  215
O       16.647689930    7.937610435    8.169828894 CORE  216 O  O    0.0000  216
O        8.018310017    4.135806493    8.112363396 CORE  217 O  O    0.0000  217
O       11.975433543    7.662436195    8.359479519 CORE  218 O  O    0.0000  218
O        3.974641172   11.861442945    8.180052818 CORE  219 O  O    0.0000  219
O        7.947860245   11.965675418    8.272381672 CORE  220 O  O    0.0000  220
O        8.314550373    9.331500226    8.376620331 CORE  221 O  O    0.0000  221
O       11.880242246   12.535287370    8.312863753 CORE  222 O  O    0.0000  222
O        3.739206511    9.187527476    8.187085258 CORE  223 O  O    0.0000  223
O       11.689288264    0.359547993    8.217226979 CORE  224 O  O    0.0000  224
O        7.882953401   16.569379932    8.626914795 CORE  225 O  O    0.0000  225
O        4.038542270    6.623780323    8.830312879 CORE  226 O  O    0.0000  226
O        3.912180882   16.694634363    8.636124098 CORE  227 O  O    0.0000  227
O        7.782217901   19.228967065    8.925403352 CORE  228 O  O    0.0000  228
O        8.584801516    6.685648964    8.485097915 CORE  229 O  O    0.0000  229
O        8.349919924    1.710972993    9.080968145 CORE  230 O  O    0.0000  230
O        4.276209678   19.303104663    8.912021472 CORE  231 O  O    0.0000  231
O        3.981199428   14.177314180    9.408383636 CORE  232 O  O    0.0000  232
O        4.245851886    1.812623062    9.255784333 CORE  233 O  O    0.0000  233
O       16.399533416   18.128267448   10.094445903 CORE  234 O  O    0.0000  234
O        8.757140898   14.223971738    9.390638637 CORE  235 O  O    0.0000  235
O       16.697417410   10.107819612    9.753467940 CORE  236 O  O    0.0000  236
O       11.787058263   10.110068917    9.348293559 CORE  237 O  O    0.0000  237
O       11.894776347   18.244873828    9.600357920 CORE  238 O  O    0.0000  238
O       10.022772510    8.233130683   10.067519317 CORE  239 O  O    0.0000  239
O       10.054475479   16.413046351   10.156352994 CORE  240 O  O    0.0000  240
O        2.291153234   12.264659191   10.183297379 CORE  241 O  O    0.0000  241
O        2.268899752    8.118079024   10.095885384 CORE  242 O  O    0.0000  242
O        9.949452480   11.923109241   10.029711107 CORE  243 O  O    0.0000  243
O       15.196394110    0.308230155   10.677618932 CORE  244 O  O    0.0000  244
O       17.821178797   15.908237905   10.370864385 CORE  245 O  O    0.0000  245
O       15.059833454    8.076836197   10.255795516 CORE  246 O  O    0.0000  246
O       17.622975419   12.448253633   10.557129531 CORE  247 O  O    0.0000  247
O       10.004967331   20.048657594   10.182121838 CORE  248 O  O    0.0000  248
O       14.997294286   12.049754685   10.352437715 CORE  249 O  O    0.0000  249
O       15.169530431   15.795592529   10.193472058 CORE  250 O  O    0.0000  250
O       17.838611206    0.136099573   10.765020378 CORE  251 O  O    0.0000  251
O        4.834963768    8.518303585   10.519411904 CORE  252 O  O    0.0000  252
O       17.711762838    7.836826827   10.576088729 CORE  253 O  O    0.0000  253
O        2.466915663    0.319592147   10.479937705 CORE  254 O  O    0.0000  254
O       12.597440098   15.982944498   10.738634120 CORE  255 O  O    0.0000  255
O        7.435074956    7.960448549   10.505285352 CORE  256 O  O    0.0000  256
O        2.393206152   15.848991138   10.680622115 CORE  257 O  O    0.0000  257
O       12.495291663    8.091218462   10.932116304 CORE  258 O  O    0.0000  258
O        4.873590877   11.992927186   10.676783280 CORE  259 O  O    0.0000  259
O        7.498719819   12.455236833   10.865485000 CORE  260 O  O    0.0000  260
O       12.535311567    0.415687971   10.765370353 CORE  261 O  O    0.0000  261
O       12.419523910   12.190503523   10.884041988 CORE  262 O  O    0.0000  262
O        5.023014606   16.039395870   10.974422474 CORE  263 O  O    0.0000  263
O       20.191893677   12.009232756   11.027476945 CORE  264 O  O    0.0000  264
O        7.650026324    0.340586611   11.242247286 CORE  265 O  O    0.0000  265
O       20.235143260   16.399933578   11.230556869 CORE  266 O  O    0.0000  266
O        7.680748531   15.911016460   11.190628147 CORE  267 O  O    0.0000  267
O       20.268852842    8.245667319   11.133940161 CORE  268 O  O    0.0000  268
O        4.982557470    0.236574416   11.259963242 CORE  269 O  O    0.0000  269
O        0.034779212    0.038658576   11.314394214 CORE  270 O  O    0.0000  270
O        6.380921355   18.169163913   11.729038031 CORE  271 O  O    0.0000  271
O        1.647214994   10.173125641   11.701285469 CORE  272 O  O    0.0000  272
O        1.796242326   18.189428026   11.715213735 CORE  273 O  O    0.0000  273
O       18.977332557   14.168902488   12.028016994 CORE  274 O  O    0.0000  274
O        6.513905569   10.159586036   11.694004192 CORE  275 O  O    0.0000  275
O       14.059669061   14.062733510   11.823765699 CORE  276 O  O    0.0000  276
O       13.949608793    1.644346147   12.609378893 CORE  277 O  O    0.0000  277
O       14.154442146    6.456377645   12.160735391 CORE  278 O  O    0.0000  278
O       14.301162551    9.040763701   12.613548765 CORE  279 O  O    0.0000  279
O       13.866112316   19.100754232   12.547297390 CORE  280 O  O    0.0000  280
O       18.868359978    6.517823123   12.542880787 CORE  281 O  O    0.0000  281
O       18.869118569    1.599151747   12.756135372 CORE  282 O  O    0.0000  282
O        1.742114457   12.597437600   12.763534187 CORE  283 O  O    0.0000  283
O        2.012957573    7.761694602   12.713236347 CORE  284 O  O    0.0000  284
O       14.407258192   16.513864737   12.657483569 CORE  285 O  O    0.0000  285
O       18.439555504   11.775167140   13.006862279 CORE  286 O  O    0.0000  286
O        6.068377936    7.762677896   12.743456164 CORE  287 O  O    0.0000  287
O       18.724002175   19.084525093   13.018359206 CORE  288 O  O    0.0000  288
O       18.188790465   16.481389601   12.966915467 CORE  289 O  O    0.0000  289
O       18.426720749    9.113034446   12.823954313 CORE  290 O  O    0.0000  290
O       14.118490681   11.666415885   12.848819110 CORE  291 O  O    0.0000  291
O        6.022422697   12.397001835   13.021852234 CORE  292 O  O    0.0000  292
O       14.768381771    4.117986226   13.073840709 CORE  293 O  O    0.0000  293
O       18.071681701    4.086145726   13.128569250 CORE  294 O  O    0.0000  294
O        2.021855988    0.320182774   13.094513394 CORE  295 O  O    0.0000  295
O        1.518960007   16.023416629   13.213796136 CORE  296 O  O    0.0000  296
O        6.193181467   16.060040102   13.345653482 CORE  297 O  O    0.0000  297
O        6.389163947    0.063844796   13.498967756 CORE  298 O  O    0.0000  298
C       16.013254449   13.661730071    1.158862098 CORE  299 C  C    0.0000  299
C       16.395310348   14.624124320    2.114382804 CORE  300 C  C    0.0000  300
C       17.408169884   14.313281934    3.180481515 CORE  301 C  C    0.0000  301
H       15.682398740   13.950641695    0.161181681 CORE  302 H  H    0.0000  302
H       16.427442104   12.655432673    1.244426244 CORE  303 H  H    0.0000  303
H       18.407590230   14.646485722    2.849435123 CORE  304 H  H    0.0000  304
H       17.186007858   14.820831724    4.126571384 CORE  305 H  H    0.0000  305
H       17.460365852   13.232028644    3.369787808 CORE  306 H  H    0.0000  306
H       16.306540991   15.684664374    1.853648403 CORE  307 H  H    0.0000  307
end
end
