# Supplementary material for: Zeolite-confined subnanometric PtSn mimicking mortise-and-tenon joinery for catalytic propane dehydrogenation
Source: Nat Commun. 2022 May 17;13:2716. doi: 10.1038/s41467-022-30522-1 (PMC9114386; doi:10.1038/s41467-022-30522-1)
Supplement: Supplementary file 8 — Source Data [file 41467_2022_30522_MOESM8_ESM.zip › allstructures/Pt6Sn4-surf.arc]

!BIOSYM archive 2
PBC=ON
                      Energy         0          0.0492      -2357.730557        C1
!DATE
PBC   20.37460000   20.11910000   13.51960000   90.00000000   89.99990000   90.00000000
Sn       9.120887484   14.097924116    3.323694671 CORE    1 Sn Sn   0.0000    1
Sn      10.131470537   15.442938854   13.263355779 CORE    2 Sn Sn   0.0000    2
Sn      11.273749153   12.102356466    1.379469291 CORE    3 Sn Sn   0.0000    3
Sn      13.437641934   15.409895966    2.195364623 CORE    4 Sn Sn   0.0000    4
Pt      13.864812648   12.901825791    1.589599205 CORE    5 Pt Pt   0.0000    5
Pt      10.822597716   15.848949491    2.297686154 CORE    6 Pt Pt   0.0000    6
Pt      14.444416942   13.735489227    3.927604483 CORE    7 Pt Pt   0.0000    7
Pt       9.626455425   17.612907659    0.961125528 CORE    8 Pt Pt   0.0000    8
Pt      11.763033329   13.586956769    3.472171846 CORE    9 Pt Pt   0.0000    9
Pt       9.052538591   13.267417254    0.783020256 CORE   10 Pt Pt   0.0000   10
Si       5.437955950   12.704143155    0.960490215 CORE   11 Si Si   0.0000   11
Si       5.327785079   15.831731112    1.119405696 CORE   12 Si Si   0.0000   12
Si       2.304704545    0.282521176    1.118362450 CORE   13 Si Si   0.0000   13
Si       2.520533369    7.746162970    0.774610307 CORE   14 Si Si   0.0000   14
Si       2.214587861   15.730204063    1.033370380 CORE   15 Si Si   0.0000   15
Si       5.739177048    7.850006776    0.856845648 CORE   16 Si Si   0.0000   16
Si       5.489892939    0.318327041    1.270458045 CORE   17 Si Si   0.0000   17
Si       2.334992953   12.653404525    0.679004283 CORE   18 Si Si   0.0000   18
Si      18.969484710    6.675908286    2.899175139 CORE   19 Si Si   0.0000   19
Si      14.095567173    9.649355311    2.947158509 CORE   20 Si Si   0.0000   20
Si      14.062443843    6.453432567    2.925974315 CORE   21 Si Si   0.0000   21
Si      18.928148371    9.831449697    2.894903438 CORE   22 Si Si   0.0000   22
Si       1.384725630   17.945587658    2.978791983 CORE   23 Si Si   0.0000   23
Si      18.772362268   18.618579109    2.916278640 CORE   24 Si Si   0.0000   24
Si       6.091887924   17.988613196    3.259493375 CORE   25 Si Si   0.0000   25
Si       6.370200899   10.309886373    2.716441673 CORE   26 Si Si   0.0000   26
Si       1.559611245   10.278966043    2.517996159 CORE   27 Si Si   0.0000   27
Si      13.921219294    1.929593590    2.815172461 CORE   28 Si Si   0.0000   28
Si      18.815922330    1.646893739    2.926865887 CORE   29 Si Si   0.0000   29
Si      13.891239645   18.874620723    2.915826999 CORE   30 Si Si   0.0000   30
Si       6.402010205    5.801863791    3.028801838 CORE   31 Si Si   0.0000   31
Si       1.352456066    2.578519493    3.115871158 CORE   32 Si Si   0.0000   32
Si       1.495107136    5.688868229    2.728866819 CORE   33 Si Si   0.0000   33
Si       6.098649141    2.699679967    3.214634841 CORE   34 Si Si   0.0000   34
Si      16.592891131    5.707760563    4.692736002 CORE   35 Si Si   0.0000   35
Si      16.551084846   10.346574728    4.759673829 CORE   36 Si Si   0.0000   36
Si      11.749849959    5.648095231    4.846903221 CORE   37 Si Si   0.0000   37
Si      11.757694410   10.273077731    4.923879798 CORE   38 Si Si   0.0000   38
Si      16.337033399    2.635351927    4.632898872 CORE   39 Si Si   0.0000   39
Si       3.612254895   18.735171881    5.007573278 CORE   40 Si Si   0.0000   40
Si       8.562865611    1.718389650    4.894630551 CORE   41 Si Si   0.0000   41
Si      16.266449652   18.107613833    4.762049260 CORE   42 Si Si   0.0000   42
Si       8.524772036   18.672560038    5.001559407 CORE   43 Si Si   0.0000   43
Si      11.558871145    2.527524676    4.782414394 CORE   44 Si Si   0.0000   44
Si       8.738238160    9.774229602    4.634805088 CORE   45 Si Si   0.0000   45
Si       8.800381086    6.606165845    4.855328827 CORE   46 Si Si   0.0000   46
Si       3.655156631    1.797215219    5.026670620 CORE   47 Si Si   0.0000   47
Si       3.850526726    9.802176980    4.589765272 CORE   48 Si Si   0.0000   48
Si       3.834831363    6.657874531    4.669503187 CORE   49 Si Si   0.0000   49
Si      11.600426200   18.181157000    4.988217916 CORE   50 Si Si   0.0000   50
Si      15.881256663    7.924467651    6.765396019 CORE   51 Si Si   0.0000   51
Si      12.699997029    7.838694512    6.819099774 CORE   52 Si Si   0.0000   52
Si      15.579904834   12.641180562    6.661611340 CORE   53 Si Si   0.0000   53
Si      12.470431856   12.643584382    6.832767112 CORE   54 Si Si   0.0000   54
Si      15.556933052   15.768508523    6.673008368 CORE   55 Si Si   0.0000   55
Si      15.621012195    0.440562112    6.760595468 CORE   56 Si Si   0.0000   56
Si      12.485646244    0.410156203    6.949510034 CORE   57 Si Si   0.0000   57
Si      12.430646294   15.787442827    6.714868158 CORE   58 Si Si   0.0000   58
Si       4.306507047   18.221340838    7.981508172 CORE   59 Si Si   0.0000   59
Si       7.479836698   18.002263718    7.885040780 CORE   60 Si Si   0.0000   60
Si       7.661858310    2.628061379    7.777699509 CORE   61 Si Si   0.0000   61
Si       7.768012400   10.542492341    7.485126289 CORE   62 Si Si   0.0000   62
Si       7.677996987    5.741872505    7.675571004 CORE   63 Si Si   0.0000   63
Si       4.544846665    2.590164553    7.882245401 CORE   64 Si Si   0.0000   64
Si       4.559380165    5.730287232    7.532523078 CORE   65 Si Si   0.0000   65
Si       4.553042068   10.551375183    7.503381312 CORE   66 Si Si   0.0000   66
Si      16.547871946    8.626010617    9.649464921 CORE   67 Si Si   0.0000   67
Si      16.416316024   11.860905670    9.586133646 CORE   68 Si Si   0.0000   68
Si      11.585219726    8.569033707    9.658785545 CORE   69 Si Si   0.0000   69
Si      11.548414589   11.764764036    9.740765647 CORE   70 Si Si   0.0000   70
Si       3.772452863    0.537941545   10.031965648 CORE   71 Si Si   0.0000   71
Si       8.555877833    8.167649720    9.449649339 CORE   72 Si Si   0.0000   72
Si       8.442148046    0.339683432    9.766222905 CORE   73 Si Si   0.0000   73
Si      16.457694873   19.866244788    9.561055499 CORE   74 Si Si   0.0000   74
Si      16.427202354   16.637168570    9.558382507 CORE   75 Si Si   0.0000   75
Si       8.554281284   12.598904257    9.674424452 CORE   76 Si Si   0.0000   76
Si      11.464955369   19.922125230    9.784006497 CORE   77 Si Si   0.0000   77
Si       3.747464007   15.803647638    9.914003989 CORE   78 Si Si   0.0000   78
Si       3.774798552    8.097888347    9.391030506 CORE   79 Si Si   0.0000   79
Si       8.474190368   15.793940552    9.811146994 CORE   80 Si Si   0.0000   80
Si      11.470542295   16.730627149    9.589704404 CORE   81 Si Si   0.0000   81
Si       3.808650604   12.729272184    9.612379254 CORE   82 Si Si   0.0000   82
Si      14.037392533    8.011769727   11.431953355 CORE   83 Si Si   0.0000   83
Si      18.813020891   12.686934609   11.464527976 CORE   84 Si Si   0.0000   84
Si      18.856975910    8.073524950   11.791703562 CORE   85 Si Si   0.0000   85
Si      13.966255567   12.708891173   11.515841908 CORE   86 Si Si   0.0000   86
Si       1.341637835   19.863362468   11.713478406 CORE   87 Si Si   0.0000   87
Si       1.524636588    8.645310947   11.438958380 CORE   88 Si Si   0.0000   88
Si      18.758412759   15.839987743   11.510624568 CORE   89 Si Si   0.0000   89
Si       6.234341001   16.671962998   11.761082043 CORE   90 Si Si   0.0000   90
Si       6.205150070   19.893011524   11.834134950 CORE   91 Si Si   0.0000   91
Si       1.411591187   11.813642345   11.348994479 CORE   92 Si Si   0.0000   92
Si      14.016800667    0.420413426   11.435576506 CORE   93 Si Si   0.0000   93
Si       1.328323539   16.713790007   11.704388214 CORE   94 Si Si   0.0000   94
Si       6.133808279   11.836130076   11.616517431 CORE   95 Si Si   0.0000   95
Si      13.900529236   15.847511924   11.428381155 CORE   96 Si Si   0.0000   96
Si       6.151553168    8.681234591   11.447347418 CORE   97 Si Si   0.0000   97
Si      18.647848216    0.220388375   11.795432088 CORE   98 Si Si   0.0000   98
Si      14.704413670   10.387889924   13.450222259 CORE   99 Si Si   0.0000   99
Si      17.949852284    5.709635981    0.094854330 CORE  100 Si Si   0.0000  100
Si      17.922164187   10.553606224    0.056543623 CORE  101 Si Si   0.0000  101
Si      14.845052163    5.796072380   13.509969408 CORE  102 Si Si   0.0000  102
Si      17.679562405   17.854423287    0.108164415 CORE  103 Si Si   0.0000  103
Si      17.884550522    2.628018756    0.114910654 CORE  104 Si Si   0.0000  104
Si      14.782295642    2.646869573   13.457627860 CORE  105 Si Si   0.0000  105
Si      14.495067927   18.102518388   13.485685767 CORE  106 Si Si   0.0000  106
O        3.900352758   12.213667113    0.714628849 CORE  107 O  O    0.0000  107
O       18.630719260    5.814724908    1.563822064 CORE  108 O  O    0.0000  108
O        4.122751767    7.764894575    1.021311660 CORE  109 O  O    0.0000  109
O       20.184625414   16.535112077   11.151774734 CORE  110 O  O    0.0000  110
O       14.036071597    9.949685797    1.345428864 CORE  111 O  O    0.0000  111
O        1.766623819   19.075527115    1.877105338 CORE  112 O  O    0.0000  112
O       14.017171819    6.124396675    1.343225656 CORE  113 O  O    0.0000  113
O       18.453690381   10.664380313    1.580720730 CORE  114 O  O    0.0000  114
O       18.365971968   17.799025853    1.574882685 CORE  115 O  O    0.0000  115
O       13.863575999    2.294581962    1.233775892 CORE  116 O  O    0.0000  116
O        5.479071947   14.249180091    1.435837752 CORE  117 O  O    0.0000  117
O        3.761359916   16.204321595    0.842566940 CORE  118 O  O    0.0000  118
O       13.732970661   18.446333879    1.357637727 CORE  119 O  O    0.0000  119
O        5.002780181    2.448584015    4.392309400 CORE  120 O  O    0.0000  120
O        5.786732994    1.781677299    1.912166260 CORE  121 O  O    0.0000  121
O        1.934947789    1.628701435    1.937209455 CORE  122 O  O    0.0000  122
O        6.429851128    6.580668717    1.601069615 CORE  123 O  O    0.0000  123
O        1.582073880    0.376617373   13.190170237 CORE  124 O  O    0.0000  124
O        1.891102254    6.330136374    1.281271470 CORE  125 O  O    0.0000  125
O        1.853526268    8.955757964    1.625415950 CORE  126 O  O    0.0000  126
O       18.168877744   19.171625777   12.815907839 CORE  127 O  O    0.0000  127
O       17.726460470   18.340157974    4.116055709 CORE  128 O  O    0.0000  128
O        6.280286566    9.241292470    1.497583152 CORE  129 O  O    0.0000  129
O        5.866477241   16.630105120    2.413484368 CORE  130 O  O    0.0000  130
O        6.087177137   11.796705647    2.135683831 CORE  131 O  O    0.0000  131
O        1.485686104   11.579892003    1.547914463 CORE  132 O  O    0.0000  132
O       18.608227342    1.654873013   12.559509032 CORE  133 O  O    0.0000  133
O       18.702480430    8.248396341    2.589983959 CORE  134 O  O    0.0000  134
O        1.265752883    4.095628226    2.544426484 CORE  135 O  O    0.0000  135
O        6.018871294    4.251845024    2.750506904 CORE  136 O  O    0.0000  136
O       13.961652275    8.049586444    3.192229619 CORE  137 O  O    0.0000  137
O       12.782755723    5.716675098    3.594833211 CORE  138 O  O    0.0000  138
O       12.854752798   10.347016373    3.727820822 CORE  139 O  O    0.0000  139
O        0.145912629    6.404031563    3.306355812 CORE  140 O  O    0.0000  140
O       18.028720115    6.225081126    4.139986459 CORE  141 O  O    0.0000  141
O       14.200714224    0.345502629    3.034636920 CORE  142 O  O    0.0000  142
O        0.113422082   10.116765061    3.238748558 CORE  143 O  O    0.0000  143
O        2.323318879   18.062270041    4.292175064 CORE  144 O  O    0.0000  144
O       15.522831896   10.163029421    3.516592520 CORE  145 O  O    0.0000  145
O       15.463456594    5.909523987    3.541018715 CORE  146 O  O    0.0000  146
O       15.144058719   18.078736522    3.584825623 CORE  147 O  O    0.0000  147
O       18.064523756   10.316025271    4.181509219 CORE  148 O  O    0.0000  148
O       20.245032746    2.077176384    3.575171539 CORE  149 O  O    0.0000  149
O        7.582428832    2.398992515    3.798266468 CORE  150 O  O    0.0000  150
O        4.981322500   18.070675845    4.447887046 CORE  151 O  O    0.0000  151
O       17.640181534    1.894610365    4.012946629 CORE  152 O  O    0.0000  152
O       15.151202862    2.734039220    3.518508071 CORE  153 O  O    0.0000  153
O       12.504417441    2.359830807    3.472028660 CORE  154 O  O    0.0000  154
O        7.855136149   10.284475678    3.373575223 CORE  155 O  O    0.0000  155
O       12.527894969   18.525689261    3.707267534 CORE  156 O  O    0.0000  156
O        7.859913670    5.884025759    3.744060102 CORE  157 O  O    0.0000  157
O       16.317723100    2.201457698    0.263165855 CORE  158 O  O    0.0000  158
O        7.560435560   17.932659698    3.934626291 CORE  159 O  O    0.0000  159
O        3.615988079    0.211432019    4.676656281 CORE  160 O  O    0.0000  160
O        5.299158089    9.919927129    3.872630643 CORE  161 O  O    0.0000  161
O        2.332814745    2.516761617    4.412231993 CORE  162 O  O    0.0000  162
O       10.297548353   10.040167862    4.251583985 CORE  163 O  O    0.0000  163
O        3.909144906    0.165240083    0.936153489 CORE  164 O  O    0.0000  164
O        5.304709582    6.514196924    3.995948168 CORE  165 O  O    0.0000  165
O       10.357441148    6.388067555    4.439734551 CORE  166 O  O    0.0000  166
O       10.062120511   18.431425670    4.571897553 CORE  167 O  O    0.0000  167
O        2.703356943   10.478938237    3.655895885 CORE  168 O  O    0.0000  168
O       10.095969376    1.930810880    4.401592153 CORE  169 O  O    0.0000  169
O        2.705610155    5.941321428    3.769104916 CORE  170 O  O    0.0000  170
O        8.190530947    0.145561739    5.022262998 CORE  171 O  O    0.0000  171
O        6.329813917    0.140429383   13.410330869 CORE  172 O  O    0.0000  172
O       16.715354619    4.142372861    5.085545656 CORE  173 O  O    0.0000  173
O       11.458654057    4.093318020    5.208485054 CORE  174 O  O    0.0000  174
O       16.311946866   11.762937961    5.517415692 CORE  175 O  O    0.0000  175
O       16.263400831   16.682687010    5.543655028 CORE  176 O  O    0.0000  176
O        8.464654048    8.194627640    4.910663576 CORE  177 O  O    0.0000  177
O       11.706339691   11.651755568    5.794299568 CORE  178 O  O    0.0000  178
O        3.494608105    8.236374673    4.847269180 CORE  179 O  O    0.0000  179
O       16.195975754    6.510076648    6.043962221 CORE  180 O  O    0.0000  180
O       12.113147005    9.030653792    5.896491039 CORE  181 O  O    0.0000  181
O       16.358515676    9.148705999    5.824932883 CORE  182 O  O    0.0000  182
O       12.426849556    6.391530512    6.130701964 CORE  183 O  O    0.0000  183
O       11.998832405   19.163171568    6.225582346 CORE  184 O  O    0.0000  184
O       15.843906122    1.824239624    5.946846957 CORE  185 O  O    0.0000  185
O       15.960449638   19.292528825    5.816313432 CORE  186 O  O    0.0000  186
O        3.489385968   18.461792167    6.600867371 CORE  187 O  O    0.0000  187
O        8.397265296    2.422477460    6.347835332 CORE  188 O  O    0.0000  188
O       11.808767883   16.644832714    5.488101757 CORE  189 O  O    0.0000  189
O       16.311757720   15.922313174    8.101514264 CORE  190 O  O    0.0000  190
O        8.360804480   10.612011126    5.977668116 CORE  191 O  O    0.0000  191
O       12.262367492   14.199406482    6.423524656 CORE  192 O  O    0.0000  192
O        3.666689587    2.024695834    6.633866864 CORE  193 O  O    0.0000  193
O        8.286068981   18.056062523    6.484738618 CORE  194 O  O    0.0000  194
O        3.909540466   10.587562643    6.011966498 CORE  195 O  O    0.0000  195
O        8.551964823    5.946913164    6.321423161 CORE  196 O  O    0.0000  196
O       12.183866501    1.716871942    6.041027585 CORE  197 O  O    0.0000  197
O       14.077128425    0.327917262    7.244318477 CORE  198 O  O    0.0000  198
O       14.288793645    8.062237955    7.054900332 CORE  199 O  O    0.0000  199
O        3.814443502    5.911235731    6.105547008 CORE  200 O  O    0.0000  200
O       14.037143719   12.193886726    6.896636253 CORE  201 O  O    0.0000  201
O       15.649493039   14.206246820    6.152813697 CORE  202 O  O    0.0000  202
O        5.889442683   18.164948623    7.634548931 CORE  203 O  O    0.0000  203
O        6.160862556   10.349242535    7.431491854 CORE  204 O  O    0.0000  204
O        6.102686735    2.169087588    7.645346589 CORE  205 O  O    0.0000  205
O       16.709837309    7.994604028    8.162086786 CORE  206 O  O    0.0000  206
O        6.128358685    6.142412035    7.361374334 CORE  207 O  O    0.0000  207
O       11.925755292    7.872485374    8.236337068 CORE  208 O  O    0.0000  208
O       16.346561082   12.467901835    8.081907235 CORE  209 O  O    0.0000  209
O        7.774647380    4.199820451    8.182808660 CORE  210 O  O    0.0000  210
O       11.862422186   12.495655333    8.330343858 CORE  211 O  O    0.0000  211
O       14.003229853   16.179326143    6.887040896 CORE  212 O  O    0.0000  212
O       16.578242700    0.416347147    8.079625646 CORE  213 O  O    0.0000  213
O        4.414025462    4.196427138    8.017024675 CORE  214 O  O    0.0000  214
O       11.691099314    0.556488273    8.357102170 CORE  215 O  O    0.0000  215
O        3.800066224   16.845516428    8.673531487 CORE  216 O  O    0.0000  216
O        8.159067240   11.928410279    8.241288914 CORE  217 O  O    0.0000  217
O        4.214599389   11.951941523    8.247798448 CORE  218 O  O    0.0000  218
O       11.662980702   16.143772562    8.094285046 CORE  219 O  O    0.0000  219
O        4.010727955   19.446107366    8.988659762 CORE  220 O  O    0.0000  220
O        7.758998859   16.550185150    8.562443442 CORE  221 O  O    0.0000  221
O        9.957123577    0.104253596   10.298306521 CORE  222 O  O    0.0000  222
O        8.423773845    9.267804967    8.256013191 CORE  223 O  O    0.0000  223
O        3.919715671    9.308446718    8.324829649 CORE  224 O  O    0.0000  224
O        8.248939401    6.685683321    8.863723473 CORE  225 O  O    0.0000  225
O        3.991786171    1.952831385    9.266572173 CORE  226 O  O    0.0000  226
O        3.844255627    6.669420726    8.637380852 CORE  227 O  O    0.0000  227
O        8.001796489   19.201297468    8.840257901 CORE  228 O  O    0.0000  228
O        8.544164781   14.207861990    9.487237585 CORE  229 O  O    0.0000  229
O       16.504461714   10.245889049    9.556169537 CORE  230 O  O    0.0000  230
O       11.807499181   10.174922581    9.559047961 CORE  231 O  O    0.0000  231
O       11.722103734   18.329405830    9.591334858 CORE  232 O  O    0.0000  232
O        3.838699429   14.313650952    9.281155809 CORE  233 O  O    0.0000  233
O       16.509030346   18.248258529    9.405886227 CORE  234 O  O    0.0000  234
O       17.739108589   12.484942676   10.268714030 CORE  235 O  O    0.0000  235
O       10.057878375    8.214196892   10.057360023 CORE  236 O  O    0.0000  236
O       17.799040424    8.162201111   10.566450685 CORE  237 O  O    0.0000  237
O        8.380972929    1.728250320    8.919843448 CORE  238 O  O    0.0000  238
O       10.014586938   12.074260366   10.161085703 CORE  239 O  O    0.0000  239
O       12.548917926    7.957200903   10.805656110 CORE  240 O  O    0.0000  240
O       17.778255537   16.061583839   10.237424851 CORE  241 O  O    0.0000  241
O        2.343775672   15.918014012   10.724125079 CORE  242 O  O    0.0000  242
O       15.153257992    8.063999643   10.257887633 CORE  243 O  O    0.0000  243
O       12.501718739   12.341379885   10.929497276 CORE  244 O  O    0.0000  244
O        1.384167660   16.110873686   13.210724584 CORE  245 O  O    0.0000  245
O       15.093158820   12.282049843   10.433050966 CORE  246 O  O    0.0000  246
O        2.326380810    8.217384151   10.101987399 CORE  247 O  O    0.0000  247
O       15.040228891    0.220405299   10.194167072 CORE  248 O  O    0.0000  248
O        9.956989788   16.402331437   10.062808387 CORE  249 O  O    0.0000  249
O       17.685400110    0.259046104   10.488174620 CORE  250 O  O    0.0000  250
O       15.139929347   16.275689039   10.474987369 CORE  251 O  O    0.0000  251
O        4.811352105    0.397207641   11.273566154 CORE  252 O  O    0.0000  252
O        4.855656926   12.428261453   10.815761843 CORE  253 O  O    0.0000  253
O        2.323332050   12.256052859   10.080910860 CORE  254 O  O    0.0000  254
O        4.975000347   16.049290783   10.947082453 CORE  255 O  O    0.0000  255
O        4.950400216    8.156859889   10.501942850 CORE  256 O  O    0.0000  256
O        7.561495560    8.511990089   10.676674670 CORE  257 O  O    0.0000  257
O        7.616643271   16.051097933   11.170305979 CORE  258 O  O    0.0000  258
O        7.462947946    0.443459272   11.055924961 CORE  259 O  O    0.0000  259
O       12.491390758    0.375829783   10.899199585 CORE  260 O  O    0.0000  260
O        7.499904611   12.131585153   10.809647322 CORE  261 O  O    0.0000  261
O       20.357525199    8.206791487   11.201622968 CORE  262 O  O    0.0000  262
O       12.512193332   16.015096531   10.609842641 CORE  263 O  O    0.0000  263
O       20.231301062   12.074652388   10.960781262 CORE  264 O  O    0.0000  264
O        2.257879027    0.510810918   10.614744110 CORE  265 O  O    0.0000  265
O        2.132260813   14.132853548    1.310826502 CORE  266 O  O    0.0000  266
O       18.960994680   14.260445811   11.802978781 CORE  267 O  O    0.0000  267
O       18.819196452    0.076709965    2.523208025 CORE  268 O  O    0.0000  268
O       18.729468732    6.636450876   12.537615912 CORE  269 O  O    0.0000  269
O        1.641411341   10.245157327   11.696751095 CORE  270 O  O    0.0000  270
O       14.224892632    6.667909447   12.302793809 CORE  271 O  O    0.0000  271
O        6.216994011   18.285301745   11.590205591 CORE  272 O  O    0.0000  272
O       14.065823585   14.286726191   11.863742195 CORE  273 O  O    0.0000  273
O        5.914268373   10.241998300   11.818947301 CORE  274 O  O    0.0000  274
O       14.248364388    1.859870001   12.147825035 CORE  275 O  O    0.0000  275
O       14.177354015    9.358011832   12.327060704 CORE  276 O  O    0.0000  276
O       18.612349381    9.272766336   12.859597248 CORE  277 O  O    0.0000  277
O       18.308946912   11.927784714   12.810872870 CORE  278 O  O    0.0000  278
O       14.214133885   11.894238294   12.943383943 CORE  279 O  O    0.0000  279
O       14.292826195   19.357808715   12.499095105 CORE  280 O  O    0.0000  280
O        1.555330353   16.473358010    2.314267650 CORE  281 O  O    0.0000  281
O       20.161943560   20.055621585   11.292235905 CORE  282 O  O    0.0000  282
O       18.108259761   16.503525144   12.841792139 CORE  283 O  O    0.0000  283
O       18.018354877    4.163967329   13.114447963 CORE  284 O  O    0.0000  284
O        2.176266432    7.892649888   12.721362173 CORE  285 O  O    0.0000  285
O        1.741605699   18.284773855   11.719207855 CORE  286 O  O    0.0000  286
O       18.583294604    2.520906146    1.576993282 CORE  287 O  O    0.0000  287
O        5.958872132   19.298702836    2.315799754 CORE  288 O  O    0.0000  288
O        6.238704557   12.549933648   13.070350863 CORE  289 O  O    0.0000  289
O        6.165992356   16.252148665   13.319153138 CORE  290 O  O    0.0000  290
O        1.808645769   12.689989786   12.660590036 CORE  291 O  O    0.0000  291
O        6.164752555    7.802435191   12.811311182 CORE  292 O  O    0.0000  292
O       13.885977648   16.760848992   12.778832035 CORE  293 O  O    0.0000  293
O       16.312465498   10.350346365    0.022206650 CORE  294 O  O    0.0000  294
O       14.709500247    4.230885881   13.124515527 CORE  295 O  O    0.0000  295
O       16.404304488    6.214228058    0.204176583 CORE  296 O  O    0.0000  296
O       16.071204688   17.888663339    0.271689668 CORE  297 O  O    0.0000  297
O       20.221311029   18.133012089    3.452708194 CORE  298 O  O    0.0000  298
end
end
