# Supplementary material for: Zeolite-confined subnanometric PtSn mimicking mortise-and-tenon joinery for catalytic propane dehydrogenation
Source: Nat Commun. 2022 May 17;13:2716. doi: 10.1038/s41467-022-30522-1 (PMC9114386; doi:10.1038/s41467-022-30522-1)
Supplement: Supplementary file 8 — Source Data [file 41467_2022_30522_MOESM8_ESM.zip › allstructures/Pt6Sn4-TS_CH3CH2CH2_H_to_CH3CHCH2_H_H.arc]

!BIOSYM archive 2
PBC=ON
                      Energy         0          0.0700      -2414.726681         D3 
!DATE
PBC   20.37460000   20.11910000   13.51960000   90.00000000   89.99990000   90.00000000
Pt       9.170747810   13.124143111    0.439642790 CORE    1 Pt Pt   0.0000    1
Pt       9.117362710   17.721150699    0.881479063 CORE    2 Pt Pt   0.0000    2
Pt      13.770460705   13.103773389    1.377915342 CORE    3 Pt Pt   0.0000    3
Pt      10.087806837   16.011740997    2.466169428 CORE    4 Pt Pt   0.0000    4
Pt      11.264990157   13.918253986    3.698985716 CORE    5 Pt Pt   0.0000    5
Pt      13.920606724   14.464539908    3.608888988 CORE    6 Pt Pt   0.0000    6
Sn      11.274117386   12.255063305    1.680240190 CORE    7 Sn Sn   0.0000    7
Sn      12.519146355   15.406129025    1.596975249 CORE    8 Sn Sn   0.0000    8
Sn       8.663666234   13.853860592    2.902769643 CORE    9 Sn Sn   0.0000    9
Sn       9.939333558   15.557156861   13.332602791 CORE   10 Sn Sn   0.0000   10
Si      17.895792614   10.349325437    0.070582433 CORE   11 Si Si   0.0000   11
Si      18.003994698    5.622672694    0.113391844 CORE   12 Si Si   0.0000   12
Si      17.756010341   17.897477499    0.109395225 CORE   13 Si Si   0.0000   13
Si      17.922445293    2.549675977    0.189545846 CORE   14 Si Si   0.0000   14
Si       2.243316541   12.591691402    0.721154215 CORE   15 Si Si   0.0000   15
Si       2.446910803    7.729074560    0.730308944 CORE   16 Si Si   0.0000   16
Si       5.665374456    7.772826113    0.802792040 CORE   17 Si Si   0.0000   17
Si       5.354801868   12.615704403    0.931963298 CORE   18 Si Si   0.0000   18
Si       2.193212984   15.682562434    1.065802639 CORE   19 Si Si   0.0000   19
Si       2.389462131    0.190474494    1.125256553 CORE   20 Si Si   0.0000   20
Si       5.311433955   15.726199543    1.156918633 CORE   21 Si Si   0.0000   21
Si       5.578151894    0.200396892    1.372642599 CORE   22 Si Si   0.0000   22
Si       1.477655026   10.217050947    2.511094059 CORE   23 Si Si   0.0000   23
Si       6.388781685   10.207005699    2.663350465 CORE   24 Si Si   0.0000   24
Si       1.537357297    5.613763426    2.748367127 CORE   25 Si Si   0.0000   25
Si      13.970140648    1.763015026    2.909391680 CORE   26 Si Si   0.0000   26
Si      18.888589369    9.677933644    2.985481765 CORE   27 Si Si   0.0000   27
Si      18.966114097    6.495495307    3.000933887 CORE   28 Si Si   0.0000   28
Si      14.122538164    6.428670280    2.924453591 CORE   29 Si Si   0.0000   29
Si      13.900073532   18.657216480    2.857382455 CORE   30 Si Si   0.0000   30
Si      18.718217062   18.604881546    2.994672489 CORE   31 Si Si   0.0000   31
Si      18.842810548    1.641640866    3.036487271 CORE   32 Si Si   0.0000   32
Si      14.087181027    9.638684292    2.956898418 CORE   33 Si Si   0.0000   33
Si       1.348420092   17.908839371    2.985598356 CORE   34 Si Si   0.0000   34
Si       6.361259159    5.731661588    2.971585448 CORE   35 Si Si   0.0000   35
Si       1.448433471    2.506086842    3.086211973 CORE   36 Si Si   0.0000   36
Si       6.156933679    2.622445606    3.278955228 CORE   37 Si Si   0.0000   37
Si       6.132137129   17.853590846    3.320099478 CORE   38 Si Si   0.0000   38
Si       3.838251039    9.751452292    4.526540187 CORE   39 Si Si   0.0000   39
Si       8.707406584    9.738856538    4.661903708 CORE   40 Si Si   0.0000   40
Si      16.421417320    2.488615611    4.881406757 CORE   41 Si Si   0.0000   41
Si       3.854655515    6.603428292    4.702119934 CORE   42 Si Si   0.0000   42
Si      16.580018449    5.594371056    4.786380239 CORE   43 Si Si   0.0000   43
Si      16.505376637   10.383046182    4.791044269 CORE   44 Si Si   0.0000   44
Si      16.263915045   18.032569798    4.839935991 CORE   45 Si Si   0.0000   45
Si      11.600350902    2.506967952    4.824261494 CORE   46 Si Si   0.0000   46
Si      11.731473492    5.642595088    4.770328024 CORE   47 Si Si   0.0000   47
Si       8.781891407    6.568444328    4.730084436 CORE   48 Si Si   0.0000   48
Si       8.632612446    1.610694037    4.901210457 CORE   49 Si Si   0.0000   49
Si      11.771759229   10.248553807    4.979285171 CORE   50 Si Si   0.0000   50
Si      11.689545848   18.114446158    4.983411490 CORE   51 Si Si   0.0000   51
Si       8.577815158   18.574349397    5.034687914 CORE   52 Si Si   0.0000   52
Si       3.600080893   18.649869015    5.016781066 CORE   53 Si Si   0.0000   53
Si       3.700466277    1.720336135    5.064081731 CORE   54 Si Si   0.0000   54
Si      15.736920364   12.610415279    6.786460333 CORE   55 Si Si   0.0000   55
Si      15.713605360   15.764786579    6.830749528 CORE   56 Si Si   0.0000   56
Si      12.546074356   15.734672343    6.871695280 CORE   57 Si Si   0.0000   57
Si      15.680611366    0.287606656    6.951992128 CORE   58 Si Si   0.0000   58
Si      15.870446031    7.922979671    6.793590548 CORE   59 Si Si   0.0000   59
Si      12.681307420    7.765225101    6.842296356 CORE   60 Si Si   0.0000   60
Si      12.544896838   12.638632195    6.880413150 CORE   61 Si Si   0.0000   61
Si      12.546577545    0.439104102    6.930021473 CORE   62 Si Si   0.0000   62
Si       7.667213493   10.541966333    7.497197950 CORE   63 Si Si   0.0000   63
Si       4.441658695   10.526060741    7.444908568 CORE   64 Si Si   0.0000   64
Si       4.584931275    5.679145755    7.592125763 CORE   65 Si Si   0.0000   65
Si       7.754469730    5.637446713    7.568669688 CORE   66 Si Si   0.0000   66
Si       7.725104393    2.553337868    7.790399061 CORE   67 Si Si   0.0000   67
Si       7.482691094   17.954112820    7.911021839 CORE   68 Si Si   0.0000   68
Si       4.573453628    2.559614800    7.896483430 CORE   69 Si Si   0.0000   69
Si       4.339015831   18.096044543    7.958586981 CORE   70 Si Si   0.0000   70
Si       3.734875185    8.113805670    9.367044295 CORE   71 Si Si   0.0000   71
Si       8.537955678    8.085494145    9.381134521 CORE   72 Si Si   0.0000   72
Si      16.477827069   16.610646122    9.684147329 CORE   73 Si Si   0.0000   73
Si      16.500687326   19.798122990    9.858045479 CORE   74 Si Si   0.0000   74
Si      16.436776539   11.666748928    9.684907341 CORE   75 Si Si   0.0000   75
Si      11.516216997   16.679428434    9.720917827 CORE   76 Si Si   0.0000   76
Si       3.742633224   12.622380941    9.602218686 CORE   77 Si Si   0.0000   77
Si      16.546154102    8.477221273    9.744878779 CORE   78 Si Si   0.0000   78
Si      11.555848962    8.465468393    9.672631550 CORE   79 Si Si   0.0000   79
Si       8.559419751   12.592845512    9.631607869 CORE   80 Si Si   0.0000   80
Si      11.531244367   11.645453295    9.737396497 CORE   81 Si Si   0.0000   81
Si       8.419832686    0.270418748    9.822017957 CORE   82 Si Si   0.0000   82
Si      11.475913314   19.855641306    9.746469542 CORE   83 Si Si   0.0000   83
Si       8.530069126   15.753708603    9.827293755 CORE   84 Si Si   0.0000   84
Si       3.734389123   15.735706878    9.936219523 CORE   85 Si Si   0.0000   85
Si       3.914410971    0.432013876   10.021040360 CORE   86 Si Si   0.0000   86
Si       1.331458381   11.748617303   11.360387138 CORE   87 Si Si   0.0000   87
Si      13.976924108   15.678458784   11.376309414 CORE   88 Si Si   0.0000   88
Si      13.983960440    7.848217181   11.435766684 CORE   89 Si Si   0.0000   89
Si       1.458162337    8.566335240   11.376960315 CORE   90 Si Si   0.0000   90
Si      13.911547689    0.386057276   11.532749337 CORE   91 Si Si   0.0000   91
Si       6.158368573    8.626576077   11.416200436 CORE   92 Si Si   0.0000   92
Si      18.751652448   12.605929768   11.573103235 CORE   93 Si Si   0.0000   93
Si      13.939223006   12.532306209   11.445874766 CORE   94 Si Si   0.0000   94
Si      18.731414085   15.720834327   11.635696153 CORE   95 Si Si   0.0000   95
Si       6.153047131   11.780325323   11.568824582 CORE   96 Si Si   0.0000   96
Si       1.302612528   16.638133170   11.703460092 CORE   97 Si Si   0.0000   97
Si       1.448090996   19.817570686   11.671264408 CORE   98 Si Si   0.0000   98
Si       6.243963145   16.580248194   11.791709032 CORE   99 Si Si   0.0000   99
Si      18.850636179    7.880240357   11.770466354 CORE  100 Si Si   0.0000  100
Si      18.824508978    0.229260444   11.871227102 CORE  101 Si Si   0.0000  101
Si       6.288214430   19.806302390   11.919916170 CORE  102 Si Si   0.0000  102
Si      14.674873392   10.235239204   13.444498314 CORE  103 Si Si   0.0000  103
Si      14.833578315    2.580475366    0.024182261 CORE  104 Si Si   0.0000  104
Si      14.567932622   18.015848762   13.397530631 CORE  105 Si Si   0.0000  105
Si      14.913774081    5.718531676   13.483540356 CORE  106 Si Si   0.0000  106
O       16.283517034   10.169330967    0.069020971 CORE  107 O  O    0.0000  107
O       16.472063156    6.189058390    0.091889212 CORE  108 O  O    0.0000  108
O       16.370015418    2.044134842    0.163385084 CORE  109 O  O    0.0000  109
O       16.167494011   18.215568322    0.041322438 CORE  110 O  O    0.0000  110
O        3.804103683   12.124752400    0.775972066 CORE  111 O  O    0.0000  111
O        3.749414352   16.137671488    0.919619231 CORE  112 O  O    0.0000  112
O        3.995590453   20.104667020    1.078111794 CORE  113 O  O    0.0000  113
O        4.048062611    7.860296276    0.959313351 CORE  114 O  O    0.0000  114
O       14.056524001    2.412566843    1.432802770 CORE  115 O  O    0.0000  115
O        1.910001704    6.307274367    1.318272937 CORE  116 O  O    0.0000  116
O        2.070333545   14.085575621    1.326517408 CORE  117 O  O    0.0000  117
O       13.983576477    9.970039573    1.368543799 CORE  118 O  O    0.0000  118
O       14.141866930    6.091540658    1.341300834 CORE  119 O  O    0.0000  119
O       13.871748475   18.043299339    1.347418053 CORE  120 O  O    0.0000  120
O        5.414257687   14.137643534    1.486251288 CORE  121 O  O    0.0000  121
O        6.346748473    9.074962360    1.499299847 CORE  122 O  O    0.0000  122
O        1.356284005   11.569149952    1.616087635 CORE  123 O  O    0.0000  123
O       18.603158766    5.738691584    1.613272966 CORE  124 O  O    0.0000  124
O       18.434448949   10.396120131    1.597406186 CORE  125 O  O    0.0000  125
O       18.475773018    2.515430490    1.716327308 CORE  126 O  O    0.0000  126
O       18.229116269   17.805324547    1.660864523 CORE  127 O  O    0.0000  127
O        6.217305864    6.419356568    1.506855585 CORE  128 O  O    0.0000  128
O        1.724621338    8.945672241    1.529321605 CORE  129 O  O    0.0000  129
O        1.720760610   19.029946498    1.867998171 CORE  130 O  O    0.0000  130
O        5.855596114    1.672950845    1.998095668 CORE  131 O  O    0.0000  131
O        2.041285266    1.567909150    1.902660021 CORE  132 O  O    0.0000  132
O        6.098576551   11.660107431    2.006768726 CORE  133 O  O    0.0000  133
O        6.113244318   19.194224835    2.405435303 CORE  134 O  O    0.0000  134
O        1.514138818   16.426742356    2.336913278 CORE  135 O  O    0.0000  135
O        5.903216281   16.515264997    2.436239220 CORE  136 O  O    0.0000  136
O        1.368495452    4.020401293    2.508523475 CORE  137 O  O    0.0000  137
O       18.737586589    0.071210865    2.637695577 CORE  138 O  O    0.0000  138
O       18.643157050    8.079047879    2.843020011 CORE  139 O  O    0.0000  139
O        6.036261505    4.158614907    2.781442275 CORE  140 O  O    0.0000  140
O       14.001116642    0.151045440    2.788681430 CORE  141 O  O    0.0000  141
O       14.059306772    8.029866867    3.184401806 CORE  142 O  O    0.0000  142
O        0.074677278    9.997652812    3.300353939 CORE  143 O  O    0.0000  143
O        0.161384060    6.255403896    3.346109294 CORE  144 O  O    0.0000  144
O        7.858280150   10.225751261    3.362733737 CORE  145 O  O    0.0000  145
O       20.184603571   18.095780056    3.450930512 CORE  146 O  O    0.0000  146
O       12.578712581    2.265534219    3.556814685 CORE  147 O  O    0.0000  147
O       15.230469685    2.258992192    3.802111116 CORE  148 O  O    0.0000  148
O       15.478072411   10.242070525    3.534850615 CORE  149 O  O    0.0000  149
O       15.476176594    5.846637276    3.613520911 CORE  150 O  O    0.0000  150
O       12.794711962    5.733189323    3.544511878 CORE  151 O  O    0.0000  151
O       20.344767591    1.999770101    3.533539392 CORE  152 O  O    0.0000  152
O       15.210601147   18.075870233    3.608805349 CORE  153 O  O    0.0000  153
O        2.675663221   10.388143840    3.590717267 CORE  154 O  O    0.0000  154
O       12.532593505   18.208478422    3.597721761 CORE  155 O  O    0.0000  155
O       12.809936740   10.280361981    3.727989005 CORE  156 O  O    0.0000  156
O        7.871549345    5.950247226    3.534189534 CORE  157 O  O    0.0000  157
O        2.725249793    5.862241906    3.817903349 CORE  158 O  O    0.0000  158
O        7.651900587    2.392790105    3.871208944 CORE  159 O  O    0.0000  159
O        5.283263054    9.877116348    3.804646557 CORE  160 O  O    0.0000  160
O        7.544848088   17.731461787    4.110837359 CORE  161 O  O    0.0000  161
O        5.322518782    6.417562958    4.025460099 CORE  162 O  O    0.0000  162
O       17.829153041    1.986426980    4.249756242 CORE  163 O  O    0.0000  163
O       17.744377423   18.315552961    4.250696255 CORE  164 O  O    0.0000  164
O       18.071108991    5.885065230    4.208413387 CORE  165 O  O    0.0000  165
O       18.023808466   10.273328357    4.223296290 CORE  166 O  O    0.0000  166
O       10.280277796   10.032804549    4.373952615 CORE  167 O  O    0.0000  167
O        2.278764445   18.038097272    4.303927045 CORE  168 O  O    0.0000  168
O        5.070055520    2.358695494    4.462258681 CORE  169 O  O    0.0000  169
O       10.171044286    1.837701550    4.437067929 CORE  170 O  O    0.0000  170
O        2.404724507    2.444941686    4.401350689 CORE  171 O  O    0.0000  171
O       10.346812346    6.377740667    4.329952429 CORE  172 O  O    0.0000  172
O        4.934007302   17.946560625    4.422759333 CORE  173 O  O    0.0000  173
O       10.118255598   18.289107896    4.626270606 CORE  174 O  O    0.0000  174
O        3.657649383    0.132374373    4.725046907 CORE  175 O  O    0.0000  175
O        3.512793967    8.186313748    4.815338061 CORE  176 O  O    0.0000  176
O        8.458530293    8.150982488    4.925299303 CORE  177 O  O    0.0000  177
O        8.243971289    0.037533123    4.867748396 CORE  178 O  O    0.0000  178
O       16.498609226    4.056085257    5.281432619 CORE  179 O  O    0.0000  179
O       11.430951896    4.091482145    5.119551662 CORE  180 O  O    0.0000  180
O       11.931876047   16.700229184    5.729558485 CORE  181 O  O    0.0000  181
O       16.332894065   11.836116701    5.489572800 CORE  182 O  O    0.0000  182
O       16.261544983   16.570965601    5.533909530 CORE  183 O  O    0.0000  183
O       11.828241265   11.654883847    5.797803088 CORE  184 O  O    0.0000  184
O       15.876973412   19.165901323    5.931318956 CORE  185 O  O    0.0000  185
O       16.223868996    9.198481573    5.860016348 CORE  186 O  O    0.0000  186
O       12.153166153    9.025467720    5.969258876 CORE  187 O  O    0.0000  187
O       16.143357337    1.673438404    6.252304922 CORE  188 O  O    0.0000  188
O        8.243474509   10.568740417    5.982108220 CORE  189 O  O    0.0000  189
O        3.879825182   10.575790316    5.923846204 CORE  190 O  O    0.0000  190
O       12.236733936    1.836784413    6.163837722 CORE  191 O  O    0.0000  191
O       16.305314406    6.540805085    6.071753387 CORE  192 O  O    0.0000  192
O        3.831513558    5.938615032    6.178851685 CORE  193 O  O    0.0000  193
O       12.363351238    6.363862332    6.086701396 CORE  194 O  O    0.0000  194
O       16.073218680   14.189332832    6.680482068 CORE  195 O  O    0.0000  195
O       12.193589610   19.311712383    5.960211894 CORE  196 O  O    0.0000  196
O        8.478667244    5.782370316    6.121109566 CORE  197 O  O    0.0000  197
O        8.491600971    2.181028963    6.413457196 CORE  198 O  O    0.0000  198
O       12.218793423   14.181790027    6.498889978 CORE  199 O  O    0.0000  199
O        8.388025116   18.133797028    6.585715688 CORE  200 O  O    0.0000  200
O        3.477728187   18.359543001    6.608824993 CORE  201 O  O    0.0000  201
O        3.678610750    1.963296361    6.671061742 CORE  202 O  O    0.0000  202
O       14.130444522   16.009715174    7.160897362 CORE  203 O  O    0.0000  203
O       14.139064282   12.338124651    6.913644079 CORE  204 O  O    0.0000  204
O       14.275513685    7.908047140    7.099317623 CORE  205 O  O    0.0000  205
O       14.110211381    0.375423804    7.367594603 CORE  206 O  O    0.0000  206
O        6.172727849    5.981817910    7.400749042 CORE  207 O  O    0.0000  207
O        6.057512277   10.369904267    7.466648992 CORE  208 O  O    0.0000  208
O        5.904169937   17.953388658    7.541425971 CORE  209 O  O    0.0000  209
O        6.140516049    2.239377720    7.591138668 CORE  210 O  O    0.0000  210
O        4.331049836    4.152256149    8.062731282 CORE  211 O  O    0.0000  211
O       16.469198773   11.990299832    8.102846692 CORE  212 O  O    0.0000  212
O       16.584896973    0.063222810    8.283461489 CORE  213 O  O    0.0000  213
O       11.749429164   16.044290076    8.256846507 CORE  214 O  O    0.0000  214
O       16.553151726   16.379325578    8.089474191 CORE  215 O  O    0.0000  215
O       16.697970027    8.056708891    8.185920198 CORE  216 O  O    0.0000  216
O        7.957464998    4.126556033    8.130302328 CORE  217 O  O    0.0000  217
O       11.890333394    7.753293718    8.253364987 CORE  218 O  O    0.0000  218
O        4.007299300   11.912404152    8.167047366 CORE  219 O  O    0.0000  219
O        8.061796263   11.947416446    8.218145100 CORE  220 O  O    0.0000  220
O        8.324913421    9.293609838    8.309008306 CORE  221 O  O    0.0000  221
O       11.924838842   12.387152536    8.356043352 CORE  222 O  O    0.0000  222
O        3.801258938    9.238860723    8.199566390 CORE  223 O  O    0.0000  223
O       11.625402146    0.380918305    8.261493615 CORE  224 O  O    0.0000  224
O        7.838498608   16.514246319    8.572364290 CORE  225 O  O    0.0000  225
O        3.976044205    6.642449861    8.740125856 CORE  226 O  O    0.0000  226
O        3.779742543   16.744551997    8.664956188 CORE  227 O  O    0.0000  227
O        7.811462923   19.174550882    8.928200602 CORE  228 O  O    0.0000  228
O        8.424964320    6.654193667    8.632321664 CORE  229 O  O    0.0000  229
O        8.329406057    1.676121010    9.011786590 CORE  230 O  O    0.0000  230
O        4.183970576   19.349815086    8.968536628 CORE  231 O  O    0.0000  231
O        3.896593705   14.219626606    9.381929258 CORE  232 O  O    0.0000  232
O        4.137333063    1.863447638    9.291907669 CORE  233 O  O    0.0000  233
O       16.559661622   18.187040371   10.064524617 CORE  234 O  O    0.0000  234
O        8.725094942   14.192852583    9.435732024 CORE  235 O  O    0.0000  235
O       16.696318412   10.085128463    9.943928189 CORE  236 O  O    0.0000  236
O       11.839198670   10.062123435    9.570192032 CORE  237 O  O    0.0000  237
O       11.833991082   18.270385940    9.696123269 CORE  238 O  O    0.0000  238
O       10.006385586    8.200382089   10.059334043 CORE  239 O  O    0.0000  239
O        9.972275853   16.427478231   10.165052927 CORE  240 O  O    0.0000  240
O        2.244301327   12.247702579   10.114435079 CORE  241 O  O    0.0000  241
O        2.262939215    8.145992207   10.038107100 CORE  242 O  O    0.0000  242
O        9.968435692   11.914130944   10.082016887 CORE  243 O  O    0.0000  243
O       15.112085906    0.270824869   10.448292836 CORE  244 O  O    0.0000  244
O       17.725108723   15.834759668   10.369642197 CORE  245 O  O    0.0000  245
O       15.082045196    7.980114857   10.245841188 CORE  246 O  O    0.0000  246
O       17.606728625   12.512998078   10.424880875 CORE  247 O  O    0.0000  247
O        9.954637920   20.090917075   10.242184503 CORE  248 O  O    0.0000  248
O       14.975935038   12.074368561   10.280346894 CORE  249 O  O    0.0000  249
O       15.065481104   16.017108666   10.225337156 CORE  250 O  O    0.0000  250
O       17.756372109    0.330619119   10.653389499 CORE  251 O  O    0.0000  251
O        4.828045386    8.422508261   10.520606486 CORE  252 O  O    0.0000  252
O       17.719416324    7.765265514   10.611180642 CORE  253 O  O    0.0000  253
O        2.386881044    0.391441934   10.551202321 CORE  254 O  O    0.0000  254
O       12.484974060   15.963852922   10.814164903 CORE  255 O  O    0.0000  255
O        7.457662671    8.169059936   10.577109531 CORE  256 O  O    0.0000  256
O        2.307878986   15.837372722   10.711418904 CORE  257 O  O    0.0000  257
O       12.485816850    7.814200269   10.827949524 CORE  258 O  O    0.0000  258
O        4.815935598   12.084441379   10.699798106 CORE  259 O  O    0.0000  259
O        7.472863214   12.299466711   10.795359427 CORE  260 O  O    0.0000  260
O       12.482733673    0.472639428   10.779999343 CORE  261 O  O    0.0000  261
O       12.419464885   12.239212016   10.965565770 CORE  262 O  O    0.0000  262
O        4.938646415   16.074068374   10.968017249 CORE  263 O  O    0.0000  263
O       20.148569423   12.020246683   10.976208185 CORE  264 O  O    0.0000  264
O        7.563351089    0.379719340   11.194486744 CORE  265 O  O    0.0000  265
O       20.144388175   16.409220765   11.208741793 CORE  266 O  O    0.0000  266
O        7.583034809   15.910428498   11.145169138 CORE  267 O  O    0.0000  267
O       20.296552711    8.132764139   11.093884024 CORE  268 O  O    0.0000  268
O        4.908470255    0.287694115   11.299346302 CORE  269 O  O    0.0000  269
O       20.301133743    0.047635541   11.237812347 CORE  270 O  O    0.0000  270
O        6.322021174   18.196320393   11.696432408 CORE  271 O  O    0.0000  271
O        1.568996769   10.167602496   11.648541882 CORE  272 O  O    0.0000  272
O        1.695318450   18.210223010   11.667654192 CORE  273 O  O    0.0000  273
O       18.939907256   14.155652113   12.018353235 CORE  274 O  O    0.0000  274
O        6.265790851   10.187272488   11.847688229 CORE  275 O  O    0.0000  275
O       14.121673713   14.109225166   11.773288576 CORE  276 O  O    0.0000  276
O       14.071004902    1.751151480   12.386779627 CORE  277 O  O    0.0000  277
O       14.198954722    6.472904064   12.249546295 CORE  278 O  O    0.0000  278
O       14.123437707    9.118078203   12.428126297 CORE  279 O  O    0.0000  279
O       13.934118783   19.204066229   12.506190340 CORE  280 O  O    0.0000  280
O       18.905870273    6.485106014   12.598766545 CORE  281 O  O    0.0000  281
O       18.804029793    1.597406953   12.743818451 CORE  282 O  O    0.0000  282
O        1.722341081   12.588698750   12.700234515 CORE  283 O  O    0.0000  283
O        2.073876001    7.795704582   12.673095537 CORE  284 O  O    0.0000  284
O       14.273682362   16.570415925   12.707645964 CORE  285 O  O    0.0000  285
O       18.307782708   11.751559820   12.885580417 CORE  286 O  O    0.0000  286
O        6.075330698    7.714851844   12.754946113 CORE  287 O  O    0.0000  287
O       18.539510360   19.084012118   12.854619655 CORE  288 O  O    0.0000  288
O       18.087598104   16.464764866   12.936630238 CORE  289 O  O    0.0000  289
O       18.549422272    9.098421563   12.803020496 CORE  290 O  O    0.0000  290
O       14.255706540   11.689444388   12.816356749 CORE  291 O  O    0.0000  291
O        6.066820935   12.556152261   12.990695391 CORE  292 O  O    0.0000  292
O       14.826763513    4.143799601   13.142000037 CORE  293 O  O    0.0000  293
O       18.044515842    4.071845524   13.161682140 CORE  294 O  O    0.0000  294
O        1.782286022    0.294810113   13.145943233 CORE  295 O  O    0.0000  295
O        1.404977796   16.080136550   13.224801211 CORE  296 O  O    0.0000  296
O        6.127938056   16.087422961   13.326216104 CORE  297 O  O    0.0000  297
O        6.383391110    0.062660753   13.492057740 CORE  298 O  O    0.0000  298
C       16.000944713   13.599406618    1.124819503 CORE  299 C  C    0.0000  299
C       16.612634133   14.421351526    2.071860816 CORE  300 C  C    0.0000  300
C       17.825350058   14.018476664    2.855901967 CORE  301 C  C    0.0000  301
H       15.684276553   14.064941172    0.185387758 CORE  302 H  H    0.0000  302
H       16.391022422   12.580684049    1.054084056 CORE  303 H  H    0.0000  303
H       18.709540903   14.345528082    2.276720398 CORE  304 H  H    0.0000  304
H       15.518177106   14.532904569    3.504499656 CORE  305 H  H    0.0000  305
H       17.894226749   14.502796497    3.839657047 CORE  306 H  H    0.0000  306
H       17.904460990   12.930895167    2.980305730 CORE  307 H  H    0.0000  307
H       16.459967894   15.499723801    1.972620099 CORE  308 H  H    0.0000  308
H       14.116293312   15.371929948    4.882229253 CORE  309 H  H    0.0000  309
end
end
