# Supplementary material for: Zeolite-confined subnanometric PtSn mimicking mortise-and-tenon joinery for catalytic propane dehydrogenation
Source: Nat Commun. 2022 May 17;13:2716. doi: 10.1038/s41467-022-30522-1 (PMC9114386; doi:10.1038/s41467-022-30522-1)
Supplement: Supplementary file 8 — Source Data [file 41467_2022_30522_MOESM8_ESM.zip › allstructures/Pt6Sn4-TS_CH3CHCH2_H_H_to_CH3CHCH2_H2.arc]

!BIOSYM archive 2
PBC=ON
                      Energy         0         -0.6759      -2414.907471        TS
!DATE
PBC   20.37460000   20.11910000   13.51960000   90.00000000   89.99990000   90.00000000
Pt      10.750045615   13.820027326   13.085777346 CORE    1 Pt Pt   0.0000    1
Pt       9.195232432   17.980030976    1.493276366 CORE    2 Pt Pt   0.0000    2
Pt      14.461997480   14.033883547    2.414227207 CORE    3 Pt Pt   0.0000    3
Pt       9.885349287   15.722333943    2.468839574 CORE    4 Pt Pt   0.0000    4
Pt       9.448789228   13.129082384    3.303771248 CORE    5 Pt Pt   0.0000    5
Pt      11.996260314   13.883133364    3.321958332 CORE    6 Pt Pt   0.0000    6
Sn      11.244797234   12.088407741    1.607575708 CORE    7 Sn Sn   0.0000    7
Sn      12.467354117   15.217305005    1.217138946 CORE    8 Sn Sn   0.0000    8
Sn       8.562141079   13.956527906    1.037512449 CORE    9 Sn Sn   0.0000    9
Sn      10.255466046   16.507069001   13.301689530 CORE   10 Sn Sn   0.0000   10
Si      17.894124411   10.375283769    0.134215659 CORE   11 Si Si   0.0000   11
Si      17.979207907    5.633203009    0.051452932 CORE   12 Si Si   0.0000   12
Si      17.800593882   17.901099448    0.152052891 CORE   13 Si Si   0.0000   13
Si      17.933702983    2.546500186    0.164228353 CORE   14 Si Si   0.0000   14
Si       2.244877473   12.584258265    0.762942720 CORE   15 Si Si   0.0000   15
Si       2.427399634    7.773240837    0.742692031 CORE   16 Si Si   0.0000   16
Si       5.628772146    7.831083565    0.779822203 CORE   17 Si Si   0.0000   17
Si       5.326665373   12.557037913    0.955211997 CORE   18 Si Si   0.0000   18
Si       2.252002698   15.683571824    1.081184115 CORE   19 Si Si   0.0000   19
Si       2.456967551    0.169917497    1.122208051 CORE   20 Si Si   0.0000   20
Si       5.346320519   15.703033608    1.171062155 CORE   21 Si Si   0.0000   21
Si       5.647705144    0.163619756    1.422352098 CORE   22 Si Si   0.0000   22
Si       1.450687045   10.220067540    2.526752171 CORE   23 Si Si   0.0000   23
Si       6.400114532   10.186861866    2.686465178 CORE   24 Si Si   0.0000   24
Si       1.564070861    5.594868699    2.767881435 CORE   25 Si Si   0.0000   25
Si      14.011637253    1.690861122    2.941643237 CORE   26 Si Si   0.0000   26
Si      18.887173813    9.655548823    3.058623528 CORE   27 Si Si   0.0000   27
Si      18.950003089    6.460233521    2.981055451 CORE   28 Si Si   0.0000   28
Si      14.131261266    6.432468637    2.844041157 CORE   29 Si Si   0.0000   29
Si      13.925611796   18.626164395    2.826471447 CORE   30 Si Si   0.0000   30
Si      18.719689154   18.623892194    3.017260062 CORE   31 Si Si   0.0000   31
Si      18.845362042    1.654614246    3.020290631 CORE   32 Si Si   0.0000   32
Si      14.118282428    9.652484901    2.991099225 CORE   33 Si Si   0.0000   33
Si       1.363777692   17.930076407    2.956196500 CORE   34 Si Si   0.0000   34
Si       6.316537251    5.750253745    2.941642930 CORE   35 Si Si   0.0000   35
Si       1.483746674    2.488040410    3.054901845 CORE   36 Si Si   0.0000   36
Si       6.207121550    2.638430624    3.299626230 CORE   37 Si Si   0.0000   37
Si       6.205875309   17.802935595    3.328203729 CORE   38 Si Si   0.0000   38
Si       3.836188598    9.714913378    4.518388696 CORE   39 Si Si   0.0000   39
Si       8.703825362    9.734492422    4.712950894 CORE   40 Si Si   0.0000   40
Si      16.451217424    2.408574663    4.941081085 CORE   41 Si Si   0.0000   41
Si       3.837624194    6.571032628    4.751225767 CORE   42 Si Si   0.0000   42
Si      16.540659418    5.529920055    4.701277215 CORE   43 Si Si   0.0000   43
Si      16.508976444   10.389008865    4.847441668 CORE   44 Si Si   0.0000   44
Si      16.301612460   18.108013271    4.891387437 CORE   45 Si Si   0.0000   45
Si      11.633358863    2.522829921    4.807819402 CORE   46 Si Si   0.0000   46
Si      11.705331419    5.679823594    4.718213013 CORE   47 Si Si   0.0000   47
Si       8.746181575    6.580772539    4.683164915 CORE   48 Si Si   0.0000   48
Si       8.678001099    1.612006549    4.927517322 CORE   49 Si Si   0.0000   49
Si      11.766617573   10.233057701    5.039323152 CORE   50 Si Si   0.0000   50
Si      11.743451454   18.139474222    4.976440291 CORE   51 Si Si   0.0000   51
Si       8.630220375   18.592213231    5.060438828 CORE   52 Si Si   0.0000   52
Si       3.652567881   18.644340744    4.989327373 CORE   53 Si Si   0.0000   53
Si       3.743553789    1.725193921    5.058840550 CORE   54 Si Si   0.0000   54
Si      15.720972660   12.653711232    6.820732978 CORE   55 Si Si   0.0000   55
Si      15.720642550   15.812000503    6.818409220 CORE   56 Si Si   0.0000   56
Si      12.576909153   15.751063693    6.868429250 CORE   57 Si Si   0.0000   57
Si      15.743978531    0.308526430    7.054403021 CORE   58 Si Si   0.0000   58
Si      15.847121128    7.869195208    6.751109287 CORE   59 Si Si   0.0000   59
Si      12.648730200    7.747844743    6.874928085 CORE   60 Si Si   0.0000   60
Si      12.563539324   12.664734004    6.850241446 CORE   61 Si Si   0.0000   61
Si      12.602404914    0.479141984    6.909193839 CORE   62 Si Si   0.0000   62
Si       7.629488406   10.548622987    7.525620840 CORE   63 Si Si   0.0000   63
Si       4.415044680   10.487892767    7.441941883 CORE   64 Si Si   0.0000   64
Si       4.626595997    5.687072519    7.646566047 CORE   65 Si Si   0.0000   65
Si       7.787657077    5.633914491    7.510894867 CORE   66 Si Si   0.0000   66
Si       7.772492472    2.550875335    7.798432051 CORE   67 Si Si   0.0000   67
Si       7.528313915   17.979083096    7.911151760 CORE   68 Si Si   0.0000   68
Si       4.633990713    2.555792208    7.884766870 CORE   69 Si Si   0.0000   69
Si       4.409852199   18.054388257    7.918867224 CORE   70 Si Si   0.0000   70
Si       3.727209565    8.119072587    9.392699571 CORE   71 Si Si   0.0000   71
Si       8.557931693    8.060092094    9.341219664 CORE   72 Si Si   0.0000   72
Si      16.484676449   16.543744542    9.694842880 CORE   73 Si Si   0.0000   73
Si      16.489413149   19.733943792    9.987990812 CORE   74 Si Si   0.0000   74
Si      16.432182505   11.711598886    9.712528999 CORE   75 Si Si   0.0000   75
Si      11.569822771   16.661421353    9.703954880 CORE   76 Si Si   0.0000   76
Si       3.774271049   12.583945429    9.616325423 CORE   77 Si Si   0.0000   77
Si      16.508385855    8.495978479    9.685895167 CORE   78 Si Si   0.0000   78
Si      11.560073764    8.512636647    9.668330266 CORE   79 Si Si   0.0000   79
Si       8.535001031   12.631080785    9.627713207 CORE   80 Si Si   0.0000   80
Si      11.493155552   11.673365749    9.642015710 CORE   81 Si Si   0.0000   81
Si       8.441385188    0.271408299    9.835431000 CORE   82 Si Si   0.0000   82
Si      11.515562369   19.833637339    9.705358280 CORE   83 Si Si   0.0000   83
Si       8.574773927   15.765603984    9.834165897 CORE   84 Si Si   0.0000   84
Si       3.800017027   15.706168740    9.941864996 CORE   85 Si Si   0.0000   85
Si       3.986930312    0.384347280    9.983743279 CORE   86 Si Si   0.0000   86
Si       1.361902005   11.757064610   11.399108878 CORE   87 Si Si   0.0000   87
Si      14.032226688   15.624351353   11.370205208 CORE   88 Si Si   0.0000   88
Si      13.995084345    7.902940376   11.476412907 CORE   89 Si Si   0.0000   89
Si       1.442447575    8.586500561   11.404988373 CORE   90 Si Si   0.0000   90
Si      13.886665620    0.317841052   11.644273901 CORE   91 Si Si   0.0000   91
Si       6.202397399    8.604456259   11.360993706 CORE   92 Si Si   0.0000   92
Si      18.793767022   12.591741645   11.644250404 CORE   93 Si Si   0.0000   93
Si      13.884658031   12.495963914   11.469648720 CORE   94 Si Si   0.0000   94
Si      18.771092788   15.721972344   11.669663792 CORE   95 Si Si   0.0000   95
Si       6.199182973   11.752525781   11.551675081 CORE   96 Si Si   0.0000   96
Si       1.362309798   16.609897454   11.707165170 CORE   97 Si Si   0.0000   97
Si       1.543578977   19.788909177   11.663944167 CORE   98 Si Si   0.0000   98
Si       6.293942320   16.551822433   11.811365235 CORE   99 Si Si   0.0000   99
Si      18.803121869    7.930315290   11.759836436 CORE  100 Si Si   0.0000  100
Si      18.910070521    0.177104212   11.950775097 CORE  101 Si Si   0.0000  101
Si       6.333636662   19.776776353   11.937604097 CORE  102 Si Si   0.0000  102
Si      14.666395244   10.300521500   13.513136357 CORE  103 Si Si   0.0000  103
Si      14.849518151    2.562320224    0.061594321 CORE  104 Si Si   0.0000  104
Si      14.647768999   17.952492255   13.398943866 CORE  105 Si Si   0.0000  105
Si      14.870442895    5.687915951   13.404979091 CORE  106 Si Si   0.0000  106
O       16.277262570   10.360022568    0.119644114 CORE  107 O  O    0.0000  107
O       16.431658774    6.149976621    0.012691894 CORE  108 O  O    0.0000  108
O       16.391170568    2.027621112    0.051156382 CORE  109 O  O    0.0000  109
O       16.234118595   18.298543335   13.478600662 CORE  110 O  O    0.0000  110
O        3.783309826   12.046512342    0.830878567 CORE  111 O  O    0.0000  111
O        3.801639635   16.178445229    0.949595955 CORE  112 O  O    0.0000  112
O        4.055536361   20.046186400    1.217601846 CORE  113 O  O    0.0000  113
O        4.020189087    8.042738312    0.910376533 CORE  114 O  O    0.0000  114
O       14.279068372    2.515246372    1.576658788 CORE  115 O  O    0.0000  115
O        2.018589985    6.334402852    1.386679482 CORE  116 O  O    0.0000  116
O        2.148618620   14.088337147    1.362321091 CORE  117 O  O    0.0000  117
O       13.974977809   10.117871319    1.446779373 CORE  118 O  O    0.0000  118
O       14.099587342    6.078728060    1.262363675 CORE  119 O  O    0.0000  119
O       14.020187219   17.889487919    1.377712335 CORE  120 O  O    0.0000  120
O        5.355282140   14.101451140    1.455379794 CORE  121 O  O    0.0000  121
O        6.386450869    9.082575952    1.491980448 CORE  122 O  O    0.0000  122
O        1.322282520   11.588860080    1.654365721 CORE  123 O  O    0.0000  123
O       18.577693063    5.819767506    1.541699092 CORE  124 O  O    0.0000  124
O       18.428018364   10.333094609    1.658220108 CORE  125 O  O    0.0000  125
O       18.416672167    2.526931034    1.716675214 CORE  126 O  O    0.0000  126
O       18.152046080   17.790784987    1.735129132 CORE  127 O  O    0.0000  127
O        6.055596076    6.436183491    1.491797150 CORE  128 O  O    0.0000  128
O        1.633271678    8.956926162    1.518916656 CORE  129 O  O    0.0000  129
O        1.700856754   19.026004302    1.803538528 CORE  130 O  O    0.0000  130
O        5.952799348    1.628108014    2.054436784 CORE  131 O  O    0.0000  131
O        2.077142256    1.552640956    1.871776417 CORE  132 O  O    0.0000  132
O        6.103190927   11.652671013    2.054719457 CORE  133 O  O    0.0000  133
O        6.242075130   19.141081017    2.405282190 CORE  134 O  O    0.0000  134
O        1.550455641   16.438707924    2.334166745 CORE  135 O  O    0.0000  135
O        5.997365595   16.454492900    2.447061733 CORE  136 O  O    0.0000  136
O        1.439956201    4.004673685    2.478430131 CORE  137 O  O    0.0000  137
O       18.736591098    0.082873979    2.623428763 CORE  138 O  O    0.0000  138
O       18.642902129    8.052402624    2.971891635 CORE  139 O  O    0.0000  139
O        6.097207880    4.157396324    2.744932735 CORE  140 O  O    0.0000  140
O       13.883586025    0.112381996    2.597447792 CORE  141 O  O    0.0000  141
O       14.196888242    8.033078500    3.093916314 CORE  142 O  O    0.0000  142
O        0.073743609    9.995726156    3.357836413 CORE  143 O  O    0.0000  143
O        0.145367998    6.192435187    3.299385312 CORE  144 O  O    0.0000  144
O        7.862327521   10.193806241    3.397295848 CORE  145 O  O    0.0000  145
O       20.198614707   18.107338601    3.422867153 CORE  146 O  O    0.0000  146
O       12.629041552    2.251747914    3.560043833 CORE  147 O  O    0.0000  147
O       15.234747925    1.918666311    3.981632222 CORE  148 O  O    0.0000  148
O       15.482706116   10.288617106    3.592182806 CORE  149 O  O    0.0000  149
O       15.462250801    5.771438064    3.505044323 CORE  150 O  O    0.0000  150
O       12.779430591    5.828551226    3.508783916 CORE  151 O  O    0.0000  151
O       20.361459093    2.012826689    3.470696678 CORE  152 O  O    0.0000  152
O       15.247865983   18.231171722    3.671728347 CORE  153 O  O    0.0000  153
O        2.693010785   10.354089278    3.561703663 CORE  154 O  O    0.0000  154
O       12.587284896   18.116883205    3.587110215 CORE  155 O  O    0.0000  155
O       12.822584300   10.166419209    3.813411475 CORE  156 O  O    0.0000  156
O        7.831011080    6.078446112    3.437115933 CORE  157 O  O    0.0000  157
O        2.679207069    5.812227014    3.920603430 CORE  158 O  O    0.0000  158
O        7.683165649    2.442709198    3.950300761 CORE  159 O  O    0.0000  159
O        5.288825416    9.812405331    3.806836803 CORE  160 O  O    0.0000  160
O        7.574975823   17.703341320    4.201762524 CORE  161 O  O    0.0000  161
O        5.288616193    6.350937199    4.053293193 CORE  162 O  O    0.0000  162
O       17.869873417    2.006832252    4.263770920 CORE  163 O  O    0.0000  163
O       17.789632261   18.388449391    4.321203907 CORE  164 O  O    0.0000  164
O       18.049026712    5.750956860    4.133694688 CORE  165 O  O    0.0000  165
O       18.027428901   10.275970317    4.286310554 CORE  166 O  O    0.0000  166
O       10.279166973   10.004609345    4.432123099 CORE  167 O  O    0.0000  167
O        2.302112663   18.114655450    4.263195950 CORE  168 O  O    0.0000  168
O        5.084060218    2.416091670    4.454212845 CORE  169 O  O    0.0000  169
O       10.209684001    1.830750891    4.434838635 CORE  170 O  O    0.0000  170
O        2.420095435    2.386371477    4.383063182 CORE  171 O  O    0.0000  171
O       10.305917412    6.379883677    4.266748463 CORE  172 O  O    0.0000  172
O        4.949347793   17.906777422    4.361153720 CORE  173 O  O    0.0000  173
O       10.174185118   18.343938331    4.639929993 CORE  174 O  O    0.0000  174
O        3.782172643    0.131225225    4.749687088 CORE  175 O  O    0.0000  175
O        3.495792130    8.155739981    4.813898590 CORE  176 O  O    0.0000  176
O        8.451310091    8.149091448    5.006666838 CORE  177 O  O    0.0000  177
O        8.261635571    0.045033412    4.851340834 CORE  178 O  O    0.0000  178
O       16.383454326    4.002759673    5.221421035 CORE  179 O  O    0.0000  179
O       11.448503782    4.114231501    5.044711994 CORE  180 O  O    0.0000  180
O       11.931019904   16.731440447    5.758908919 CORE  181 O  O    0.0000  181
O       16.349484185   11.826072041    5.578574581 CORE  182 O  O    0.0000  182
O       16.251589809   16.608147024    5.508474534 CORE  183 O  O    0.0000  183
O       11.848174545   11.673572705    5.785812223 CORE  184 O  O    0.0000  184
O       15.943045457   19.167306729    6.058462250 CORE  185 O  O    0.0000  185
O       16.212651800    9.193105988    5.896787170 CORE  186 O  O    0.0000  186
O       12.086406695    9.063073577    6.114701303 CORE  187 O  O    0.0000  187
O       16.320503268    1.666883055    6.378854708 CORE  188 O  O    0.0000  188
O        8.229153211   10.583524623    6.018524604 CORE  189 O  O    0.0000  189
O        3.873109063   10.547165815    5.912676646 CORE  190 O  O    0.0000  190
O       12.263515771    1.884039055    6.167356459 CORE  191 O  O    0.0000  191
O       16.279619531    6.526507891    5.953219291 CORE  192 O  O    0.0000  192
O        3.849157314    5.955892209    6.248565193 CORE  193 O  O    0.0000  193
O       12.277631406    6.393363675    6.062759494 CORE  194 O  O    0.0000  194
O       15.949965392   14.233113141    6.545679714 CORE  195 O  O    0.0000  195
O       12.305139803   19.358499877    5.902081134 CORE  196 O  O    0.0000  196
O        8.412074098    5.696920106    6.010009478 CORE  197 O  O    0.0000  197
O        8.588360556    2.133131698    6.462644072 CORE  198 O  O    0.0000  198
O       12.388519204   14.211380448    6.370512326 CORE  199 O  O    0.0000  199
O        8.492001455   18.187152824    6.629499421 CORE  200 O  O    0.0000  200
O        3.529519795   18.298263314    6.574715671 CORE  201 O  O    0.0000  201
O        3.712557145    1.994612846    6.662378224 CORE  202 O  O    0.0000  202
O       14.146493107   16.117633075    7.106601720 CORE  203 O  O    0.0000  203
O       14.141809657   12.292625161    6.981829447 CORE  204 O  O    0.0000  204
O       14.253871312    7.854799731    7.036724261 CORE  205 O  O    0.0000  205
O       14.157082701    0.455751069    7.378177009 CORE  206 O  O    0.0000  206
O        6.207279216    6.015354901    7.442951115 CORE  207 O  O    0.0000  207
O        6.028502054   10.314946764    7.473833879 CORE  208 O  O    0.0000  208
O        5.969138003   17.935457914    7.467920611 CORE  209 O  O    0.0000  209
O        6.195008048    2.237433798    7.541548335 CORE  210 O  O    0.0000  210
O        4.405601568    4.146845442    8.097349545 CORE  211 O  O    0.0000  211
O       16.495577165   12.243377328    8.186650204 CORE  212 O  O    0.0000  212
O       16.565722249    0.057182632    8.430050252 CORE  213 O  O    0.0000  213
O       11.799931976   15.928574197    8.280945678 CORE  214 O  O    0.0000  214
O       16.594758937   16.336515505    8.090373737 CORE  215 O  O    0.0000  215
O       16.645424720    7.935013803    8.166873315 CORE  216 O  O    0.0000  216
O        7.993531153    4.133878513    8.106731681 CORE  217 O  O    0.0000  217
O       11.958080010    7.664960547    8.339317062 CORE  218 O  O    0.0000  218
O        3.986427904   11.874058017    8.171228289 CORE  219 O  O    0.0000  219
O        7.959634422   11.969534822    8.250820073 CORE  220 O  O    0.0000  220
O        8.309959816    9.333789098    8.361595279 CORE  221 O  O    0.0000  221
O       11.852120392   12.513619923    8.301977494 CORE  222 O  O    0.0000  222
O        3.754118249    9.200818250    8.181851925 CORE  223 O  O    0.0000  223
O       11.671877958    0.386617429    8.234401061 CORE  224 O  O    0.0000  224
O        7.877125999   16.554239722    8.601955446 CORE  225 O  O    0.0000  225
O        4.020457636    6.633477355    8.814430642 CORE  226 O  O    0.0000  226
O        3.886583452   16.705203906    8.661841141 CORE  227 O  O    0.0000  227
O        7.777260125   19.209397396    8.937825019 CORE  228 O  O    0.0000  228
O        8.551826403    6.686059058    8.477151518 CORE  229 O  O    0.0000  229
O        8.330540163    1.699343619    9.063567467 CORE  230 O  O    0.0000  230
O        4.266614621   19.313579122    8.922901316 CORE  231 O  O    0.0000  231
O        3.971260644   14.180694015    9.413274844 CORE  232 O  O    0.0000  232
O        4.222041307    1.821455972    9.268854027 CORE  233 O  O    0.0000  233
O       16.409535750   18.113076665   10.107996612 CORE  234 O  O    0.0000  234
O        8.759705139   14.219078770    9.393097927 CORE  235 O  O    0.0000  235
O       16.665054163   10.109929411    9.744332652 CORE  236 O  O    0.0000  236
O       11.785557270   10.098812931    9.372124608 CORE  237 O  O    0.0000  237
O       11.868337233   18.250130208    9.583230366 CORE  238 O  O    0.0000  238
O       10.009194233    8.220447028   10.054242804 CORE  239 O  O    0.0000  239
O       10.027122058   16.427907020   10.155129520 CORE  240 O  O    0.0000  240
O        2.276358476   12.257414472   10.155790274 CORE  241 O  O    0.0000  241
O        2.257208935    8.139520040   10.076370172 CORE  242 O  O    0.0000  242
O        9.934522923   11.908339341   10.034075101 CORE  243 O  O    0.0000  243
O       15.168542372    0.280192308   10.650124492 CORE  244 O  O    0.0000  244
O       17.776314240   15.861291335   10.392910364 CORE  245 O  O    0.0000  245
O       15.044907589    8.066297075   10.246946387 CORE  246 O  O    0.0000  246
O       17.606578152   12.445509218   10.550778170 CORE  247 O  O    0.0000  247
O        9.987594164   20.056832459   10.192377557 CORE  248 O  O    0.0000  248
O       14.978275362   12.064520425   10.346055355 CORE  249 O  O    0.0000  249
O       15.115599475   15.809814060   10.176567553 CORE  250 O  O    0.0000  250
O       17.811946312    0.149256886   10.757703997 CORE  251 O  O    0.0000  251
O        4.820879567    8.513117968   10.522729811 CORE  252 O  O    0.0000  252
O       17.694839037    7.847449649   10.579228067 CORE  253 O  O    0.0000  253
O        2.451007930    0.323224300   10.492842172 CORE  254 O  O    0.0000  254
O       12.559121877   16.036335451   10.830303210 CORE  255 O  O    0.0000  255
O        7.422917952    7.980911540   10.496691650 CORE  256 O  O    0.0000  256
O        2.358045930   15.825706848   10.688433628 CORE  257 O  O    0.0000  257
O       12.479810320    8.044364386   10.918590932 CORE  258 O  O    0.0000  258
O        4.848939574   11.991319622   10.684351196 CORE  259 O  O    0.0000  259
O        7.474845929   12.447336136   10.840060375 CORE  260 O  O    0.0000  260
O       12.515515333    0.403587617   10.782251117 CORE  261 O  O    0.0000  261
O       12.400381708   12.204753701   10.880427029 CORE  262 O  O    0.0000  262
O        4.985990570   16.040025059   10.999155324 CORE  263 O  O    0.0000  263
O       20.180672862   12.021691093   11.002586679 CORE  264 O  O    0.0000  264
O        7.629741117    0.343754477   11.238706855 CORE  265 O  O    0.0000  265
O       20.194166248   16.391006034   11.239620563 CORE  266 O  O    0.0000  266
O        7.647406626   15.906196551   11.169001726 CORE  267 O  O    0.0000  267
O       20.258269184    8.239567605   11.119213464 CORE  268 O  O    0.0000  268
O        4.966127378    0.238137530   11.272989677 CORE  269 O  O    0.0000  269
O        0.008456203    0.036744926   11.296140993 CORE  270 O  O    0.0000  270
O        6.368637466   18.166013544   11.733089580 CORE  271 O  O    0.0000  271
O        1.624462327   10.179352757   11.693610002 CORE  272 O  O    0.0000  272
O        1.761805865   18.179493196   11.685265977 CORE  273 O  O    0.0000  273
O       18.959006698   14.155409353   12.048098743 CORE  274 O  O    0.0000  274
O        6.487191742   10.164403649   11.710191512 CORE  275 O  O    0.0000  275
O       14.037450682   14.071128300   11.827147452 CORE  276 O  O    0.0000  276
O       13.962745309    1.633412292   12.592588321 CORE  277 O  O    0.0000  277
O       14.162482317    6.440482504   12.156888447 CORE  278 O  O    0.0000  278
O       14.265286944    9.034787151   12.595796372 CORE  279 O  O    0.0000  279
O       13.860484086   19.088515292   12.553717662 CORE  280 O  O    0.0000  280
O       18.862485530    6.493409495   12.516958394 CORE  281 O  O    0.0000  281
O       18.853543351    1.582427933   12.764230649 CORE  282 O  O    0.0000  282
O        1.737183424   12.606521167   12.737944672 CORE  283 O  O    0.0000  283
O        2.005068503    7.767615502   12.696027866 CORE  284 O  O    0.0000  284
O       14.461140737   16.514032559   12.662706237 CORE  285 O  O    0.0000  285
O       18.443978186   11.748589668   12.987758153 CORE  286 O  O    0.0000  286
O        6.068776911    7.756851101   12.739281930 CORE  287 O  O    0.0000  287
O       18.702991925   19.064816784   12.993726447 CORE  288 O  O    0.0000  288
O       18.132403772   16.474685022   12.967785365 CORE  289 O  O    0.0000  289
O       18.436818125    9.085079728   12.839935360 CORE  290 O  O    0.0000  290
O       14.102197448   11.663363331   12.841045996 CORE  291 O  O    0.0000  291
O        6.023900450   12.425116287   13.014057638 CORE  292 O  O    0.0000  292
O       14.778148052    4.101667062   13.084708103 CORE  293 O  O    0.0000  293
O       18.066176966    4.070059399   13.142246061 CORE  294 O  O    0.0000  294
O        1.971591067    0.290788453   13.102592965 CORE  295 O  O    0.0000  295
O        1.484622637   16.036178586   13.218943664 CORE  296 O  O    0.0000  296
O        6.192921235   16.051272735   13.348726960 CORE  297 O  O    0.0000  297
O        6.386610132    0.055471854   13.504560635 CORE  298 O  O    0.0000  298
C       16.084959711   13.646922623    1.095229984 CORE  299 C  C    0.0000  299
C       16.507142798   14.604743364    2.041113722 CORE  300 C  C    0.0000  300
C       17.460818782   14.266858890    3.155787372 CORE  301 C  C    0.0000  301
H       15.808798539   13.938283001    0.080864481 CORE  302 H  H    0.0000  302
H       16.434386506   12.618575958    1.203682006 CORE  303 H  H    0.0000  303
H       18.482637600   14.584411496    2.883722539 CORE  304 H  H    0.0000  304
H       14.503207738   15.378883789    4.159697925 CORE  305 H  H    0.0000  305
H       17.200199031   14.774872662    4.092915854 CORE  306 H  H    0.0000  306
H       17.483727778   13.185387917    3.347733041 CORE  307 H  H    0.0000  307
H       16.495480727   15.659154506    1.748797773 CORE  308 H  H    0.0000  308
H       13.757637680   15.382026896    4.384021155 CORE  309 H  H    0.0000  309
end
end
