# Supplementary material for: Zeolite-confined subnanometric PtSn mimicking mortise-and-tenon joinery for catalytic propane dehydrogenation
Source: Nat Commun. 2022 May 17;13:2716. doi: 10.1038/s41467-022-30522-1 (PMC9114386; doi:10.1038/s41467-022-30522-1)
Supplement: Supplementary file 8 — Source Data [file 41467_2022_30522_MOESM8_ESM.zip › allstructures/Pt6Sn4-TS_propane_to_CH3CH2CH2_H.arc]

!BIOSYM archive 2
PBC=ON
                      Energy         0         -0.4611      -2414.385833        TS
!DATE
PBC   20.37460000   20.11910000   13.51960000   90.00000000   89.99990000   90.00000000
Pt       9.362437706   13.144802340    0.356972444 CORE    1 Pt Pt   0.0000    1
Pt       9.040472943   17.797636767    0.769674238 CORE    2 Pt Pt   0.0000    2
Pt      14.092150733   13.250682287    1.564903693 CORE    3 Pt Pt   0.0000    3
Pt       9.966294148   16.085804260    2.374957485 CORE    4 Pt Pt   0.0000    4
Pt      11.050306403   14.020926347    3.711864862 CORE    5 Pt Pt   0.0000    5
Pt      13.630001859   14.602584688    3.717163459 CORE    6 Pt Pt   0.0000    6
Sn      11.441945075   12.373086711    1.726284293 CORE    7 Sn Sn   0.0000    7
Sn      12.407497578   15.419844596    1.558272220 CORE    8 Sn Sn   0.0000    8
Sn       8.584454759   13.854936348    2.769873514 CORE    9 Sn Sn   0.0000    9
Sn       9.925677564   15.638652746   13.239743712 CORE   10 Sn Sn   0.0000   10
Si      17.875549123   10.447345316    0.105199754 CORE   11 Si Si   0.0000   11
Si      17.996347080    5.678937848    0.155325136 CORE   12 Si Si   0.0000   12
Si      17.713786111   17.930640689    0.070689032 CORE   13 Si Si   0.0000   13
Si      17.896779087    2.600525878    0.127462524 CORE   14 Si Si   0.0000   14
Si       2.257150421   12.624509646    0.729251136 CORE   15 Si Si   0.0000   15
Si       2.439512809    7.755437568    0.746027603 CORE   16 Si Si   0.0000   16
Si       5.659049788    7.800044348    0.790689777 CORE   17 Si Si   0.0000   17
Si       5.356431785   12.628000794    0.922414899 CORE   18 Si Si   0.0000   18
Si       2.221591894   15.717455907    1.058308590 CORE   19 Si Si   0.0000   19
Si       2.392360981    0.213596131    1.145395044 CORE   20 Si Si   0.0000   20
Si       5.322671204   15.741685765    1.133957066 CORE   21 Si Si   0.0000   21
Si       5.566678307    0.200373777    1.394626499 CORE   22 Si Si   0.0000   22
Si       1.496467088   10.250291195    2.525436059 CORE   23 Si Si   0.0000   23
Si       6.388112208   10.221169305    2.655974480 CORE   24 Si Si   0.0000   24
Si       1.534194066    5.636200541    2.776671218 CORE   25 Si Si   0.0000   25
Si      13.949833826    1.807589372    2.843452441 CORE   26 Si Si   0.0000   26
Si      18.913633494    9.711140642    2.986091166 CORE   27 Si Si   0.0000   27
Si      18.965775904    6.531853507    3.025072471 CORE   28 Si Si   0.0000   28
Si      14.118901153    6.466769177    3.005533107 CORE   29 Si Si   0.0000   29
Si      13.857734315   18.702864025    2.783705260 CORE   30 Si Si   0.0000   30
Si      18.692903427   18.574958077    2.943034896 CORE   31 Si Si   0.0000   31
Si      18.839032271    1.614123395    2.957470174 CORE   32 Si Si   0.0000   32
Si      14.070428511    9.669039076    3.063636518 CORE   33 Si Si   0.0000   33
Si       1.330400098   17.941021083    2.990652916 CORE   34 Si Si   0.0000   34
Si       6.352836335    5.756887410    2.965604755 CORE   35 Si Si   0.0000   35
Si       1.444829662    2.518063837    3.089431609 CORE   36 Si Si   0.0000   36
Si       6.122732303    2.648485537    3.288881244 CORE   37 Si Si   0.0000   37
Si       6.109894930   17.858587699    3.325035355 CORE   38 Si Si   0.0000   38
Si       3.856681224    9.766120833    4.535141406 CORE   39 Si Si   0.0000   39
Si       8.688894344    9.753598246    4.662062357 CORE   40 Si Si   0.0000   40
Si      16.407955219    2.485427510    4.797360563 CORE   41 Si Si   0.0000   41
Si       3.860130212    6.624792017    4.714685567 CORE   42 Si Si   0.0000   42
Si      16.589074647    5.596491291    4.823621041 CORE   43 Si Si   0.0000   43
Si      16.532923639   10.359426160    4.822537298 CORE   44 Si Si   0.0000   44
Si      16.200774644   18.000243160    4.753944118 CORE   45 Si Si   0.0000   45
Si      11.582863022    2.502323175    4.786217910 CORE   46 Si Si   0.0000   46
Si      11.713796596    5.643220179    4.815076720 CORE   47 Si Si   0.0000   47
Si       8.766494270    6.583450932    4.732988603 CORE   48 Si Si   0.0000   48
Si       8.614161795    1.617147727    4.893211083 CORE   49 Si Si   0.0000   49
Si      11.722582662   10.261839698    5.064085695 CORE   50 Si Si   0.0000   50
Si      11.664176206   18.113292637    4.912500913 CORE   51 Si Si   0.0000   51
Si       8.553640395   18.583111853    5.033080959 CORE   52 Si Si   0.0000   52
Si       3.581778933   18.683202728    5.020647626 CORE   53 Si Si   0.0000   53
Si       3.680326294    1.750087942    5.078193406 CORE   54 Si Si   0.0000   54
Si      15.677849756   12.600200227    6.811039455 CORE   55 Si Si   0.0000   55
Si      15.678540907   15.753005084    6.758746606 CORE   56 Si Si   0.0000   56
Si      12.502303902   15.759815405    6.806639588 CORE   57 Si Si   0.0000   57
Si      15.648110532    0.247167877    6.876271692 CORE   58 Si Si   0.0000   58
Si      15.859085380    7.900636068    6.808441438 CORE   59 Si Si   0.0000   59
Si      12.655663202    7.764444557    6.883028812 CORE   60 Si Si   0.0000   60
Si      12.502579003   12.653642805    6.928132344 CORE   61 Si Si   0.0000   61
Si      12.524856608    0.403865852    6.887245687 CORE   62 Si Si   0.0000   62
Si       7.678138260   10.556884150    7.505312846 CORE   63 Si Si   0.0000   63
Si       4.451907851   10.541476423    7.470646618 CORE   64 Si Si   0.0000   64
Si       4.599711493    5.709250228    7.617953816 CORE   65 Si Si   0.0000   65
Si       7.765751134    5.648751249    7.577303204 CORE   66 Si Si   0.0000   66
Si       7.731185740    2.553849623    7.785261978 CORE   67 Si Si   0.0000   67
Si       7.471425647   17.979738225    7.908573711 CORE   68 Si Si   0.0000   68
Si       4.587891225    2.576868245    7.897311998 CORE   69 Si Si   0.0000   69
Si       4.337995019   18.118826994    7.962501313 CORE   70 Si Si   0.0000   70
Si       3.719375040    8.141108609    9.385373790 CORE   71 Si Si   0.0000   71
Si       8.551777394    8.098859426    9.364795503 CORE   72 Si Si   0.0000   72
Si      16.465765064   16.591667995    9.618106290 CORE   73 Si Si   0.0000   73
Si      16.477984924   19.784684919    9.785516318 CORE   74 Si Si   0.0000   74
Si      16.407269078   11.715671646    9.783651853 CORE   75 Si Si   0.0000   75
Si      11.520239036   16.720957694    9.658473921 CORE   76 Si Si   0.0000   76
Si       3.745613261   12.638615573    9.625991394 CORE   77 Si Si   0.0000   77
Si      16.524736991    8.529875284    9.773421714 CORE   78 Si Si   0.0000   78
Si      11.561226626    8.538651293    9.700824786 CORE   79 Si Si   0.0000   79
Si       8.585473241   12.626956878    9.635717321 CORE   80 Si Si   0.0000   80
Si      11.565460596   11.704252843    9.796680461 CORE   81 Si Si   0.0000   81
Si       8.419573781    0.271245348    9.830165638 CORE   82 Si Si   0.0000   82
Si      11.487275699   19.877457346    9.719242432 CORE   83 Si Si   0.0000   83
Si       8.538901202   15.784192282    9.799800748 CORE   84 Si Si   0.0000   84
Si       3.749620636   15.758210878    9.954274910 CORE   85 Si Si   0.0000   85
Si       3.931748656    0.451275217   10.033326015 CORE   86 Si Si   0.0000   86
Si       1.331394185   11.781411923   11.388611882 CORE   87 Si Si   0.0000   87
Si      13.971848370   15.699751500   11.330629400 CORE   88 Si Si   0.0000   88
Si      13.974309870    8.036710951   11.516582305 CORE   89 Si Si   0.0000   89
Si       1.442928532    8.607028798   11.404785677 CORE   90 Si Si   0.0000   90
Si      13.927901941    0.485741950   11.474158728 CORE   91 Si Si   0.0000   91
Si       6.164459065    8.651022481   11.399569471 CORE   92 Si Si   0.0000   92
Si      18.755268018   12.666954389   11.590500311 CORE   93 Si Si   0.0000   93
Si      13.919258520   12.582999357   11.622720823 CORE   94 Si Si   0.0000   94
Si      18.734451564   15.786410907   11.575440387 CORE   95 Si Si   0.0000   95
Si       6.174785448   11.804658133   11.566161648 CORE   96 Si Si   0.0000   96
Si       1.317640386   16.680573384   11.722261771 CORE   97 Si Si   0.0000   97
Si       1.462511375   19.852430429   11.694767330 CORE   98 Si Si   0.0000   98
Si       6.270862941   16.594054608   11.794086336 CORE   99 Si Si   0.0000   99
Si      18.814895921    7.958124788   11.801423222 CORE  100 Si Si   0.0000  100
Si      18.802622038    0.241200287   11.822395778 CORE  101 Si Si   0.0000  101
Si       6.302254466   19.817624911   11.938614662 CORE  102 Si Si   0.0000  102
Si      14.654756286   10.366270592    0.068361400 CORE  103 Si Si   0.0000  103
Si      14.796770284    2.683751381   13.492165692 CORE  104 Si Si   0.0000  104
Si      14.533800190   18.101320837   13.343586248 CORE  105 Si Si   0.0000  105
Si      14.898660943    5.828080770    0.027315427 CORE  106 Si Si   0.0000  106
O       16.260510211   10.296393616    0.190808114 CORE  107 O  O    0.0000  107
O       16.467513387    6.249836860    0.160643939 CORE  108 O  O    0.0000  108
O       16.329323231    2.152278960    0.144900256 CORE  109 O  O    0.0000  109
O       16.129361014   18.268158940    0.043518705 CORE  110 O  O    0.0000  110
O        3.810399672   12.130098452    0.747824857 CORE  111 O  O    0.0000  111
O        3.772053447   16.173524012    0.852456969 CORE  112 O  O    0.0000  112
O        3.988958084   20.055141841    1.102359281 CORE  113 O  O    0.0000  113
O        4.042773006    7.890798992    0.948213404 CORE  114 O  O    0.0000  114
O       13.990548327    2.439246076    1.355431673 CORE  115 O  O    0.0000  115
O        1.912144078    6.336267962    1.351015511 CORE  116 O  O    0.0000  116
O        2.117630459   14.121497649    1.335346181 CORE  117 O  O    0.0000  117
O       13.939627791    9.962135072    1.465035724 CORE  118 O  O    0.0000  118
O       14.137261151    6.159768741    1.418488032 CORE  119 O  O    0.0000  119
O       13.796508040   18.092912996    1.275170432 CORE  120 O  O    0.0000  120
O        5.393754795   14.153272681    1.467606596 CORE  121 O  O    0.0000  121
O        6.341545878    9.102338379    1.480966985 CORE  122 O  O    0.0000  122
O        1.374654640   11.602847688    1.630992240 CORE  123 O  O    0.0000  123
O       18.594885442    5.735048718    1.659874750 CORE  124 O  O    0.0000  124
O       18.490111517   10.446465773    1.600452871 CORE  125 O  O    0.0000  125
O       18.503295727    2.483493350    1.627987953 CORE  126 O  O    0.0000  126
O       18.221166217   17.778289537    1.604233850 CORE  127 O  O    0.0000  127
O        6.202308663    6.445648685    1.501811685 CORE  128 O  O    0.0000  128
O        1.729573620    8.977336726    1.543532607 CORE  129 O  O    0.0000  129
O        1.660185018   19.090171456    1.888238543 CORE  130 O  O    0.0000  130
O        5.804926538    1.680077340    2.024218724 CORE  131 O  O    0.0000  131
O        2.110450064    1.609645721    1.919450682 CORE  132 O  O    0.0000  132
O        6.084805103   11.677207103    2.012877836 CORE  133 O  O    0.0000  133
O        6.127585746   19.211191482    2.429541802 CORE  134 O  O    0.0000  134
O        1.585330648   16.472897594    2.343837080 CORE  135 O  O    0.0000  135
O        5.889867686   16.532733193    2.422778210 CORE  136 O  O    0.0000  136
O        1.349980983    4.042371970    2.537233353 CORE  137 O  O    0.0000  137
O       18.730794936    0.040029217    2.580130849 CORE  138 O  O    0.0000  138
O       18.660516536    8.113525998    2.816479049 CORE  139 O  O    0.0000  139
O        6.028430582    4.182231967    2.775301531 CORE  140 O  O    0.0000  140
O       14.041199508    0.192479464    2.750858637 CORE  141 O  O    0.0000  141
O       14.043434949    8.061732838    3.308865716 CORE  142 O  O    0.0000  142
O        0.096773653   10.024851269    3.320342608 CORE  143 O  O    0.0000  143
O        0.160523919    6.286857862    3.371979087 CORE  144 O  O    0.0000  144
O        7.859608581   10.232788798    3.348604153 CORE  145 O  O    0.0000  145
O       20.148109360   18.056094531    3.426586522 CORE  146 O  O    0.0000  146
O       12.552537338    2.276094987    3.507508477 CORE  147 O  O    0.0000  147
O       15.207443384    2.358338682    3.710228035 CORE  148 O  O    0.0000  148
O       15.479608610   10.277971527    3.584892618 CORE  149 O  O    0.0000  149
O       15.477085286    5.869393842    3.666252463 CORE  150 O  O    0.0000  150
O       12.798045637    5.749848779    3.610315476 CORE  151 O  O    0.0000  151
O       20.336975481    1.968870323    3.471149318 CORE  152 O  O    0.0000  152
O       15.136690040   18.050586538    3.534498988 CORE  153 O  O    0.0000  153
O        2.700426479   10.418575997    3.600615037 CORE  154 O  O    0.0000  154
O       12.473837754   18.302627179    3.520378671 CORE  155 O  O    0.0000  155
O       12.831379941   10.339576316    3.872985247 CORE  156 O  O    0.0000  156
O        7.865395200    5.977570435    3.523130997 CORE  157 O  O    0.0000  157
O        2.724904305    5.869011688    3.847957731 CORE  158 O  O    0.0000  158
O        7.612033330    2.408022291    3.892303074 CORE  159 O  O    0.0000  159
O        5.297074238    9.867855079    3.803721103 CORE  160 O  O    0.0000  160
O        7.505190443   17.722343837    4.145920528 CORE  161 O  O    0.0000  161
O        5.320998000    6.444985726    4.023827396 CORE  162 O  O    0.0000  162
O       17.799134731    1.962903179    4.148051706 CORE  163 O  O    0.0000  163
O       17.681463764   18.296559678    4.176314258 CORE  164 O  O    0.0000  164
O       18.065982365    5.963799333    4.251179504 CORE  165 O  O    0.0000  165
O       18.037059438   10.293248405    4.220803930 CORE  166 O  O    0.0000  166
O       10.264016902   10.045982361    4.389225196 CORE  167 O  O    0.0000  167
O        2.231300600   18.112533195    4.325872560 CORE  168 O  O    0.0000  168
O        5.028374056    2.425892472    4.472016092 CORE  169 O  O    0.0000  169
O       10.144930205    1.849641554    4.402694909 CORE  170 O  O    0.0000  170
O        2.359082997    2.449626679    4.435518183 CORE  171 O  O    0.0000  171
O       10.336557661    6.380721730    4.356081832 CORE  172 O  O    0.0000  172
O        4.886527141   17.949433888    4.400871525 CORE  173 O  O    0.0000  173
O       10.085377810   18.274418199    4.608730271 CORE  174 O  O    0.0000  174
O        3.679810266    0.164030684    4.728911253 CORE  175 O  O    0.0000  175
O        3.505712326    8.205289583    4.819371753 CORE  176 O  O    0.0000  176
O        8.444516024    8.164698505    4.936183446 CORE  177 O  O    0.0000  177
O        8.227201869    0.044378076    4.842480615 CORE  178 O  O    0.0000  178
O       16.552069322    4.034655462    5.253503797 CORE  179 O  O    0.0000  179
O       11.424776025    4.079973426    5.128785960 CORE  180 O  O    0.0000  180
O       11.980241385   16.657092948    5.564609403 CORE  181 O  O    0.0000  181
O       16.373987527   11.766538093    5.610468147 CORE  182 O  O    0.0000  182
O       16.162282453   16.515461367    5.412448415 CORE  183 O  O    0.0000  183
O       11.701953472   11.627174151    5.956691071 CORE  184 O  O    0.0000  184
O       15.820064960   19.098682320    5.882592323 CORE  185 O  O    0.0000  185
O       16.283395526    9.117457475    5.830185506 CORE  186 O  O    0.0000  186
O       12.059301837    9.005043757    6.030462735 CORE  187 O  O    0.0000  187
O       16.093022768    1.613476599    6.127387633 CORE  188 O  O    0.0000  188
O        8.196865283   10.588052639    5.970192022 CORE  189 O  O    0.0000  189
O        3.926983413   10.585856647    5.935355812 CORE  190 O  O    0.0000  190
O       12.229334022    1.787805504    6.096610472 CORE  191 O  O    0.0000  191
O       16.282239414    6.479927092    6.150097461 CORE  192 O  O    0.0000  192
O        3.863159094    5.971958687    6.196828270 CORE  193 O  O    0.0000  193
O       12.319314446    6.352360264    6.151715592 CORE  194 O  O    0.0000  194
O       15.988206851   14.172909984    6.585870554 CORE  195 O  O    0.0000  195
O       12.169730502   19.247544245    5.957856271 CORE  196 O  O    0.0000  196
O        8.447463797    5.779710572    6.109616155 CORE  197 O  O    0.0000  197
O        8.507975453    2.169357698    6.416387110 CORE  198 O  O    0.0000  198
O       12.203679283   14.191365009    6.483259011 CORE  199 O  O    0.0000  199
O        8.395197433   18.183465097    6.599177483 CORE  200 O  O    0.0000  200
O        3.471908996   18.391024913    6.615810950 CORE  201 O  O    0.0000  201
O        3.670930888    1.983974852    6.686935415 CORE  202 O  O    0.0000  202
O       14.093084966   15.998555511    7.041939349 CORE  203 O  O    0.0000  203
O       14.082652571   12.307476542    6.828989882 CORE  204 O  O    0.0000  204
O       14.257346246    7.941366037    7.056960685 CORE  205 O  O    0.0000  205
O       14.088025107    0.341649027    7.325125312 CORE  206 O  O    0.0000  206
O        6.187616348    6.024944516    7.456353711 CORE  207 O  O    0.0000  207
O        6.067153249   10.392684367    7.541055418 CORE  208 O  O    0.0000  208
O        5.897964025   17.985093727    7.522028056 CORE  209 O  O    0.0000  209
O        6.147934285    2.245284686    7.567352467 CORE  210 O  O    0.0000  210
O        4.357887142    4.172304911    8.067146267 CORE  211 O  O    0.0000  211
O       16.300645131   12.111305716    8.224944885 CORE  212 O  O    0.0000  212
O       16.564736141    0.041999920    8.205433301 CORE  213 O  O    0.0000  213
O       11.695095126   16.170850209    8.145983103 CORE  214 O  O    0.0000  214
O       16.513227705   16.367886713    8.013578049 CORE  215 O  O    0.0000  215
O       16.642572261    8.077120559    8.221168287 CORE  216 O  O    0.0000  216
O        7.960520247    4.129366288    8.123542704 CORE  217 O  O    0.0000  217
O       11.949389749    7.744444801    8.339860013 CORE  218 O  O    0.0000  218
O        4.003657541   11.926549555    8.189143516 CORE  219 O  O    0.0000  219
O        8.120912628   11.948988360    8.225937824 CORE  220 O  O    0.0000  220
O        8.347695838    9.293031624    8.279024959 CORE  221 O  O    0.0000  221
O       12.019921886   12.535959406    8.476643642 CORE  222 O  O    0.0000  222
O        3.788356246    9.254113773    8.206150621 CORE  223 O  O    0.0000  223
O       11.601946658    0.370636222    8.217691528 CORE  224 O  O    0.0000  224
O        7.822854301   16.530151083    8.550533180 CORE  225 O  O    0.0000  225
O        3.969742487    6.664669016    8.765388975 CORE  226 O  O    0.0000  226
O        3.797330712   16.762042163    8.676060706 CORE  227 O  O    0.0000  227
O        7.781266409   19.180416817    8.952679239 CORE  228 O  O    0.0000  228
O        8.484458409    6.659619065    8.619147476 CORE  229 O  O    0.0000  229
O        8.320191094    1.675341382    9.015346257 CORE  230 O  O    0.0000  230
O        4.184343179   19.363108195    8.983991252 CORE  231 O  O    0.0000  231
O        3.899515322   14.237077015    9.408792690 CORE  232 O  O    0.0000  232
O        4.169158307    1.877778863    9.297187392 CORE  233 O  O    0.0000  233
O       16.427026522   18.171167457    9.992758097 CORE  234 O  O    0.0000  234
O        8.748023322   14.224944410    9.412058252 CORE  235 O  O    0.0000  235
O       16.724494623   10.134278416    9.939633090 CORE  236 O  O    0.0000  236
O       11.828945888   10.131257614    9.495943742 CORE  237 O  O    0.0000  237
O       11.888500890   18.299413059    9.711894871 CORE  238 O  O    0.0000  238
O       10.007131525    8.261243817   10.066305571 CORE  239 O  O    0.0000  239
O        9.979665382   16.479318387   10.108936173 CORE  240 O  O    0.0000  240
O        2.245199899   12.269874837   10.139131799 CORE  241 O  O    0.0000  241
O        2.246908373    8.180490621   10.063490339 CORE  242 O  O    0.0000  242
O        9.999964684   11.980064996   10.119965941 CORE  243 O  O    0.0000  243
O       15.134230418    0.332661353   10.398895077 CORE  244 O  O    0.0000  244
O       17.786057099   15.901584241   10.259724824 CORE  245 O  O    0.0000  245
O       15.050527898    8.096311635   10.301757017 CORE  246 O  O    0.0000  246
O       17.618050187   12.569495835   10.435259439 CORE  247 O  O    0.0000  247
O        9.962215538   20.079852829   10.217801153 CORE  248 O  O    0.0000  248
O       15.009172539   12.046792830   10.548871640 CORE  249 O  O    0.0000  249
O       15.115955790   15.892512352   10.194495865 CORE  250 O  O    0.0000  250
O       17.785500863    0.241189835   10.555227955 CORE  251 O  O    0.0000  251
O        4.810516085    8.470989162   10.534239481 CORE  252 O  O    0.0000  252
O       17.690085589    7.797593404   10.636946309 CORE  253 O  O    0.0000  253
O        2.405996210    0.426897187   10.576174643 CORE  254 O  O    0.0000  254
O       12.508916892   15.922859584   10.668900012 CORE  255 O  O    0.0000  255
O        7.436461514    8.162692942   10.531375765 CORE  256 O  O    0.0000  256
O        2.326286258   15.876199937   10.735685872 CORE  257 O  O    0.0000  257
O       12.468634183    7.989655734   10.927351064 CORE  258 O  O    0.0000  258
O        4.819618046   12.096519260   10.719908805 CORE  259 O  O    0.0000  259
O        7.474963269   12.352933755   10.778575085 CORE  260 O  O    0.0000  260
O       12.497657031    0.540110559   10.716257233 CORE  261 O  O    0.0000  261
O       12.439510405   12.180184964   11.092413756 CORE  262 O  O    0.0000  262
O        4.962420077   16.086196375   10.977218940 CORE  263 O  O    0.0000  263
O       20.144076231   12.043463814   11.013081104 CORE  264 O  O    0.0000  264
O        7.591363859    0.379766780   11.221612343 CORE  265 O  O    0.0000  265
O       20.158276406   16.487111790   11.212510626 CORE  266 O  O    0.0000  266
O        7.608537397   15.941366464   11.127012090 CORE  267 O  O    0.0000  267
O       20.266431422    8.212727176   11.132578229 CORE  268 O  O    0.0000  268
O        4.932635759    0.306290580   11.304601476 CORE  269 O  O    0.0000  269
O       20.310176535    0.064363299   11.262569537 CORE  270 O  O    0.0000  270
O        6.325800723   18.210145754   11.711078412 CORE  271 O  O    0.0000  271
O        1.579930700   10.203853776   11.689616691 CORE  272 O  O    0.0000  272
O        1.730350996   18.248671871   11.701072850 CORE  273 O  O    0.0000  273
O       18.951115990   14.229282572   11.981662524 CORE  274 O  O    0.0000  274
O        6.318974766   10.209878998   11.819199213 CORE  275 O  O    0.0000  275
O       14.058663119   14.171548599   11.871077514 CORE  276 O  O    0.0000  276
O       14.086313024    1.884798271   12.277864622 CORE  277 O  O    0.0000  277
O       14.198396007    6.692763137   12.378487848 CORE  278 O  O    0.0000  278
O       14.131794512    9.372633958   12.428970116 CORE  279 O  O    0.0000  279
O       13.951943158   19.347305875   12.497987624 CORE  280 O  O    0.0000  280
O       18.888651072    6.587743640   12.671547887 CORE  281 O  O    0.0000  281
O       18.706282762    1.657139352   12.611496480 CORE  282 O  O    0.0000  282
O        1.711797366   12.638824964   12.717734728 CORE  283 O  O    0.0000  283
O        2.043786462    7.813668619   12.693605009 CORE  284 O  O    0.0000  284
O       14.224878327   16.703147748   12.579388674 CORE  285 O  O    0.0000  285
O       18.278623357   11.847681752   12.912897440 CORE  286 O  O    0.0000  286
O        6.076452507    7.744747045   12.743428085 CORE  287 O  O    0.0000  287
O       18.498204513   19.142737744   12.854522273 CORE  288 O  O    0.0000  288
O       18.009052389   16.523845674   12.834225686 CORE  289 O  O    0.0000  289
O       18.462496319    9.199119461   12.783512579 CORE  290 O  O    0.0000  290
O       14.211312262   11.897082663   13.111423512 CORE  291 O  O    0.0000  291
O        6.095454443   12.563752273   12.995995268 CORE  292 O  O    0.0000  292
O       14.770621398    4.265624621   13.144490707 CORE  293 O  O    0.0000  293
O       18.037791932    4.141996536   13.154257230 CORE  294 O  O    0.0000  294
O        1.787580879    0.341494467   13.166521932 CORE  295 O  O    0.0000  295
O        1.390402079   16.107980273   13.239563255 CORE  296 O  O    0.0000  296
O        6.177647434   16.077458369   13.321170327 CORE  297 O  O    0.0000  297
O        6.375488983    0.076902280   13.512538573 CORE  298 O  O    0.0000  298
C       16.305993261   13.496537264    1.734011181 CORE  299 C  C    0.0000  299
C       17.218155411   14.033152515    2.846573902 CORE  300 C  C    0.0000  300
C       18.683448866   14.071823897    2.397055655 CORE  301 C  C    0.0000  301
H       16.414045621   14.119117356    0.831120335 CORE  302 H  H    0.0000  302
H       16.591714273   12.461276206    1.512949941 CORE  303 H  H    0.0000  303
H       18.818868656   14.764422421    1.552750469 CORE  304 H  H    0.0000  304
H       17.130011244   13.405809021    3.747700478 CORE  305 H  H    0.0000  305
H       19.345713728   14.402196717    3.212743283 CORE  306 H  H    0.0000  306
H       19.025808138   13.078810099    2.070050862 CORE  307 H  H    0.0000  307
H       16.902624223   15.042383132    3.157595801 CORE  308 H  H    0.0000  308
H       15.007820128   13.819207913    2.913053170 CORE  309 H  H    0.0000  309
end
end
