# Supplementary material for: Zeolite-confined subnanometric PtSn mimicking mortise-and-tenon joinery for catalytic propane dehydrogenation
Source: Nat Commun. 2022 May 17;13:2716. doi: 10.1038/s41467-022-30522-1 (PMC9114386; doi:10.1038/s41467-022-30522-1)
Supplement: Supplementary file 8 — Source Data [file 41467_2022_30522_MOESM8_ESM.zip › allstructures/Pt6Sn4O0-MFI.arc]

!BIOSYM archive 2
PBC=ON
                      Energy         0          0.0493      -2323.633157        C1
!DATE
PBC   20.37460000   20.11910000   13.51960000   90.00000000   89.99990000   90.00000000
Sn       9.161211926   14.046901418    3.280490048 CORE    1 Sn Sn   0.0000    1
Sn      10.127654213   15.425179990   13.309689417 CORE    2 Sn Sn   0.0000    2
Sn      11.239766717   12.128018433    1.416418191 CORE    3 Sn Sn   0.0000    3
Sn      13.436319244   15.402167829    2.144971267 CORE    4 Sn Sn   0.0000    4
Pt      13.838815646   12.883442782    1.575060197 CORE    5 Pt Pt   0.0000    5
Pt      10.818988160   15.865893962    2.314095366 CORE    6 Pt Pt   0.0000    6
Pt      14.483299210   13.755665855    3.887396010 CORE    7 Pt Pt   0.0000    7
Pt       9.632548860   17.626965497    0.963928643 CORE    8 Pt Pt   0.0000    8
Pt      11.801482297   13.608249198    3.471682066 CORE    9 Pt Pt   0.0000    9
Pt       9.021717026   13.233542630    0.755772139 CORE   10 Pt Pt   0.0000   10
Si       5.434502660   12.703070839    0.962686970 CORE   11 Si Si   0.0000   11
Si       5.321654391   15.828276937    1.123350395 CORE   12 Si Si   0.0000   12
Si       2.296500216    0.281810399    1.117598173 CORE   13 Si Si   0.0000   13
Si       2.518903353    7.741233128    0.771519220 CORE   14 Si Si   0.0000   14
Si       2.203164539   15.724825745    1.037955364 CORE   15 Si Si   0.0000   15
Si       5.740666469    7.842342588    0.853548463 CORE   16 Si Si   0.0000   16
Si       5.486855424    0.322665452    1.269788243 CORE   17 Si Si   0.0000   17
Si       2.325246424   12.651239926    0.680712293 CORE   18 Si Si   0.0000   18
Si      18.971300054    6.678198503    2.899435007 CORE   19 Si Si   0.0000   19
Si      14.098326483    9.642725196    2.942948905 CORE   20 Si Si   0.0000   20
Si      14.059262203    6.447459588    2.921583501 CORE   21 Si Si   0.0000   21
Si      18.931139560    9.836448736    2.898684447 CORE   22 Si Si   0.0000   22
Si       1.381037161   17.938662201    2.982298859 CORE   23 Si Si   0.0000   23
Si      18.773645068   18.617767901    2.931805120 CORE   24 Si Si   0.0000   24
Si       6.084411838   17.987980355    3.260447415 CORE   25 Si Si   0.0000   25
Si       6.367228511   10.307208477    2.717216428 CORE   26 Si Si   0.0000   26
Si       1.559600455   10.278007447    2.523516164 CORE   27 Si Si   0.0000   27
Si      13.920873202    1.932647870    2.812343381 CORE   28 Si Si   0.0000   28
Si      18.817917780    1.652671482    2.939469923 CORE   29 Si Si   0.0000   29
Si      13.897257472   18.872391418    2.924662973 CORE   30 Si Si   0.0000   30
Si       6.397820187    5.797189560    3.026121174 CORE   31 Si Si   0.0000   31
Si       1.349409426    2.579237197    3.120456163 CORE   32 Si Si   0.0000   32
Si       1.494014651    5.685967620    2.727655291 CORE   33 Si Si   0.0000   33
Si       6.099107649    2.699427377    3.212003139 CORE   34 Si Si   0.0000   34
Si      16.596294216    5.714480204    4.696571654 CORE   35 Si Si   0.0000   35
Si      16.559039173   10.347040602    4.763385173 CORE   36 Si Si   0.0000   36
Si      11.750957960    5.647700737    4.846325640 CORE   37 Si Si   0.0000   37
Si      11.762801393   10.269847344    4.921884459 CORE   38 Si Si   0.0000   38
Si      16.336418020    2.646797550    4.640586727 CORE   39 Si Si   0.0000   39
Si       3.602241919   18.729200084    5.012318550 CORE   40 Si Si   0.0000   40
Si       8.565359427    1.723785672    4.892419663 CORE   41 Si Si   0.0000   41
Si      16.275372579   18.114383539    4.778493795 CORE   42 Si Si   0.0000   42
Si       8.522854320   18.673722028    4.998204437 CORE   43 Si Si   0.0000   43
Si      11.560731101    2.534694159    4.778466971 CORE   44 Si Si   0.0000   44
Si       8.740436269    9.776127290    4.633371742 CORE   45 Si Si   0.0000   45
Si       8.797755832    6.603910886    4.854424172 CORE   46 Si Si   0.0000   46
Si       3.652017416    1.796482291    5.031759013 CORE   47 Si Si   0.0000   47
Si       3.843781940    9.804892616    4.593497245 CORE   48 Si Si   0.0000   48
Si       3.827461710    6.656168508    4.673039594 CORE   49 Si Si   0.0000   49
Si      11.600462660   18.189595706    4.997359877 CORE   50 Si Si   0.0000   50
Si      15.890014347    7.926950098    6.770215541 CORE   51 Si Si   0.0000   51
Si      12.707049011    7.835078851    6.819866702 CORE   52 Si Si   0.0000   52
Si      15.597458632   12.650298284    6.653947408 CORE   53 Si Si   0.0000   53
Si      12.475916378   12.645873089    6.831604293 CORE   54 Si Si   0.0000   54
Si      15.572361726   15.766761551    6.677270197 CORE   55 Si Si   0.0000   55
Si      15.623822529    0.455375167    6.766555471 CORE   56 Si Si   0.0000   56
Si      12.487035776    0.426042791    6.954600382 CORE   57 Si Si   0.0000   57
Si      12.433771265   15.788924051    6.723577626 CORE   58 Si Si   0.0000   58
Si       4.295424085   18.222962908    7.981540731 CORE   59 Si Si   0.0000   59
Si       7.473373462   18.003997321    7.884308423 CORE   60 Si Si   0.0000   60
Si       7.663089303    2.626892946    7.783899692 CORE   61 Si Si   0.0000   61
Si       7.764759859   10.540847809    7.486706929 CORE   62 Si Si   0.0000   62
Si       7.677221609    5.736438356    7.681662008 CORE   63 Si Si   0.0000   63
Si       4.539322615    2.595337683    7.890707606 CORE   64 Si Si   0.0000   64
Si       4.551127739    5.726196919    7.537039604 CORE   65 Si Si   0.0000   65
Si       4.547691001   10.554845799    7.502346723 CORE   66 Si Si   0.0000   66
Si      16.551317955    8.620653195    9.646994980 CORE   67 Si Si   0.0000   67
Si      16.429100922   11.858968467    9.577508882 CORE   68 Si Si   0.0000   68
Si      11.581756081    8.557418520    9.661205035 CORE   69 Si Si   0.0000   69
Si      11.547581778   11.760133572    9.741089878 CORE   70 Si Si   0.0000   70
Si       3.765549456    0.544175441   10.032910806 CORE   71 Si Si   0.0000   71
Si       8.555295478    8.159237741    9.455514530 CORE   72 Si Si   0.0000   72
Si       8.440817606    0.340977248    9.772209568 CORE   73 Si Si   0.0000   73
Si      16.463133499   19.873340732    9.557656002 CORE   74 Si Si   0.0000   74
Si      16.439506004   16.646386370    9.556133099 CORE   75 Si Si   0.0000   75
Si       8.551096601   12.602637793    9.674469305 CORE   76 Si Si   0.0000   76
Si      11.461550871   19.933963191    9.786452826 CORE   77 Si Si   0.0000   77
Si       3.740594259   15.804918426    9.906769308 CORE   78 Si Si   0.0000   78
Si       3.774088213    8.094104024    9.390685513 CORE   79 Si Si   0.0000   79
Si       8.470172678   15.796632106    9.812651185 CORE   80 Si Si   0.0000   80
Si      11.468410051   16.738207401    9.598193451 CORE   81 Si Si   0.0000   81
Si       3.807019739   12.732541493    9.603079663 CORE   82 Si Si   0.0000   82
Si      14.036489675    8.004910764   11.427399550 CORE   83 Si Si   0.0000   83
Si      18.819926023   12.684972370   11.458759891 CORE   84 Si Si   0.0000   84
Si      18.856976016    8.062765814   11.781908949 CORE   85 Si Si   0.0000   85
Si      13.975033478   12.710937315   11.505023085 CORE   86 Si Si   0.0000   86
Si       1.334962746   19.867388382   11.705535696 CORE   87 Si Si   0.0000   87
Si       1.519206137    8.633771888   11.429837722 CORE   88 Si Si   0.0000   88
Si      18.761243648   15.835637588   11.515577445 CORE   89 Si Si   0.0000   89
Si       6.225568929   16.677811387   11.760809263 CORE   90 Si Si   0.0000   90
Si       6.201576183   19.902441963   11.837326290 CORE   91 Si Si   0.0000   91
Si       1.411535807   11.807837807   11.339372624 CORE   92 Si Si   0.0000   92
Si      14.015216166    0.420592790   11.435772306 CORE   93 Si Si   0.0000   93
Si       1.326723239   16.714813823   11.700378840 CORE   94 Si Si   0.0000   94
Si       6.131665751   11.830903145   11.613134705 CORE   95 Si Si   0.0000   95
Si      13.910514600   15.856886199   11.424168346 CORE   96 Si Si   0.0000   96
Si       6.154157016    8.671000586   11.447191068 CORE   97 Si Si   0.0000   97
Si      18.649859915    0.222267872   11.792123380 CORE   98 Si Si   0.0000   98
Si      14.703699484   10.386107309   13.442653217 CORE   99 Si Si   0.0000   99
Si      17.953755210    5.703889790    0.086025508 CORE  100 Si Si   0.0000  100
Si      17.924911374   10.547503403    0.051275542 CORE  101 Si Si   0.0000  101
Si      14.838937829    5.785242372   13.499834066 CORE  102 Si Si   0.0000  102
Si      17.688717199   17.854249148    0.113077516 CORE  103 Si Si   0.0000  103
Si      17.891147392    2.626211482    0.113139340 CORE  104 Si Si   0.0000  104
Si      14.778989948    2.648912655   13.447804046 CORE  105 Si Si   0.0000  105
Si      14.501453356   18.104050756   13.487944085 CORE  106 Si Si   0.0000  106
O        3.894272273   12.222280419    0.717739116 CORE  107 O  O    0.0000  107
O       18.629035290    5.829015172    1.556426928 CORE  108 O  O    0.0000  108
O        4.123444246    7.755086272    1.006725670 CORE  109 O  O    0.0000  109
O       20.185200081   16.528392300   11.148291410 CORE  110 O  O    0.0000  110
O       14.044368191    9.939725937    1.339160168 CORE  111 O  O    0.0000  111
O        1.765899634   19.069326168    1.878409941 CORE  112 O  O    0.0000  112
O       14.021319291    6.101889164    1.342538291 CORE  113 O  O    0.0000  113
O       18.454599914   10.658951537    1.577418054 CORE  114 O  O    0.0000  114
O       18.360197546   17.804320268    1.587035180 CORE  115 O  O    0.0000  115
O       13.867712099    2.300674216    1.231478703 CORE  116 O  O    0.0000  116
O        5.482652370   14.246681082    1.439492429 CORE  117 O  O    0.0000  117
O        3.752680799   16.191128274    0.853630773 CORE  118 O  O    0.0000  118
O       13.747192432   18.436101666    1.367767087 CORE  119 O  O    0.0000  119
O        4.999624783    2.440095459    4.386102142 CORE  120 O  O    0.0000  120
O        5.796739992    1.783423570    1.908045344 CORE  121 O  O    0.0000  121
O        1.916691389    1.624861431    1.936942771 CORE  122 O  O    0.0000  122
O        6.430343966    6.572890334    1.597343904 CORE  123 O  O    0.0000  123
O        1.574847079    0.371821182   13.187296792 CORE  124 O  O    0.0000  124
O        1.893179152    6.323914483    1.278494368 CORE  125 O  O    0.0000  125
O        1.861249601    8.953558750    1.630849283 CORE  126 O  O    0.0000  126
O       18.181547454   19.169256828   12.816556622 CORE  127 O  O    0.0000  127
O       17.737355024   18.338592169    4.137607912 CORE  128 O  O    0.0000  128
O        6.278518811    9.233285467    1.501362367 CORE  129 O  O    0.0000  129
O        5.861308927   16.627986103    2.416162686 CORE  130 O  O    0.0000  130
O        6.084020332   11.793040969    2.134937859 CORE  131 O  O    0.0000  131
O        1.482447564   11.578901880    1.554679385 CORE  132 O  O    0.0000  132
O       18.615208095    1.654484356   12.558030093 CORE  133 O  O    0.0000  133
O       18.705126511    8.252146564    2.603808000 CORE  134 O  O    0.0000  134
O        1.264138516    4.093679317    2.543444100 CORE  135 O  O    0.0000  135
O        6.017220277    4.248684913    2.740749761 CORE  136 O  O    0.0000  136
O       13.949972345    8.044481345    3.177826121 CORE  137 O  O    0.0000  137
O       12.776214366    5.713413167    3.587612564 CORE  138 O  O    0.0000  138
O       12.858762656   10.342998352    3.724390593 CORE  139 O  O    0.0000  139
O        0.147270636    6.404612381    3.303773048 CORE  140 O  O    0.0000  140
O       18.034977659    6.217772431    4.140380317 CORE  141 O  O    0.0000  141
O       14.192641971    0.346225840    3.029557324 CORE  142 O  O    0.0000  142
O        0.114979364   10.121270157    3.245247065 CORE  143 O  O    0.0000  143
O        2.317180641   18.051676899    4.296314081 CORE  144 O  O    0.0000  144
O       15.526318703   10.147137664    3.524195520 CORE  145 O  O    0.0000  145
O       15.462214991    5.921528945    3.548843581 CORE  146 O  O    0.0000  146
O       15.152348669   18.083211024    3.601268585 CORE  147 O  O    0.0000  147
O       18.072278466   10.323362876    4.186128776 CORE  148 O  O    0.0000  148
O       20.243823538    2.085966823    3.590872439 CORE  149 O  O    0.0000  149
O        7.581987625    2.407049870    3.800342142 CORE  150 O  O    0.0000  150
O        4.971726651   18.067722188    4.448473453 CORE  151 O  O    0.0000  151
O       17.646901637    1.918547615    4.024591074 CORE  152 O  O    0.0000  152
O       15.151451365    2.731729458    3.522909272 CORE  153 O  O    0.0000  153
O       12.503955743    2.367334643    3.466431912 CORE  154 O  O    0.0000  154
O        7.852125183   10.285902359    3.375026128 CORE  155 O  O    0.0000  155
O       12.534042159   18.518842380    3.715201283 CORE  156 O  O    0.0000  156
O        7.853304589    5.883318604    3.745509670 CORE  157 O  O    0.0000  157
O       16.318719711    2.214137782    0.250021482 CORE  158 O  O    0.0000  158
O        7.553101254   17.935321113    3.935445605 CORE  159 O  O    0.0000  159
O        3.603640522    0.208309458    4.693440614 CORE  160 O  O    0.0000  160
O        5.291957911    9.926685896    3.873065348 CORE  161 O  O    0.0000  161
O        2.333069159    2.518537392    4.414309356 CORE  162 O  O    0.0000  162
O       10.299643015   10.045125776    4.250693887 CORE  163 O  O    0.0000  163
O        3.903446821    0.179661604    0.937741366 CORE  164 O  O    0.0000  164
O        5.295318994    6.503362887    3.993493131 CORE  165 O  O    0.0000  165
O       10.353431861    6.376614111    4.439648135 CORE  166 O  O    0.0000  166
O       10.061998497   18.431336615    4.573001819 CORE  167 O  O    0.0000  167
O        2.696828826   10.486623236    3.664951182 CORE  168 O  O    0.0000  168
O       10.094835315    1.948502449    4.394443950 CORE  169 O  O    0.0000  169
O        2.698103684    5.938662009    3.773959219 CORE  170 O  O    0.0000  170
O        8.200645562    0.149126367    5.012253311 CORE  171 O  O    0.0000  171
O        6.328552327    0.153195899   13.410997472 CORE  172 O  O    0.0000  172
O       16.707805158    4.151948829    5.098476682 CORE  173 O  O    0.0000  173
O       11.466910545    4.095681097    5.217634668 CORE  174 O  O    0.0000  174
O       16.325990938   11.769799348    5.509410091 CORE  175 O  O    0.0000  175
O       16.286031572   16.692250274    5.563572584 CORE  176 O  O    0.0000  176
O        8.472040077    8.194484467    4.901521140 CORE  177 O  O    0.0000  177
O       11.716389384   11.648441710    5.793684411 CORE  178 O  O    0.0000  178
O        3.490172032    8.236650632    4.847265991 CORE  179 O  O    0.0000  179
O       16.208518309    6.516454865    6.048166276 CORE  180 O  O    0.0000  180
O       12.118162172    9.024559878    5.892529209 CORE  181 O  O    0.0000  181
O       16.370552258    9.158053364    5.839615414 CORE  182 O  O    0.0000  182
O       12.434980761    6.389554540    6.127275064 CORE  183 O  O    0.0000  183
O       11.997063647   19.180017498    6.228111059 CORE  184 O  O    0.0000  184
O       15.847175907    1.838076854    5.955227505 CORE  185 O  O    0.0000  185
O       15.962352980   19.304316669    5.824439662 CORE  186 O  O    0.0000  186
O        3.473832185   18.453960185    6.603774326 CORE  187 O  O    0.0000  187
O        8.395065335    2.415236146    6.352195055 CORE  188 O  O    0.0000  188
O       11.805261915   16.656656972    5.507615105 CORE  189 O  O    0.0000  189
O       16.321006846   15.915556668    8.108559069 CORE  190 O  O    0.0000  190
O        8.362405637   10.608021586    5.980550299 CORE  191 O  O    0.0000  191
O       12.246410986   14.202063202    6.430666853 CORE  192 O  O    0.0000  192
O        3.665283559    2.033408811    6.637897446 CORE  193 O  O    0.0000  193
O        8.275479194   18.059643700    6.482115404 CORE  194 O  O    0.0000  194
O        3.898058787   10.589074383    6.014677481 CORE  195 O  O    0.0000  195
O        8.546217807    5.954805990    6.325421679 CORE  196 O  O    0.0000  196
O       12.184514019    1.725403342    6.038060316 CORE  197 O  O    0.0000  197
O       14.079256325    0.346721108    7.250067464 CORE  198 O  O    0.0000  198
O       14.295963949    8.058784017    7.060583222 CORE  199 O  O    0.0000  199
O        3.807286369    5.910388510    6.109603433 CORE  200 O  O    0.0000  200
O       14.048781736   12.217548129    6.882113860 CORE  201 O  O    0.0000  201
O       15.685476563   14.212178980    6.145504831 CORE  202 O  O    0.0000  202
O        5.880193194   18.163196404    7.635635290 CORE  203 O  O    0.0000  203
O        6.156706494   10.355432032    7.423505317 CORE  204 O  O    0.0000  204
O        6.099531310    2.178555920    7.658243778 CORE  205 O  O    0.0000  205
O       16.721221110    7.986093898    8.163802819 CORE  206 O  O    0.0000  206
O        6.124241588    6.125117201    7.370072302 CORE  207 O  O    0.0000  207
O       11.929015780    7.869566468    8.235772679 CORE  208 O  O    0.0000  208
O       16.361392160   12.466869535    8.074017106 CORE  209 O  O    0.0000  209
O        7.790028216    4.196945708    8.189494079 CORE  210 O  O    0.0000  210
O       11.871468676   12.480537442    8.328176237 CORE  211 O  O    0.0000  211
O       14.012954473   16.165016575    6.880294188 CORE  212 O  O    0.0000  212
O       16.582530286    0.436778131    8.083844502 CORE  213 O  O    0.0000  213
O        4.399999359    4.198038003    8.032250998 CORE  214 O  O    0.0000  214
O       11.692528213    0.573164320    8.361893990 CORE  215 O  O    0.0000  215
O        3.785689465   16.846710193    8.667498492 CORE  216 O  O    0.0000  216
O        8.153702784   11.927181607    8.244256650 CORE  217 O  O    0.0000  217
O        4.209418718   11.960355469    8.235947448 CORE  218 O  O    0.0000  218
O       11.673634275   16.149160292    8.105267509 CORE  219 O  O    0.0000  219
O        4.000079929   19.452698915    8.985750316 CORE  220 O  O    0.0000  220
O        7.759591311   16.552114033    8.559842380 CORE  221 O  O    0.0000  221
O        9.956177753    0.116406626   10.305432848 CORE  222 O  O    0.0000  222
O        8.415636452    9.265872188    8.265865279 CORE  223 O  O    0.0000  223
O        3.920028982    9.313551083    8.333219380 CORE  224 O  O    0.0000  224
O        8.241510960    6.678464416    8.872795861 CORE  225 O  O    0.0000  225
O        3.981717002    1.961146743    9.273447380 CORE  226 O  O    0.0000  226
O        3.833767139    6.668292236    8.634422239 CORE  227 O  O    0.0000  227
O        7.997581796   19.202077425    8.843943258 CORE  228 O  O    0.0000  228
O        8.530623886   14.210402659    9.484854485 CORE  229 O  O    0.0000  229
O       16.513348085   10.242363373    9.550579990 CORE  230 O  O    0.0000  230
O       11.789844783   10.166501711    9.574139875 CORE  231 O  O    0.0000  231
O       11.707908523   18.338361176    9.591567171 CORE  232 O  O    0.0000  232
O        3.832957845   14.316431005    9.271788261 CORE  233 O  O    0.0000  233
O       16.532759554   18.255784654    9.385157841 CORE  234 O  O    0.0000  234
O       17.752423884   12.485226511   10.257203728 CORE  235 O  O    0.0000  235
O       10.058255461    8.191523138   10.059281741 CORE  236 O  O    0.0000  236
O       17.802827118    8.149996004   10.556381582 CORE  237 O  O    0.0000  237
O        8.380059694    1.729003105    8.926487291 CORE  238 O  O    0.0000  238
O       10.015827634   12.086644227   10.158754323 CORE  239 O  O    0.0000  239
O       12.547734851    7.942803564   10.803876669 CORE  240 O  O    0.0000  240
O       17.782745315   16.062965076   10.242560181 CORE  241 O  O    0.0000  241
O        2.338857706   15.916169130   10.719478907 CORE  242 O  O    0.0000  242
O       15.156304437    8.055270124   10.255729065 CORE  243 O  O    0.0000  243
O       12.510411744   12.339499480   10.920360389 CORE  244 O  O    0.0000  244
O        1.385893426   16.118371605   13.210222577 CORE  245 O  O    0.0000  245
O       15.108880892   12.285972785   10.428105466 CORE  246 O  O    0.0000  246
O        2.324749852    8.201915448   10.098479119 CORE  247 O  O    0.0000  247
O       15.043872360    0.212188814   10.198700860 CORE  248 O  O    0.0000  248
O        9.957616924   16.392747673   10.069622534 CORE  249 O  O    0.0000  249
O       17.684029638    0.269638834   10.489503542 CORE  250 O  O    0.0000  250
O       15.146406591   16.302501920   10.473031772 CORE  251 O  O    0.0000  251
O        4.809618176    0.407588149   11.271486573 CORE  252 O  O    0.0000  252
O        4.858397839   12.425479412   10.804217597 CORE  253 O  O    0.0000  253
O        2.324418146   12.256447060   10.074511530 CORE  254 O  O    0.0000  254
O        4.970248199   16.056248075   10.937437007 CORE  255 O  O    0.0000  255
O        4.955636090    8.142952190   10.498881182 CORE  256 O  O    0.0000  256
O        7.569709845    8.503091181   10.688995947 CORE  257 O  O    0.0000  257
O        7.610440689   16.061792164   11.169091747 CORE  258 O  O    0.0000  258
O        7.465477528    0.445959351   11.064591227 CORE  259 O  O    0.0000  259
O       12.490463302    0.382213342   10.899592853 CORE  260 O  O    0.0000  260
O        7.502826281   12.134418154   10.815863110 CORE  261 O  O    0.0000  261
O       20.355245047    8.190746306   11.187872752 CORE  262 O  O    0.0000  262
O       12.516190843   16.031696489   10.617487950 CORE  263 O  O    0.0000  263
O       20.236390130   12.080743776   10.944389525 CORE  264 O  O    0.0000  264
O        2.251003396    0.521751735   10.613001123 CORE  265 O  O    0.0000  265
O        2.106711922   14.128010124    1.311237696 CORE  266 O  O    0.0000  266
O       18.960613760   14.256463631   11.809166709 CORE  267 O  O    0.0000  267
O       18.819403897    0.078376891    2.552754289 CORE  268 O  O    0.0000  268
O       18.730450029    6.624731803   12.522966822 CORE  269 O  O    0.0000  269
O        1.632468760   10.235911177   11.675450046 CORE  270 O  O    0.0000  270
O       14.212240675    6.665802941   12.304237091 CORE  271 O  O    0.0000  271
O        6.205873223   18.292941358   11.601235476 CORE  272 O  O    0.0000  272
O       14.079040432   14.290486955   11.844720117 CORE  273 O  O    0.0000  273
O        5.915789362   10.234873977   11.812364099 CORE  274 O  O    0.0000  274
O       14.241430034    1.861403588   12.141803409 CORE  275 O  O    0.0000  275
O       14.179722516    9.355537323   12.318152606 CORE  276 O  O    0.0000  276
O       18.607241501    9.261452086   12.852073460 CORE  277 O  O    0.0000  277
O       18.321829996   11.917868844   12.802700549 CORE  278 O  O    0.0000  278
O       14.208664187   11.889962435   12.933629469 CORE  279 O  O    0.0000  279
O       14.283069333   19.364308871   12.510165872 CORE  280 O  O    0.0000  280
O        1.544833007   16.464193888    2.321164575 CORE  281 O  O    0.0000  281
O       20.159239262   20.060839491   11.275593095 CORE  282 O  O    0.0000  282
O       18.120541475   16.500728609   12.852036820 CORE  283 O  O    0.0000  283
O       18.042715862    4.158878136   13.111537620 CORE  284 O  O    0.0000  284
O        2.165667355    7.888701223   12.719735015 CORE  285 O  O    0.0000  285
O        1.732771208   18.287815043   11.704041391 CORE  286 O  O    0.0000  286
O       18.584640892    2.510365737    1.578018956 CORE  287 O  O    0.0000  287
O        5.949999583   19.296079019    2.311668849 CORE  288 O  O    0.0000  288
O        6.233556435   12.540750997   13.070869474 CORE  289 O  O    0.0000  289
O        6.151380041   16.251423377   13.317538999 CORE  290 O  O    0.0000  290
O        1.803747141   12.673145943   12.660597304 CORE  291 O  O    0.0000  291
O        6.169587731    7.792515819   12.810187988 CORE  292 O  O    0.0000  292
O       13.896993252   16.762092898   12.779627114 CORE  293 O  O    0.0000  293
O       16.313001774   10.356734934    0.014918013 CORE  294 O  O    0.0000  294
O       14.692050822    4.226919892   13.097929686 CORE  295 O  O    0.0000  295
O       16.402352450    6.191588541    0.185408961 CORE  296 O  O    0.0000  296
O       16.078289104   17.891377981    0.264958676 CORE  297 O  O    0.0000  297
O       20.221083784   18.125593510    3.461957592 CORE  298 O  O    0.0000  298
end
end
