# Supplementary material for: Zeolite-confined subnanometric PtSn mimicking mortise-and-tenon joinery for catalytic propane dehydrogenation
Source: Nat Commun. 2022 May 17;13:2716. doi: 10.1038/s41467-022-30522-1 (PMC9114386; doi:10.1038/s41467-022-30522-1)
Supplement: Supplementary file 8 — Source Data [file 41467_2022_30522_MOESM8_ESM.zip › allstructures/Pt6Sn4O10-MFI.arc]

!BIOSYM archive 2
PBC=ON
                      Energy         0          0.0477      -2386.414261        C1
!DATE
PBC   20.37460000   20.11910000   13.51960000   90.00000000   89.99990000   90.00000000
Sn       5.158512905    7.549042474    7.792718580 CORE    1 Sn Sn   0.0000    1
Sn       7.424153875   11.909375939    7.749290810 CORE    2 Sn Sn   0.0000    2
Sn       5.951676626    9.730216803   10.303603835 CORE    3 Sn Sn   0.0000    3
Sn       8.276452778    8.595214722    7.910158596 CORE    4 Sn Sn   0.0000    4
Pt       5.281648292   12.591640108    5.921195173 CORE    5 Pt Pt   0.0000    5
Pt       4.948318080   10.918469825    7.872533849 CORE    6 Pt Pt   0.0000    6
Pt      13.567686301    9.590696845    8.951159172 CORE    7 Pt Pt   0.0000    7
Pt       5.743364626   16.132622796    6.705428476 CORE    8 Pt Pt   0.0000    8
Pt       9.964375907    9.904932269    9.321588907 CORE    9 Pt Pt   0.0000    9
Pt       6.159816209    9.397992998    5.879741890 CORE   10 Pt Pt   0.0000   10
Si       1.220957658    8.244601280    7.342401286 CORE   11 Si Si   0.0000   11
Si       1.287877914   11.374167358    7.033760055 CORE   12 Si Si   0.0000   12
Si      18.692396043   16.306165532    6.930963194 CORE   13 Si Si   0.0000   13
Si      18.702092645    3.661431880    7.268596512 CORE   14 Si Si   0.0000   14
Si      18.556142755   11.407630955    6.880617465 CORE   15 Si Si   0.0000   15
Si       1.516284563    3.682308511    7.411562346 CORE   16 Si Si   0.0000   16
Si       1.543338884   16.258687209    6.994063542 CORE   17 Si Si   0.0000   17
Si      18.485222435    8.324892282    7.223010573 CORE   18 Si Si   0.0000   18
Si      14.787553223    2.225048250    9.366112894 CORE   19 Si Si   0.0000   19
Si       9.871214100    5.336450487    9.251473250 CORE   20 Si Si   0.0000   20
Si       9.944499603    2.194473964    9.165293369 CORE   21 Si Si   0.0000   21
Si      14.685811434    5.388065373    9.304287169 CORE   22 Si Si   0.0000   22
Si      17.760271633   13.784519890    8.677262447 CORE   23 Si Si   0.0000   23
Si      14.786001819   14.301334581    9.287065163 CORE   24 Si Si   0.0000   24
Si       2.290526597   13.765117274    8.810741072 CORE   25 Si Si   0.0000   25
Si       2.037259882    6.108937286    9.465053226 CORE   26 Si Si   0.0000   26
Si      17.713445685    6.092702911    9.148639242 CORE   27 Si Si   0.0000   27
Si      10.005856360   17.549797096    9.125666914 CORE   28 Si Si   0.0000   28
Si      14.865653350   17.496643871    9.282930130 CORE   29 Si Si   0.0000   29
Si      10.043103412   14.355805745    9.382984434 CORE   30 Si Si   0.0000   30
Si       2.159822372    1.345634520    9.363456834 CORE   31 Si Si   0.0000   31
Si      17.802512010   18.408105379    8.973824255 CORE   32 Si Si   0.0000   32
Si      17.769835908    1.396408595    9.280681398 CORE   33 Si Si   0.0000   33
Si       2.291235202   18.333192176    9.153419348 CORE   34 Si Si   0.0000   34
Si      12.365738145    1.397343767   11.140490960 CORE   35 Si Si   0.0000   35
Si      12.328700048    5.890109757   11.236382324 CORE   36 Si Si   0.0000   36
Si       7.550400711    1.424850869   11.136786404 CORE   37 Si Si   0.0000   37
Si       7.530274105    5.882488274   11.353505879 CORE   38 Si Si   0.0000   38
Si      12.457079514   18.361198471   11.013981012 CORE   39 Si Si   0.0000   39
Si      20.134709763   14.255609087   10.686714406 CORE   40 Si Si   0.0000   40
Si       4.700400497   17.465236407   10.888708198 CORE   41 Si Si   0.0000   41
Si      12.553109896   13.722926884   11.289092285 CORE   42 Si Si   0.0000   42
Si       4.612025920   14.276962345   10.779046770 CORE   43 Si Si   0.0000   43
Si       7.658252365   18.392141541   11.045526014 CORE   44 Si Si   0.0000   44
Si       4.483309582    5.418910393   11.211051328 CORE   45 Si Si   0.0000   45
Si       4.576324371    2.259518492   11.108008227 CORE   46 Si Si   0.0000   46
Si      20.162856078   17.439250025   10.887342704 CORE   47 Si Si   0.0000   47
Si      19.922099702    5.410187026   11.219012989 CORE   48 Si Si   0.0000   48
Si      20.059390400    2.217205507   11.198119232 CORE   49 Si Si   0.0000   49
Si       7.603383330   13.764975851   11.314460436 CORE   50 Si Si   0.0000   50
Si      11.667893071    3.511265014   13.268534838 CORE   51 Si Si   0.0000   51
Si       8.447061570    3.475363204   13.282063593 CORE   52 Si Si   0.0000   52
Si      11.526425011    8.241385836   13.088408726 CORE   53 Si Si   0.0000   53
Si       8.374121866    8.285582387   13.164174245 CORE   54 Si Si   0.0000   54
Si      11.574746943   11.372951386   13.045754577 CORE   55 Si Si   0.0000   55
Si      11.775404302   16.133999347   13.129013805 CORE   56 Si Si   0.0000   56
Si       8.565944601   16.228703921   13.095234560 CORE   57 Si Si   0.0000   57
Si       8.428614041   11.370975548   13.121684174 CORE   58 Si Si   0.0000   58
Si       0.314769131   13.517786857    0.110623792 CORE   59 Si Si   0.0000   59
Si       3.544950665   13.454671579    0.107147833 CORE   60 Si Si   0.0000   60
Si       3.647539255   18.316901572    0.244582188 CORE   61 Si Si   0.0000   61
Si       3.433554137    6.064539442    0.559699241 CORE   62 Si Si   0.0000   62
Si       3.676457307    1.267105616    0.466488802 CORE   63 Si Si   0.0000   63
Si       0.474434017   18.325026586    0.284835099 CORE   64 Si Si   0.0000   64
Si       0.514277453    1.340833577    0.565128669 CORE   65 Si Si   0.0000   65
Si       0.252117527    5.949014926    0.652066647 CORE   66 Si Si   0.0000   66
Si      12.353065131    4.212869202    2.694319638 CORE   67 Si Si   0.0000   67
Si      12.370698116    7.393744115    2.477465355 CORE   68 Si Si   0.0000   68
Si       7.414206433    4.210141990    2.621463260 CORE   69 Si Si   0.0000   69
Si       7.391358142    7.405608623    2.527963718 CORE   70 Si Si   0.0000   70
Si      19.994479087   15.923166937    2.065462318 CORE   71 Si Si   0.0000   71
Si       4.389900638    3.582905075    2.403527903 CORE   72 Si Si   0.0000   72
Si       4.462005905   15.869579444    2.039029851 CORE   73 Si Si   0.0000   73
Si      12.345917925   15.466857838    2.573510843 CORE   74 Si Si   0.0000   74
Si      12.292595010   12.318569413    2.455591199 CORE   75 Si Si   0.0000   75
Si       4.414430696    8.304267739    2.554543307 CORE   76 Si Si   0.0000   76
Si       7.531740591   15.474412989    2.416089516 CORE   77 Si Si   0.0000   77
Si      19.957248599   11.447982769    2.270346326 CORE   78 Si Si   0.0000   78
Si      20.089876653    3.478509182    2.664967967 CORE   79 Si Si   0.0000   79
Si       4.430675413   11.443723459    2.205307744 CORE   80 Si Si   0.0000   80
Si       7.442022323   12.325337279    2.422115014 CORE   81 Si Si   0.0000   81
Si      20.009980158    8.329727227    2.621152386 CORE   82 Si Si   0.0000   82
Si       9.780379666    3.717648708    4.531395438 CORE   83 Si Si   0.0000   83
Si      14.649620680    8.307730307    4.396861830 CORE   84 Si Si   0.0000   84
Si      14.665850266    3.667711621    4.698144111 CORE   85 Si Si   0.0000   85
Si       9.863441986    8.353061403    4.220787628 CORE   86 Si Si   0.0000   86
Si      17.710237634   15.437308332    4.078762481 CORE   87 Si Si   0.0000   87
Si      17.651752474    4.200991801    4.342665877 CORE   88 Si Si   0.0000   88
Si      14.649287059   11.422781313    4.368897258 CORE   89 Si Si   0.0000   89
Si       2.011285276   12.276694619    4.174591835 CORE   90 Si Si   0.0000   90
Si       2.074026539   15.414414645    4.092625709 CORE   91 Si Si   0.0000   91
Si      17.572460707    7.377406667    4.329024293 CORE   92 Si Si   0.0000   92
Si       9.795443925   15.998986009    4.435843581 CORE   93 Si Si   0.0000   93
Si      17.586035675   12.273927279    4.047501891 CORE   94 Si Si   0.0000   94
Si       2.116270940    7.451201773    4.450629081 CORE   95 Si Si   0.0000   95
Si       9.793770287   11.524308273    4.250508046 CORE   96 Si Si   0.0000   96
Si       2.160806670    4.245181406    4.447476894 CORE   97 Si Si   0.0000   97
Si      14.727922844   16.056318752    4.548301417 CORE   98 Si Si   0.0000   98
Si      10.445049640    6.203394003    6.367702814 CORE   99 Si Si   0.0000   99
Si      13.883774533    1.313661392    6.517172738 CORE  100 Si Si   0.0000  100
Si      13.666212853    6.179466069    6.452228982 CORE  101 Si Si   0.0000  101
Si      10.768568366    1.313491203    6.325097761 CORE  102 Si Si   0.0000  102
Si      13.764490706   13.613950470    6.382923180 CORE  103 Si Si   0.0000  103
Si      13.904342501   18.365136877    6.367000045 CORE  104 Si Si   0.0000  104
Si      10.781994512   18.339918842    6.176960999 CORE  105 Si Si   0.0000  105
Si      10.548875499   13.647808484    6.364747871 CORE  106 Si Si   0.0000  106
O       20.039175735    7.824353917    7.121302162 CORE  107 O  O    0.0000  107
O       14.418209271    1.339851701    8.051865994 CORE  108 O  O    0.0000  108
O       20.307091601    3.761074569    7.086590308 CORE  109 O  O    0.0000  109
O       17.680909329   12.449581892    7.757502605 CORE  110 O  O    0.0000  110
O        9.814838493    6.283783171    7.894510253 CORE  111 O  O    0.0000  111
O       19.015157274   18.178098224   10.021188130 CORE  112 O  O    0.0000  112
O       10.038320821    1.367670245    7.777661742 CORE  113 O  O    0.0000  113
O       14.179802235    6.188941351    7.985175059 CORE  114 O  O    0.0000  114
O       12.156161415   13.765679474    6.202262820 CORE  115 O  O    0.0000  115
O       10.045865074   18.060144531    7.593667788 CORE  116 O  O    0.0000  116
O        1.353328648    9.842474232    7.563764765 CORE  117 O  O    0.0000  117
O       18.428552779    9.917832244    7.502343601 CORE  118 O  O    0.0000  118
O       10.130012720   13.608560969    7.937677110 CORE  119 O  O    0.0000  119
O       20.297033406   16.183868266    7.125589854 CORE  120 O  O    0.0000  120
O       18.964027484   13.637830337    9.752829956 CORE  121 O  O    0.0000  121
O        2.086182977   17.605070597    7.718267351 CORE  122 O  O    0.0000  122
O        1.915065609    2.234239904    8.024772955 CORE  123 O  O    0.0000  123
O        1.259507767   17.712954014   10.253875970 CORE  124 O  O    0.0000  124
O       18.338243344    2.295457990    8.055687632 CORE  125 O  O    0.0000  125
O       18.182961993    4.967226751    8.074421912 CORE  126 O  O    0.0000  126
O        2.171953165   14.935050367    7.695112595 CORE  127 O  O    0.0000  127
O       13.547696055   16.125371974    3.438162405 CORE  128 O  O    0.0000  128
O        1.921182636    4.830791860    8.479368434 CORE  129 O  O    0.0000  129
O        2.060677968   12.316927911    8.106242285 CORE  130 O  O    0.0000  130
O        1.808023358    7.490296261    8.652499319 CORE  131 O  O    0.0000  131
O       17.753118260    7.552199243    8.444267669 CORE  132 O  O    0.0000  132
O       12.213301110   17.495835325   12.364533405 CORE  133 O  O    0.0000  133
O       14.535355709    3.792269195    9.014857191 CORE  134 O  O    0.0000  134
O       17.598394502   19.998984436    8.735616403 CORE  135 O  O    0.0000  135
O        1.997995480   19.912851068    8.942790910 CORE  136 O  O    0.0000  136
O        9.832843862    3.782357118    8.799699526 CORE  137 O  O    0.0000  137
O        8.620832830    1.719797894    9.955865689 CORE  138 O  O    0.0000  138
O        8.576482930    5.733913281   10.124126558 CORE  139 O  O    0.0000  139
O       16.337019987    1.981293961    9.785447874 CORE  140 O  O    0.0000  140
O       13.859057394    1.763550745   10.616488506 CORE  141 O  O    0.0000  141
O        9.792353137   15.940217159    9.182169428 CORE  142 O  O    0.0000  142
O       16.215316853    5.764186388    9.657933360 CORE  143 O  O    0.0000  143
O       12.346664478   17.884462704    6.293096175 CORE  144 O  O    0.0000  144
O       11.236483284    5.626686454   10.058812219 CORE  145 O  O    0.0000  145
O       11.277830392    1.941054512   10.055618004 CORE  146 O  O    0.0000  146
O       11.427682290   14.086814213   10.172942733 CORE  147 O  O    0.0000  147
O       13.807654170    5.811328005   10.596378738 CORE  148 O  O    0.0000  148
O       16.438896849   17.762810848    9.593822245 CORE  149 O  O    0.0000  149
O        3.804333881   18.110229982    9.699032659 CORE  150 O  O    0.0000  150
O        1.207897451   14.011851444    9.996865848 CORE  151 O  O    0.0000  151
O       14.014379318   13.732155893   10.594985579 CORE  152 O  O    0.0000  152
O       11.419933932   17.913367183    9.843468196 CORE  153 O  O    0.0000  153
O        8.768830964   18.285669012    9.867124878 CORE  154 O  O    0.0000  154
O        3.543871461    6.141795181   10.093366974 CORE  155 O  O    0.0000  155
O        8.798392370   13.715351539   10.211282877 CORE  156 O  O    0.0000  156
O        3.655886764    1.595880739    9.950812482 CORE  157 O  O    0.0000  157
O       18.522491837   15.858842484    2.741615331 CORE  158 O  O    0.0000  158
O        3.776468751   13.771774465    9.479670474 CORE  159 O  O    0.0000  159
O       19.880906595   15.843173523   10.912111908 CORE  160 O  O    0.0000  160
O        0.966075176    5.996113303   10.676679711 CORE  161 O  O    0.0000  161
O       17.874519247   13.842667908    4.365958644 CORE  162 O  O    0.0000  162
O        6.026698881    5.674746113   10.781727605 CORE  163 O  O    0.0000  163
O       16.354917522   13.943243215    9.469344580 CORE  164 O  O    0.0000  164
O        1.081676313    1.724639234   10.526063841 CORE  165 O  O    0.0000  165
O        6.136196871    2.093078733   10.681033974 CORE  166 O  O    0.0000  166
O        6.185161645   13.908948938   10.526937772 CORE  167 O  O    0.0000  167
O       18.683691462    6.107343026   10.446904658 CORE  168 O  O    0.0000  168
O        6.272642243   17.700506870   10.559242125 CORE  169 O  O    0.0000  169
O       18.803535529    1.425865057   10.537907264 CORE  170 O  O    0.0000  170
O        4.407145150   15.870696496   11.011733704 CORE  171 O  O    0.0000  171
O       14.164070822   13.618850778    7.949065730 CORE  172 O  O    0.0000  172
O       12.216169776   19.923039196   11.372688747 CORE  173 O  O    0.0000  173
O        7.392503785   19.954272422   11.389551048 CORE  174 O  O    0.0000  174
O       12.102193298    7.364805574   11.858625383 CORE  175 O  O    0.0000  175
O       12.317674533   12.234517763   11.893521761 CORE  176 O  O    0.0000  176
O        4.169689684    3.829175585   11.257976310 CORE  177 O  O    0.0000  177
O        7.667130002    7.346475502   12.045604330 CORE  178 O  O    0.0000  178
O       19.867966810    3.808860188   10.942336746 CORE  179 O  O    0.0000  179
O       12.102370471    2.113847711   12.571986093 CORE  180 O  O    0.0000  180
O        7.836366639    4.746767735   12.473896474 CORE  181 O  O    0.0000  181
O       12.202217526    4.778069036   12.407489793 CORE  182 O  O    0.0000  182
O        8.064097758    2.088833854   12.532080019 CORE  183 O  O    0.0000  183
O        7.785109096   15.019147014   12.330892232 CORE  184 O  O    0.0000  184
O       18.298867810   16.251649572    5.358566837 CORE  185 O  O    0.0000  185
O       12.499785921   14.829237112   12.480335578 CORE  186 O  O    0.0000  186
O       20.108335410   13.492070129   12.117316718 CORE  187 O  O    0.0000  187
O        4.330730598   18.192808130   12.297319472 CORE  188 O  O    0.0000  188
O        7.582188324   12.368171437   12.157062614 CORE  189 O  O    0.0000  189
O       11.741828162    9.798459103   12.700048447 CORE  190 O  O    0.0000  190
O        4.216282882    6.098027859   12.658290031 CORE  191 O  O    0.0000  191
O        8.211538099    9.823704796   12.651372314 CORE  192 O  O    0.0000  192
O       20.102678502   18.040724793   12.391857310 CORE  193 O  O    0.0000  193
O        4.098295255   13.490861815   12.104845691 CORE  194 O  O    0.0000  194
O        1.839013802    5.962087866    0.305082675 CORE  195 O  O    0.0000  195
O        4.360369419    1.534520785   12.540079585 CORE  196 O  O    0.0000  196
O        8.217640507   17.649922464   12.388295346 CORE  197 O  O    0.0000  197
O       10.161950628   15.934876333   13.017467054 CORE  198 O  O    0.0000  198
O       10.055141738    3.622781666   13.379419442 CORE  199 O  O    0.0000  199
O       20.090531779    1.921643050   12.791941668 CORE  200 O  O    0.0000  200
O        9.946194163    7.902246906   13.318033337 CORE  201 O  O    0.0000  201
O        9.997768415   11.787217273   13.042841709 CORE  202 O  O    0.0000  202
O        1.934626868   13.628604569    0.107940146 CORE  203 O  O    0.0000  203
O       20.296178194    4.709397306    1.634105098 CORE  204 O  O    0.0000  204
O        2.058221209   17.983399074    0.123053624 CORE  205 O  O    0.0000  205
O       12.331917577    3.535325202    1.224325488 CORE  206 O  O    0.0000  206
O        2.099754009    1.660174005    0.379778015 CORE  207 O  O    0.0000  207
O        7.808572221    3.439551850    1.247283926 CORE  208 O  O    0.0000  208
O       12.318686028    7.871025026    0.932588095 CORE  209 O  O    0.0000  209
O        3.865466321   19.817436508    0.834425588 CORE  210 O  O    0.0000  210
O        7.630961797    8.088300599    1.071129010 CORE  211 O  O    0.0000  211
O       12.229171450   11.663819861    0.976759760 CORE  212 O  O    0.0000  212
O       12.245022546   16.254475404    1.156734659 CORE  213 O  O    0.0000  213
O        0.254447002   19.870364035    0.720414965 CORE  214 O  O    0.0000  214
O        8.070282479   16.298089214    1.116993933 CORE  215 O  O    0.0000  215
O       20.230913401   12.133868616    0.825785557 CORE  216 O  O    0.0000  216
O        3.777983044    7.449889740    1.327231020 CORE  217 O  O    0.0000  217
O       20.189006910    7.345552228    1.344873406 CORE  218 O  O    0.0000  218
O        7.912425650   11.456632138    1.133173559 CORE  219 O  O    0.0000  219
O       20.083117117   14.809716370    0.887529813 CORE  220 O  O    0.0000  220
O        3.978058154   12.017561618    0.740760308 CORE  221 O  O    0.0000  221
O        4.200661532   14.661699426    0.979441426 CORE  222 O  O    0.0000  222
O        3.938751806    4.771715327    1.392703608 CORE  223 O  O    0.0000  223
O       19.789451796    5.758497669   12.795368476 CORE  224 O  O    0.0000  224
O        4.401546226    2.163147246    1.611608093 CORE  225 O  O    0.0000  225
O       20.196103346   17.405995023    1.445185492 CORE  226 O  O    0.0000  226
O       20.349497412    2.066342087    1.910964000 CORE  227 O  O    0.0000  227
O        4.354496365   17.291537802    1.272463095 CORE  228 O  O    0.0000  228
O        4.597917318    9.835823117    2.065452348 CORE  229 O  O    0.0000  229
O       12.669190484    5.802293621    2.577152859 CORE  230 O  O    0.0000  230
O        7.662241418    5.808587723    2.427690639 CORE  231 O  O    0.0000  231
O        7.798580931   13.887672881    2.159218663 CORE  232 O  O    0.0000  232
O       18.437841280   11.783812098    2.750729495 CORE  233 O  O    0.0000  233
O       12.668891144   13.891775451    2.333481518 CORE  234 O  O    0.0000  234
O       13.566695076    8.211202370    3.192142011 CORE  235 O  O    0.0000  235
O        5.867914821    3.899491634    2.986791587 CORE  236 O  O    0.0000  236
O       13.518007404    3.493282504    3.563405941 CORE  237 O  O    0.0000  237
O        5.953136744   15.740983736    2.660201609 CORE  238 O  O    0.0000  238
O        5.858159779    7.686405055    2.992031413 CORE  239 O  O    0.0000  239
O        8.319476952    3.647392396    3.840944522 CORE  240 O  O    0.0000  240
O       16.006139175   12.053719620    3.723357537 CORE  241 O  O    0.0000  241
O       16.152008521   15.813412668    3.812386355 CORE  242 O  O    0.0000  242
O       10.906774461    3.992873833    3.397100150 CORE  243 O  O    0.0000  243
O        8.385000145    8.079766058    3.619136119 CORE  244 O  O    0.0000  244
O        0.612824172   12.039994228    3.380353686 CORE  245 O  O    0.0000  245
O       10.949732254    7.701818997    3.205825847 CORE  246 O  O    0.0000  246
O       18.567991033    3.463224457    3.224589531 CORE  247 O  O    0.0000  247
O       10.925942125   15.602919352    3.340540071 CORE  248 O  O    0.0000  248
O        5.839629403   12.158015341    2.614857806 CORE  249 O  O    0.0000  249
O       14.457143353   18.195915581    7.878480026 CORE  250 O  O    0.0000  250
O       10.839750087   12.166665388    3.174879350 CORE  251 O  O    0.0000  251
O        0.747538817   15.644454933    3.193631910 CORE  252 O  O    0.0000  252
O        0.761893629    8.018055037    3.756902562 CORE  253 O  O    0.0000  253
O       18.535403968    8.153479651    3.277679770 CORE  254 O  O    0.0000  254
O       20.172999843    9.851371752    2.092843300 CORE  255 O  O    0.0000  255
O        0.735192666    3.659634471    3.923297971 CORE  256 O  O    0.0000  256
O        3.368824597    3.503957964    3.659701083 CORE  257 O  O    0.0000  257
O        3.255501996   11.811079337    3.256694102 CORE  258 O  O    0.0000  258
O        3.396844353   15.824603033    3.255901114 CORE  259 O  O    0.0000  259
O        8.334567487   15.965073662    3.736466614 CORE  260 O  O    0.0000  260
O        3.426665684    8.207262135    3.846708467 CORE  261 O  O    0.0000  261
O       16.097676265    3.905344975    3.974027065 CORE  262 O  O    0.0000  262
O        8.271924209   11.786702672    3.722379444 CORE  263 O  O    0.0000  263
O       16.023528149    7.598736426    3.884892092 CORE  264 O  O    0.0000  264
O       13.981324229   18.143793991   10.487838089 CORE  265 O  O    0.0000  265
O       20.118293972   11.882834103    6.911865914 CORE  266 O  O    0.0000  266
O       14.896172376    9.867480213    4.747953372 CORE  267 O  O    0.0000  267
O       14.572227713   15.907818118    9.185581769 CORE  268 O  O    0.0000  268
O       14.760174656    2.316311502    5.593390102 CORE  269 O  O    0.0000  269
O       17.951870274    5.799101410    4.307260797 CORE  270 O  O    0.0000  270
O       10.033128006    2.307442218    5.281711123 CORE  271 O  O    0.0000  271
O        2.148586867   13.852300054    4.533893049 CORE  272 O  O    0.0000  272
O       10.119598477    9.939576080    4.393219361 CORE  273 O  O    0.0000  273
O        2.240741332    5.852075524    4.170841101 CORE  274 O  O    0.0000  274
O       10.060697659   17.495184694    4.999841278 CORE  275 O  O    0.0000  275
O        9.779130543    4.951268814    5.597687457 CORE  276 O  O    0.0000  276
O       14.329280281    4.930672172    5.661956109 CORE  277 O  O    0.0000  277
O       14.080427723    7.570094164    5.732199600 CORE  278 O  O    0.0000  278
O       10.036618282    7.637963425    5.695056279 CORE  279 O  O    0.0000  279
O        9.836973087   14.928073083    5.665457146 CORE  280 O  O    0.0000  280
O       17.972805923   15.086513340    7.726451736 CORE  281 O  O    0.0000  281
O       14.788715786   17.476237716    5.338169179 CORE  282 O  O    0.0000  282
O       14.254955349   12.210739019    5.735380822 CORE  283 O  O    0.0000  283
O       18.021150898   11.387501565    5.343368965 CORE  284 O  O    0.0000  284
O       17.983574213    3.610967474    5.818642131 CORE  285 O  O    0.0000  285
O       13.443790451   11.540465193    3.287613487 CORE  286 O  O    0.0000  286
O       14.037851841   19.926239614    5.935740596 CORE  287 O  O    0.0000  287
O        1.982901728   16.323961443    5.432968497 CORE  288 O  O    0.0000  288
O        2.078552588    7.750964952    6.045980671 CORE  289 O  O    0.0000  289
O        1.983844931   11.428565589    5.561606567 CORE  290 O  O    0.0000  290
O       17.746752853    7.969312139    5.825793434 CORE  291 O  O    0.0000  291
O        2.330829014    3.929957329    6.029102737 CORE  292 O  O    0.0000  292
O       10.010781547   12.260897109    5.693107802 CORE  293 O  O    0.0000  293
O       12.045903746    6.017224559    6.428961734 CORE  294 O  O    0.0000  294
O       10.683360838   19.911404727    5.772199125 CORE  295 O  O    0.0000  295
O       12.322214646    1.787091481    6.480622776 CORE  296 O  O    0.0000  296
O       14.476365710   14.859920716    5.622557162 CORE  297 O  O    0.0000  297
O       18.159911299   17.722777558    7.537350565 CORE  298 O  O    0.0000  298
O        8.110289999   10.540089708    9.377556371 CORE  299 O  O    0.0000  299
O        5.319059140   10.908294484    5.025954516 CORE  300 O  O    0.0000  300
O        5.371919754   14.390072184    6.468944528 CORE  301 O  O    0.0000  301
O       11.794887231    9.535996643    9.198786493 CORE  302 O  O    0.0000  302
O        7.969545418   10.174049213    6.542690433 CORE  303 O  O    0.0000  303
O        4.386884635    9.267699551    8.925000919 CORE  304 O  O    0.0000  304
O        6.779802731    8.058210212    9.200183396 CORE  305 O  O    0.0000  305
O        6.150463494   17.817775912    6.914794910 CORE  306 O  O    0.0000  306
O       15.281237600    9.712782329    8.663340150 CORE  307 O  O    0.0000  307
O        7.066053928    7.658587572    6.535630291 CORE  308 O  O    0.0000  308
end
end
