# Supplementary material for: Zeolite-confined subnanometric PtSn mimicking mortise-and-tenon joinery for catalytic propane dehydrogenation
Source: Nat Commun. 2022 May 17;13:2716. doi: 10.1038/s41467-022-30522-1 (PMC9114386; doi:10.1038/s41467-022-30522-1)
Supplement: Supplementary file 8 — Source Data [file 41467_2022_30522_MOESM8_ESM.zip › allstructures/Pt6Sn4O12-MFI.arc]

!BIOSYM archive 2
PBC=ON
                      Energy         0          0.0494      -2396.864483        C1
!DATE
PBC   20.37460000   20.11910000   13.51960000   90.00000000   89.99990000   90.00000000
Sn       8.189410011   13.048997091    0.078041859 CORE    1 Sn Sn   0.0000    1
Sn       8.593996217   16.326952808    1.601622791 CORE    2 Sn Sn   0.0000    2
Sn       4.729961854   14.042374483    5.511614285 CORE    3 Sn Sn   0.0000    3
Sn       9.889108595   13.579866840    2.828130918 CORE    4 Sn Sn   0.0000    4
Pt       5.738845779   15.775249875    3.093599476 CORE    5 Pt Pt   0.0000    5
Pt       6.721936366   12.976581710    2.635906132 CORE    6 Pt Pt   0.0000    6
Pt      11.939966583   15.267878287    1.003856914 CORE    7 Pt Pt   0.0000    7
Pt       7.299995821   18.573022888    1.532918591 CORE    8 Pt Pt   0.0000    8
Pt       7.919738091   14.266795001    4.505570425 CORE    9 Pt Pt   0.0000    9
Pt       5.887629448   14.042962605    0.140176059 CORE   10 Pt Pt   0.0000   10
Si       2.286366757   12.955855484    2.283643733 CORE   11 Si Si   0.0000   11
Si       2.232830301   16.071096606    1.965138969 CORE   12 Si Si   0.0000   12
Si      19.468753909    0.662792627    2.008082351 CORE   13 Si Si   0.0000   13
Si      19.733516828    8.272057371    2.346268031 CORE   14 Si Si   0.0000   14
Si      19.513948950   16.014426041    1.937086614 CORE   15 Si Si   0.0000   15
Si       2.497403351    8.287424399    2.456005421 CORE   16 Si Si   0.0000   16
Si       2.305635649    0.797690333    1.846960021 CORE   17 Si Si   0.0000   17
Si      19.573079281   12.850379843    2.154691538 CORE   18 Si Si   0.0000   18
Si      15.726415695    6.765615242    3.884480521 CORE   19 Si Si   0.0000   19
Si      10.786727551    9.901767773    4.043687496 CORE   20 Si Si   0.0000   20
Si      10.718130750    6.681792210    3.782914591 CORE   21 Si Si   0.0000   21
Si      15.773699441    9.912361006    3.805576315 CORE   22 Si Si   0.0000   22
Si      18.665178291   18.278423530    3.912021263 CORE   23 Si Si   0.0000   23
Si      15.703130757   18.890807308    3.681045528 CORE   24 Si Si   0.0000   24
Si       2.943213221   18.520786773    3.831279378 CORE   25 Si Si   0.0000   25
Si       2.884967835   10.797306272    4.465186493 CORE   26 Si Si   0.0000   26
Si      18.769865248   10.703523848    4.204048967 CORE   27 Si Si   0.0000   27
Si      10.601067495    2.178822623    3.873183839 CORE   28 Si Si   0.0000   28
Si      15.659034257    1.972931328    3.563045531 CORE   29 Si Si   0.0000   29
Si      10.583096851   19.209975299    3.876616334 CORE   30 Si Si   0.0000   30
Si       3.039309673    5.921629898    4.477029514 CORE   31 Si Si   0.0000   31
Si      18.521489507    2.870791843    4.060692371 CORE   32 Si Si   0.0000   32
Si      18.706468699    5.960967841    4.264280432 CORE   33 Si Si   0.0000   33
Si       2.813464735    2.806104640    4.052363808 CORE   34 Si Si   0.0000   34
Si      13.248005801    5.917291569    5.638922521 CORE   35 Si Si   0.0000   35
Si      13.378030491   10.378900564    5.904051806 CORE   36 Si Si   0.0000   36
Si       8.446041201    5.943865066    5.800781782 CORE   37 Si Si   0.0000   37
Si       8.472871215   10.427352680    6.082345828 CORE   38 Si Si   0.0000   38
Si      13.197530593    2.867016718    5.395210150 CORE   39 Si Si   0.0000   39
Si       0.520335768   18.953318198    5.930555972 CORE   40 Si Si   0.0000   40
Si       5.324913281    1.917393417    5.840026550 CORE   41 Si Si   0.0000   41
Si      13.105942849   18.189768260    5.428226700 CORE   42 Si Si   0.0000   42
Si       5.320909781   18.872723601    5.874895079 CORE   43 Si Si   0.0000   43
Si       8.193126147    2.842729048    5.544305967 CORE   44 Si Si   0.0000   44
Si       5.400457046   10.083463809    6.143969548 CORE   45 Si Si   0.0000   45
Si       5.516410378    6.917790474    6.158688856 CORE   46 Si Si   0.0000   46
Si       0.364213582    1.995579638    5.967380066 CORE   47 Si Si   0.0000   47
Si       0.453662256   10.038363325    6.294059304 CORE   48 Si Si   0.0000   48
Si       0.518066999    6.847764832    6.242332780 CORE   49 Si Si   0.0000   49
Si       8.424935806   18.219078171    5.795898545 CORE   50 Si Si   0.0000   50
Si      12.676579614    8.008664277    7.828862272 CORE   51 Si Si   0.0000   51
Si       9.507549290    7.954989191    7.835183133 CORE   52 Si Si   0.0000   52
Si      12.727675216   12.795775104    7.693295441 CORE   53 Si Si   0.0000   53
Si       9.601826726   12.799245748    7.858747216 CORE   54 Si Si   0.0000   54
Si      12.715038321   15.922284113    7.317522744 CORE   55 Si Si   0.0000   55
Si      12.578076252    0.520748112    7.402187900 CORE   56 Si Si   0.0000   56
Si       9.361032620    0.611467829    7.537282217 CORE   57 Si Si   0.0000   57
Si       9.572434308   15.910333627    7.542421342 CORE   58 Si Si   0.0000   58
Si       1.147297905   18.172564069    8.860374822 CORE   59 Si Si   0.0000   59
Si       4.353760722   18.168925187    8.757094228 CORE   60 Si Si   0.0000   60
Si       4.518087533    2.876731293    8.690968399 CORE   61 Si Si   0.0000   61
Si       4.357714483   10.511811092    9.072240635 CORE   62 Si Si   0.0000   62
Si       4.584219231    5.988344762    8.987991466 CORE   63 Si Si   0.0000   63
Si       1.402353959    2.895767851    8.756255347 CORE   64 Si Si   0.0000   64
Si       1.498379977    6.014329118    9.053541785 CORE   65 Si Si   0.0000   65
Si       1.253607246   10.412332197    9.243152321 CORE   66 Si Si   0.0000   66
Si      13.560515245    8.716613687   10.677288640 CORE   67 Si Si   0.0000   67
Si      13.696067802   11.849898495   10.550204277 CORE   68 Si Si   0.0000   68
Si       8.569170919    8.712204880   10.657663623 CORE   69 Si Si   0.0000   69
Si       8.368236460   11.834253260   10.557828728 CORE   70 Si Si   0.0000   70
Si       0.569202043    0.548851967   10.634893116 CORE   71 Si Si   0.0000   71
Si       5.536704517    8.173938173   10.975318245 CORE   72 Si Si   0.0000   72
Si       5.473354459    0.505777331   10.500315156 CORE   73 Si Si   0.0000   73
Si      13.327188859   19.943669204   10.357788116 CORE   74 Si Si   0.0000   74
Si      13.412188151   16.743492529   10.078648336 CORE   75 Si Si   0.0000   75
Si       5.320515609   12.847643708   10.765297557 CORE   76 Si Si   0.0000   76
Si       8.482235450   20.049557824   10.474291197 CORE   77 Si Si   0.0000   77
Si       0.661837064   15.960447800   10.918157282 CORE   78 Si Si   0.0000   78
Si       0.869645061    8.042002006   11.310989690 CORE   79 Si Si   0.0000   79
Si       5.482815309   15.996780046   10.673881346 CORE   80 Si Si   0.0000   80
Si       8.535815116   16.820538313   10.427301535 CORE   81 Si Si   0.0000   81
Si       0.925399346   12.906320943   11.124623784 CORE   82 Si Si   0.0000   82
Si      11.032323235    8.308542660   12.659752539 CORE   83 Si Si   0.0000   83
Si      15.877670774   12.923590276   12.448104891 CORE   84 Si Si   0.0000   84
Si      15.719950519    8.189470157   12.769169828 CORE   85 Si Si   0.0000   85
Si      11.901407495   13.020047943   12.790853246 CORE   86 Si Si   0.0000   86
Si      18.596422857   20.077793285   12.615284509 CORE   87 Si Si   0.0000   87
Si      18.731631590    8.733106094   12.933631062 CORE   88 Si Si   0.0000   88
Si      15.594180641   16.082187489   12.307643319 CORE   89 Si Si   0.0000   89
Si       3.220967132   16.903005774   12.673758942 CORE   90 Si Si   0.0000   90
Si       3.145588984   20.105524116   12.502209145 CORE   91 Si Si   0.0000   91
Si      18.772127135   11.916398895   12.813878815 CORE   92 Si Si   0.0000   92
Si      10.940734446    0.377602734   12.373432702 CORE   93 Si Si   0.0000   93
Si      18.551516660   16.916651409   12.647511551 CORE   94 Si Si   0.0000   94
Si       3.354066588   12.082243312   12.998675148 CORE   95 Si Si   0.0000   95
Si      11.150031883   15.654661851   11.691268269 CORE   96 Si Si   0.0000   96
Si       3.410932148    8.861204138   13.064791159 CORE   97 Si Si   0.0000   97
Si      15.510117103    0.446151225   12.348168543 CORE   98 Si Si   0.0000   98
Si      11.585182322   10.700022734    1.110943842 CORE   99 Si Si   0.0000   99
Si      14.731697792    5.799782844    1.094984309 CORE  100 Si Si   0.0000  100
Si      14.818182077   10.789910338    0.965782774 CORE  101 Si Si   0.0000  101
Si      11.576870301    5.812278923    0.908007467 CORE  102 Si Si   0.0000  102
Si      14.560185206   18.233087640    0.839962432 CORE  103 Si Si   0.0000  103
Si      14.748908414    2.751802349    0.699699442 CORE  104 Si Si   0.0000  104
Si      11.596565469    2.697624718    0.887688701 CORE  105 Si Si   0.0000  105
Si      11.388519217   18.364194126    1.103178415 CORE  106 Si Si   0.0000  106
O        0.774900308   12.483594246    1.896396241 CORE  107 O  O    0.0000  107
O       15.387406928    5.837303128    2.588521814 CORE  108 O  O    0.0000  108
O        0.944163914    8.208901069    1.980963231 CORE  109 O  O    0.0000  109
O        0.686831917   16.398192953    1.559014683 CORE  110 O  O    0.0000  110
O       11.002830727   10.735510491    2.646619802 CORE  111 O  O    0.0000  111
O        0.693020633    0.663190573    1.755866600 CORE  112 O  O    0.0000  112
O       10.732011710    6.114036976    2.264850780 CORE  113 O  O    0.0000  113
O       15.484511327   10.737915579    2.442685514 CORE  114 O  O    0.0000  114
O       15.490910113   18.338812490    2.169660658 CORE  115 O  O    0.0000  115
O       10.861651748    2.376195697    2.296150480 CORE  116 O  O    0.0000  116
O        2.327177065   14.551575455    2.539854274 CORE  117 O  O    0.0000  117
O       19.392423585   14.445862572    2.320425455 CORE  118 O  O    0.0000  118
O       10.710708617   19.301595399    2.265082256 CORE  119 O  O    0.0000  119
O       14.274614151    2.447290863    4.254714600 CORE  120 O  O    0.0000  120
O       19.026404671    2.021951432    2.771356656 CORE  121 O  O    0.0000  121
O        2.735753202    2.198261414    2.549350513 CORE  122 O  O    0.0000  122
O        2.961943039    6.927599227    3.201689422 CORE  123 O  O    0.0000  123
O       17.083778432   18.265243899    4.267796265 CORE  124 O  O    0.0000  124
O       19.310531378    6.897671164    3.084227430 CORE  125 O  O    0.0000  125
O       19.479736653    9.560134551    3.292469584 CORE  126 O  O    0.0000  126
O        2.890684740   19.656457629    2.676210067 CORE  127 O  O    0.0000  127
O       19.054965978   16.854356921    3.238965474 CORE  128 O  O    0.0000  128
O        2.717069422    9.543217256    3.458066348 CORE  129 O  O    0.0000  129
O        2.768043060   17.074645248    3.109855755 CORE  130 O  O    0.0000  130
O        2.727300129   12.190481037    3.641733710 CORE  131 O  O    0.0000  131
O       19.012412550   12.154851217    3.510316101 CORE  132 O  O    0.0000  132
O       15.856611004    0.381305002    3.713410086 CORE  133 O  O    0.0000  133
O       15.828098854    8.326441310    3.429305608 CORE  134 O  O    0.0000  134
O       18.901783500    4.425323997    3.789267287 CORE  135 O  O    0.0000  135
O        2.947721968    4.411297807    3.914233064 CORE  136 O  O    0.0000  136
O       10.763639837    8.310595540    3.746859549 CORE  137 O  O    0.0000  137
O        9.328152932    6.181679753    4.456759568 CORE  138 O  O    0.0000  138
O        9.385636197   10.385617973    4.725781762 CORE  139 O  O    0.0000  139
O       17.140807376    6.295657568    4.531039273 CORE  140 O  O    0.0000  140
O       14.570572771    6.617660286    5.007123729 CORE  141 O  O    0.0000  141
O       10.669833213    0.632804563    4.392759252 CORE  142 O  O    0.0000  142
O       17.195883115   10.404006271    4.415027726 CORE  143 O  O    0.0000  143
O       19.046627740   19.482728353    2.885299895 CORE  144 O  O    0.0000  144
O       11.996234147   10.267536951    5.054762110 CORE  145 O  O    0.0000  145
O       12.000159629    6.121279019    4.611438157 CORE  146 O  O    0.0000  146
O       11.808943211   18.333864344    4.465729015 CORE  147 O  O    0.0000  147
O       14.639865542   10.198921624    4.914372022 CORE  148 O  O    0.0000  148
O       16.914641358    2.729262433    4.271092837 CORE  149 O  O    0.0000  149
O        4.080517691    2.174133157    4.839002392 CORE  150 O  O    0.0000  150
O        1.721845070   18.697527838    4.880125138 CORE  151 O  O    0.0000  151
O       14.465403407   18.475825512    4.617856529 CORE  152 O  O    0.0000  152
O       11.720772256    2.986240489    4.726452840 CORE  153 O  O    0.0000  153
O        9.125777975    2.764493894    4.213962207 CORE  154 O  O    0.0000  154
O        5.084989073   13.874950993    3.283792523 CORE  155 O  O    0.0000  155
O        9.173959122   18.536420717    4.371743576 CORE  156 O  O    0.0000  156
O        4.456384096    6.082688428    5.257122034 CORE  157 O  O    0.0000  157
O       13.193640381    2.412020761    1.039855629 CORE  158 O  O    0.0000  158
O        4.355883441   18.696934618    4.590211968 CORE  159 O  O    0.0000  159
O        1.444489335    2.412289693    4.831646438 CORE  160 O  O    0.0000  160
O        1.780669659   10.745081993    5.656557061 CORE  161 O  O    0.0000  161
O       19.248424398    2.341637750    5.420634114 CORE  162 O  O    0.0000  162
O        6.905936879   10.405959653    5.649010692 CORE  163 O  O    0.0000  163
O       19.483158498   18.462296926    5.302217472 CORE  164 O  O    0.0000  164
O        1.813247696    6.191121947    5.511889651 CORE  165 O  O    0.0000  165
O        7.020459885    6.711071479    5.586782464 CORE  166 O  O    0.0000  166
O        6.823010437   18.330032295    5.580420225 CORE  167 O  O    0.0000  167
O       19.480990388   10.690348399    5.666359948 CORE  168 O  O    0.0000  168
O        6.692175132    2.395061078    5.101743341 CORE  169 O  O    0.0000  169
O       19.518046581    6.216739654    5.653319981 CORE  170 O  O    0.0000  170
O        5.408668762    0.347982086    6.234838156 CORE  171 O  O    0.0000  171
O        0.475147786    0.414110780    6.306850409 CORE  172 O  O    0.0000  172
O       13.546072907    4.352146768    5.946702851 CORE  173 O  O    0.0000  173
O        8.183604991    4.372776343    6.087414105 CORE  174 O  O    0.0000  174
O       13.475530809   11.831962168    6.618775740 CORE  175 O  O    0.0000  175
O       13.186110189   16.654131394    5.948463138 CORE  176 O  O    0.0000  176
O        5.097564784    8.488488566    6.099765143 CORE  177 O  O    0.0000  177
O        8.768852360   11.762175858    6.942092114 CORE  178 O  O    0.0000  178
O        0.536146416    8.448446688    5.970530556 CORE  179 O  O    0.0000  179
O       12.920337802    6.602393521    7.068563673 CORE  180 O  O    0.0000  180
O        8.735681384    9.119745149    7.009389764 CORE  181 O  O    0.0000  181
O       13.420561743    9.219755771    7.043554227 CORE  182 O  O    0.0000  182
O        9.255736308    6.535327351    7.087807364 CORE  183 O  O    0.0000  183
O        8.921834187   19.304450442    6.895536874 CORE  184 O  O    0.0000  184
O       13.224295131    1.781986232    6.599445346 CORE  185 O  O    0.0000  185
O       12.947030940   19.239118927    6.662342340 CORE  186 O  O    0.0000  186
O        0.774617290   18.107826427    7.288486989 CORE  187 O  O    0.0000  187
O        5.159499931    2.798659356    7.201269464 CORE  188 O  O    0.0000  188
O        8.808132892   16.722115411    6.344835835 CORE  189 O  O    0.0000  189
O       12.873549455   14.316468933    7.156070802 CORE  190 O  O    0.0000  190
O        5.144670587   10.649539834    7.659415892 CORE  191 O  O    0.0000  191
O        9.430033842   14.307604051    7.264715190 CORE  192 O  O    0.0000  192
O        0.640037908    2.837132752    7.324681104 CORE  193 O  O    0.0000  193
O        4.661440248   18.142886041    7.172444435 CORE  194 O  O    0.0000  194
O        0.374822363   10.300207097    7.890824676 CORE  195 O  O    0.0000  195
O        5.486886904    6.415192364    7.706564910 CORE  196 O  O    0.0000  196
O        8.738696641    1.872709587    6.727445525 CORE  197 O  O    0.0000  197
O       10.974294641    0.718475417    7.537968763 CORE  198 O  O    0.0000  198
O       11.082730545    8.326676819    7.890865713 CORE  199 O  O    0.0000  199
O        0.559917879    6.546041960    7.837148182 CORE  200 O  O    0.0000  200
O       11.161967640   12.360528892    7.792297833 CORE  201 O  O    0.0000  201
O       11.144633308   16.324656826    7.579627232 CORE  202 O  O    0.0000  202
O        2.760855237   18.283215630    9.050530062 CORE  203 O  O    0.0000  203
O        2.806470832   10.103777405    8.842228892 CORE  204 O  O    0.0000  204
O        2.953479811    2.419222075    8.591749030 CORE  205 O  O    0.0000  205
O       13.265165494    7.860610091    9.331212306 CORE  206 O  O    0.0000  206
O        3.038522619    6.425929748    8.698499597 CORE  207 O  O    0.0000  207
O        8.922677621    7.822084804    9.345205542 CORE  208 O  O    0.0000  208
O       13.371732119   12.641196542    9.173725411 CORE  209 O  O    0.0000  209
O        4.665484643    4.393894093    9.249856104 CORE  210 O  O    0.0000  210
O        9.088794947   12.734360211    9.412195636 CORE  211 O  O    0.0000  211
O       13.702464088   16.466250556    8.497800947 CORE  212 O  O    0.0000  212
O       13.218772314    0.484371436    8.884224398 CORE  213 O  O    0.0000  213
O        1.352756864    4.423616922    9.280620355 CORE  214 O  O    0.0000  214
O        8.776481917    0.652133112    9.046561575 CORE  215 O  O    0.0000  215
O        0.594924768   16.803422527    9.536489795 CORE  216 O  O    0.0000  216
O        4.324047588   11.960377082    9.848528679 CORE  217 O  O    0.0000  217
O        1.064966627   11.893215752    9.871934651 CORE  218 O  O    0.0000  218
O        8.841789196   16.222712633    8.954008928 CORE  219 O  O    0.0000  219
O        0.418715554   19.443788339    9.569186143 CORE  220 O  O    0.0000  220
O        4.919718147   16.767900342    9.368012118 CORE  221 O  O    0.0000  221
O        5.101369708   19.407997028    9.483966171 CORE  222 O  O    0.0000  222
O        5.095745080    9.399307696    9.989582429 CORE  223 O  O    0.0000  223
O        0.747915477    9.332433712   10.334032013 CORE  224 O  O    0.0000  224
O        5.135065797    6.746842049   10.315278822 CORE  225 O  O    0.0000  225
O        0.660989900    1.957376725    9.840967521 CORE  226 O  O    0.0000  226
O        1.047195563    6.689566216   10.449081930 CORE  227 O  O    0.0000  227
O        5.299795599    1.919053466    9.727753546 CORE  228 O  O    0.0000  228
O        5.233423693   14.405239823   10.381211614 CORE  229 O  O    0.0000  229
O       13.842936325   10.258878484   10.246793030 CORE  230 O  O    0.0000  230
O        8.511193564   10.266861557   10.163165116 CORE  231 O  O    0.0000  231
O        8.548500707   18.431484401   10.324886520 CORE  232 O  O    0.0000  232
O        0.846449579   14.399052915   10.516131338 CORE  233 O  O    0.0000  233
O       13.156462306   18.329625171   10.312701653 CORE  234 O  O    0.0000  234
O       15.077587669   12.483408499   11.106846565 CORE  235 O  O    0.0000  235
O        7.128748079    8.246378941   11.249261483 CORE  236 O  O    0.0000  236
O       14.874812010    8.080584578   11.387548106 CORE  237 O  O    0.0000  237
O        7.005549159    0.361041117   10.985443367 CORE  238 O  O    0.0000  238
O        6.793572242   12.254430577   10.607283743 CORE  239 O  O    0.0000  239
O        9.657845470    8.502910829   11.827888954 CORE  240 O  O    0.0000  240
O       14.679508677   16.243213126   10.969145821 CORE  241 O  O    0.0000  241
O       19.645415852    0.657027299   11.594750796 CORE  242 O  O    0.0000  242
O       12.300714621    8.614641696   11.697962095 CORE  243 O  O    0.0000  243
O       10.933063319   14.033322467   11.917163945 CORE  244 O  O    0.0000  244
O       15.810112069   14.519847095   12.678888232 CORE  245 O  O    0.0000  245
O       12.544675385   11.989479556   11.692569829 CORE  246 O  O    0.0000  246
O       19.887046478    7.893279027   12.171630272 CORE  247 O  O    0.0000  247
O       12.194652585    0.441597803   11.339441965 CORE  248 O  O    0.0000  248
O        7.060386995   16.295993962   10.924983769 CORE  249 O  O    0.0000  249
O       14.798501805    0.238215840   10.908548588 CORE  250 O  O    0.0000  250
O       12.027608255   15.899622868   10.329573913 CORE  251 O  O    0.0000  251
O        1.912175238    0.301884721   11.506332394 CORE  252 O  O    0.0000  252
O        2.243839703   12.801243920   12.087404355 CORE  253 O  O    0.0000  253
O       20.023865917   12.614838856   12.063027841 CORE  254 O  O    0.0000  254
O        1.953581703   16.439335693   11.781487286 CORE  255 O  O    0.0000  255
O        2.140839453    8.205047878   12.311748838 CORE  256 O  O    0.0000  256
O        4.798365613    8.324967652   12.419436921 CORE  257 O  O    0.0000  257
O        4.628650557   16.407116729   12.004344687 CORE  258 O  O    0.0000  258
O        4.531889486    0.467425000   11.821099993 CORE  259 O  O    0.0000  259
O        9.568566237    0.444351756   11.534625473 CORE  260 O  O    0.0000  260
O        4.831777752   12.652135282   12.388993881 CORE  261 O  O    0.0000  261
O       17.293408476    8.246459302   12.380015096 CORE  262 O  O    0.0000  262
O        9.634612010   16.284474767   11.506245369 CORE  263 O  O    0.0000  263
O       17.417318271   12.478052682   12.148824038 CORE  264 O  O    0.0000  264
O       15.650465437    2.326991476    1.980193622 CORE  265 O  O    0.0000  265
O       17.077037638   16.718246192   12.000319189 CORE  266 O  O    0.0000  266
O       18.946855970   18.491177429   12.677837428 CORE  267 O  O    0.0000  267
O       18.571514238   16.336304432    0.653638299 CORE  268 O  O    0.0000  268
O       15.472897447    6.879347694    0.158675121 CORE  269 O  O    0.0000  269
O       18.929185471   10.315065339   12.635010080 CORE  270 O  O    0.0000  270
O       11.072969782    6.778989782   13.218661859 CORE  271 O  O    0.0000  271
O        3.213265075   18.511733142   12.833476962 CORE  272 O  O    0.0000  272
O       13.024642767   13.837880694    0.122190262 CORE  273 O  O    0.0000  273
O        3.340988809   10.483255214   12.848782347 CORE  274 O  O    0.0000  274
O       10.981103797    1.718127734   13.286296303 CORE  275 O  O    0.0000  275
O       11.044955085    9.341624600    0.402033642 CORE  276 O  O    0.0000  276
O       15.293092146    9.521918433    0.069684363 CORE  277 O  O    0.0000  277
O       15.333295969   12.143517189    0.248591889 CORE  278 O  O    0.0000  278
O       11.038924839   12.043009791    0.329096398 CORE  279 O  O    0.0000  279
O       11.019602041   19.103556668   13.222856975 CORE  280 O  O    0.0000  280
O       18.718731056    0.619382305    0.574010187 CORE  281 O  O    0.0000  281
O       14.879148259   19.522211757   13.422390049 CORE  282 O  O    0.0000  282
O       14.944752804   16.865397156    0.058451936 CORE  283 O  O    0.0000  283
O       17.090142879    0.199965554   12.088553268 CORE  284 O  O    0.0000  284
O       18.838863676    8.436839688    1.008103088 CORE  285 O  O    0.0000  285
O       19.668861965   16.124910594   11.769634751 CORE  286 O  O    0.0000  286
O       14.942155305    4.341226490    0.420846698 CORE  287 O  O    0.0000  287
O        2.948375723    0.807937286    0.361254596 CORE  288 O  O    0.0000  288
O        3.265813298   12.542345537    1.026947166 CORE  289 O  O    0.0000  289
O        3.147168781   16.183186194    0.614920352 CORE  290 O  O    0.0000  290
O       18.753405492   12.281767028    0.878386338 CORE  291 O  O    0.0000  291
O        3.410579884    8.503024261    1.124821042 CORE  292 O  O    0.0000  292
O       10.689267827   16.888955521    1.456064253 CORE  293 O  O    0.0000  293
O       13.204733107   10.716465660    1.128848011 CORE  294 O  O    0.0000  294
O       11.359526689    4.260002963    0.466995799 CORE  295 O  O    0.0000  295
O       13.144943918    6.137545063    1.219064899 CORE  296 O  O    0.0000  296
O       13.001987791   18.288002677    1.309896453 CORE  297 O  O    0.0000  297
O       15.257646603    1.960035430   12.898169248 CORE  298 O  O    0.0000  298
O        5.023888764   16.003272389    4.884637308 CORE  299 O  O    0.0000  299
O        9.118473119   15.535221513    3.390028796 CORE  300 O  O    0.0000  300
O       11.796566547   14.238491797    2.660315948 CORE  301 O  O    0.0000  301
O        6.751178960   13.633390852    5.877437875 CORE  302 O  O    0.0000  302
O        6.581028986   15.571359655    1.162972788 CORE  303 O  O    0.0000  303
O        9.320522150   14.533807257    0.835536585 CORE  304 O  O    0.0000  304
O        8.085017192   19.771834326    0.479010826 CORE  305 O  O    0.0000  305
O        8.463932586   12.121086869    1.877452051 CORE  306 O  O    0.0000  306
O        4.375867099   10.824165449    5.116111078 CORE  307 O  O    0.0000  307
O        6.208012428   17.585425066    2.687344138 CORE  308 O  O    0.0000  308
O       12.042040554   16.358114069   12.848244499 CORE  309 O  O    0.0000  309
O        8.934360162   12.040244107   12.067133326 CORE  310 O  O    0.0000  310
end
end
