# Supplementary material for: Zeolite-confined subnanometric PtSn mimicking mortise-and-tenon joinery for catalytic propane dehydrogenation
Source: Nat Commun. 2022 May 17;13:2716. doi: 10.1038/s41467-022-30522-1 (PMC9114386; doi:10.1038/s41467-022-30522-1)
Supplement: Supplementary file 8 — Source Data [file 41467_2022_30522_MOESM8_ESM.zip › allstructures/Pt6Sn4O14-MFI.arc]

!BIOSYM archive 2
PBC=ON
                      Energy         0          0.0438      -2408.614501        C1
!DATE
PBC   20.37460000   20.11910000   13.51960000   90.00000000   89.99990000   90.00000000
Sn      11.062101537   11.744174172    7.330304635 CORE    1 Sn Sn   0.0000    1
Sn      13.547911694   12.719595718    9.548874004 CORE    2 Sn Sn   0.0000    2
Sn       9.622938672   16.738864531   11.324233761 CORE    3 Sn Sn   0.0000    3
Sn      10.856607620   10.823749782   10.418360905 CORE    4 Sn Sn   0.0000    4
Pt       9.746695430   16.536030968    8.539682669 CORE    5 Pt Pt   0.0000    5
Pt       9.269857626   13.575421359    9.379605049 CORE    6 Pt Pt   0.0000    6
Pt      14.090316781   15.652585215   10.819642735 CORE    7 Pt Pt   0.0000    7
Pt      11.794405606   17.691175259    9.638192801 CORE    8 Pt Pt   0.0000    8
Pt      11.250353342   13.948309902   11.806671796 CORE    9 Pt Pt   0.0000    9
Pt      11.113925710   14.262593333    7.747763905 CORE   10 Pt Pt   0.0000   10
Si       5.858113718   12.562558990    9.421776872 CORE   11 Si Si   0.0000   11
Si       5.614007515   15.598560076    8.978619894 CORE   12 Si Si   0.0000   12
Si       2.826993938    0.177053693    9.285504528 CORE   13 Si Si   0.0000   13
Si       3.059428746    7.878022993    9.395365893 CORE   14 Si Si   0.0000   14
Si       2.455383794   15.521692086    9.160278628 CORE   15 Si Si   0.0000   15
Si       6.237895184    7.872829920    9.390509609 CORE   16 Si Si   0.0000   16
Si       6.029782686    0.334839171    9.449088180 CORE   17 Si Si   0.0000   17
Si       2.678393300   12.424118712    9.344938732 CORE   18 Si Si   0.0000   18
Si      19.427448800    6.321766585   11.399781207 CORE   19 Si Si   0.0000   19
Si      14.579234754    9.597061455   11.576756813 CORE   20 Si Si   0.0000   20
Si      14.567509200    6.375520991   11.235011166 CORE   21 Si Si   0.0000   21
Si      19.481094853    9.478411180   11.402138828 CORE   22 Si Si   0.0000   22
Si       1.690136139   17.905570262   11.117148876 CORE   23 Si Si   0.0000   23
Si      19.056098693   18.643162101   11.416078460 CORE   24 Si Si   0.0000   24
Si       6.509539045   17.864520232   11.016234001 CORE   25 Si Si   0.0000   25
Si       6.742175446   10.348491638   11.401363247 CORE   26 Si Si   0.0000   26
Si       2.113133725   10.195084315   11.381839717 CORE   27 Si Si   0.0000   27
Si      14.623983475    1.506933361   11.552477047 CORE   28 Si Si   0.0000   28
Si      19.426301939    1.660872520   11.477853990 CORE   29 Si Si   0.0000   29
Si      13.989910116   18.744509417   11.936122918 CORE   30 Si Si   0.0000   30
Si       6.914243951    5.682226828   11.506702952 CORE   31 Si Si   0.0000   31
Si       2.031045033    2.498454136   11.214319599 CORE   32 Si Si   0.0000   32
Si       2.042305758    5.594989375   11.210322146 CORE   33 Si Si   0.0000   33
Si       6.778216801    2.570485609   11.459572103 CORE   34 Si Si   0.0000   34
Si      16.992736643    5.394774579   13.053798777 CORE   35 Si Si   0.0000   35
Si      17.190442298   10.238698268   13.351474260 CORE   36 Si Si   0.0000   36
Si      12.342790983    5.526867493   13.325801519 CORE   37 Si Si   0.0000   37
Si      12.200249072   10.137620614    0.121307191 CORE   38 Si Si   0.0000   38
Si      17.092765270    2.282776450   13.407294335 CORE   39 Si Si   0.0000   39
Si       4.092189578   18.537842901   12.961208283 CORE   40 Si Si   0.0000   40
Si       9.209418661    1.770079160   13.200283344 CORE   41 Si Si   0.0000   41
Si      16.699823603   18.186478822    0.005479698 CORE   42 Si Si   0.0000   42
Si       9.570723128   18.853391701    0.225902082 CORE   43 Si Si   0.0000   43
Si      12.227286416    2.374296981   13.513993284 CORE   44 Si Si   0.0000   44
Si       9.100644883    9.640881562   13.294461989 CORE   45 Si Si   0.0000   45
Si       9.327656883    6.425436560   13.358123038 CORE   46 Si Si   0.0000   46
Si       4.322962398    1.622297898   13.180802812 CORE   47 Si Si   0.0000   47
Si       4.316219424    9.729199879   13.341278447 CORE   48 Si Si   0.0000   48
Si       4.337956247    6.530227199   13.196982042 CORE   49 Si Si   0.0000   49
Si      12.352965852   18.396672234    0.888750845 CORE   50 Si Si   0.0000   50
Si      16.471089933    7.757188279    1.552635329 CORE   51 Si Si   0.0000   51
Si      13.343602742    7.714280501    1.762530851 CORE   52 Si Si   0.0000   52
Si      16.357091634   12.617962155    1.661356988 CORE   53 Si Si   0.0000   53
Si      13.187737008   12.576882149    1.854900089 CORE   54 Si Si   0.0000   54
Si      16.365767167   15.670321006    1.717240772 CORE   55 Si Si   0.0000   55
Si      16.326446237    0.467310984    2.149273047 CORE   56 Si Si   0.0000   56
Si      13.258456896    0.542652932    2.403804907 CORE   57 Si Si   0.0000   57
Si      13.143429214   15.639348983    1.834308207 CORE   58 Si Si   0.0000   58
Si       4.736670304   17.871755249    2.487920544 CORE   59 Si Si   0.0000   59
Si       7.944797690   17.772652196    2.490990704 CORE   60 Si Si   0.0000   60
Si       8.158544788    2.486709435    2.539231370 CORE   61 Si Si   0.0000   61
Si       8.128817887   10.227596360    2.676238304 CORE   62 Si Si   0.0000   62
Si       8.196106992    5.541742978    2.669596279 CORE   63 Si Si   0.0000   63
Si       5.020579217    2.416481314    2.579367097 CORE   64 Si Si   0.0000   64
Si       5.070890196    5.585368937    2.552082288 CORE   65 Si Si   0.0000   65
Si       4.950680150   10.206192823    2.879088539 CORE   66 Si Si   0.0000   66
Si      17.139698184    8.346287918    4.509245375 CORE   67 Si Si   0.0000   67
Si      17.076541491   11.473127326    4.533457408 CORE   68 Si Si   0.0000   68
Si      12.339653762    8.409570498    4.517526890 CORE   69 Si Si   0.0000   69
Si      12.044783677   11.411719684    4.611780700 CORE   70 Si Si   0.0000   70
Si       4.173106223    0.196306372    4.485117215 CORE   71 Si Si   0.0000   71
Si       9.277258292    7.878005421    4.448528997 CORE   72 Si Si   0.0000   72
Si       8.910436655    0.094639515    4.419171233 CORE   73 Si Si   0.0000   73
Si      16.814882467   19.644381093    5.096748090 CORE   74 Si Si   0.0000   74
Si      16.842980877   16.487591661    4.604931049 CORE   75 Si Si   0.0000   75
Si       9.112306292   12.583736706    4.518265745 CORE   76 Si Si   0.0000   76
Si      11.970978906   19.698625326    5.022077073 CORE   77 Si Si   0.0000   77
Si       3.993759947   15.770249173    4.478210764 CORE   78 Si Si   0.0000   78
Si       4.427087776    7.730780711    4.722023552 CORE   79 Si Si   0.0000   79
Si       8.913960907   15.700204125    4.388511686 CORE   80 Si Si   0.0000   80
Si      11.946910236   16.494796873    4.677048680 CORE   81 Si Si   0.0000   81
Si       4.489628155   12.715848227    4.680362675 CORE   82 Si Si   0.0000   82
Si      14.658054673    7.941827541    6.556566603 CORE   83 Si Si   0.0000   83
Si      19.425697139   12.442496661    6.444219167 CORE   84 Si Si   0.0000   84
Si      19.359694939    7.746424221    6.526551503 CORE   85 Si Si   0.0000   85
Si      14.629372332   12.302670246    6.305750489 CORE   86 Si Si   0.0000   86
Si       1.815056141   19.661208157    6.334898372 CORE   87 Si Si   0.0000   87
Si       2.023648388    8.486644200    6.468561212 CORE   88 Si Si   0.0000   88
Si      19.099106933   15.546639134    6.585860006 CORE   89 Si Si   0.0000   89
Si       6.479894347   16.636093379    6.258983471 CORE   90 Si Si   0.0000   90
Si       6.591816361   19.771900772    6.489882285 CORE   91 Si Si   0.0000   91
Si       1.989878679   11.629792645    6.335456446 CORE   92 Si Si   0.0000   92
Si      14.259720529   20.018679917    7.027446190 CORE   93 Si Si   0.0000   93
Si       1.541767905   16.461601350    6.309925406 CORE   94 Si Si   0.0000   94
Si       6.914923869   11.765273264    6.505306119 CORE   95 Si Si   0.0000   95
Si      14.435695850   15.447187249    6.079937201 CORE   96 Si Si   0.0000   96
Si       6.975216742    8.556196620    6.429170240 CORE   97 Si Si   0.0000   97
Si      19.299320238    0.093830559    6.948679003 CORE   98 Si Si   0.0000   98
Si      15.362213110   10.298848536    8.608116636 CORE   99 Si Si   0.0000   99
Si      18.454050303    5.492083987    8.461495087 CORE  100 Si Si   0.0000  100
Si      18.563061721   10.202049469    8.468209875 CORE  101 Si Si   0.0000  101
Si      15.288658308    5.504822678    8.347124777 CORE  102 Si Si   0.0000  102
Si      18.337024072   17.732941695    8.543468165 CORE  103 Si Si   0.0000  103
Si      18.429725947    2.472145730    8.689129570 CORE  104 Si Si   0.0000  104
Si      15.295704071    2.414064482    8.661856258 CORE  105 Si Si   0.0000  105
Si      15.320834030   17.435775279    8.369849892 CORE  106 Si Si   0.0000  106
O        4.289768353   12.132338379    9.321135707 CORE  107 O  O    0.0000  107
O       19.146540677    5.784208542    9.896530552 CORE  108 O  O    0.0000  108
O        4.645993976    7.680775684    9.114200118 CORE  109 O  O    0.0000  109
O        1.631328649   15.769078176    7.782759414 CORE  110 O  O    0.0000  110
O       14.671991526   10.435492120   10.119063949 CORE  111 O  O    0.0000  111
O        2.030427023   19.112181085   10.070579007 CORE  112 O  O    0.0000  112
O       14.468010908    5.901772265    9.692523456 CORE  113 O  O    0.0000  113
O       19.335612713   10.005702250    9.871068795 CORE  114 O  O    0.0000  114
O       18.409791723   17.837027107   10.158651823 CORE  115 O  O    0.0000  115
O       14.807579297    2.423697875   10.221972719 CORE  116 O  O    0.0000  116
O        5.946326734   14.165020924    9.691289738 CORE  117 O  O    0.0000  117
O        4.012128617   15.790497531    8.800535113 CORE  118 O  O    0.0000  118
O       15.371578590   16.799893238    9.857813835 CORE  119 O  O    0.0000  119
O       18.902770965    2.578813661   10.239759034 CORE  120 O  O    0.0000  120
O        2.422815476    1.624626411    9.903506200 CORE  121 O  O    0.0000  121
O        6.359210448    1.784347677   10.104822533 CORE  122 O  O    0.0000  122
O        6.864385026    6.580903588   10.150303992 CORE  123 O  O    0.0000  123
O       18.576099268    2.055107591   12.797530321 CORE  124 O  O    0.0000  124
O        2.426960158    6.471282631    9.895892785 CORE  125 O  O    0.0000  125
O        2.853522365    9.037763253   10.510089116 CORE  126 O  O    0.0000  126
O        6.790432021   19.329803679   10.342128564 CORE  127 O  O    0.0000  127
O        1.896733794   16.480868367   10.347054833 CORE  128 O  O    0.0000  128
O        6.467946834    9.198155638   10.298117548 CORE  129 O  O    0.0000  129
O        6.126765204   16.858702974    9.811365361 CORE  130 O  O    0.0000  130
O        6.582376838   11.802110192   10.675569674 CORE  131 O  O    0.0000  131
O        1.971556477   11.557291185   10.517064158 CORE  132 O  O    0.0000  132
O        0.165125267   18.023360331   11.687592157 CORE  133 O  O    0.0000  133
O       19.075973750    7.908059688   11.473491260 CORE  134 O  O    0.0000  134
O        1.940044917    4.048651283   10.742586322 CORE  135 O  O    0.0000  135
O        6.621245762    4.146070555   11.101417519 CORE  136 O  O    0.0000  136
O       14.611944540    8.013541734   11.256117098 CORE  137 O  O    0.0000  137
O       13.273766962    5.784381490   12.011136299 CORE  138 O  O    0.0000  138
O       13.181252322    9.959029031   12.327628745 CORE  139 O  O    0.0000  139
O        0.605879193    6.082625251   11.801902659 CORE  140 O  O    0.0000  140
O       18.504458833    5.530377961   12.475630990 CORE  141 O  O    0.0000  141
O       14.312013521   20.087605352   11.066654705 CORE  142 O  O    0.0000  142
O        0.643084284    9.705799814   11.870514349 CORE  143 O  O    0.0000  143
O        2.659367489   18.000503762   12.414471742 CORE  144 O  O    0.0000  144
O       15.840270161   10.077749895   12.449040004 CORE  145 O  O    0.0000  145
O       15.947970054    5.820575097   11.880912725 CORE  146 O  O    0.0000  146
O       15.374360573   18.200898547   12.571582522 CORE  147 O  O    0.0000  147
O       18.487712270   10.301895123   12.382335234 CORE  148 O  O    0.0000  148
O        0.607855151    1.978121286   11.807161778 CORE  149 O  O    0.0000  149
O        8.308934967    2.278257835   11.940499202 CORE  150 O  O    0.0000  150
O        5.263624372   17.920207816   12.047329155 CORE  151 O  O    0.0000  151
O       18.060553489   18.534141310   12.699516312 CORE  152 O  O    0.0000  152
O       15.983181836    1.522205762   12.465132185 CORE  153 O  O    0.0000  153
O       13.390130160    2.064746339   12.428802070 CORE  154 O  O    0.0000  154
O        8.266603756   10.175984100   11.988824679 CORE  155 O  O    0.0000  155
O       12.885420315   19.138947399   13.051008511 CORE  156 O  O    0.0000  156
O        8.378515299    5.783242903   12.207646201 CORE  157 O  O    0.0000  157
O       19.214405647    0.105780336   11.059340926 CORE  158 O  O    0.0000  158
O       10.283243270   18.251216098   12.426095095 CORE  159 O  O    0.0000  159
O        5.778413388    2.151494166   12.677146562 CORE  160 O  O    0.0000  160
O        5.705328608   10.218804478   12.642437018 CORE  161 O  O    0.0000  161
O        3.139749698    2.403446403   12.393927148 CORE  162 O  O    0.0000  162
O       10.657719107   10.110208099   13.071151665 CORE  163 O  O    0.0000  163
O        2.407695389    0.153060211    7.720894907 CORE  164 O  O    0.0000  164
O        5.797924006    6.203416837   12.566919252 CORE  165 O  O    0.0000  165
O       10.872524555    6.122792925   12.959140198 CORE  166 O  O    0.0000  166
O       10.842577009   18.883048897    1.284710051 CORE  167 O  O    0.0000  167
O        3.038947774   10.492640262   12.684432337 CORE  168 O  O    0.0000  168
O       10.779009945    2.027748554   12.858063402 CORE  169 O  O    0.0000  169
O        3.167062263    5.783429327   12.363916293 CORE  170 O  O    0.0000  170
O        8.941754365    0.199646558   13.455065983 CORE  171 O  O    0.0000  171
O        4.150176560    0.040637775   12.888378249 CORE  172 O  O    0.0000  172
O       16.723782670    3.862031823   13.500808455 CORE  173 O  O    0.0000  173
O       12.270612940    3.977629067    0.264983476 CORE  174 O  O    0.0000  174
O       17.149369631   11.632624204    0.645429865 CORE  175 O  O    0.0000  175
O       16.864659306   16.666105632    0.543077979 CORE  176 O  O    0.0000  176
O        9.041440859    8.029242159   13.402819184 CORE  177 O  O    0.0000  177
O       12.383368198   11.558692397    0.853789590 CORE  178 O  O    0.0000  178
O        4.117057246    8.132390029   13.148203473 CORE  179 O  O    0.0000  179
O       16.788902068    6.345676261    0.828205571 CORE  180 O  O    0.0000  180
O       12.392988805    8.873195872    1.114847265 CORE  181 O  O    0.0000  181
O       17.305604004    8.968374350    0.849196746 CORE  182 O  O    0.0000  182
O       13.006757454    6.296378197    1.066708861 CORE  183 O  O    0.0000  183
O       13.292589514   19.060416232    2.042135552 CORE  184 O  O    0.0000  184
O       17.126525062    1.662065868    1.388729389 CORE  185 O  O    0.0000  185
O       16.468132976   19.223503433    1.249941283 CORE  186 O  O    0.0000  186
O        4.259363771   18.036936021    0.960944269 CORE  187 O  O    0.0000  187
O        8.805881480    2.563192093    1.047409935 CORE  188 O  O    0.0000  188
O       12.583923052   16.780637954    0.794325260 CORE  189 O  O    0.0000  189
O       16.752001503   14.148624952    1.293341852 CORE  190 O  O    0.0000  190
O        8.480012330   10.334743772    1.094182858 CORE  191 O  O    0.0000  191
O       12.767408324   14.107752545    1.424531537 CORE  192 O  O    0.0000  192
O        4.214587571    1.940845766    1.248131422 CORE  193 O  O    0.0000  193
O        8.361099775   18.043119362    0.952347166 CORE  194 O  O    0.0000  194
O        4.354581709   10.111718464    1.383998980 CORE  195 O  O    0.0000  195
O        9.044960845    5.786949597    1.302374754 CORE  196 O  O    0.0000  196
O       12.434653317    1.528176691    1.381556660 CORE  197 O  O    0.0000  197
O       14.805043371    1.017315681    2.340308873 CORE  198 O  O    0.0000  198
O       14.886534120    8.126431878    1.439512885 CORE  199 O  O    0.0000  199
O        4.269029010    6.015895869    1.208793672 CORE  200 O  O    0.0000  200
O       14.769633238   12.359295896    1.514278594 CORE  201 O  O    0.0000  201
O       14.758682989   15.794437056    1.943371909 CORE  202 O  O    0.0000  202
O        6.334936616   17.599237665    2.589387256 CORE  203 O  O    0.0000  203
O        6.550806361    9.915301655    2.870674488 CORE  204 O  O    0.0000  204
O        6.597649973    2.020668758    2.437433835 CORE  205 O  O    0.0000  205
O       16.887234344    7.580895062    3.106758759 CORE  206 O  O    0.0000  206
O        6.647303522    5.953751890    2.365604102 CORE  207 O  O    0.0000  207
O       13.079799716    7.524903743    3.346981121 CORE  208 O  O    0.0000  208
O       16.817330708   12.320132648    3.190754347 CORE  209 O  O    0.0000  209
O        8.279622160    3.991610605    3.152607303 CORE  210 O  O    0.0000  210
O       12.908933052   12.272694713    3.404431012 CORE  211 O  O    0.0000  211
O       17.175592983   16.087200029    3.069921378 CORE  212 O  O    0.0000  212
O       16.910487254    0.244159618    3.643014501 CORE  213 O  O    0.0000  213
O        4.859396260    4.008300170    2.815936528 CORE  214 O  O    0.0000  214
O       12.600081978    0.585373195    3.888764592 CORE  215 O  O    0.0000  215
O        3.897375853   16.606832077    3.087730604 CORE  216 O  O    0.0000  216
O        8.467124373   11.650438885    3.359968074 CORE  217 O  O    0.0000  217
O        4.591630347   11.689978298    3.427475073 CORE  218 O  O    0.0000  218
O       12.415964796   15.946512989    3.242396763 CORE  219 O  O    0.0000  219
O        4.393138653   19.230812771    3.303019525 CORE  220 O  O    0.0000  220
O        8.675443226   16.390162999    2.939632000 CORE  221 O  O    0.0000  221
O        8.447346436   18.971600600    3.477368802 CORE  222 O  O    0.0000  222
O        9.011568508    9.027032400    3.317236937 CORE  223 O  O    0.0000  223
O        4.262631063    9.069602255    3.810632934 CORE  224 O  O    0.0000  224
O        8.795881062    6.437446105    3.873598404 CORE  225 O  O    0.0000  225
O        4.374303088    1.685596748    3.872360236 CORE  226 O  O    0.0000  226
O        4.464637725    6.394404570    3.813336245 CORE  227 O  O    0.0000  227
O        8.947823469    1.453701114    3.515192111 CORE  228 O  O    0.0000  228
O        8.710324106   14.112241316    4.196299739 CORE  229 O  O    0.0000  229
O       17.405076524    9.921681710    4.199821728 CORE  230 O  O    0.0000  230
O       12.366122817    9.926163929    3.916674480 CORE  231 O  O    0.0000  231
O       12.192888697   18.099460604    4.748694782 CORE  232 O  O    0.0000  232
O        4.421753739   14.239537488    4.131438070 CORE  233 O  O    0.0000  233
O       17.089597901   18.063897119    4.869356136 CORE  234 O  O    0.0000  234
O       18.319489926   12.159440164    5.298985381 CORE  235 O  O    0.0000  235
O       10.858859153    7.787533702    4.773455899 CORE  236 O  O    0.0000  236
O       18.462501086    7.689156479    5.177073744 CORE  237 O  O    0.0000  237
O       10.373153115   19.985478235    5.094364954 CORE  238 O  O    0.0000  238
O       10.731887357   12.503793477    4.506221023 CORE  239 O  O    0.0000  239
O       13.218714244    8.217336362    5.880206350 CORE  240 O  O    0.0000  240
O       17.797668657   15.651374963    5.618872181 CORE  241 O  O    0.0000  241
O       16.872010372    2.007915509    8.605431053 CORE  242 O  O    0.0000  242
O       15.863219406    8.177225527    5.498615670 CORE  243 O  O    0.0000  243
O       13.117617565   11.895188651    5.888310874 CORE  244 O  O    0.0000  244
O        2.565106482   15.757426988    5.259159231 CORE  245 O  O    0.0000  245
O       15.746168553   11.465107999    5.488371196 CORE  246 O  O    0.0000  246
O        3.113437365    7.598961322    5.666663003 CORE  247 O  O    0.0000  247
O       15.365573214   19.869715019    5.823465838 CORE  248 O  O    0.0000  248
O       10.393345679   16.099538285    4.958270964 CORE  249 O  O    0.0000  249
O       19.281436683   18.881781992    7.885935321 CORE  250 O  O    0.0000  250
O       15.273179631   16.104495058    4.845812680 CORE  251 O  O    0.0000  251
O        5.209252955   20.083226332    5.707306200 CORE  252 O  O    0.0000  252
O        5.821204182   12.555347832    5.601722418 CORE  253 O  O    0.0000  253
O        3.145256550   12.439884469    5.547345440 CORE  254 O  O    0.0000  254
O        5.120314177   16.524012454    5.381280350 CORE  255 O  O    0.0000  255
O        5.784426844    7.801196495    5.618947397 CORE  256 O  O    0.0000  256
O        8.427226316    8.202343180    5.797041056 CORE  257 O  O    0.0000  257
O        7.798369104   16.248408754    5.421884106 CORE  258 O  O    0.0000  258
O        7.848124065    0.232711157    5.642060270 CORE  259 O  O    0.0000  259
O       12.751736026   20.057263084    6.409592656 CORE  260 O  O    0.0000  260
O        8.428637179   12.167083964    5.981714177 CORE  261 O  O    0.0000  261
O        0.527760208    7.980071038    6.099806140 CORE  262 O  O    0.0000  262
O       12.833046715   15.682836970    5.807893690 CORE  263 O  O    0.0000  263
O        0.511417121   12.078583717    5.820629630 CORE  264 O  O    0.0000  264
O        2.667296236    0.080719588    5.069233667 CORE  265 O  O    0.0000  265
O        2.304789721   13.974101321    9.639942870 CORE  266 O  O    0.0000  266
O       19.378293943   13.986064891    6.907782911 CORE  267 O  O    0.0000  267
O        0.289560732    0.045405797    6.073801633 CORE  268 O  O    0.0000  268
O       19.215160225    6.346684836    7.320070611 CORE  269 O  O    0.0000  269
O        2.195411301   10.046109486    6.056943330 CORE  270 O  O    0.0000  270
O       14.709890276    6.416065427    7.125954020 CORE  271 O  O    0.0000  271
O        6.684594332   18.167293578    6.762626112 CORE  272 O  O    0.0000  272
O       14.901622527   13.882576518    6.164885356 CORE  273 O  O    0.0000  273
O        6.699300723   10.161220215    6.346397313 CORE  274 O  O    0.0000  274
O       14.466838877    1.310954773    7.814530023 CORE  275 O  O    0.0000  275
O       14.837695428    9.010050345    7.803168079 CORE  276 O  O    0.0000  276
O       18.810226522    8.945217163    7.481608608 CORE  277 O  O    0.0000  277
O       19.101892446   11.554232445    7.771064521 CORE  278 O  O    0.0000  278
O       14.894192515   11.770142366    7.917377347 CORE  279 O  O    0.0000  279
O       14.347576737   18.743185361    8.076680667 CORE  280 O  O    0.0000  280
O       19.352826668    1.414835882    7.891165894 CORE  281 O  O    0.0000  281
O       17.992925586    0.178671889    5.999050257 CORE  282 O  O    0.0000  282
O       18.841204909   16.274213223    8.025723985 CORE  283 O  O    0.0000  283
O        4.434466056   20.105981864    9.443235757 CORE  284 O  O    0.0000  284
O        2.266943763    8.330081235    8.062804857 CORE  285 O  O    0.0000  285
O        0.002940805   16.220059110    5.813625229 CORE  286 O  O    0.0000  286
O       18.620534194    3.939877941    8.028080893 CORE  287 O  O    0.0000  287
O        6.590050142    0.396472622    7.928916154 CORE  288 O  O    0.0000  288
O        6.665093600   12.178357902    8.058380214 CORE  289 O  O    0.0000  289
O        6.326996361   15.617944391    7.517114524 CORE  290 O  O    0.0000  290
O        2.075945445   11.950314407    7.920981994 CORE  291 O  O    0.0000  291
O        7.001979616    8.055914746    7.973781193 CORE  292 O  O    0.0000  292
O       14.872517659   16.217605229    7.411951186 CORE  293 O  O    0.0000  293
O       16.961011567   10.306459056    8.769254989 CORE  294 O  O    0.0000  294
O       15.075417266    3.914534253    8.041852771 CORE  295 O  O    0.0000  295
O       16.868151132    5.869661577    8.549120860 CORE  296 O  O    0.0000  296
O       16.817543765   17.986580440    8.017475723 CORE  297 O  O    0.0000  297
O        1.888959458   18.039372791    6.408148647 CORE  298 O  O    0.0000  298
O        8.694450164   15.419184726    9.909623724 CORE  299 O  O    0.0000  299
O        9.181604314   14.761643710    7.589254623 CORE  300 O  O    0.0000  300
O       10.132903506   15.284060830   12.597834162 CORE  301 O  O    0.0000  301
O       12.909062991   14.824980368   12.045163114 CORE  302 O  O    0.0000  302
O       12.293506271   12.343482087   11.112038135 CORE  303 O  O    0.0000  303
O        9.776563068   12.845664527   11.149311207 CORE  304 O  O    0.0000  304
O       10.895290648   17.932465104    7.961038872 CORE  305 O  O    0.0000  305
O       12.998582614   14.004042243    8.105954795 CORE  306 O  O    0.0000  306
O       12.354918234   11.136516396    8.789057321 CORE  307 O  O    0.0000  307
O        9.603369944   11.630979337    8.788050874 CORE  308 O  O    0.0000  308
O        7.805605666   17.348687713   11.796588433 CORE  309 O  O    0.0000  309
O       13.224657418   17.538539447   11.065500605 CORE  310 O  O    0.0000  310
O       14.940151258   13.924750857   10.392054027 CORE  311 O  O    0.0000  311
O       11.079408023   10.505110670    5.854689136 CORE  312 O  O    0.0000  312
end
end
