# Supplementary material for: Zeolite-confined subnanometric PtSn mimicking mortise-and-tenon joinery for catalytic propane dehydrogenation
Source: Nat Commun. 2022 May 17;13:2716. doi: 10.1038/s41467-022-30522-1 (PMC9114386; doi:10.1038/s41467-022-30522-1)
Supplement: Supplementary file 8 — Source Data [file 41467_2022_30522_MOESM8_ESM.zip › allstructures/Pt6Sn4O2-MFI.arc]

!BIOSYM archive 2
PBC=ON
                      Energy         0          0.0492      -2337.580940        C1
!DATE
PBC   20.37460000   20.11910000   13.51960000   90.00000000   89.99990000   90.00000000
Sn       3.442977047    6.080790308    6.797568422 CORE    1 Sn Sn   0.0000    1
Sn       3.521413736   10.771720380    5.613318848 CORE    2 Sn Sn   0.0000    2
Sn       2.080829694    8.454582522    8.457656602 CORE    3 Sn Sn   0.0000    3
Sn       7.461450864    8.256671288    7.081742756 CORE    4 Sn Sn   0.0000    4
Pt       4.272248197    9.810219990    7.929494913 CORE    5 Pt Pt   0.0000    5
Pt       5.098344177    8.219329982    5.776879369 CORE    6 Pt Pt   0.0000    6
Pt       6.344822507   10.435952147    6.102107965 CORE    7 Pt Pt   0.0000    7
Pt       4.430796713    9.365680792    3.580238769 CORE    8 Pt Pt   0.0000    8
Pt       5.327574819    7.405930718    8.314609458 CORE    9 Pt Pt   0.0000    9
Pt       2.584776338    8.365908210    5.056981872 CORE   10 Pt Pt   0.0000   10
Si      19.393749147    6.746187020    5.909352682 CORE   11 Si Si   0.0000   11
Si      19.377807597    9.868293140    5.801694254 CORE   12 Si Si   0.0000   12
Si      16.435023116   14.695071289    5.693156227 CORE   13 Si Si   0.0000   13
Si      16.439737990    2.068436538    5.727843293 CORE   14 Si Si   0.0000   14
Si      16.270912344    9.903358920    5.670411624 CORE   15 Si Si   0.0000   15
Si      19.648227667    2.021732542    5.755884952 CORE   16 Si Si   0.0000   16
Si      19.638723101   14.713367877    5.638163260 CORE   17 Si Si   0.0000   17
Si      16.267113448    6.826070926    5.742378827 CORE   18 Si Si   0.0000   18
Si      12.586580304    0.732416730    7.937394068 CORE   19 Si Si   0.0000   19
Si       7.640252246    3.893379772    7.828763043 CORE   20 Si Si   0.0000   20
Si       7.751164113    0.739544492    7.860038698 CORE   21 Si Si   0.0000   21
Si      12.487163515    3.884940583    7.927534425 CORE   22 Si Si   0.0000   22
Si      15.475574008   12.229971830    7.560635692 CORE   23 Si Si   0.0000   23
Si      12.492031869   12.789240818    7.707579955 CORE   24 Si Si   0.0000   24
Si      20.288806179   12.292840556    7.552741901 CORE   25 Si Si   0.0000   25
Si      20.322304205    4.354668314    7.699070475 CORE   26 Si Si   0.0000   26
Si      15.472322553    4.485193393    7.574774231 CORE   27 Si Si   0.0000   27
Si       7.690766261   16.137541747    7.474215925 CORE   28 Si Si   0.0000   28
Si      12.549927182   15.951698334    7.720247396 CORE   29 Si Si   0.0000   29
Si       7.565540984   12.929670689    7.614621667 CORE   30 Si Si   0.0000   30
Si      20.295673609   19.990495972    7.877581520 CORE   31 Si Si   0.0000   31
Si      15.513661446   16.865956086    7.710063507 CORE   32 Si Si   0.0000   32
Si      15.532700851   19.977911224    7.738306273 CORE   33 Si Si   0.0000   33
Si      20.226776228   16.816237508    7.862149922 CORE   34 Si Si   0.0000   34
Si      10.200721886   20.055936926    9.786072339 CORE   35 Si Si   0.0000   35
Si      10.088329576    4.363044105    9.825138381 CORE   36 Si Si   0.0000   36
Si       5.315889761   19.980712160    9.732055413 CORE   37 Si Si   0.0000   37
Si       5.372203198    4.316659036    9.988281231 CORE   38 Si Si   0.0000   38
Si      10.101649270   16.965523393    9.354547544 CORE   39 Si Si   0.0000   39
Si      17.793818066   12.803626110    9.525773660 CORE   40 Si Si   0.0000   40
Si       2.363642025   15.958092589    9.531086607 CORE   41 Si Si   0.0000   41
Si      10.005043218   12.001218725    9.365376169 CORE   42 Si Si   0.0000   42
Si       2.220515055   12.763946041    9.565784513 CORE   43 Si Si   0.0000   43
Si       5.329644785   16.821527912    9.469900644 CORE   44 Si Si   0.0000   44
Si       2.262672295    3.877996067    9.668237715 CORE   45 Si Si   0.0000   45
Si       2.332797857    0.717930587    9.612311807 CORE   46 Si Si   0.0000   46
Si      17.755254382   15.981010167    9.714487996 CORE   47 Si Si   0.0000   47
Si      17.827039858    3.824009949    9.588376929 CORE   48 Si Si   0.0000   48
Si      17.838820044    0.684383960    9.732157237 CORE   49 Si Si   0.0000   49
Si       5.315175308   12.267545261    9.757887925 CORE   50 Si Si   0.0000   50
Si       9.486017929    1.970862667   11.910825953 CORE   51 Si Si   0.0000   51
Si       6.273457810    1.850849610   11.888887166 CORE   52 Si Si   0.0000   52
Si       9.361794490    6.712030831   11.699899181 CORE   53 Si Si   0.0000   53
Si       6.176402963    6.776443667   11.808828920 CORE   54 Si Si   0.0000   54
Si       9.380180176    9.845789144   11.502346134 CORE   55 Si Si   0.0000   55
Si       9.459871160   14.511804438   11.296643440 CORE   56 Si Si   0.0000   56
Si       6.259056865   14.673444861   11.577694202 CORE   57 Si Si   0.0000   57
Si       6.221885102    9.845443020   11.569852560 CORE   58 Si Si   0.0000   58
Si      18.434834399   12.097238470   12.509218935 CORE   59 Si Si   0.0000   59
Si       1.253442252   12.054508917   12.455612678 CORE   60 Si Si   0.0000   60
Si       1.419344323   16.858413227   12.391939477 CORE   61 Si Si   0.0000   61
Si       1.242741159    4.621624775   12.533959011 CORE   62 Si Si   0.0000   62
Si       1.412646388   19.928749402   12.486809853 CORE   63 Si Si   0.0000   63
Si      18.679322584   16.818115866   12.574585579 CORE   64 Si Si   0.0000   64
Si      18.666805525   19.930890780   12.620053802 CORE   65 Si Si   0.0000   65
Si      18.395467989    4.602736875   12.514481769 CORE   66 Si Si   0.0000   66
Si      10.107835242    2.711955486    1.348306475 CORE   67 Si Si   0.0000   67
Si      10.067284734    5.909102875    1.115463177 CORE   68 Si Si   0.0000   68
Si       5.183014533    2.728657409    1.195246763 CORE   69 Si Si   0.0000   69
Si       5.174086102    5.918322025    1.172022902 CORE   70 Si Si   0.0000   70
Si      17.783264676   14.469252600    0.907576110 CORE   71 Si Si   0.0000   71
Si       2.205213636    2.140932403    0.814381394 CORE   72 Si Si   0.0000   72
Si       2.285499419   14.486753357    0.712873702 CORE   73 Si Si   0.0000   73
Si      10.178227165   14.039915909    0.768727940 CORE   74 Si Si   0.0000   74
Si      10.172290407   10.825908595    0.770755665 CORE   75 Si Si   0.0000   75
Si       2.197852827    6.784128563    1.058291896 CORE   76 Si Si   0.0000   76
Si       5.306890643   14.073499863    0.950811518 CORE   77 Si Si   0.0000   77
Si      17.827378787    9.926063515    1.064164964 CORE   78 Si Si   0.0000   78
Si      17.705656628    2.175006144    0.859694846 CORE   79 Si Si   0.0000   79
Si       2.209067515    9.919136973    0.936152438 CORE   80 Si Si   0.0000   80
Si       5.178719856   10.895711090    0.838456077 CORE   81 Si Si   0.0000   81
Si      17.780747013    6.777941003    1.135260934 CORE   82 Si Si   0.0000   82
Si       7.529820936    2.259360912    3.130308751 CORE   83 Si Si   0.0000   83
Si      12.388738940    6.861294419    3.008504724 CORE   84 Si Si   0.0000   84
Si      12.465199584    2.212115598    3.331222954 CORE   85 Si Si   0.0000   85
Si       7.604329157    6.900367102    2.850802528 CORE   86 Si Si   0.0000   86
Si      15.409102734   13.968133978    2.821983471 CORE   87 Si Si   0.0000   87
Si      15.445301641    2.771872214    2.825621255 CORE   88 Si Si   0.0000   88
Si      12.399494386    9.979458163    2.812461080 CORE   89 Si Si   0.0000   89
Si      20.267808739   10.775374473    2.951122740 CORE   90 Si Si   0.0000   90
Si      20.323616483   13.923917358    2.794300607 CORE   91 Si Si   0.0000   91
Si      15.323565366    5.959842338    2.850420308 CORE   92 Si Si   0.0000   92
Si       7.771911372   14.769983640    2.668086864 CORE   93 Si Si   0.0000   93
Si      15.374714306   10.789757957    2.781483676 CORE   94 Si Si   0.0000   94
Si      20.241787762    5.893709806    2.992511270 CORE   95 Si Si   0.0000   95
Si       7.696537720   10.024435995    2.537743906 CORE   96 Si Si   0.0000   96
Si      20.217173580    2.714242023    2.779767122 CORE   97 Si Si   0.0000   97
Si      12.366401164   14.637477644    2.836507866 CORE   98 Si Si   0.0000   98
Si       8.273426334    4.762351226    4.946161084 CORE   99 Si Si   0.0000   99
Si      11.663935003   19.971695586    5.101132214 CORE  100 Si Si   0.0000  100
Si      11.488683599    4.721336804    5.087695529 CORE  101 Si Si   0.0000  101
Si       8.554880081   20.046934707    4.984254351 CORE  102 Si Si   0.0000  102
Si      11.464650962   12.233751805    4.801064873 CORE  103 Si Si   0.0000  103
Si      11.630231035   16.875749404    4.800509302 CORE  104 Si Si   0.0000  104
Si       8.509840997   16.971965515    4.616043111 CORE  105 Si Si   0.0000  105
Si       8.360727131   12.346737510    4.674649273 CORE  106 Si Si   0.0000  106
O       17.816151536    6.357131251    5.642641985 CORE  107 O  O    0.0000  107
O       12.174416961   19.953384097    6.643589999 CORE  108 O  O    0.0000  108
O       18.043294271    2.254311553    5.874162620 CORE  109 O  O    0.0000  109
O       15.304097935   18.425629762    7.328764553 CORE  110 O  O    0.0000  110
O        7.636663417    4.736352645    6.440166442 CORE  111 O  O    0.0000  111
O       16.538387462   16.738981692    8.961689933 CORE  112 O  O    0.0000  112
O        7.947073999   20.009631578    6.491457277 CORE  113 O  O    0.0000  113
O       11.979316959    4.738149484    6.635633792 CORE  114 O  O    0.0000  114
O       12.352234843   12.338127951    6.149698464 CORE  115 O  O    0.0000  115
O        7.610296211   16.565162630    5.910899314 CORE  116 O  O    0.0000  116
O       19.413528821    8.328408225    6.298832739 CORE  117 O  O    0.0000  117
O       16.138009681    8.379623041    6.205216055 CORE  118 O  O    0.0000  118
O        7.390696938   12.422384647    6.034015453 CORE  119 O  O    0.0000  119
O       12.344053559   16.452566457    6.191233576 CORE  120 O  O    0.0000  120
O       11.806038661   10.834315431    4.062829297 CORE  121 O  O    0.0000  121
O       18.033033208   14.504104664    5.521987797 CORE  122 O  O    0.0000  122
O       20.069345224    0.613321261    6.450466130 CORE  123 O  O    0.0000  123
O       11.590605787   16.779424789    8.735183630 CORE  124 O  O    0.0000  124
O       15.998675730    0.656446774    6.400276426 CORE  125 O  O    0.0000  125
O       15.697173325    3.304691135    6.475256217 CORE  126 O  O    0.0000  126
O       15.714543136   14.693037637    4.242336622 CORE  127 O  O    0.0000  127
O       20.159457676   10.018487370    4.381118047 CORE  128 O  O    0.0000  128
O        0.015720342    3.272383979    6.483618024 CORE  129 O  O    0.0000  129
O       20.075790385   10.809678840    6.928570849 CORE  130 O  O    0.0000  130
O       19.860766363    5.800753112    7.144040344 CORE  131 O  O    0.0000  131
O       15.466223514    5.927254210    6.832856288 CORE  132 O  O    0.0000  132
O       11.771901980   13.495429806    3.831562795 CORE  133 O  O    0.0000  133
O       12.343200042    2.298873427    7.578451231 CORE  134 O  O    0.0000  134
O       19.982316554   16.086975359    6.431760856 CORE  135 O  O    0.0000  135
O       20.018218512   18.407791761    7.658330162 CORE  136 O  O    0.0000  136
O        7.543865461    2.305897294    7.488190056 CORE  137 O  O    0.0000  137
O        6.432081469    0.179285556    8.602989024 CORE  138 O  O    0.0000  138
O        6.359071656    4.371759913    8.698462294 CORE  139 O  O    0.0000  139
O       14.147062146    0.489419063    8.318129306 CORE  140 O  O    0.0000  140
O       11.678707134    0.268479934    9.199108438 CORE  141 O  O    0.0000  141
O        7.853089996   14.522648134    7.579509350 CORE  142 O  O    0.0000  142
O       14.026917332    4.262458330    8.286676649 CORE  143 O  O    0.0000  143
O       11.451935339   11.965265798    8.638388618 CORE  144 O  O    0.0000  144
O        9.028051066    4.175223762    8.614034883 CORE  145 O  O    0.0000  145
O        9.065338074    0.571599277    8.802435398 CORE  146 O  O    0.0000  146
O        8.833199858   12.156375870    8.246652140 CORE  147 O  O    0.0000  147
O       11.593608487    4.232991944    9.235636280 CORE  148 O  O    0.0000  148
O       15.848367343   13.490252191    6.605287403 CORE  149 O  O    0.0000  149
O        1.360812143   16.498310280    8.376014227 CORE  150 O  O    0.0000  150
O       19.147621491   12.635786063    8.651754020 CORE  151 O  O    0.0000  151
O       12.171184803   14.377156840    7.844869601 CORE  152 O  O    0.0000  152
O        8.999898224   16.809626828    8.164587301 CORE  153 O  O    0.0000  153
O        6.336260861   16.644324537    8.205946680 CORE  154 O  O    0.0000  154
O        1.439010986    4.414299576    8.362449342 CORE  155 O  O    0.0000  155
O        6.219037068   12.684717502    8.472355246 CORE  156 O  O    0.0000  156
O        1.449582659    0.094805369    8.393954845 CORE  157 O  O    0.0000  157
O       10.046609027   16.487449366    4.880571972 CORE  158 O  O    0.0000  158
O        1.370829881   12.322515464    8.263321089 CORE  159 O  O    0.0000  159
O       16.546877087   12.091388478    8.771844083 CORE  160 O  O    0.0000  160
O       19.262796794    3.876785657    8.834184443 CORE  161 O  O    0.0000  161
O       20.279011636   13.419804358    6.384232833 CORE  162 O  O    0.0000  162
O        3.868492023    4.022891487    9.470376949 CORE  163 O  O    0.0000  163
O       15.682172077   12.373227827    2.982002621 CORE  164 O  O    0.0000  164
O       19.272096318    0.486291702    8.986759647 CORE  165 O  O    0.0000  165
O        3.907735142    0.522335267    9.248887904 CORE  166 O  O    0.0000  166
O        3.753792506   12.281793517    9.312089059 CORE  167 O  O    0.0000  167
O       16.641181127    4.470446764    8.695973257 CORE  168 O  O    0.0000  168
O        3.887887072   16.212139522    9.029146620 CORE  169 O  O    0.0000  169
O       16.663398798   20.066779449    8.895847609 CORE  170 O  O    0.0000  170
O        2.136729606   14.370094069    9.787219413 CORE  171 O  O    0.0000  171
O       16.124468244   16.122575181    6.399203923 CORE  172 O  O    0.0000  172
O        9.987342665   18.458840920    9.969670885 CORE  173 O  O    0.0000  173
O        5.164296478   18.375844481    9.885750942 CORE  174 O  O    0.0000  174
O        9.919829834    5.844506035   10.455861836 CORE  175 O  O    0.0000  175
O        9.798082239   10.583395024   10.122507076 CORE  176 O  O    0.0000  176
O        1.957794754    2.279818586    9.830472976 CORE  177 O  O    0.0000  177
O        5.462728489    5.722389915   10.804274812 CORE  178 O  O    0.0000  178
O       17.489800721    2.261740858    9.888271500 CORE  179 O  O    0.0000  179
O       10.074375458    0.606373502   11.257769408 CORE  180 O  O    0.0000  180
O        5.860294524    3.121488969   10.970021550 CORE  181 O  O    0.0000  181
O        9.833897204    3.250954576   10.976437244 CORE  182 O  O    0.0000  182
O        5.778748017    0.473163364   11.172351855 CORE  183 O  O    0.0000  183
O        5.501390985   13.391032712   10.926009309 CORE  184 O  O    0.0000  184
O        9.832132924   15.898878629   10.546119501 CORE  185 O  O    0.0000  185
O        9.935994267   13.241889521   10.409515809 CORE  186 O  O    0.0000  186
O       17.992685016   12.071775949   10.954921860 CORE  187 O  O    0.0000  187
O        2.109102801   16.757162680   10.924041936 CORE  188 O  O    0.0000  188
O        5.738227938   10.820216315   10.366369645 CORE  189 O  O    0.0000  189
O        9.670002792    8.263085199   11.351122761 CORE  190 O  O    0.0000  190
O        1.735175701    4.647829884   10.993755789 CORE  191 O  O    0.0000  191
O        5.941789893    8.281364328   11.209033324 CORE  192 O  O    0.0000  192
O       17.811860830   16.555549501   11.228026178 CORE  193 O  O    0.0000  193
O        1.619842567   12.027084890   10.880523791 CORE  194 O  O    0.0000  194
O       17.912920933    4.674881974   10.967859279 CORE  195 O  O    0.0000  195
O        2.012684922   20.032025368   10.985119900 CORE  196 O  O    0.0000  196
O        5.917310393   16.033505837   10.766260453 CORE  197 O  O    0.0000  197
O        7.859167676   14.415266296   11.546722083 CORE  198 O  O    0.0000  198
O        7.880131595    1.840235894   12.086333042 CORE  199 O  O    0.0000  199
O       17.903932646    0.009991689   11.202796944 CORE  200 O  O    0.0000  200
O        7.767159920    6.458005893   11.904999392 CORE  201 O  O    0.0000  201
O        7.805063353   10.097734944   11.834228194 CORE  202 O  O    0.0000  202
O       20.041384208   12.321278782   12.660814665 CORE  203 O  O    0.0000  203
O       20.008091778    4.470885792   12.615483557 CORE  204 O  O    0.0000  204
O       20.230398432   16.408763701   12.274816358 CORE  205 O  O    0.0000  205
O       10.195378398    2.150877160   13.353757947 CORE  206 O  O    0.0000  206
O       20.224643494    0.283253013   12.485366515 CORE  207 O  O    0.0000  207
O        5.565101465    1.954098275   13.338392214 CORE  208 O  O    0.0000  208
O       10.134863817    6.262373578   13.055099814 CORE  209 O  O    0.0000  209
O        1.533881344   18.376515655   12.955032652 CORE  210 O  O    0.0000  210
O        5.520939298    6.679221912   13.290524206 CORE  211 O  O    0.0000  211
O       10.269076420   10.470752341   12.712688211 CORE  212 O  O    0.0000  212
O       10.230502614   14.454960875   12.723462527 CORE  213 O  O    0.0000  213
O       18.573522563   18.366932686   13.040901175 CORE  214 O  O    0.0000  214
O        5.738042421   14.849041512   13.106450530 CORE  215 O  O    0.0000  215
O       18.007242863   10.667623107   13.148111945 CORE  216 O  O    0.0000  216
O        1.691345832    6.012666351   13.236468937 CORE  217 O  O    0.0000  217
O       17.904437256    5.962523500   13.255115446 CORE  218 O  O    0.0000  218
O        5.391331203   10.190946274   12.922223377 CORE  219 O  O    0.0000  219
O       17.687295425   13.329171297   13.266968147 CORE  220 O  O    0.0000  220
O        1.678917220   10.615335520   13.080100145 CORE  221 O  O    0.0000  221
O        2.079747023   13.240967408   13.201896404 CORE  222 O  O    0.0000  222
O        1.918670024    3.356188817   13.294213133 CORE  223 O  O    0.0000  223
O       17.734440112    3.280618297   13.189961230 CORE  224 O  O    0.0000  224
O        2.263191942    0.735228967   13.513302811 CORE  225 O  O    0.0000  225
O       18.101026925   15.919408376    0.266963765 CORE  226 O  O    0.0000  226
O       17.952356744    0.688759061    0.258151948 CORE  227 O  O    0.0000  227
O        2.189459105   15.891191532   13.433833621 CORE  228 O  O    0.0000  228
O        2.396117629    8.343341695    0.649538409 CORE  229 O  O    0.0000  229
O       10.292969736    4.323595249    1.361987253 CORE  230 O  O    0.0000  230
O        5.455443383    4.324266473    0.998573983 CORE  231 O  O    0.0000  231
O        5.497199307   12.472992516    0.721459660 CORE  232 O  O    0.0000  232
O       18.098303112    8.343860160    0.845539512 CORE  233 O  O    0.0000  233
O       10.280928765   12.430813367    0.982307569 CORE  234 O  O    0.0000  234
O       11.250434808    6.717226541    1.863842584 CORE  235 O  O    0.0000  235
O        3.628699507    2.414656134    1.546932707 CORE  236 O  O    0.0000  236
O       12.178165552    3.475372833    4.310530622 CORE  237 O  O    0.0000  237
O        3.771750069   14.390121530    1.360419798 CORE  238 O  O    0.0000  238
O        3.613837268    6.152799539    1.552267677 CORE  239 O  O    0.0000  239
O        6.071745772    2.166183529    2.430891648 CORE  240 O  O    0.0000  240
O       11.376701489   10.075189010    1.552360651 CORE  241 O  O    0.0000  241
O       17.833503927   10.369150905    5.610984517 CORE  242 O  O    0.0000  242
O        8.666810575    2.304294882    1.971728406 CORE  243 O  O    0.0000  243
O        6.098456502    6.534568876    2.361518329 CORE  244 O  O    0.0000  244
O       13.827514302   10.588437203    2.329848206 CORE  245 O  O    0.0000  245
O        8.616723909    6.348499078    1.697733974 CORE  246 O  O    0.0000  246
O       16.236242060    2.187152236    1.540357420 CORE  247 O  O    0.0000  247
O        8.773059473   14.566256131    1.404441171 CORE  248 O  O    0.0000  248
O        3.650648771   10.608976858    1.345056476 CORE  249 O  O    0.0000  249
O       14.097461427   16.191368938    8.146013454 CORE  250 O  O    0.0000  250
O        8.731965534   10.297858223    1.316864865 CORE  251 O  O    0.0000  251
O       18.933673519   14.073503426    1.977666149 CORE  252 O  O    0.0000  252
O       18.835707585    6.192702234    2.226711909 CORE  253 O  O    0.0000  253
O       16.266747162    6.634948741    1.711520113 CORE  254 O  O    0.0000  254
O       18.882889104   10.555029314    2.130598395 CORE  255 O  O    0.0000  255
O       18.817425057    2.536024646    1.983424149 CORE  256 O  O    0.0000  256
O        1.054366160    2.031158116    1.948942635 CORE  257 O  O    0.0000  257
O        1.146983738   10.172948200    2.125503691 CORE  258 O  O    0.0000  258
O        1.194640706   14.449267703    1.904848423 CORE  259 O  O    0.0000  259
O        6.240838336   14.562897562    2.182047263 CORE  260 O  O    0.0000  260
O        1.092912231    6.644405978    2.237451811 CORE  261 O  O    0.0000  261
O       11.295854441    2.037519220    2.220689242 CORE  262 O  O    0.0000  262
O        6.177211192   10.244236681    1.963744648 CORE  263 O  O    0.0000  263
O       13.765364096    6.198102704    2.440322360 CORE  264 O  O    0.0000  264
O       16.354237781   14.579897585    1.659094782 CORE  265 O  O    0.0000  265
O       15.634098033   10.008464484    4.180162007 CORE  266 O  O    0.0000  266
O       12.580032923    8.446090802    3.307590159 CORE  267 O  O    0.0000  267
O        9.886800652   12.264258875    5.206997016 CORE  268 O  O    0.0000  268
O       12.580408473    0.849733609    4.211850878 CORE  269 O  O    0.0000  269
O       15.666010957    4.376692995    2.957556648 CORE  270 O  O    0.0000  270
O        7.713295643    0.950071589    4.062816252 CORE  271 O  O    0.0000  271
O        0.144870196   12.361639939    3.193853380 CORE  272 O  O    0.0000  272
O        7.833546812    8.498108137    3.042715679 CORE  273 O  O    0.0000  273
O        0.148818348    4.294065702    2.987645963 CORE  274 O  O    0.0000  274
O        7.925216198   16.264664161    3.276753543 CORE  275 O  O    0.0000  275
O        7.599770622    3.598650104    4.042420507 CORE  276 O  O    0.0000  276
O       13.878206605    2.439934145    2.578527213 CORE  277 O  O    0.0000  277
O       11.931296890    6.124089006    4.389821786 CORE  278 O  O    0.0000  278
O        7.944319072    6.209837146    4.284318920 CORE  279 O  O    0.0000  279
O        8.123407925   13.716729602    3.855249637 CORE  280 O  O    0.0000  280
O       13.874632184   14.259682327    2.389843452 CORE  281 O  O    0.0000  281
O       14.000845044   12.460529239    8.204920796 CORE  282 O  O    0.0000  282
O       19.172225090   16.256070606    8.966496557 CORE  283 O  O    0.0000  283
O       17.472420005   14.382451918    9.734791904 CORE  284 O  O    0.0000  284
O       16.003121107    2.045557260    4.169174563 CORE  285 O  O    0.0000  285
O       12.347395927   16.081235153    3.581399835 CORE  286 O  O    0.0000  286
O       11.798594195   18.463641558    4.516620699 CORE  287 O  O    0.0000  287
O       20.274870326   14.823607953    4.147023615 CORE  288 O  O    0.0000  288
O       20.169373396    6.426028391    4.517247251 CORE  289 O  O    0.0000  289
O       15.455054254   10.863207720    6.689735217 CORE  290 O  O    0.0000  290
O       15.571888260    6.668969613    4.284802969 CORE  291 O  O    0.0000  291
O       20.110153596    1.952795215    4.206525376 CORE  292 O  O    0.0000  292
O        8.021306823   11.083764317    3.723329244 CORE  293 O  O    0.0000  293
O        9.878441764    4.534578027    5.019820865 CORE  294 O  O    0.0000  294
O        8.436605891   18.564317397    4.343346400 CORE  295 O  O    0.0000  295
O       10.120941023    0.382452109    5.034209112 CORE  296 O  O    0.0000  296
O       16.319343678   10.173823761    1.614986715 CORE  297 O  O    0.0000  297
O       11.445217338   14.736211266    1.501891618 CORE  298 O  O    0.0000  298
O        3.200113516    6.740701003    8.831302717 CORE  299 O  O    0.0000  299
O        1.678168928    7.362257484    6.615990085 CORE  300 O  O    0.0000  300
end
end
