# Supplementary material for: Zeolite-confined subnanometric PtSn mimicking mortise-and-tenon joinery for catalytic propane dehydrogenation
Source: Nat Commun. 2022 May 17;13:2716. doi: 10.1038/s41467-022-30522-1 (PMC9114386; doi:10.1038/s41467-022-30522-1)
Supplement: Supplementary file 8 — Source Data [file 41467_2022_30522_MOESM8_ESM.zip › allstructures/Pt6Sn4O4-MFI.arc]

!BIOSYM archive 2
PBC=ON
                      Energy         0          0.0438      -2350.152796        C1
!DATE
PBC   20.37460000   20.11910000   13.51960000   90.00000000   89.99990000   90.00000000
Sn       3.252830201    9.068681081    8.861569036 CORE    1 Sn Sn   0.0000    1
Sn       3.514381243   15.135193450    8.353237896 CORE    2 Sn Sn   0.0000    2
Sn       2.788011884   11.441560356   11.183216319 CORE    3 Sn Sn   0.0000    3
Sn       5.675412359   11.027534317    9.170428832 CORE    4 Sn Sn   0.0000    4
Pt       5.541783666   13.377178579    7.778149038 CORE    5 Pt Pt   0.0000    5
Pt       8.167625466   10.571546541    9.870808321 CORE    6 Pt Pt   0.0000    6
Pt       6.859570149   13.138711020    9.997589840 CORE    7 Pt Pt   0.0000    7
Pt       3.584501098   13.791683592    6.120012154 CORE    8 Pt Pt   0.0000    8
Pt       4.283043759   13.413451979   10.316298074 CORE    9 Pt Pt   0.0000    9
Pt       2.958659935   12.466533937    8.184935384 CORE   10 Pt Pt   0.0000   10
Si      19.322576614   10.561849645    8.513215804 CORE   11 Si Si   0.0000   11
Si      19.364236915   13.693189859    8.263384044 CORE   12 Si Si   0.0000   12
Si      16.354753067   18.538534170    8.170232579 CORE   13 Si Si   0.0000   13
Si      16.377055713    6.000980993    8.474552579 CORE   14 Si Si   0.0000   14
Si      16.236136770   13.715115577    8.081850267 CORE   15 Si Si   0.0000   15
Si      19.564598497    5.948872948    8.632383367 CORE   16 Si Si   0.0000   16
Si      19.558805658   18.527305396    8.145708999 CORE   17 Si Si   0.0000   17
Si      16.186358284   10.618420693    8.369408723 CORE   18 Si Si   0.0000   18
Si      12.428595284    4.558851294   10.490167595 CORE   19 Si Si   0.0000   19
Si       7.579344254    7.585416267   10.520456885 CORE   20 Si Si   0.0000   20
Si       7.573737212    4.488870705   10.300140337 CORE   21 Si Si   0.0000   21
Si      12.391147607    7.722156896   10.420119412 CORE   22 Si Si   0.0000   22
Si      15.364671280   16.043572112    9.931643158 CORE   23 Si Si   0.0000   23
Si      12.404903300   16.608842825   10.298347605 CORE   24 Si Si   0.0000   24
Si      20.302157290   16.118013984   10.002374831 CORE   25 Si Si   0.0000   25
Si      20.017667999    8.410302225   10.674028712 CORE   26 Si Si   0.0000   26
Si      15.445880537    8.431439632   10.387149142 CORE   27 Si Si   0.0000   27
Si       7.632519601   19.935289652   10.083560799 CORE   28 Si Si   0.0000   28
Si      12.535720579   19.795939059   10.268311805 CORE   29 Si Si   0.0000   29
Si       7.533724477   16.723175082   10.075453180 CORE   30 Si Si   0.0000   30
Si      20.174179190    3.620605632   10.593123238 CORE   31 Si Si   0.0000   31
Si      15.478787888    0.605588539   10.168718468 CORE   32 Si Si   0.0000   32
Si      15.385325420    3.703384812   10.394366070 CORE   33 Si Si   0.0000   33
Si      20.173668717    0.513028376   10.316187098 CORE   34 Si Si   0.0000   34
Si      10.005975492    3.756675500   12.304214407 CORE   35 Si Si   0.0000   35
Si      10.059853596    8.128258556   12.470517728 CORE   36 Si Si   0.0000   36
Si       5.226260078    3.689432594   12.256631712 CORE   37 Si Si   0.0000   37
Si       5.160075835    8.164439609   12.509567209 CORE   38 Si Si   0.0000   38
Si      10.082712182    0.666464924   11.915645249 CORE   39 Si Si   0.0000   39
Si      17.730513713   16.572544916   11.879641601 CORE   40 Si Si   0.0000   40
Si       2.270301077   19.840146435   12.003577787 CORE   41 Si Si   0.0000   41
Si       9.891470457   15.861685406   11.925744266 CORE   42 Si Si   0.0000   42
Si       2.195373146   16.665559418   12.050269071 CORE   43 Si Si   0.0000   43
Si       5.251028872    0.539215681   12.047191413 CORE   44 Si Si   0.0000   44
Si       2.103246859    7.640156031   12.333723165 CORE   45 Si Si   0.0000   45
Si       2.227071740    4.501422626   12.289688328 CORE   46 Si Si   0.0000   46
Si      17.731283105   19.731383437   12.118488991 CORE   47 Si Si   0.0000   47
Si      17.558815599    7.742095179   12.488230659 CORE   48 Si Si   0.0000   48
Si      17.673003434    4.541432965   12.370052947 CORE   49 Si Si   0.0000   49
Si       5.305309899   16.106598017   12.216383907 CORE   50 Si Si   0.0000   50
Si       9.382315800    5.842458196    0.940542163 CORE   51 Si Si   0.0000   51
Si       6.175695070    5.767911739    0.849759580 CORE   52 Si Si   0.0000   52
Si       9.197274272   10.550710651    0.655611377 CORE   53 Si Si   0.0000   53
Si       6.027204279   10.612851563    0.761210582 CORE   54 Si Si   0.0000   54
Si       9.203886242   13.684683219    0.518978902 CORE   55 Si Si   0.0000   55
Si       9.403554465   18.386833289    0.370731172 CORE   56 Si Si   0.0000   56
Si       6.223133508   18.505610717    0.619477105 CORE   57 Si Si   0.0000   57
Si       6.052785314   13.692985578    0.532878961 CORE   58 Si Si   0.0000   58
Si      18.374443339   15.874325079    1.343411115 CORE   59 Si Si   0.0000   59
Si       1.207640044   15.835087208    1.394724300 CORE   60 Si Si   0.0000   60
Si       1.327295931    0.540452487    1.357967007 CORE   61 Si Si   0.0000   61
Si       1.082272348    8.306791654    1.733950650 CORE   62 Si Si   0.0000   62
Si       1.303455990    3.610939687    1.669072719 CORE   63 Si Si   0.0000   63
Si      18.561167002    0.465995691    1.493723531 CORE   64 Si Si   0.0000   64
Si      18.535472816    3.616701665    1.706732492 CORE   65 Si Si   0.0000   65
Si      18.283493872    8.269498328    1.909487998 CORE   66 Si Si   0.0000   66
Si      10.029152328    6.548705813    3.895022170 CORE   67 Si Si   0.0000   67
Si      10.046462596    9.706002733    3.557384174 CORE   68 Si Si   0.0000   68
Si       5.169084867    6.535122610    3.680158859 CORE   69 Si Si   0.0000   69
Si       5.097445104    9.709290989    3.633947676 CORE   70 Si Si   0.0000   70
Si      17.663138029   18.217157818    3.301302551 CORE   71 Si Si   0.0000   71
Si       2.085874741    5.883252810    3.620655544 CORE   72 Si Si   0.0000   72
Si       2.168464876   18.280573754    3.224254470 CORE   73 Si Si   0.0000   73
Si      10.111628107   17.828341081    3.307367101 CORE   74 Si Si   0.0000   74
Si      10.068821668   14.607228201    3.353835516 CORE   75 Si Si   0.0000   75
Si       2.114405883   10.537689102    3.688010044 CORE   76 Si Si   0.0000   76
Si       5.165481238   17.839411637    3.505493356 CORE   77 Si Si   0.0000   77
Si      17.740558018   13.774677048    3.451729189 CORE   78 Si Si   0.0000   78
Si      17.838703875    5.735178905    3.864903866 CORE   79 Si Si   0.0000   79
Si       2.084592464   13.667616124    3.377054780 CORE   80 Si Si   0.0000   80
Si       5.091104264   14.634449953    3.365582310 CORE   81 Si Si   0.0000   81
Si      17.709770285   10.679839563    3.866952679 CORE   82 Si Si   0.0000   82
Si       7.445777790    6.080766897    5.759774928 CORE   83 Si Si   0.0000   83
Si      12.295483440   10.672124508    5.512718798 CORE   84 Si Si   0.0000   84
Si      12.412729232    6.005734911    5.840621433 CORE   85 Si Si   0.0000   85
Si       7.557101598   10.569953284    5.352472305 CORE   86 Si Si   0.0000   86
Si      15.358499685   17.759129751    5.295625449 CORE   87 Si Si   0.0000   87
Si      15.369751142    6.577587910    5.494010431 CORE   88 Si Si   0.0000   88
Si      12.365543079   13.787379268    5.336863950 CORE   89 Si Si   0.0000   89
Si      20.146959442   14.606375739    5.375949774 CORE   90 Si Si   0.0000   90
Si      20.171078293   17.741539053    5.241563130 CORE   91 Si Si   0.0000   91
Si      15.236774525    9.738556016    5.474337068 CORE   92 Si Si   0.0000   92
Si       7.691606945   18.510694864    5.142641596 CORE   93 Si Si   0.0000   93
Si      15.346146071   14.593980670    5.207849011 CORE   94 Si Si   0.0000   94
Si      20.184360858    9.728243730    5.646912987 CORE   95 Si Si   0.0000   95
Si       7.555402132   13.702500255    5.111315217 CORE   96 Si Si   0.0000   96
Si      20.277947454    6.524356082    5.669434088 CORE   97 Si Si   0.0000   97
Si      12.286954220   18.435533173    5.425145628 CORE   98 Si Si   0.0000   98
Si       8.223915076    8.464774347    7.559588773 CORE   99 Si Si   0.0000   99
Si      11.530247350    3.662021317    7.640338489 CORE  100 Si Si   0.0000  100
Si      11.414616851    8.507142790    7.563131810 CORE  101 Si Si   0.0000  101
Si       8.431446466    3.659683787    7.437554201 CORE  102 Si Si   0.0000  102
Si      11.369493422   16.010775772    7.347894965 CORE  103 Si Si   0.0000  103
Si      11.561829615    0.558200789    7.362809257 CORE  104 Si Si   0.0000  104
Si       8.449702065    0.571653029    7.200631802 CORE  105 Si Si   0.0000  105
Si       8.213179870   16.045120030    7.155201723 CORE  106 Si Si   0.0000  106
O       17.754337691   10.218337231    8.189115988 CORE  107 O  O    0.0000  107
O       12.018599462    3.666841970    9.191779407 CORE  108 O  O    0.0000  108
O       17.980908860    5.877662017    8.289793883 CORE  109 O  O    0.0000  109
O       16.025880229   12.209155542    8.638437770 CORE  110 O  O    0.0000  110
O        7.799821668    8.544513103    9.174001517 CORE  111 O  O    0.0000  111
O       20.316889030   17.275427901    8.859100558 CORE  112 O  O    0.0000  112
O        7.748361512    3.673023268    8.911645968 CORE  113 O  O    0.0000  113
O       11.890530591    8.552939301    9.113210260 CORE  114 O  O    0.0000  114
O       12.196521111   18.217541491   10.412320895 CORE  115 O  O    0.0000  115
O        7.553260123    0.217635025    8.511735237 CORE  116 O  O    0.0000  116
O       19.481434606   12.158154966    8.760724000 CORE  117 O  O    0.0000  117
O       17.980361118   14.437851146    1.989518465 CORE  118 O  O    0.0000  118
O        7.350947739   16.320961492    8.508391206 CORE  119 O  O    0.0000  119
O       13.800767079   14.332532560    4.810246628 CORE  120 O  O    0.0000  120
O       14.080589991   20.074571854   10.688418233 CORE  121 O  O    0.0000  121
O       17.955341602   18.271961967    8.235015801 CORE  122 O  O    0.0000  122
O       20.089209068    4.544114869    9.259297096 CORE  123 O  O    0.0000  123
O       19.948670108   19.928320631    8.868896542 CORE  124 O  O    0.0000  124
O       15.824971393    4.633115210    9.140692081 CORE  125 O  O    0.0000  125
O       16.041943835    7.281455923    9.407632369 CORE  126 O  O    0.0000  126
O       12.269887616   19.902485721    6.124819877 CORE  127 O  O    0.0000  127
O       15.847142822   18.544786601    6.631802884 CORE  128 O  O    0.0000  128
O       19.853619407    7.137101968    9.690091183 CORE  129 O  O    0.0000  129
O       20.132763694   14.654712501    9.322218908 CORE  130 O  O    0.0000  130
O       19.741605171    9.787710567    9.874118153 CORE  131 O  O    0.0000  131
O       15.531136987    9.873016619    9.650379373 CORE  132 O  O    0.0000  132
O       15.762288300   13.739214425    6.527118823 CORE  133 O  O    0.0000  133
O       12.297738621    6.129775599   10.088709524 CORE  134 O  O    0.0000  134
O       15.289970093    2.181147326    9.842234913 CORE  135 O  O    0.0000  135
O       19.853264748    2.093250832   10.150047111 CORE  136 O  O    0.0000  136
O        7.435296519    6.071796728    9.949811730 CORE  137 O  O    0.0000  137
O        6.220239428    3.963840610   11.008192385 CORE  138 O  O    0.0000  138
O        6.230034017    8.004492519   11.296278034 CORE  139 O  O    0.0000  139
O       13.942392829    4.199716845   10.956690835 CORE  140 O  O    0.0000  140
O       11.456483535    4.207346237   11.734795406 CORE  141 O  O    0.0000  141
O        7.744687282   18.327579382   10.237454189 CORE  142 O  O    0.0000  142
O       13.914222688    8.118569510   10.793167439 CORE  143 O  O    0.0000  143
O       13.930912085   16.190616583   10.680203274 CORE  144 O  O    0.0000  144
O        8.888174529    7.622290852   11.463034753 CORE  145 O  O    0.0000  145
O        8.853803845    4.245527495   11.266586639 CORE  146 O  O    0.0000  146
O        8.834040037   15.972924988   10.693232750 CORE  147 O  O    0.0000  147
O       11.483353957    8.098243607   11.704106777 CORE  148 O  O    0.0000  148
O       16.581959413    0.444679269   11.346222044 CORE  149 O  O    0.0000  149
O        1.332835588    0.284276618   10.802828531 CORE  150 O  O    0.0000  150
O       19.125434651   16.410953023   11.073431011 CORE  151 O  O    0.0000  151
O       15.593720856   16.167089157    5.528480466 CORE  152 O  O    0.0000  152
O        8.961134870    0.477094080   10.750420047 CORE  153 O  O    0.0000  153
O        6.296233952    0.379119665   10.814837936 CORE  154 O  O    0.0000  154
O        1.162627245    8.451144052   11.273670783 CORE  155 O  O    0.0000  155
O        6.179485178   16.337194073   10.875883958 CORE  156 O  O    0.0000  156
O        1.286060836    3.662235886   11.260612703 CORE  157 O  O    0.0000  157
O       11.564101168    0.511803539   11.266143980 CORE  158 O  O    0.0000  158
O        1.363338541   16.132494274   10.762276034 CORE  159 O  O    0.0000  159
O       19.186089292   19.971692037   11.430725751 CORE  160 O  O    0.0000  160
O       18.986806886    8.281149490   11.923786384 CORE  161 O  O    0.0000  161
O       15.610160231   17.371307712    9.019728765 CORE  162 O  O    0.0000  162
O        3.654395709    7.897367911   11.951525149 CORE  163 O  O    0.0000  163
O       15.340470950   14.732083876    8.971450554 CORE  164 O  O    0.0000  164
O       19.095518601    4.125803171   11.701655575 CORE  165 O  O    0.0000  165
O        3.782142873    4.331430207   11.858740731 CORE  166 O  O    0.0000  166
O        3.759007474   16.349430556   11.799820958 CORE  167 O  O    0.0000  167
O       16.327508178    8.488797102   11.746443909 CORE  168 O  O    0.0000  168
O        3.816263843   20.060353139   11.558881389 CORE  169 O  O    0.0000  169
O       16.456445881    3.780029243   11.614152345 CORE  170 O  O    0.0000  170
O        1.964907213   18.261804822   12.256424579 CORE  171 O  O    0.0000  171
O       17.384477685   18.146802950   12.076320020 CORE  172 O  O    0.0000  172
O        9.942755841    2.156692212   12.531933174 CORE  173 O  O    0.0000  173
O        5.091490532    2.091092893   12.489149432 CORE  174 O  O    0.0000  174
O        9.779874487    9.640966616   12.967417281 CORE  175 O  O    0.0000  175
O        9.678057945   14.467976247   12.710702393 CORE  176 O  O    0.0000  176
O        1.760468599    6.057726446   12.220276155 CORE  177 O  O    0.0000  177
O        5.277699367    9.590569547   13.271720829 CORE  178 O  O    0.0000  178
O       17.451301817    6.140914975   12.230090388 CORE  179 O  O    0.0000  179
O        9.792145036    4.439517822    0.238752898 CORE  180 O  O    0.0000  180
O        5.435475770    6.995637955    0.097073102 CORE  181 O  O    0.0000  181
O       10.111999048    7.107598278    0.219006022 CORE  182 O  O    0.0000  182
O        5.815921086    4.363535802    0.101336209 CORE  183 O  O    0.0000  183
O        5.735881820   17.167398944   13.366068327 CORE  184 O  O    0.0000  184
O        9.879443075   19.733061376   13.128053086 CORE  185 O  O    0.0000  185
O        9.651387405   17.102953493   12.942804968 CORE  186 O  O    0.0000  186
O       17.895423876   15.845405953   13.318202985 CORE  187 O  O    0.0000  187
O        1.974413567    0.530633707   13.385771215 CORE  188 O  O    0.0000  188
O        5.514366137   14.613058036   12.826912901 CORE  189 O  O    0.0000  189
O        9.447010711   12.103660464    0.295042574 CORE  190 O  O    0.0000  190
O        1.827845457    8.205061500    0.304156045 CORE  191 O  O    0.0000  191
O        5.805884133   12.124097282    0.189203814 CORE  192 O  O    0.0000  192
O       17.751890294    0.136659885    0.129186413 CORE  193 O  O    0.0000  193
O        1.682399316   15.879332355   13.372871070 CORE  194 O  O    0.0000  194
O       17.430697509    8.087936858    0.544714706 CORE  195 O  O    0.0000  195
O        2.083026153    3.968315139    0.294610794 CORE  196 O  O    0.0000  196
O        5.772620624   19.846194376   13.351702650 CORE  197 O  O    0.0000  197
O        7.833286935   18.489033189    0.764234779 CORE  198 O  O    0.0000  198
O        7.774197577    6.042386257    0.835246181 CORE  199 O  O    0.0000  199
O       17.680297479    4.114707859    0.416344552 CORE  200 O  O    0.0000  200
O        7.609563975   10.248991877    0.867378319 CORE  201 O  O    0.0000  201
O        7.625779036   13.986198581    0.830388895 CORE  202 O  O    0.0000  202
O       19.983716934   16.088498003    1.477643214 CORE  203 O  O    0.0000  203
O       19.855257802    8.333764346    1.524471800 CORE  204 O  O    0.0000  204
O       20.134230862    0.109813745    1.262146786 CORE  205 O  O    0.0000  205
O        9.870854143    5.769189485    2.482900586 CORE  206 O  O    0.0000  206
O       20.105330296    4.000694121    1.485957972 CORE  207 O  O    0.0000  207
O        5.661796840    5.677753561    2.386791212 CORE  208 O  O    0.0000  208
O       10.005516793   10.171577805    2.011738371 CORE  209 O  O    0.0000  209
O        1.472591763    2.027826237    1.990854426 CORE  210 O  O    0.0000  210
O        5.367642678   10.521293490    2.246664136 CORE  211 O  O    0.0000  211
O       10.085851052   14.211771086    1.782689924 CORE  212 O  O    0.0000  212
O       10.260649952   18.220461458    1.740187154 CORE  213 O  O    0.0000  213
O       18.365767869    2.018514430    1.903688278 CORE  214 O  O    0.0000  214
O        5.522810911   18.527952681    2.080176466 CORE  215 O  O    0.0000  215
O       18.771391524   14.423796626    4.534257143 CORE  216 O  O    0.0000  216
O        1.532863307    9.695035125    2.430258697 CORE  217 O  O    0.0000  217
O       17.809490009    9.642180293    2.627199606 CORE  218 O  O    0.0000  218
O        5.181241220   14.081383049    1.851965607 CORE  219 O  O    0.0000  219
O       17.636308095   17.105074736    2.111226207 CORE  220 O  O    0.0000  220
O        1.621644825   14.368445482    1.985879554 CORE  221 O  O    0.0000  221
O        3.633056279   18.189100186    3.921901716 CORE  222 O  O    0.0000  222
O        1.500017435    7.020938969    2.621982379 CORE  223 O  O    0.0000  223
O       18.017885533    7.001589420    2.873281130 CORE  224 O  O    0.0000  224
O        1.959134878    4.428330713    2.905854108 CORE  225 O  O    0.0000  225
O       17.971032316   19.689277577    2.703681850 CORE  226 O  O    0.0000  226
O       17.983165947    4.343200884    3.044799509 CORE  227 O  O    0.0000  227
O        1.965201211   16.971679715    2.273736884 CORE  228 O  O    0.0000  228
O        2.236048078   12.077032069    3.169744103 CORE  229 O  O    0.0000  229
O       10.367201650    8.117077716    3.652677321 CORE  230 O  O    0.0000  230
O        5.343799424    8.122447784    3.365294690 CORE  231 O  O    0.0000  231
O        5.352673323   16.225325139    3.408700059 CORE  232 O  O    0.0000  232
O       17.972063444   12.178291444    3.301156282 CORE  233 O  O    0.0000  233
O       10.150952796   16.218772134    3.527023299 CORE  234 O  O    0.0000  234
O       11.225826008   10.526279288    4.304160073 CORE  235 O  O    0.0000  235
O        3.623352645    6.183738281    3.999114980 CORE  236 O  O    0.0000  236
O       11.245465481    5.863687881    4.722261734 CORE  237 O  O    0.0000  237
O        2.114082592   19.623809385    2.320281790 CORE  238 O  O    0.0000  238
O        3.567020415    9.965071317    4.117927128 CORE  239 O  O    0.0000  239
O        6.026184348    6.112787289    4.986935750 CORE  240 O  O    0.0000  240
O       11.333767568   13.913643458    4.092979115 CORE  241 O  O    0.0000  241
O       12.109268937   16.127008504    8.778542125 CORE  242 O  O    0.0000  242
O        8.640583030    6.419622755    4.717627795 CORE  243 O  O    0.0000  243
O        6.070369822   10.255410809    4.802872329 CORE  244 O  O    0.0000  244
O       15.993256328   19.988989588    8.808981630 CORE  245 O  O    0.0000  245
O        8.612449983   10.023718747    4.242836571 CORE  246 O  O    0.0000  246
O       16.358926572    5.745936517    4.519863317 CORE  247 O  O    0.0000  247
O        8.697070002   18.420362927    3.865139892 CORE  248 O  O    0.0000  248
O        3.540356053   14.309638620    3.874201949 CORE  249 O  O    0.0000  249
O        9.993672603    0.120065222    7.486655922 CORE  250 O  O    0.0000  250
O        8.698093911   14.061313063    4.016839879 CORE  251 O  O    0.0000  251
O       18.793938681   17.821998682    4.394691015 CORE  252 O  O    0.0000  252
O       18.827297568   10.341387266    4.996852564 CORE  253 O  O    0.0000  253
O       16.231532881   10.627465783    4.542584397 CORE  254 O  O    0.0000  254
O       16.209057072   18.268210853    4.012612025 CORE  255 O  O    0.0000  255
O       18.954555783    5.810088614    5.047121442 CORE  256 O  O    0.0000  256
O        1.236865683    5.889118052    5.001668954 CORE  257 O  O    0.0000  257
O        1.007230348   13.973151839    4.539650217 CORE  258 O  O    0.0000  258
O        1.035178786   18.338009740    4.381470874 CORE  259 O  O    0.0000  259
O        6.147583876   18.418392356    4.653417177 CORE  260 O  O    0.0000  260
O        1.115611421   10.423155155    4.967341939 CORE  261 O  O    0.0000  261
O       13.849341167    6.163560180    5.100422841 CORE  262 O  O    0.0000  262
O        6.133174801   13.866576419    4.331437248 CORE  263 O  O    0.0000  263
O       13.700619702   10.007048553    5.022020917 CORE  264 O  O    0.0000  264
O       11.703374113   17.331869148    6.464725977 CORE  265 O  O    0.0000  265
O       16.230519654   14.111224255    3.936694058 CORE  266 O  O    0.0000  266
O       12.491523137   12.248546780    5.835865313 CORE  267 O  O    0.0000  267
O       16.523591443   15.864917384   11.058643700 CORE  268 O  O    0.0000  268
O       12.448701398    4.660154705    6.752977807 CORE  269 O  O    0.0000  269
O       15.617669101    8.171429120    5.268182993 CORE  270 O  O    0.0000  270
O        7.625017562    4.605245125    6.402922187 CORE  271 O  O    0.0000  271
O        0.059972482   16.183567638    5.633419798 CORE  272 O  O    0.0000  272
O        7.750841841   12.165350492    5.593315430 CORE  273 O  O    0.0000  273
O       20.217995625    8.125580564    5.371819663 CORE  274 O  O    0.0000  274
O        7.868202698   19.930943137    5.897362119 CORE  275 O  O    0.0000  275
O        7.439412205    7.183549112    6.956102589 CORE  276 O  O    0.0000  276
O       12.193561127    7.313096114    6.784724489 CORE  277 O  O    0.0000  277
O       11.758032709    9.934132465    6.864562248 CORE  278 O  O    0.0000  278
O        7.830667338    9.815846425    6.766571952 CORE  279 O  O    0.0000  279
O        8.029300096   17.307595547    6.164754819 CORE  280 O  O    0.0000  280
O       11.367509437   18.490045587    4.090837769 CORE  281 O  O    0.0000  281
O       11.680685442    2.150677949    7.071845997 CORE  282 O  O    0.0000  282
O       11.891738887   14.668141014    6.611527636 CORE  283 O  O    0.0000  283
O       11.408002890   15.886252450   11.349619309 CORE  284 O  O    0.0000  284
O       15.654200055    6.195103336    7.043561705 CORE  285 O  O    0.0000  285
O       12.328899928    0.160643373    8.733472053 CORE  286 O  O    0.0000  286
O       13.800654151   18.064959436    4.988804755 CORE  287 O  O    0.0000  287
O       20.039826860   18.623260971    6.598390606 CORE  288 O  O    0.0000  288
O       20.194332331   10.034934211    7.240795094 CORE  289 O  O    0.0000  289
O       20.037620161   13.826776370    6.789028335 CORE  290 O  O    0.0000  290
O       15.382634933   10.161591205    7.035331377 CORE  291 O  O    0.0000  291
O       20.372270225    6.238885519    7.259746571 CORE  292 O  O    0.0000  292
O        7.702890357   14.707474575    6.383646580 CORE  293 O  O    0.0000  293
O        9.821726577    8.198256696    7.475888682 CORE  294 O  O    0.0000  294
O        8.371841886    2.151616201    6.859250707 CORE  295 O  O    0.0000  295
O        9.979990238    4.164879182    7.550835361 CORE  296 O  O    0.0000  296
O        9.771125606   15.899656489    7.566810992 CORE  297 O  O    0.0000  297
O       17.801888550   14.160973395    8.186641769 CORE  298 O  O    0.0000  298
O        4.338886422   10.119173780   10.501366075 CORE  299 O  O    0.0000  299
O        4.945954342    9.709485655    7.866337049 CORE  300 O  O    0.0000  300
O        8.583275123   12.379731993   10.432944894 CORE  301 O  O    0.0000  301
O        2.080093632   10.951052531    9.223067733 CORE  302 O  O    0.0000  302
end
end
