# Supplementary material for: Zeolite-confined subnanometric PtSn mimicking mortise-and-tenon joinery for catalytic propane dehydrogenation
Source: Nat Commun. 2022 May 17;13:2716. doi: 10.1038/s41467-022-30522-1 (PMC9114386; doi:10.1038/s41467-022-30522-1)
Supplement: Supplementary file 8 — Source Data [file 41467_2022_30522_MOESM8_ESM.zip › allstructures/Pt6Sn4O6-MFI.arc]

!BIOSYM archive 2
PBC=ON
                      Energy         0          0.0478      -2362.301142        C1
!DATE
PBC   20.37460000   20.11910000   13.51960000   90.00000000   89.99990000   90.00000000
Sn       4.156093934    5.117650709    7.377129474 CORE    1 Sn Sn   0.0000    1
Sn       2.371581013    7.534310473    8.826586983 CORE    2 Sn Sn   0.0000    2
Sn       3.382165047    7.713647585    5.548328024 CORE    3 Sn Sn   0.0000    3
Sn       5.909874281   10.110317752    6.113781996 CORE    4 Sn Sn   0.0000    4
Pt       6.229547603   12.934135837    6.332709362 CORE    5 Pt Pt   0.0000    5
Pt       6.666014088    7.226735782    6.672915375 CORE    6 Pt Pt   0.0000    6
Pt       7.478468634    9.773226599    8.297231321 CORE    7 Pt Pt   0.0000    7
Pt       3.809174475   12.004468683    6.396816629 CORE    8 Pt Pt   0.0000    8
Pt       5.457229780    8.182984226    8.664703545 CORE    9 Pt Pt   0.0000    9
Pt       3.600086973    9.575000447    7.542505587 CORE   10 Pt Pt   0.0000   10
Si      19.689268772    6.368128126    6.758941048 CORE   11 Si Si   0.0000   11
Si      19.778035127    9.482216232    6.697209932 CORE   12 Si Si   0.0000   12
Si      17.082006197   14.468894671    6.548348573 CORE   13 Si Si   0.0000   13
Si      16.860380749    1.866022818    6.703377752 CORE   14 Si Si   0.0000   14
Si      16.634118031    9.579755655    6.391828385 CORE   15 Si Si   0.0000   15
Si      20.040559634    1.765203773    6.858497133 CORE   16 Si Si   0.0000   16
Si      20.312315885   14.329163759    6.636930640 CORE   17 Si Si   0.0000   17
Si      16.527550641    6.497010466    6.694619590 CORE   18 Si Si   0.0000   18
Si      12.904313784    0.444480425    8.685630034 CORE   19 Si Si   0.0000   19
Si       7.930320606    3.618429253    8.593857628 CORE   20 Si Si   0.0000   20
Si       8.024077407    0.456518716    8.521276381 CORE   21 Si Si   0.0000   21
Si      12.783191934    3.587654519    8.654107248 CORE   22 Si Si   0.0000   22
Si      16.023805167   11.950069424    8.303512200 CORE   23 Si Si   0.0000   23
Si      13.048044474   12.535453397    8.399654090 CORE   24 Si Si   0.0000   24
Si       0.340117297   11.820106316    8.536584492 CORE   25 Si Si   0.0000   25
Si       0.189337325    4.173579130    8.883569574 CORE   26 Si Si   0.0000   26
Si      15.820417391    4.250087988    8.624263474 CORE   27 Si Si   0.0000   27
Si       7.983074897   15.745249327    8.265259846 CORE   28 Si Si   0.0000   28
Si      12.968461695   15.685546399    8.395284135 CORE   29 Si Si   0.0000   29
Si       7.988216254   12.557871178    8.231558619 CORE   30 Si Si   0.0000   30
Si       0.282290785   19.562497522    8.785126513 CORE   31 Si Si   0.0000   31
Si      15.927582067   16.605793233    8.503359118 CORE   32 Si Si   0.0000   32
Si      15.896343327   19.702967989    8.661591107 CORE   33 Si Si   0.0000   33
Si       0.427894184   16.449380015    8.826934625 CORE   34 Si Si   0.0000   34
Si      10.474936429   19.767506580   10.417445034 CORE   35 Si Si   0.0000   35
Si      10.394075342    4.083248572   10.623071971 CORE   36 Si Si   0.0000   36
Si       5.696757395   19.693471251   10.515605902 CORE   37 Si Si   0.0000   37
Si       5.725223606    4.096609843   10.699546994 CORE   38 Si Si   0.0000   38
Si      10.476932300   16.661840274   10.012700303 CORE   39 Si Si   0.0000   39
Si      18.190780431   12.460506882   10.357956788 CORE   40 Si Si   0.0000   40
Si       2.862154023   15.563261343   10.624409317 CORE   41 Si Si   0.0000   41
Si      10.528830834   11.763978570    9.960666491 CORE   42 Si Si   0.0000   42
Si       2.808229049   12.383909815   10.368181801 CORE   43 Si Si   0.0000   43
Si       5.802212918   16.548562214   10.294475315 CORE   44 Si Si   0.0000   44
Si       2.615298033    3.579662016   10.662215529 CORE   45 Si Si   0.0000   45
Si       2.715339316    0.413746912   10.510442223 CORE   46 Si Si   0.0000   46
Si      18.137240898   15.618557536   10.447884260 CORE   47 Si Si   0.0000   47
Si      18.065188650    3.524877481   10.630739492 CORE   48 Si Si   0.0000   48
Si      18.181899791    0.361965329   10.582779117 CORE   49 Si Si   0.0000   49
Si       5.806119831   11.910977590   10.460696998 CORE   50 Si Si   0.0000   50
Si       9.820007739    1.661654389   12.649472806 CORE   51 Si Si   0.0000   51
Si       6.636237235    1.645585840   12.604882991 CORE   52 Si Si   0.0000   52
Si       9.719595900    6.514439655   12.439004508 CORE   53 Si Si   0.0000   53
Si       6.555734667    6.545344750   12.513640759 CORE   54 Si Si   0.0000   54
Si       9.781128877    9.650353562   12.128945746 CORE   55 Si Si   0.0000   55
Si      10.037616060   14.226534774   11.977702214 CORE   56 Si Si   0.0000   56
Si       6.881953907   14.388421499   12.216842528 CORE   57 Si Si   0.0000   57
Si       6.626862068    9.576610699   12.368806874 CORE   58 Si Si   0.0000   58
Si      19.091216170   11.827443802   13.257474186 CORE   59 Si Si   0.0000   59
Si       1.895152983   11.766120416   13.226536987 CORE   60 Si Si   0.0000   60
Si       1.844520669   16.510657932   13.434432170 CORE   61 Si Si   0.0000   61
Si       1.502307074    4.334002019   13.514684911 CORE   62 Si Si   0.0000   62
Si       1.846034289   19.607683391   13.404005760 CORE   63 Si Si   0.0000   63
Si      19.076880965   16.529170507   13.296456959 CORE   64 Si Si   0.0000   64
Si      19.051645847   19.673684362   13.467752525 CORE   65 Si Si   0.0000   65
Si      18.706581527    4.140631051    0.088909358 CORE   66 Si Si   0.0000   66
Si      10.551353898    2.398800061    1.989658912 CORE   67 Si Si   0.0000   67
Si      10.529548485    5.579316577    1.802789125 CORE   68 Si Si   0.0000   68
Si       5.554341285    2.547188498    1.895643589 CORE   69 Si Si   0.0000   69
Si       5.573806545    5.733456901    1.865283537 CORE   70 Si Si   0.0000   70
Si      18.506823295   14.249860678    1.780571210 CORE   71 Si Si   0.0000   71
Si       2.519030808    1.858383603    1.804442094 CORE   72 Si Si   0.0000   72
Si       2.758761853   14.130198973    1.677162636 CORE   73 Si Si   0.0000   73
Si      10.825771938   13.802957491    1.389908104 CORE   74 Si Si   0.0000   74
Si      10.665528925   10.589356817    1.431193546 CORE   75 Si Si   0.0000   75
Si       2.558552892    6.503624199    1.999569897 CORE   76 Si Si   0.0000   76
Si       5.809297478   13.708977801    1.571694517 CORE   77 Si Si   0.0000   77
Si      18.405625774    9.588708644    1.789440302 CORE   78 Si Si   0.0000   78
Si      18.289904348    1.644101258    2.103668530 CORE   79 Si Si   0.0000   79
Si       2.681521904    9.674888289    1.918112513 CORE   80 Si Si   0.0000   80
Si       5.697464975   10.507258485    1.708401953 CORE   81 Si Si   0.0000   81
Si      18.115773199    6.509176285    1.963484952 CORE   82 Si Si   0.0000   82
Si       7.949201074    1.971194402    3.796019896 CORE   83 Si Si   0.0000   83
Si      12.840404922    6.552399746    3.726443201 CORE   84 Si Si   0.0000   84
Si      12.837382963    1.948022137    4.076414686 CORE   85 Si Si   0.0000   85
Si       8.059699709    6.584756682    3.550887515 CORE   86 Si Si   0.0000   86
Si      16.019233003   13.731332411    3.647632381 CORE   87 Si Si   0.0000   87
Si      15.838809101    2.420332136    3.751072918 CORE   88 Si Si   0.0000   88
Si      12.981094213    9.685197203    3.400704066 CORE   89 Si Si   0.0000   89
Si       0.346464648   10.385509895    3.867993688 CORE   90 Si Si   0.0000   90
Si       0.513523553   13.544495848    3.758687834 CORE   91 Si Si   0.0000   91
Si      15.734775038    5.585073458    3.766668616 CORE   92 Si Si   0.0000   92
Si       8.414277150   14.438714595    3.199462543 CORE   93 Si Si   0.0000   93
Si      15.886204478   10.536960194    3.487308244 CORE   94 Si Si   0.0000   94
Si       0.220642262    5.553033784    3.811516184 CORE   95 Si Si   0.0000   95
Si       8.276044722    9.717249997    3.299894301 CORE   96 Si Si   0.0000   96
Si       0.336110012    2.333433526    3.911864935 CORE   97 Si Si   0.0000   97
Si      12.995714802   14.430941483    3.506914998 CORE   98 Si Si   0.0000   98
Si       8.636313487    4.460405225    5.681472475 CORE   99 Si Si   0.0000   99
Si      11.972264555   19.678445089    5.863289800 CORE  100 Si Si   0.0000  100
Si      11.867224257    4.500580245    5.790669522 CORE  101 Si Si   0.0000  101
Si       8.835011912   19.693169918    5.654697578 CORE  102 Si Si   0.0000  102
Si      12.216966971   11.954140009    5.440764052 CORE  103 Si Si   0.0000  103
Si      12.022271410   16.598922291    5.506765309 CORE  104 Si Si   0.0000  104
Si       8.881449681   16.561080779    5.397760432 CORE  105 Si Si   0.0000  105
Si       9.130755159   12.041475993    5.213403597 CORE  106 Si Si   0.0000  106
O       18.095713058    6.085993557    6.593215779 CORE  107 O  O    0.0000  107
O       12.495373507   19.647061818    7.403359360 CORE  108 O  O    0.0000  108
O       18.467715634    1.988730181    6.531776188 CORE  109 O  O    0.0000  109
O       10.449215069   16.197616271    5.679341342 CORE  110 O  O    0.0000  110
O        8.086381090    4.426523571    7.198614950 CORE  111 O  O    0.0000  111
O        0.300425576   12.927024256    7.356438862 CORE  112 O  O    0.0000  112
O        8.095348239   19.811188865    7.095067192 CORE  113 O  O    0.0000  113
O       12.325356507    4.447118685    7.346509413 CORE  114 O  O    0.0000  114
O       11.949410884   16.520395049    9.342586541 CORE  115 O  O    0.0000  115
O        7.996070324   16.022881891    6.659551382 CORE  116 O  O    0.0000  116
O       19.934156958    7.924546817    7.154113478 CORE  117 O  O    0.0000  117
O       16.335858322    8.085335349    6.947371770 CORE  118 O  O    0.0000  118
O        8.252180622   12.465823781    6.548171009 CORE  119 O  O    0.0000  119
O       19.547816747   15.910324178    9.703836002 CORE  120 O  O    0.0000  120
O       12.168851210   14.360855503    2.110593788 CORE  121 O  O    0.0000  121
O       15.879132615   10.634282470    7.361926349 CORE  122 O  O    0.0000  122
O       20.338324703    0.272049682    7.422094208 CORE  123 O  O    0.0000  123
O        0.559789232   15.573893020    7.470611724 CORE  124 O  O    0.0000  124
O       16.511035179    0.467275355    7.443632160 CORE  125 O  O    0.0000  125
O       16.314474195    3.138149008    7.547382127 CORE  126 O  O    0.0000  126
O       12.621267149   14.102250876    8.520724990 CORE  127 O  O    0.0000  127
O       18.241315968   11.900852734   11.879935521 CORE  128 O  O    0.0000  128
O        0.143932527    2.825516678    7.988798847 CORE  129 O  O    0.0000  129
O       20.285721408   10.363823897    7.956742446 CORE  130 O  O    0.0000  130
O       20.253242718    5.476981880    7.986346536 CORE  131 O  O    0.0000  131
O       15.840727739    5.723482746    7.943278001 CORE  132 O  O    0.0000  132
O       16.572511146   13.195808813    7.414920785 CORE  133 O  O    0.0000  133
O       12.660363500    2.004270109    8.287516136 CORE  134 O  O    0.0000  134
O       14.432897396   10.170953019    2.849597924 CORE  135 O  O    0.0000  135
O        0.187235850   17.995449385    8.402644313 CORE  136 O  O    0.0000  136
O        7.785995630    2.038966219    8.260367423 CORE  137 O  O    0.0000  137
O        6.773080405   19.970522357    9.339966159 CORE  138 O  O    0.0000  138
O        6.586193008    4.172799726    9.320324866 CORE  139 O  O    0.0000  139
O       14.453283351    0.194004182    9.101478814 CORE  140 O  O    0.0000  140
O       11.984791480    0.029781268    9.955157985 CORE  141 O  O    0.0000  141
O        7.979166002   14.151827342    8.628887259 CORE  142 O  O    0.0000  142
O       14.304177905    3.933438691    9.098212682 CORE  143 O  O    0.0000  143
O       18.698277216   14.480913741    6.505168987 CORE  144 O  O    0.0000  144
O        9.229959165    3.860443871    9.520018843 CORE  145 O  O    0.0000  145
O        9.418630970    0.252411612    9.332594711 CORE  146 O  O    0.0000  146
O        9.441057225   11.975531927    8.767541010 CORE  147 O  O    0.0000  147
O       11.843433897    3.953213801    9.918393198 CORE  148 O  O    0.0000  148
O       16.928305708   16.465028016    9.774241029 CORE  149 O  O    0.0000  149
O        1.790842636   16.361130008    9.703935475 CORE  150 O  O    0.0000  150
O       19.642224815   12.259299723    9.681802103 CORE  151 O  O    0.0000  151
O        9.486871497   14.536810487    1.976599151 CORE  152 O  O    0.0000  152
O        9.342885740   16.391313425    8.881639463 CORE  153 O  O    0.0000  153
O        6.667491734   16.451433435    8.915150456 CORE  154 O  O    0.0000  154
O        1.694585843    4.294614159    9.513734727 CORE  155 O  O    0.0000  155
O        6.928147107   11.725058364    9.255043058 CORE  156 O  O    0.0000  156
O        1.769731817   19.905211804    9.349734197 CORE  157 O  O    0.0000  157
O       14.564727966   12.304560604    8.933906571 CORE  158 O  O    0.0000  158
O        1.773222016   11.763484882    9.296335824 CORE  159 O  O    0.0000  159
O       17.788468373   14.037916826   10.350191210 CORE  160 O  O    0.0000  160
O       19.483613165    4.125092501   10.098950532 CORE  161 O  O    0.0000  161
O       15.732836984   18.177015811    8.139303322 CORE  162 O  O    0.0000  162
O        4.174104651    3.832027270   10.314861779 CORE  163 O  O    0.0000  163
O       16.474389076   14.398896441    5.050503141 CORE  164 O  O    0.0000  164
O       19.562943204   19.914606300    9.939706111 CORE  165 O  O    0.0000  165
O        4.271890304    0.235491921   10.070424521 CORE  166 O  O    0.0000  166
O        4.329643861   12.123994778    9.842024580 CORE  167 O  O    0.0000  167
O       16.799588782    4.251833240    9.920477945 CORE  168 O  O    0.0000  168
O        4.366671575   15.823082514   10.071441554 CORE  169 O  O    0.0000  169
O       16.889476912   19.724498520    9.952591665 CORE  170 O  O    0.0000  170
O        2.532237445   13.974068095   10.574171067 CORE  171 O  O    0.0000  171
O       17.047249544   11.645137263    9.532154339 CORE  172 O  O    0.0000  172
O       10.302020794   18.169126066   10.573010690 CORE  173 O  O    0.0000  173
O        5.553253954   18.093713886   10.720361550 CORE  174 O  O    0.0000  174
O       10.273989669    5.571323815   11.248309416 CORE  175 O  O    0.0000  175
O       10.252223419   10.368785151   10.753312653 CORE  176 O  O    0.0000  176
O        2.323248845    1.982826647   10.698633890 CORE  177 O  O    0.0000  177
O        5.876153613    5.476745182   11.518792860 CORE  178 O  O    0.0000  178
O       18.025679876    1.944313358   10.256890005 CORE  179 O  O    0.0000  179
O       10.208532880    0.294231688   11.877325472 CORE  180 O  O    0.0000  180
O        6.284407565    2.861681243   11.590751912 CORE  181 O  O    0.0000  181
O       10.257997749    2.974492829   11.799572796 CORE  182 O  O    0.0000  182
O        6.209978339    0.232701245   11.918752756 CORE  183 O  O    0.0000  183
O        6.219203162   13.210329829   11.321198625 CORE  184 O  O    0.0000  184
O       10.314957248   15.653030185   11.267710681 CORE  185 O  O    0.0000  185
O       10.461535996   13.011967738   10.996762000 CORE  186 O  O    0.0000  186
O        0.308027362   11.969865400   12.956293460 CORE  187 O  O    0.0000  187
O        2.774201729   16.110612194   12.159288981 CORE  188 O  O    0.0000  188
O        5.831475905   10.567242477   11.362889114 CORE  189 O  O    0.0000  189
O        9.991121522    8.048759547   11.994825069 CORE  190 O  O    0.0000  190
O        2.270484551    4.247154734   12.093697553 CORE  191 O  O    0.0000  191
O        6.387797590    8.039651196   11.883328290 CORE  192 O  O    0.0000  192
O       18.232661117   16.069459204   11.996622024 CORE  193 O  O    0.0000  193
O        2.652093989   11.614175238   11.799323008 CORE  194 O  O    0.0000  194
O       17.943424613    3.763613826   12.227643441 CORE  195 O  O    0.0000  195
O        2.506859082   19.772252868   11.929480270 CORE  196 O  O    0.0000  196
O        6.640126158   15.824384104   11.496139294 CORE  197 O  O    0.0000  197
O        8.467826465   14.095402701   12.384614472 CORE  198 O  O    0.0000  198
O        8.220970511    1.688942717   12.924979882 CORE  199 O  O    0.0000  199
O       18.236360954    0.132635766   12.185071479 CORE  200 O  O    0.0000  200
O        8.138724685    6.223234977   12.705440231 CORE  201 O  O    0.0000  201
O        8.204487318    9.975425564   12.401162920 CORE  202 O  O    0.0000  202
O       18.652046057   13.048382163    0.705148039 CORE  203 O  O    0.0000  203
O       20.276620709    4.397758648   13.286144981 CORE  204 O  O    0.0000  204
O        0.287074879   16.268552816   13.015144552 CORE  205 O  O    0.0000  205
O       10.601244640    1.655442813    0.550601643 CORE  206 O  O    0.0000  206
O        0.266188792   19.995018699   13.304872919 CORE  207 O  O    0.0000  207
O        5.822204325    1.803390822    0.476176864 CORE  208 O  O    0.0000  208
O       10.501156213    6.183988562    0.302838180 CORE  209 O  O    0.0000  209
O        2.061467360   18.065403034    0.351462493 CORE  210 O  O    0.0000  210
O        5.806286089    6.462314619    0.431743731 CORE  211 O  O    0.0000  211
O       10.675804005   10.223795086   13.368627982 CORE  212 O  O    0.0000  212
O       12.670356784   15.849595582    4.225232796 CORE  213 O  O    0.0000  213
O       18.798365724   18.088432602    0.091713481 CORE  214 O  O    0.0000  214
O        6.166679544   14.407240874    0.149035744 CORE  215 O  O    0.0000  215
O       18.777554039   10.396438803    0.434206350 CORE  216 O  O    0.0000  216
O        1.983180920    5.707793065    0.708447431 CORE  217 O  O    0.0000  217
O       18.023125919    5.482208618    0.704613299 CORE  218 O  O    0.0000  218
O        6.013952991    9.695849800    0.343495568 CORE  219 O  O    0.0000  219
O       12.824214606   16.156904533    6.845839852 CORE  220 O  O    0.0000  220
O        2.134513340   10.415518375    0.576450149 CORE  221 O  O    0.0000  221
O        2.523197233   13.056195709    0.473152879 CORE  222 O  O    0.0000  222
O        1.875402884    3.029454072    0.880016800 CORE  223 O  O    0.0000  223
O       18.567230816    2.917862441    1.138907430 CORE  224 O  O    0.0000  224
O        2.576527012    0.468431354    0.958894809 CORE  225 O  O    0.0000  225
O       18.562647149   15.694943324    1.058325929 CORE  226 O  O    0.0000  226
O       18.487247163    0.261420725    1.288177640 CORE  227 O  O    0.0000  227
O        2.242715624   15.596548684    1.195763740 CORE  228 O  O    0.0000  228
O        2.580045553    8.079939941    1.641546798 CORE  229 O  O    0.0000  229
O       10.809103680    3.986411212    1.775884529 CORE  230 O  O    0.0000  230
O        5.858567062    4.138990631    1.725156242 CORE  231 O  O    0.0000  231
O        5.829444364   12.092017363    1.401152647 CORE  232 O  O    0.0000  232
O       18.280497968    8.017683396    1.392678260 CORE  233 O  O    0.0000  233
O       10.736139087   12.195565246    1.643146826 CORE  234 O  O    0.0000  234
O       11.726700055    6.327260156    2.578047228 CORE  235 O  O    0.0000  235
O        4.004945938    2.284651054    2.299170151 CORE  236 O  O    0.0000  236
O       11.715679399    1.769089162    2.921572349 CORE  237 O  O    0.0000  237
O        4.339807595   14.200015757    2.047908569 CORE  238 O  O    0.0000  238
O        4.052651813    5.984672499    2.365143853 CORE  239 O  O    0.0000  239
O        6.496741495    1.943727410    3.071645692 CORE  240 O  O    0.0000  240
O       11.911223940    9.872631816    2.188284839 CORE  241 O  O    0.0000  241
O       18.229198361    9.876961011    6.391937716 CORE  242 O  O    0.0000  242
O        9.099112216    2.154059358    2.668413584 CORE  243 O  O    0.0000  243
O        6.570316789    6.402255726    2.955448763 CORE  244 O  O    0.0000  244
O       16.086698283    9.693001646    4.864468451 CORE  245 O  O    0.0000  245
O        9.114651148    5.834878199    2.571226584 CORE  246 O  O    0.0000  246
O       16.768775016    1.659596016    2.663737974 CORE  247 O  O    0.0000  247
O       10.936470383   14.136661348   13.327991275 CORE  248 O  O    0.0000  248
O        4.214954316   10.117377741    2.232855125 CORE  249 O  O    0.0000  249
O       17.004270613   10.149757249    2.385278777 CORE  250 O  O    0.0000  250
O        9.264546717   10.041869649    2.056852100 CORE  251 O  O    0.0000  251
O       19.706046195   14.204625827    2.864830964 CORE  252 O  O    0.0000  252
O       19.386878822    6.114858209    2.893460154 CORE  253 O  O    0.0000  253
O       16.757431252    6.455269151    2.854688759 CORE  254 O  O    0.0000  254
O       19.573560631    9.764728680    2.898018826 CORE  255 O  O    0.0000  255
O       19.319870428    1.689591549    3.364907043 CORE  256 O  O    0.0000  256
O        1.598748618    1.675046102    3.130429765 CORE  257 O  O    0.0000  257
O        1.801012160   10.081224686    3.217180692 CORE  258 O  O    0.0000  258
O        1.938265540   13.663180781    2.993356431 CORE  259 O  O    0.0000  259
O        6.916099035   14.150014067    2.669449711 CORE  260 O  O    0.0000  260
O        1.623251935    6.208885365    3.302698681 CORE  261 O  O    0.0000  261
O       14.291790072    2.106289750    3.376792201 CORE  262 O  O    0.0000  262
O        6.751780711   10.061584999    2.865211387 CORE  263 O  O    0.0000  263
O       14.216319540    5.828412307    3.237308613 CORE  264 O  O    0.0000  264
O       17.063325174   14.119867688    2.485598163 CORE  265 O  O    0.0000  265
O       12.558373747   13.208269988    4.480448557 CORE  266 O  O    0.0000  266
O       13.048448841    8.146634531    3.901353979 CORE  267 O  O    0.0000  267
O        0.606540950   14.348351291    5.160811080 CORE  268 O  O    0.0000  268
O       12.850861969    0.622683532    5.013990095 CORE  269 O  O    0.0000  269
O       16.140371191    4.016982546    3.654214229 CORE  270 O  O    0.0000  270
O        8.130740980    0.561213891    4.578457465 CORE  271 O  O    0.0000  271
O        0.127119820   11.985385754    4.020685340 CORE  272 O  O    0.0000  272
O        8.422903962    8.155002386    3.705507598 CORE  273 O  O    0.0000  273
O        0.306220919    3.940685696    3.671688334 CORE  274 O  O    0.0000  274
O        8.381745474   15.822461444    4.041425614 CORE  275 O  O    0.0000  275
O        8.011254646    3.225692686    4.835490786 CORE  276 O  O    0.0000  276
O       12.543754804    3.268876116    4.977799900 CORE  277 O  O    0.0000  277
O       12.345883499    5.917367017    5.148340662 CORE  278 O  O    0.0000  278
O        8.129364905    5.904641926    5.052189029 CORE  279 O  O    0.0000  279
O        8.935160416   13.213828315    4.134333766 CORE  280 O  O    0.0000  280
O       14.578286213   14.320996518    3.188434533 CORE  281 O  O    0.0000  281
O       16.553899114   15.857790113    7.204466603 CORE  282 O  O    0.0000  282
O       12.570962293   10.558990867    4.707362212 CORE  283 O  O    0.0000  283
O       13.020341452   12.070214228    6.837506372 CORE  284 O  O    0.0000  284
O       16.151580854    1.875438675    5.248306544 CORE  285 O  O    0.0000  285
O       14.488218015   15.954874379    8.895229411 CORE  286 O  O    0.0000  286
O       12.164762453   18.194299586    5.238587195 CORE  287 O  O    0.0000  287
O       15.953956642   12.119347201    3.841116606 CORE  288 O  O    0.0000  288
O        0.006528090    5.975971331    5.351193392 CORE  289 O  O    0.0000  289
O        0.219730318    9.650656218    5.304694929 CORE  290 O  O    0.0000  290
O       15.795842483    6.060082637    5.315264249 CORE  291 O  O    0.0000  291
O        0.508455964    1.995200933    5.490124706 CORE  292 O  O    0.0000  292
O        8.674073652   10.609552880    4.608811891 CORE  293 O  O    0.0000  293
O       10.252504905    4.375598187    5.652313871 CORE  294 O  O    0.0000  294
O        8.696900335   18.156592934    5.152276700 CORE  295 O  O    0.0000  295
O       10.402666030    0.001298876    5.810855214 CORE  296 O  O    0.0000  296
O       10.631802306   11.971417787    5.774813051 CORE  297 O  O    0.0000  297
O       12.014172813   11.666279180    9.301999297 CORE  298 O  O    0.0000  298
O        2.328503209   10.828322857    6.632530596 CORE  299 O  O    0.0000  299
O        2.453946946    6.438124539    6.982144999 CORE  300 O  O    0.0000  300
O        4.986752604    6.339011847    5.862020636 CORE  301 O  O    0.0000  301
O        4.502876758   13.787545842    6.258496283 CORE  302 O  O    0.0000  302
O        8.203057201    8.175813100    7.509168411 CORE  303 O  O    0.0000  303
O        4.274576411    6.580902795    9.057067502 CORE  304 O  O    0.0000  304
end
end
